# Supplementary material for: Evolutionary shifts in gene expression decoupled from gene duplication across functionally distinct spider silk glands
Source: Sci Rep. 2017 Aug 21;7:8393. doi: 10.1038/s41598-017-07388-1 (PMC5566633; doi:10.1038/s41598-017-07388-1)
Supplement: Supplementary file 2 — Supplementary File 1 [file 41598_2017_7388_MOESM2_ESM.xls]

## Sheet: Spidroin_Table.txt
Transcript ID	TSA ID	Best UniProt Hit	Best UniProt Hit e-value	Best UniProt Hit ID	Protein Description From Either (1) Best UniProt ID or (2) Best UniProt ID of 5+ transcripts in same BlastClust 3-species Cluster; (3) Best UniProt ID with Lowest E-Value in Same BlastClust 3-species Cluster	Mean Aciniform + Flagelliform FPKM	Mean Posterior Aggreagate FPKM	Mean Anterior Aggregate FPKM	Mean Major Ampullate FPKM	Mean Minor Ampullate FPKM	Mean Pyriform FPKM	Mean Tubuliform FPKM	Mean Non-Silk (Cepholathorax, Venom, and Ovary) FPKM
Lg3tf002549g0u	GBJM01078521	A9QE53	-0.1	Aciniform spidroin 1like Fragment	Aciniform Spidroin	83002.2	119.655	20.13	3.76	2.43	0	1.71	0.328333
Lg3tf006224g0u	GBJM01026579	K7XRD9	4e-90	Aciniform spidroin 1 Fragment	Aciniform Spidroin	42.1	0.135	0	0	0	0	0	0.0483333
Lh0tf020988g0u	GBJN01005413	K7YP10	7e-07	Aciniform spidroin 1 Fragment	Aciniform Spidroin	1.08	69.215	0.16	0	0	0.415	0	0.0242857
Lh3tf002549g0u	GBJN01095143	K7YP04	-0.1	Aciniform spidroin 1	Aciniform Spidroin	84404	486.795	229.87	0.955	5.63	217.69	20.985	0.644286
Lh3tf002549g1u	GBJN01161181	K7XWQ0	1e-29	Aciniform spidroin 1 Fragment	Aciniform Spidroin	0	0	0	0	0	0	0	0
Lh3tf002549g2u	GBJN01101558	K7YAG0	1e-35	Aciniform spidroin 1 Fragment	Aciniform Spidroin	1.95	0	0	0	0	0.82	0	0
Lh3tf002549g3u	GBJN01073179	K7YP04	5e-32	Aciniform spidroin 1	Aciniform Spidroin	9517.55	77.12	24.29	2.095	0	27.86	4.245	0.0771429
Lh3tf002549g4u	GBJN01161746	K7XWQ0	6e-30	Aciniform spidroin 1 Fragment	Aciniform Spidroin	0	23.5	0	0	0	1.46	0	0
Lh3tf006224g0u	GBJN01022807	K7YP04	3e-68	Aciniform spidroin 1	Aciniform Spidroin	3.18	0	0	0	0	0	0	0
Sg3tf002549g0u	GBJQ01121875	K7YP04	1e-157	Aciniform spidroin 1	Aciniform Spidroin	178459	753.64	18.58	5.535	543.705	139.58	4.075	4.625
Sg3tf002549g1u	GBJQ01096184	K7YP04	3e-39	Aciniform spidroin 1	Aciniform Spidroin	0	0.6	1.25	0	0.295	0.84	0	0.035
Sg3tf002549g2u	GBJQ01091396	K7XWQ0	7e-23	Aciniform spidroin 1 Fragment	Aciniform Spidroin	0	0	0	0	0	0.21	0	0
Sg3tf006224g0u	GBJQ01035394	K7YP04	8e-90	Aciniform spidroin 1	Aciniform Spidroin	6.66	0.06	0	0	0	0.05	0	0.025
Lg3tf000234g0u	GBJM01063458	J7FZ41	2e-50	Aggregate spider glue 2like protein Fragment	Aggregate Spidroin (formerly Aggregate Spider Glue 2)	0.08	1.165	0.26	0	0	0	0	0
Lg3tf000234g10u	GBJM01052574	J7FZ41	3e-15	Aggregate spider glue 2like protein Fragment	Aggregate Spidroin (formerly Aggregate Spider Glue 2)	0	0	0.585	0	0	0	0	0
Lg3tf000234g11u	GBJM01115109	J7FZ41	4e-16	Aggregate spider glue 2like protein Fragment	Aggregate Spidroin (formerly Aggregate Spider Glue 2)	0	1.095	0	0	0	0	0.07	0
Lg3tf000234g12u	GBJM01113894	J7FZ41	3e-47	Aggregate spider glue 2like protein Fragment	Aggregate Spidroin (formerly Aggregate Spider Glue 2)	0	0.975	0	0	0	0	0	0
Lg3tf000234g13u	GBJM01107139	J7FZ41	2e-31	Aggregate spider glue 2like protein Fragment	Aggregate Spidroin (formerly Aggregate Spider Glue 2)	0.15	1.825	0	0	0	0	0	0
Lg3tf000234g14u	GBJM01037796	J7FZ41	7e-39	Aggregate spider glue 2like protein Fragment	Aggregate Spidroin (formerly Aggregate Spider Glue 2)	0	3.875	0	0	0	0	0	0
Lg3tf000234g15u	GBJM01023918	J7FZ41	3e-29	Aggregate spider glue 2like protein Fragment	Aggregate Spidroin (formerly Aggregate Spider Glue 2)	0	1.005	0	0	0	0	0	0
Lg3tf000234g16u	None	J7FZ41	1e-09	Aggregate spider glue 2like protein Fragment	Aggregate Spidroin (formerly Aggregate Spider Glue 2)	0	5.775	13.31	0	0	0	0.085	0
Lg3tf000234g17u	GBJM01139536	J7FZ41	9e-25	Aggregate spider glue 2like protein Fragment	Aggregate Spidroin (formerly Aggregate Spider Glue 2)	0	5.91	1.97	0	0	0	0	0
Lg3tf000234g18u	GBJM01062216	J7FZ41	2e-21	Aggregate spider glue 2like protein Fragment	Aggregate Spidroin (formerly Aggregate Spider Glue 2)	0	0.56	1.875	0.11	0	0	0	0
Lg3tf000234g19u	GBJM01093931		-1	None	Aggregate Spidroin (formerly Aggregate Spider Glue 2)	0	0.9	0	0	0	0	0	0
Lg3tf000234g1u	GBJM01131277	J7FZ41	2e-95	Aggregate spider glue 2like protein Fragment	Aggregate Spidroin (formerly Aggregate Spider Glue 2)	1206.91	5046.01	136.915	0.55	3.495	0	25.825	0.56
Lg3tf000234g20u	GBJM01110610	J7FZ41	8e-31	Aggregate spider glue 2like protein Fragment	Aggregate Spidroin (formerly Aggregate Spider Glue 2)	0	0.61	0.435	0	0	0	0	0
Lg3tf000234g21u	GBJM01056310	J7FZ41	1e-07	Aggregate spider glue 2like protein Fragment	Aggregate Spidroin (formerly Aggregate Spider Glue 2)	0.26	3.09	0	0	0	0	0	0.221667
Lg3tf000234g22u	GBJM01076584	M5EAV3	3e-34	Genomic scaffold msy_sf_10	Aggregate Spidroin (formerly Aggregate Spider Glue 2)	0	0.465	0.565	0	0	0	0	0
Lg3tf000234g23u	GBJM01018924	M5EAV3	7e-16	Genomic scaffold msy_sf_10	Aggregate Spidroin (formerly Aggregate Spider Glue 2)	0	0.55	1.185	0	0	0	0	0
Lg3tf000234g24u	GBJM01089326	J7FZ41	3e-12	Aggregate spider glue 2like protein Fragment	Aggregate Spidroin (formerly Aggregate Spider Glue 2)	0	5.22	0	0	0	0	0	0
Lg3tf000234g25u	GBJM01099923	J7FZ41	3e-11	Aggregate spider glue 2like protein Fragment	Aggregate Spidroin (formerly Aggregate Spider Glue 2)	0	3.13	2.345	0	0	0	0	0
Lg3tf000234g26u	GBJM01081567	J7FZ41	1e-14	Aggregate spider glue 2like protein Fragment	Aggregate Spidroin (formerly Aggregate Spider Glue 2)	0	1.335	1.25	0	0	0	0	0
Lg3tf000234g27p	GBJM01050921	J7FZ41	1e-15	Aggregate spider glue 2like protein Fragment	Aggregate Spidroin (formerly Aggregate Spider Glue 2)	0	12.995	10.19	0	0	0	0	0
Lg3tf000234g28s	GBJM01063831	J7FZ41	1e-15	Aggregate spider glue 2like protein Fragment	Aggregate Spidroin (formerly Aggregate Spider Glue 2)	0.19	8.77	4.475	0	0	0	0	0
Lg3tf000234g29u	GBJM01000583		-1	None	Aggregate Spidroin (formerly Aggregate Spider Glue 2)	0	1.495	0.28	0	0	0	0	0
Lg3tf000234g2u	None	B7SVM7	6e-57	Aggregate spider glue 2	Aggregate Spidroin (formerly Aggregate Spider Glue 2)	168.79	3893.99	12031.9	9.165	15.11	0	81.68	5.34167
Lg3tf000234g30u	GBJM01093909	J7FZ41	3e-18	Aggregate spider glue 2like protein Fragment	Aggregate Spidroin (formerly Aggregate Spider Glue 2)	0	10.17	7.235	0	0	0	0.425	0
Lg3tf000234g31u	GBJM01039971	J7FZ41	1e-33	Aggregate spider glue 2like protein Fragment	Aggregate Spidroin (formerly Aggregate Spider Glue 2)	0	0	0.965	0	0	0	0	0
Lg3tf000234g32u	GBJM01097037	J7FZ41	3e-15	Aggregate spider glue 2like protein Fragment	Aggregate Spidroin (formerly Aggregate Spider Glue 2)	0	0	1.435	0	0	0	0	0
Lg3tf000234g33u	GBJM01017977		-1	None	Aggregate Spidroin (formerly Aggregate Spider Glue 2)	1.1	0.945	2.99	0	0	0	0	0
Lg3tf000234g34u	GBJM01084948	J7FZ41	2e-16	Aggregate spider glue 2like protein Fragment	Aggregate Spidroin (formerly Aggregate Spider Glue 2)	0	0	1.495	0	0	0	0	0
Lg3tf000234g35u	GBJM01042499		-1	None	Aggregate Spidroin (formerly Aggregate Spider Glue 2)	0	0.125	0	0	0	0	0	0
Lg3tf000234g36u	GBJM01105202		-1	None	Aggregate Spidroin (formerly Aggregate Spider Glue 2)	0	1.95	0	0	0	0	0	0
Lg3tf000234g37u	GBJM01008805		-1	None	Aggregate Spidroin (formerly Aggregate Spider Glue 2)	0	2.455	0	0	0	0	0	0
Lg3tf000234g38u	GBJM01038166	J7FZ41	2e-17	Aggregate spider glue 2like protein Fragment	Aggregate Spidroin (formerly Aggregate Spider Glue 2)	0	0	0	0	0	0	0	0
Lg3tf000234g39u	GBJM01006463		-1	None	Aggregate Spidroin (formerly Aggregate Spider Glue 2)	0	0	0.415	0	0	0	0	0
Lg3tf000234g3u	GBJM01074961	J7FZ41	2e-09	Aggregate spider glue 2like protein Fragment	Aggregate Spidroin (formerly Aggregate Spider Glue 2)	4.53	88.54	0.17	0.025	0	0	0.565	0.015
Lg3tf000234g40u	GBJM01133754		-1	None	Aggregate Spidroin (formerly Aggregate Spider Glue 2)	1.13	135.3	15.365	0	0	0	0.65	0
Lg3tf000234g41u	GBJM01112241		-1	None	Aggregate Spidroin (formerly Aggregate Spider Glue 2)	0	0	0	0	0	0	0	0
Lg3tf000234g42u	None	B7SVM7	3e-06	Aggregate spider glue 2	Aggregate Spidroin (formerly Aggregate Spider Glue 2)	0	0	0	0	0	0	0	0
Lg3tf000234g43u	GBJM01101800		-1	None	Aggregate Spidroin (formerly Aggregate Spider Glue 2)	0	0	0	0	0	0	0	0
Lg3tf000234g44u	GBJM01118430	J7FZ41	5e-10	Aggregate spider glue 2like protein Fragment	Aggregate Spidroin (formerly Aggregate Spider Glue 2)	0	0	0	0	0	0	0	0
Lg3tf000234g4u	GBJM01125072	J7FZ41	1e-33	Aggregate spider glue 2like protein Fragment	Aggregate Spidroin (formerly Aggregate Spider Glue 2)	0	0.455	0	0	0	0	0	0
Lg3tf000234g5u	GBJM01001076	I6YNT3	2e-09	Major ampullate silk protein 2	Aggregate Spidroin (formerly Aggregate Spider Glue 2)	0	1.965	1.33	0	0	0	0	0
Lg3tf000234g6u	GBJM01125541	M5EAV3	3e-27	Genomic scaffold msy_sf_10	Aggregate Spidroin (formerly Aggregate Spider Glue 2)	0	1.475	0.13	0	0	0	0	0
Lg3tf000234g7u	GBJM01131278	J7FZ41	1e-27	Aggregate spider glue 2like protein Fragment	Aggregate Spidroin (formerly Aggregate Spider Glue 2)	7.16	89.615	0.54	0	0	0	0.165	0
Lg3tf000234g8u	GBJM01129786	J7FZ41	4e-30	Aggregate spider glue 2like protein Fragment	Aggregate Spidroin (formerly Aggregate Spider Glue 2)	0.98	34.775	2.44	0	0	0	0.135	0
Lg3tf000234g9u	GBJM01119989	J7FZ41	2e-29	Aggregate spider glue 2like protein Fragment	Aggregate Spidroin (formerly Aggregate Spider Glue 2)	0	1.735	1.175	0	0	0	0	0
Lg3tf003920g0u	GBJM01120045	J7FZ41	8e-14	Aggregate spider glue 2like protein Fragment	Aggregate Spidroin (formerly Aggregate Spider Glue 2)	0	4.52	868.775	0.14	0.48	0	1.845	0.0366667
Lg3tf003920g1u	GBJM01002079		-1	None	Aggregate Spidroin (formerly Aggregate Spider Glue 2)	0.37	1.93	5.26	0	0.13	0	0	0.216667
Lh3tf000234g0u	GBJN01022203	J7FZ41	1e-74	Aggregate spider glue 2like protein Fragment	Aggregate Spidroin (formerly Aggregate Spider Glue 2)	20.79	1523.25	5330	203.925	19.055	0.495	10.39	0.268571
Lh3tf000234g10u	GBJN01137972	J7FZ41	2e-13	Aggregate spider glue 2like protein Fragment	Aggregate Spidroin (formerly Aggregate Spider Glue 2)	0	2.055	7.435	0.94	0.155	0	0.045	0
Lh3tf000234g11u	GBJN01174046	J7FZ41	2e-35	Aggregate spider glue 2like protein Fragment	Aggregate Spidroin (formerly Aggregate Spider Glue 2)	0	0	0.535	0.115	0	0	0	0
Lh3tf000234g12u	GBJN01083413	M5EAV3	6e-18	Genomic scaffold msy_sf_10	Aggregate Spidroin (formerly Aggregate Spider Glue 2)	0	0	32.435	2.92	0.515	0	0.19	0
Lh3tf000234g13u	GBJN01109817		-1	None	Aggregate Spidroin (formerly Aggregate Spider Glue 2)	0	0.97	0	0	0	0	0	0.00571429
Lh3tf000234g14u	GBJN01047798	E1AHU4	6e-09	Major ampullate spidroin Fragment	Aggregate Spidroin (formerly Aggregate Spider Glue 2)	0	1.12	1.495	0	0	0	0	0
Lh3tf000234g15u	GBJN01157933	J7FZ41	2e-28	Aggregate spider glue 2like protein Fragment	Aggregate Spidroin (formerly Aggregate Spider Glue 2)	0.22	2.585	0.51	0	0	0	0	0
Lh3tf000234g16u	GBJN01026188	M5EAV3	4e-20	Genomic scaffold msy_sf_10	Aggregate Spidroin (formerly Aggregate Spider Glue 2)	0	0	62.785	7.42	0	0	0	0
Lh3tf000234g17u	GBJN01123970		-1	None	Aggregate Spidroin (formerly Aggregate Spider Glue 2)	3.09	288.735	8229.44	416.71	56.655	0.245	16.05	0.154286
Lh3tf000234g18u	GBJN01013248		-1	None	Aggregate Spidroin (formerly Aggregate Spider Glue 2)	0.62	0.185	0.265	0	0	0	0	0
Lh3tf000234g19u	GBJN01173977	J7FZ41	2e-09	Aggregate spider glue 2like protein Fragment	Aggregate Spidroin (formerly Aggregate Spider Glue 2)	0	0.29	2.75	0	0	0	0	0
Lh3tf000234g1p	GBJN01076578	J7FZ41	9e-41	Aggregate spider glue 2like protein Fragment	Aggregate Spidroin (formerly Aggregate Spider Glue 2)	0.08	1.64	155.08	6.865	0.25	0.01	0.345	0.00714286
Lh3tf000234g20u	GBJN01117105		-1	None	Aggregate Spidroin (formerly Aggregate Spider Glue 2)	4.43	194.685	10266.3	405.635	27.265	0	16.115	0.344286
Lh3tf000234g21u	GBJN01102191	J7FZ41	6e-07	Aggregate spider glue 2like protein Fragment	Aggregate Spidroin (formerly Aggregate Spider Glue 2)	0	0	0.78	0	0	0	0	0
Lh3tf000234g22u	GBJN01137051	J7FZ41	2e-09	Aggregate spider glue 2like protein Fragment	Aggregate Spidroin (formerly Aggregate Spider Glue 2)	0	7.275	83.385	1.32	0.6	0	0	0
Lh3tf000234g23u	GBJN01135169	J7FZ41	2e-33	Aggregate spider glue 2like protein Fragment	Aggregate Spidroin (formerly Aggregate Spider Glue 2)	0	0	0	0	0	0	0	0
Lh3tf000234g24u	GBJN01124335	J7FZ41	4e-06	Aggregate spider glue 2like protein Fragment	Aggregate Spidroin (formerly Aggregate Spider Glue 2)	0	0.38	0.225	0	0	0	0	0
Lh3tf000234g25u	GBJN01014370		-1	None	Aggregate Spidroin (formerly Aggregate Spider Glue 2)	0	0	0.49	0	0	0	0	0
Lh3tf000234g26u	GBJN01002621		-1	None	Aggregate Spidroin (formerly Aggregate Spider Glue 2)	0.6	66.53	4897.96	89.075	3.62	0	9.83	0.241429
Lh3tf000234g27u	GBJN01048525		-1	None	Aggregate Spidroin (formerly Aggregate Spider Glue 2)	0	16.29	142.195	3.955	1.265	0	1.05	0
Lh3tf000234g28u	GBJN01167315	J7FZ41	2e-10	Aggregate spider glue 2like protein Fragment	Aggregate Spidroin (formerly Aggregate Spider Glue 2)	0.69	76.055	2483.18	86.19	12.7	0	2.28	0.192857
Lh3tf000234g29u	GBJN01018202	J7FZ41	6e-12	Aggregate spider glue 2like protein Fragment	Aggregate Spidroin (formerly Aggregate Spider Glue 2)	0	0.55	0	0	0	0	0	0
Lh3tf000234g2u	GBJN01082662	J7FZ41	2e-24	Aggregate spider glue 2like protein Fragment	Aggregate Spidroin (formerly Aggregate Spider Glue 2)	2.13	188.5	39.34	0.105	0	0.015	0.205	0.00714286
Lh3tf000234g30u	GBJN01045779	M5EAV3	1e-15	Genomic scaffold msy_sf_10	Aggregate Spidroin (formerly Aggregate Spider Glue 2)	0	0	0.44	0	0	0	0	0
Lh3tf000234g31u	GBJN01056094		-1	None	Aggregate Spidroin (formerly Aggregate Spider Glue 2)	0	0	0	0	0	0	0	0
Lh3tf000234g32u	GBJN01107094	J7FZ41	4e-08	Aggregate spider glue 2like protein Fragment	Aggregate Spidroin (formerly Aggregate Spider Glue 2)	0	0	0	0	0	0	0	0
Lh3tf000234g33u	GBJN01055579	M5EAV3	3e-16	Genomic scaffold msy_sf_10	Aggregate Spidroin (formerly Aggregate Spider Glue 2)	0	0	0	0	0	0	0	0
Lh3tf000234g34u	GBJN01123866	J7FZ41	2e-08	Aggregate spider glue 2like protein Fragment	Aggregate Spidroin (formerly Aggregate Spider Glue 2)	0	0	0.2	0.59	0	0	0	0
Lh3tf000234g3s	GBJN01111517	J7FZ41	4e-41	Aggregate spider glue 2like protein Fragment	Aggregate Spidroin (formerly Aggregate Spider Glue 2)	0	0.03	2.56	0	0	0	0.015	0
Lh3tf000234g4u	GBJN01102445	J7FZ41	4e-36	Aggregate spider glue 2like protein Fragment	Aggregate Spidroin (formerly Aggregate Spider Glue 2)	0.04	1.44	0.31	0	0	0	0	0
Lh3tf000234g5u	GBJN01070647	J7FZ41	9e-71	Aggregate spider glue 2like protein Fragment	Aggregate Spidroin (formerly Aggregate Spider Glue 2)	143.74	8809.6	2428.16	8.435	2.945	9.255	9.52	0.747143
Lh3tf000234g6u	GBJN01009964	J7FZ41	9e-24	Aggregate spider glue 2like protein Fragment	Aggregate Spidroin (formerly Aggregate Spider Glue 2)	0.11	10.18	39.005	2.01	0.245	0	0.145	0
Lh3tf000234g7u	GBJN01028992	J7FZ41	7e-22	Aggregate spider glue 2like protein Fragment	Aggregate Spidroin (formerly Aggregate Spider Glue 2)	0	0.3	0.49	0	0	0	0	0
Lh3tf000234g8u	GBJN01171106	B7SVM7	2e-37	Aggregate spider glue 2	Aggregate Spidroin (formerly Aggregate Spider Glue 2)	19.81	3511.65	3309.97	45.43	8.515	0.92	6.955	0.378571
Lh3tf000234g9u	GBJN01142404	J7FZ41	3e-29	Aggregate spider glue 2like protein Fragment	Aggregate Spidroin (formerly Aggregate Spider Glue 2)	0	1.025	0.275	0	0	0	0	0
Lh3tf003920g0u	GBJN01087481	J7FZ41	3e-18	Aggregate spider glue 2like protein Fragment	Aggregate Spidroin (formerly Aggregate Spider Glue 2)	0	0	1.8	0.13	0	0	0	0
Lh3tf003920g1u	GBJN01066823		-1	None	Aggregate Spidroin (formerly Aggregate Spider Glue 2)	0	22.055	418.855	24.36	13.325	0	0	0
Sg3tf000234g0u	GBJQ01116635	J7FZ41	9e-41	Aggregate spider glue 2like protein Fragment	Aggregate Spidroin (formerly Aggregate Spider Glue 2)	0	0.15	2.56	0	0	0	0	0.03
Sg3tf000234g10u	GBJQ01069136	Q2VLH2	3e-09	Major ampullate spidroin 2like Fragment	Aggregate Spidroin (formerly Aggregate Spider Glue 2)	0.18	2.82	0	0	0	0	0	0
Sg3tf000234g11u	GBJQ01138834	J7FZ41	1e-38	Aggregate spider glue 2like protein Fragment	Aggregate Spidroin (formerly Aggregate Spider Glue 2)	0.09	0.24	84.27	0.14	0	0.07	0	0.198333
Sg3tf000234g12u	GBJQ01123908	B7SVM7	3e-08	Aggregate spider glue 2	Aggregate Spidroin (formerly Aggregate Spider Glue 2)	28.99	606.5	0	0.175	0.21	6.15	1.925	0.085
Sg3tf000234g13u	GBJQ01087915	J7FZ41	4e-26	Aggregate spider glue 2like protein Fragment	Aggregate Spidroin (formerly Aggregate Spider Glue 2)	0	0.45	12.65	0	0	0	0	0.105
Sg3tf000234g14u	GBJQ01104364	J7FZ41	5e-25	Aggregate spider glue 2like protein Fragment	Aggregate Spidroin (formerly Aggregate Spider Glue 2)	0	1.75	0.15	0	0	0	0	0.0433333
Sg3tf000234g15u	GBJQ01082409	J7FZ41	2e-19	Aggregate spider glue 2like protein Fragment	Aggregate Spidroin (formerly Aggregate Spider Glue 2)	0	0.23	35.37	0	0	0	0	0.188333
Sg3tf000234g16u	GBJQ01029470	J7FZ41	6e-20	Aggregate spider glue 2like protein Fragment	Aggregate Spidroin (formerly Aggregate Spider Glue 2)	0.37	12.89	0.46	0	0	0	0.055	1.39833
Sg3tf000234g17u	GBJQ01028819	J7FZ41	7e-13	Aggregate spider glue 2like protein Fragment	Aggregate Spidroin (formerly Aggregate Spider Glue 2)	0	0	4.92	0.255	0	0	0	0.383333
Sg3tf000234g18u	GBJQ01135490	J7FZ41	2e-23	Aggregate spider glue 2like protein Fragment	Aggregate Spidroin (formerly Aggregate Spider Glue 2)	0	0.32	3.2	0	0	0	0	0.14
Sg3tf000234g19u	None	J7FZ41	2e-19	Aggregate spider glue 2like protein Fragment	Aggregate Spidroin (formerly Aggregate Spider Glue 2)	0	0	2.67	0	0	0	0	0.0716667
Sg3tf000234g1u	GBJQ01131144	J7FZ41	5e-37	Aggregate spider glue 2like protein Fragment	Aggregate Spidroin (formerly Aggregate Spider Glue 2)	0.08	2.11	0.02	0	0	0.02	0.005	0
Sg3tf000234g20u	GBJQ01069620	J7FZ41	3e-11	Aggregate spider glue 2like protein Fragment	Aggregate Spidroin (formerly Aggregate Spider Glue 2)	7.12	98.1	0.53	0	0	0.72	0.08	16.2583
Sg3tf000234g21u	GBJQ01074771		-1	None	Aggregate Spidroin (formerly Aggregate Spider Glue 2)	0	3.3	0.6	0	0	0	0	0
Sg3tf000234g22u	GBJQ01053659	J7FZ41	3e-20	Aggregate spider glue 2like protein Fragment	Aggregate Spidroin (formerly Aggregate Spider Glue 2)	0	0.92	0	0	0	0	0	0
Sg3tf000234g23u	GBJQ01013056	M5EAV3	3e-15	Genomic scaffold msy_sf_10	Aggregate Spidroin (formerly Aggregate Spider Glue 2)	0	1.18	2.59	0	0	0	0	0.153333
Sg3tf000234g24u	GBJQ01120083		-1	None	Aggregate Spidroin (formerly Aggregate Spider Glue 2)	0.31	14.37	837.41	4.595	0	0	0	0.69
Sg3tf000234g25u	GBJQ01127375	J7FZ41	6e-14	Aggregate spider glue 2like protein Fragment	Aggregate Spidroin (formerly Aggregate Spider Glue 2)	0.34	3.61	0	0	0	0	0	0
Sg3tf000234g26u	GBJQ01093335		-1	None	Aggregate Spidroin (formerly Aggregate Spider Glue 2)	0.38	2.15	244.01	0.28	0	0	0	0.193333
Sg3tf000234g27u	GBJQ01057545	J7FZ41	1e-13	Aggregate spider glue 2like protein Fragment	Aggregate Spidroin (formerly Aggregate Spider Glue 2)	0	0	0.49	0	0	0	0	0.22
Sg3tf000234g28u	GBJQ01038175		-1	None	Aggregate Spidroin (formerly Aggregate Spider Glue 2)	0	0	0	0	0	0	0	0.156667
Sg3tf000234g29u	GBJQ01067931		-1	None	Aggregate Spidroin (formerly Aggregate Spider Glue 2)	0	0.39	3.25	0	0	0	0	0.065
Sg3tf000234g2u	GBJQ01029471	J7FZ41	2e-71	Aggregate spider glue 2like protein Fragment	Aggregate Spidroin (formerly Aggregate Spider Glue 2)	517.09	8791.63	125.49	1.595	1.455	42.96	10.47	0.746667
Sg3tf000234g30u	GBJQ01048140	J7FZ41	8e-19	Aggregate spider glue 2like protein Fragment	Aggregate Spidroin (formerly Aggregate Spider Glue 2)	0	0.18	0.59	0	0	0	0	0
Sg3tf000234g31u	GBJQ01071612	J7FZ41	6e-08	Aggregate spider glue 2like protein Fragment	Aggregate Spidroin (formerly Aggregate Spider Glue 2)	0	0	0	0	0	0	0	0
Sg3tf000234g32u	GBJQ01129053		-1	None	Aggregate Spidroin (formerly Aggregate Spider Glue 2)	0	5.2	250.3	0	0	0	0	0.73
Sg3tf000234g33u	None		-1	None	Aggregate Spidroin (formerly Aggregate Spider Glue 2)	0	0	0	0	0	0	0	0
Sg3tf000234g34u	GBJQ01106902		-1	None	Aggregate Spidroin (formerly Aggregate Spider Glue 2)	0	0	0	0	0	0	0	0
Sg3tf000234g35u	GBJQ01008420	J7FZ41	6e-15	Aggregate spider glue 2like protein Fragment	Aggregate Spidroin (formerly Aggregate Spider Glue 2)	0	1.69	0	0	0	0	0	0.23
Sg3tf000234g3u	GBJQ01113211	J7FZ41	1e-53	Aggregate spider glue 2like protein Fragment	Aggregate Spidroin (formerly Aggregate Spider Glue 2)	23.57	989.51	24344.5	431.73	0.535	16.88	1.955	0.456667
Sg3tf000234g4u	GBJQ01123907	J7FZ41	2e-36	Aggregate spider glue 2like protein Fragment	Aggregate Spidroin (formerly Aggregate Spider Glue 2)	12.56	163.63	0.25	0.2	0	1.45	0.075	0
Sg3tf000234g5u	GBJQ01147210	B7SVM7	3e-33	Aggregate spider glue 2	Aggregate Spidroin (formerly Aggregate Spider Glue 2)	0	5.55	0.07	0	0	0	0.15	0.00666667
Sg3tf000234g6u	GBJQ01028820	J7FZ41	3e-33	Aggregate spider glue 2like protein Fragment	Aggregate Spidroin (formerly Aggregate Spider Glue 2)	0	0.14	7.14	0.06	0	0	0	0.203333
Sg3tf000234g7u	GBJQ01061400	M5EAV3	5e-14	Genomic scaffold msy_sf_10	Aggregate Spidroin (formerly Aggregate Spider Glue 2)	0	0.29	4.47	0	0	0	0	0.0133333
Sg3tf000234g8u	GBJQ01053575	J7FZ41	1e-38	Aggregate spider glue 2like protein Fragment	Aggregate Spidroin (formerly Aggregate Spider Glue 2)	3.85	37.62	0.1	0.155	0	0.08	0.03	0.14
Sg3tf000234g9u	GBJQ01102503	J7FZ41	2e-40	Aggregate spider glue 2like protein Fragment	Aggregate Spidroin (formerly Aggregate Spider Glue 2)	9.89	45.78	0	0.37	0	0.38	0.14	0.01
Sg3tf003920g0u	GBJQ01117675	J7FZ41	1e-18	Aggregate spider glue 2like protein Fragment	Aggregate Spidroin (formerly Aggregate Spider Glue 2)	0.23	17.98	1096.06	15.115	0	0.11	0	0.00833333
Sg3tf003920g1u	None	J7FZ41	7e-12	Aggregate spider glue 2like protein Fragment	Aggregate Spidroin (formerly Aggregate Spider Glue 2)	0	0	1.63	0.07	0	0	0	0.0216667
Lg0tf010666g0u	GBJM01098728	O44358	2e-10	Flagelliform silk protein Fragment	Flagelliform Spidroin	0.67	0	0	0	0	0	0	0.0316667
Lg2tf002757g0p	GBJM01009195	H9K1E0	7e-06	Uncharacterized protein	Flagelliform Spidroin	4742.25	2.76	1.01	0.025	0.035	0	0.085	0.00666667
Lh2tf002757g0u	GBJN01085841	I6LKZ3	1e-12	Flaglike protein Fragment	Flagelliform Spidroin	1928.22	5.35	0	0	0	0.65	0	0
Lh2tf002757g1p	GBJN01020323	Q6J6N0	3e-12	Flagelliform silk protein1 Fragment	Flagelliform Spidroin	3570.64	36.45	0	0	0.405	2.18	0	0
Lh2tf002757g2s	GBJN01009594	Q6J6N0	4e-13	Flagelliform silk protein1 Fragment	Flagelliform Spidroin	2745.05	25.36	0	0	0	1.475	0	0
Sg1tf004064g0u	GBJQ01038728	Q6J6N0	1e-11	Flagelliform silk protein1 Fragment	Flagelliform Spidroin	318.23	9.91	6.45	0	0	199.18	0	0.0133333
Sg1tf004064g1u	GBJQ01050107		-1		Flagelliform Spidroin	13.93	0	0	0	0	0	0	0
Lg0tf009568g0u	GBJM01060164	Q05H60	2e-07	Major ampullate spidroin 1 Precursor	Major Ampullate Spidroin	0	0	0	0	0	0	0	0
Lg0tf010529g0u	GBJM01030036	I6YNT3	7e-09	Major ampullate silk protein 2	Major Ampullate Spidroin	0	0	0.06	0	0	0	0	0.09
Lg0tf059177g0u	None	Q9BIT8	3e-14	Major ampullate spidroin 2 Fragment	Major Ampullate Spidroin	0	0	44.535	36.54	18.335	0	12.185	0.0566667
Lg3tf002378g0u	GBJM01038831	B5SYS6	1e-10	Major ampullate spidroin 1B Precursor	Major Ampullate Spidroin	0.03	5.785	954.16	0.695	0.16	0	3.79	0.161667
Lg3tf002378g1u	GBJM01070840		-1		Major Ampullate Spidroin	0.38	0	17.5	0	0	0	0	0
Lg3tf002378g2u	GBJM01038832		-1		Major Ampullate Spidroin	0.07	71.055	6421.63	1.485	0.29	0	14	0.403333
Lg3tf004495g10s	GBJM01096567	B0F654	6e-49	Major ampullate spidroin 1 locus 1 Fragment	Major Ampullate Spidroin	18.33	10.06	66.82	54419.6	162.36	0	426.11	9.08167
Lg3tf004495g11p	None	B0F650	2e-47	Major ampullate spidroin 1 locus 2 Fragment	Major Ampullate Spidroin	23.97	53.16	165.825	41675.5	1053.7	0	1112.05	57.9117
Lg3tf004495g12s	GBJM01005525	B0F650	1e-44	Major ampullate spidroin 1 locus 2 Fragment	Major Ampullate Spidroin	7.34	1.76	4.975	12024.9	94.405	0	145.235	5.32333
Lg3tf004495g15u	GBJM01005527	B0F650	3e-13	Major ampullate spidroin 1 locus 2 Fragment	Major Ampullate Spidroin	6.52	0	12.02	20868.2	42.8	0	37.14	1.215
Lg3tf004495g22u	GBJM01106017	B0F650	3e-12	Major ampullate spidroin 1 locus 2 Fragment	Major Ampullate Spidroin	0	1.86	0	144.15	1.065	0	0	0.34
Lg3tf004495g24u	GBJM01058583	Q9BIU0	9e-38	Major ampullate spidroin 1 Fragment	Major Ampullate Spidroin	0	0	0	0	0	0	0	0.0333333
Lg3tf004495g27u	GBJM01063700	E7D156	7e-18	Major ampullate spidroin 1 Fragment	Major Ampullate Spidroin	0	0	0	0	0	0	0	0.66
Lg3tf004495g28u	GBJM01001166	Q2VLH3	4e-27	Major ampullate spidroin 1like Fragment	Major Ampullate Spidroin	5.62	4.195	16.29	65.085	14.58	0	58.22	5.585
Lg3tf004495g5u	GBJM01026670	B0F650	2e-22	Major ampullate spidroin 1 locus 2 Fragment	Major Ampullate Spidroin	0	0	1.42	65.945	0.19	0	3.85	0.015
Lg3tf004495g6p	GBJM01023365	Q4G1Y1	1e-42	Major ampullate spidroin 2 Fragment	Major Ampullate Spidroin	2.2	0.395	5.675	1370.52	60.265	0	70.935	4.285
Lg3tf004495g7s	GBJM01023364	Q4G1Y1	2e-40	Major ampullate spidroin 2 Fragment	Major Ampullate Spidroin	1.3	0.27	6.685	1184.62	60.565	0	48.865	0.305
Lg3tf004495g8s	GBJM01071809	Q4G1Y1	5e-44	Major ampullate spidroin 2 Fragment	Major Ampullate Spidroin	28.22	5.655	108.635	18452.2	963.855	0	1393.24	5.25
Lg3tf004495g9p	GBJM01096566	B0F654	2e-48	Major ampullate spidroin 1 locus 1 Fragment	Major Ampullate Spidroin	7.18	1.825	5.685	14345.8	24.15	0	94.75	2.32667
Lg3tf010714g0u	GBJM01122481	B0F667	3e-98	Major ampullate spidroin 1 variant 1 locus 2 Fragment	Major Ampullate Spidroin	0	0	0	5.04	0	0	0.07	0
Lg3tf010714g1u	GBJM01002105	B0F656	6e-35	Major ampullate spidroin 2 Fragment	Major Ampullate Spidroin	0	0	0	1.2	0	0	0	0
Lg3tf010714g2u	GBJM01097617	A6YIY3	4e-46	Major ampullate spidroin 2 Fragment	Major Ampullate Spidroin	0	0	0	0	0	0	0	0
Lg3tf010714g3u	GBJM01119308	Q2VLH4	8e-13	Major ampullate spidroin 1like Fragment	Major Ampullate Spidroin	0	0	0	0	0	0	0	0
Lh3tf002378g0u	GBJN01059188	E1AHU2	2e-09	Fibroin 1 Fragment	Major Ampullate Spidroin	1.33	98.205	4013.18	150.905	14.825	0.115	8.56	0.155714
Lh3tf002378g1u	GBJN01055696		-1		Major Ampullate Spidroin	0	0	0	0	0	0	0	0
Lh3tf004495g0u	GBJN01102125	B0F654	2e-24	Major ampullate spidroin 1 locus 1 Fragment	Major Ampullate Spidroin	0.12	0.095	19.22	56.325	0.04	5.69	0.645	0.00285714
Lh3tf004495g10u	GBJN01126689	B0F654	8e-44	Major ampullate spidroin 1 locus 1 Fragment	Major Ampullate Spidroin	0.49	11.485	275.255	20899.3	4.29	113.54	479.555	0.0985714
Lh3tf004495g11u	GBJN01061348	Q206M2	3e-41	Major ampullate spidroin 1 Fragment	Major Ampullate Spidroin	3.02	25.74	685.405	54723	14.695	158.925	1034.68	0.34
Lh3tf004495g2u	None	Q4G1Y1	2e-41	Major ampullate spidroin 2 Fragment	Major Ampullate Spidroin	15.24	775.1	11505.4	22189.4	56.11	3123.17	11693.7	0.788571
Lh3tf004495g6u	None	Q206M2	2e-42	Major ampullate spidroin 1 Fragment	Major Ampullate Spidroin	2.35	135.615	1835.38	11559.2	16.455	476.225	2168.86	0.287143
Lh3tf004495g7u	GBJN01054706	Q206M2	9e-44	Major ampullate spidroin 1 Fragment	Major Ampullate Spidroin	7.74	338.305	5589.6	49110.5	46.68	1127.42	5764.47	0.708571
Lh3tf010714g0u	GBJN01162220	B0F664	8e-82	Major ampullate spidroin 1 locus 2 Fragment	Major Ampullate Spidroin	0	0.115	0.675	8.975	0	0.065	0.225	0.0257143
Lh3tf010714g1u	GBJN01042318	B0F643	2e-83	Major ampullate spidroin 1 locus 3 Fragment	Major Ampullate Spidroin	0	0	0	32.405	0	0	0	0
Lh3tf010714g2u	GBJN01085595	Q1KXZ0	2e-39	Major ampullate spidroin 1 Fragment	Major Ampullate Spidroin	0	0	0.685	173.295	0	0	0.16	0.0271429
Lh3tf010714g3u	GBJN01063024	Q1KXZ0	3e-33	Major ampullate spidroin 1 Fragment	Major Ampullate Spidroin	0	0	0	103.615	0	0	0	0
Lh3tf010714g4u	GBJN01133436	A6YIY3	2e-32	Major ampullate spidroin 2 Fragment	Major Ampullate Spidroin	0	0	0.46	0	0	0.555	0.435	0
Lh3tf010714g5u	GBJN01011875	A6YIY3	4e-40	Major ampullate spidroin 2 Fragment	Major Ampullate Spidroin	0	0	0	0	0	0	0	0
Sg0tf103013g0u	GBJQ01014268	Q9BIU0	4e-07	Major ampullate spidroin 1 Fragment	Major Ampullate Spidroin	0.06	0	0.01	253.82	0	0	0.4	0
Sg3tf002378g0u	GBJQ01030799		-1		Major Ampullate Spidroin	1.09	219.9	7544.91	59.06	0.075	0.74	0.095	0.156667
Sg3tf002378g1p	GBJQ01015652	I6YNT3	2e-09	Major ampullate silk protein 2	Major Ampullate Spidroin	0	2.11	135.26	0	0	0	0	0
Sg3tf004495g20u	GBJQ01007606	Q2VLH3	1e-10	Major ampullate spidroin 1like Fragment	Major Ampullate Spidroin	0	0	0	1043.69	0.27	0	0.05	0.285
Sg3tf004495g8u	GBJQ01014267	Q9BIU0	2e-20	Major ampullate spidroin 1 Fragment	Major Ampullate Spidroin	0.88	0.2	0.21	24398.8	8.39	1.27	3.355	2.805
Sg3tf010714g0u	GBJQ01068030	A6YIY3	1e-62	Major ampullate spidroin 2 Fragment	Major Ampullate Spidroin	0	0	0	40.935	0	0	0	0
Sg3tf010714g1u	GBJQ01112356	Q1KXY9	3e-22	Major ampullate spidroin 2 Fragment	Major Ampullate Spidroin	0	0	0	0	0	0	0	0
Sg3tf010714g2u	GBJQ01004076	B0F659	2e-22	Major ampullate spidroin 1 locus 3 Fragment	Major Ampullate Spidroin	0	0	0	0	0	0	0	0
Lg3tf004495g13u	GBJM01091893		-1		Major Ampullate Spidroin & Minor Ampullate Spidroin	8	15.945	25.115	13.42	468.31	0	6.915	0.0416667
Lg3tf004495g14u	GBJM01020947		-1		Major Ampullate Spidroin & Minor Ampullate Spidroin	2.04	22.67	16.65	6.41	9035.09	0	10.12	0.198333
Lg3tf004495g16u	GBJM01071270		-1		Major Ampullate Spidroin & Minor Ampullate Spidroin	4.06	42.295	22.46	6.23	6735.35	0	10.675	0.151667
Lg3tf004495g17u	GBJM01007068		-1		Major Ampullate Spidroin & Minor Ampullate Spidroin	2.74	0	3.99	5236.96	0.24	0	0.815	0.065
Lg3tf004495g18u	GBJM01081578		-1		Major Ampullate Spidroin & Minor Ampullate Spidroin	0	0	0	0	3.135	0	0	0
Lg3tf004495g19u	GBJM01046127		-1		Major Ampullate Spidroin & Minor Ampullate Spidroin	0.48	0.785	0.625	0.58	0.16	0	0	0
Lg3tf004495g20u	GBJM01009818		-1		Major Ampullate Spidroin & Minor Ampullate Spidroin	1.49	0.23	8.45	15723.2	1.395	0	3.2	1.20333
Lg3tf004495g21u	GBJM01056954		-1		Major Ampullate Spidroin & Minor Ampullate Spidroin	1.02	0.855	6.215	11976.8	2.06	0	6.225	2.51833
Lg3tf004495g23u	GBJM01125090		-1		Major Ampullate Spidroin & Minor Ampullate Spidroin	0	0.855	0.36	2.565	3.715	0	0	0
Lg3tf004495g26u	None		-1		Major Ampullate Spidroin & Minor Ampullate Spidroin	0	0	0	457.505	0.475	0	0	1.62167
Lh3tf004495g12u	GBJN01093412		-1		Major Ampullate Spidroin & Minor Ampullate Spidroin	0	0	0	0	30.36	0	0	0
Lh3tf004495g13u	GBJN01028102		-1		Major Ampullate Spidroin & Minor Ampullate Spidroin	0	0	0	0	5.985	0	0	0
Lh3tf004495g14u	None		-1		Major Ampullate Spidroin & Minor Ampullate Spidroin	0	0	0	0	756.545	0	0	0
Lh3tf004495g16u	GBJN01162128		-1		Major Ampullate Spidroin & Minor Ampullate Spidroin	0	0	0	0	15.83	0	0.33	0
Lh3tf004495g17u	GBJN01007056		-1		Major Ampullate Spidroin & Minor Ampullate Spidroin	0	1.17	0.35	0	1.01	0	0	0
Lh3tf004495g19u	GBJN01040996		-1		Major Ampullate Spidroin & Minor Ampullate Spidroin	0	0	0	0	0	0	0	0.295714
Lh3tf004495g8s	GBJN01015793		-1		Major Ampullate Spidroin & Minor Ampullate Spidroin	0.23	33.075	6.505	0.625	20408.5	0	0.19	0.585714
Lh3tf004495g9u	GBJN01052231		-1		Major Ampullate Spidroin & Minor Ampullate Spidroin	0	0.56	0.26	0	7.47	1.845	0	0
Sg3tf004495g11u	GBJQ01039906		-1		Major Ampullate Spidroin & Minor Ampullate Spidroin	21.11	0	0	1.74	13789.1	0.19	2.795	5.16167
Sg3tf004495g12u	GBJQ01031119		-1		Major Ampullate Spidroin & Minor Ampullate Spidroin	0	0	0	0	38.365	0	0	0.045
Sg3tf004495g14u	GBJQ01033483		-1		Major Ampullate Spidroin & Minor Ampullate Spidroin	16.5	0	0	1.77	14780.8	0	3.535	3.55333
Sg3tf004495g15u	GBJQ01120768		-1		Major Ampullate Spidroin & Minor Ampullate Spidroin	0	0	0	0	0	0	0	0
Sg3tf004495g16u	GBJQ01145760		-1		Major Ampullate Spidroin & Minor Ampullate Spidroin	31.88	0	0	2.095	29825.1	0	5.86	11.1583
Sg3tf004495g18u	GBJQ01099576		-1		Major Ampullate Spidroin & Minor Ampullate Spidroin	0	0	0	0	0	0	0	0.526667
Sg3tf004495g21u	GBJQ01076470		-1		Major Ampullate Spidroin & Minor Ampullate Spidroin	1.33	1.15	0	119661	20.32	2.2	9.64	8.465
Sg3tf004495g5u	GBJQ01050033		-1		Major Ampullate Spidroin & Minor Ampullate Spidroin	0	0	0	3.76	0	0	0	0
Sg3tf004495g6u	GBJQ01013903		-1		Major Ampullate Spidroin & Minor Ampullate Spidroin	0.38	0	0.3	0.37	0.08	0.31	0.34	0.42
Lg3tf004495g0u	GBJM01090956	E1AHV1	2e-30	Minor ampullate spidroin Fragment	Minor Ampullate Spidroin	11.9	43.46	149.105	109.595	1454.77	0	26.78	0.065
Lg3tf004495g1u	GBJM01109039	E1AHV1	4e-20	Minor ampullate spidroin Fragment	Minor Ampullate Spidroin	1.23	9.02	4.925	0.94	1921.27	0	2.715	0
Lg3tf004495g25u	GBJM01015742	E1AHV1	3e-32	Minor ampullate spidroin Fragment	Minor Ampullate Spidroin	3.26	43.215	23.655	5.43	25331.1	0	33.76	0.371667
Lg3tf004495g2u	GBJM01090955	E1AHV1	1e-30	Minor ampullate spidroin Fragment	Minor Ampullate Spidroin	11.96	243.85	60.535	0.335	61226.8	0	33.17	0.938333
Lg3tf004495g3u	GBJM01090958	E1AHV1	6e-33	Minor ampullate spidroin Fragment	Minor Ampullate Spidroin	2.34	30.085	17.41	6.555	13559.2	0	15.23	0.321667
Lg3tf004495g4u	GBJM01090957	E1AHV1	3e-21	Minor ampullate spidroin Fragment	Minor Ampullate Spidroin	14.25	129.205	79.975	29.27	94692.9	0	136.02	3.66167
Lg3tf010030g0u	GBJM01118542	E1AHV0	4e-52	Minor ampullate spidroin Fragment	Minor Ampullate Spidroin	0	0.18	0	0	12.105	0	0	0
Lh3tf004495g15u	GBJN01025593	B2L207	6e-20	Minor ampullate spidroin 1like protein Fragment	Minor Ampullate Spidroin	0.73	0	0	0.265	5.235	0	0.16	0
Lh3tf004495g18u	GBJN01144623	E1AHV1	3e-10	Minor ampullate spidroin Fragment	Minor Ampullate Spidroin	0	0	0	0	0	0.435	0	0
Lh3tf004495g1p	GBJN01024233	B2L207	2e-31	Minor ampullate spidroin 1like protein Fragment	Minor Ampullate Spidroin	0.05	30.855	3.025	0.45	9777.2	0.4	0.21	0.39
Lh3tf004495g3p	GBJN01112580	B2L207	3e-31	Minor ampullate spidroin 1like protein Fragment	Minor Ampullate Spidroin	0.82	400.015	25.155	3.44	173687	0.56	4.87	4.88429
Lh3tf004495g4s	None	B2L207	2e-31	Minor ampullate spidroin 1like protein Fragment	Minor Ampullate Spidroin	0	147.71	11.565	2.67	101332	0.205	2.915	1.85286
Lh3tf004495g5s	GBJN01109354	E1AHV1	5e-31	Minor ampullate spidroin Fragment	Minor Ampullate Spidroin	0.03	51.665	3.36	0.37	22761.6	1.685	0.925	0.537143
Lh3tf010030g0u	GBJN01035788	E1AHV0	4e-22	Minor ampullate spidroin Fragment	Minor Ampullate Spidroin	0.13	4.55	0.39	0	1899.64	0	0.2	0.0185714
Lh3tf010030g1u	GBJN01098708	E1AHV0	2e-23	Minor ampullate spidroin Fragment	Minor Ampullate Spidroin	0	0.435	0.145	0	382.595	0	0	0.0442857
Lh3tf010030g2u	GBJN01125352	E1AHV0	3e-21	Minor ampullate spidroin Fragment	Minor Ampullate Spidroin	0	1.085	0	0	698.36	0	0.1	0.0742857
Sg3tf004495g0u	GBJQ01101878	B2L207	1e-14	Minor ampullate spidroin 1like protein Fragment	Minor Ampullate Spidroin	0.31	0.06	0	0.3	3520.84	0.1	1.65	0.545
Sg3tf004495g10u	GBJQ01030748	B2L207	3e-30	Minor ampullate spidroin 1like protein Fragment	Minor Ampullate Spidroin	0.23	0.53	0	0.4	0.315	0.3	0	0.02
Sg3tf004495g13u	GBJQ01023753	E1AHV1	6e-22	Minor ampullate spidroin Fragment	Minor Ampullate Spidroin	16.48	0	0	3.745	36595.8	0.58	70.195	3.755
Sg3tf004495g17u	GBJQ01047494	B2L207	6e-09	Minor ampullate spidroin 1like protein Fragment	Minor Ampullate Spidroin	0	0	0	0.55	2.2	0.42	0	0.08
Sg3tf004495g19u	GBJQ01109211	B2L207	9e-13	Minor ampullate spidroin 1like protein Fragment	Minor Ampullate Spidroin	1.27	0.55	0	0	0	0.53	0	0
Sg3tf004495g1u	GBJQ01045995	B2L207	1e-22	Minor ampullate spidroin 1like protein Fragment	Minor Ampullate Spidroin	51.72	0.07	0	6.79	92336.8	0.93	117.56	10.0467
Sg3tf004495g22u	GBJQ01079095	E1AHV1	2e-06	Minor ampullate spidroin Fragment	Minor Ampullate Spidroin	0	0	0	0	304.275	0	0	0
Sg3tf004495g23u	GBJQ01134330	E1AHV1	5e-06	Minor ampullate spidroin Fragment	Minor Ampullate Spidroin	0	0	0	0	691.955	0	0	0
Sg3tf004495g2u	GBJQ01017839	B2L207	9e-23	Minor ampullate spidroin 1like protein Fragment	Minor Ampullate Spidroin	64.09	0	0	9.7	113203	1.53	141.255	10.085
Sg3tf004495g3u	GBJQ01045997	B2L207	9e-23	Minor ampullate spidroin 1like protein Fragment	Minor Ampullate Spidroin	44.77	0	0	5.5	83524.3	0.9	142.785	7.79167
Sg3tf004495g4u	GBJQ01045996	B2L207	9e-23	Minor ampullate spidroin 1like protein Fragment	Minor Ampullate Spidroin	2.04	0	0	0	2322.82	0	1.435	0.203333
Sg3tf004495g7u	GBJQ01113490	B2L207	8e-15	Minor ampullate spidroin 1like protein Fragment	Minor Ampullate Spidroin	0	0.16	0.15	0.18	1.625	0	0.32	0.445
Sg3tf004495g9u	GBJQ01109210	B2L207	7e-30	Minor ampullate spidroin 1like protein Fragment	Minor Ampullate Spidroin	0.17	0.16	0	0.275	0.37	0.27	0	0
Sg3tf010030g0u	GBJQ01113026	E1AHV0	1e-46	Minor ampullate spidroin Fragment	Minor Ampullate Spidroin	0	0	0	0	51.725	0	0	0.721667
Sg3tf010030g1u	GBJQ01068834	E1AHV0	2e-47	Minor ampullate spidroin Fragment	Minor Ampullate Spidroin	0	0	0	0	0.705	0	0	0
Sg3tf010030g2u	None	E1AHV0	6e-30	Minor ampullate spidroin Fragment	Minor Ampullate Spidroin	0	0	0	0	3.91	0	0	0
Lg3tf001707g0u	GBJM01074210		-1		Pyriform Spidroin	0	0	0	0	0	0	0	0
Lg3tf001707g1p	GBJM01040705	E7D143	1e-36	Pyriform spidroin 1 Fragment	Pyriform Spidroin	204.73	4510.88	19.35	1.485	7.665	0	25.215	3.20333
Lg3tf001707g2u	GBJM01059880		-1		Pyriform Spidroin	0	0.31	0	0	0	0	0	0.151667
Lg3tf001707g3u	GBJM01041828		-1		Pyriform Spidroin	0	0	0	0	3.065	0	0	0.235
Lh3tf001707g0u	GBJN01165216		-1		Pyriform Spidroin	0	0	0	0	0	8.645	0	0
Lh3tf001707g1u	GBJN01026356		-1		Pyriform Spidroin	0	0	0	0	0	6.815	0	0.0157143
Lh3tf001707g2u	GBJN01140738	E7D143	3e-22	Pyriform spidroin 1 Fragment	Pyriform Spidroin	1134.93	228.15	29.495	4.965	16.71	126554	79.08	0.32
Lh3tf001707g3u	GBJN01011825		-1		Pyriform Spidroin	0	0	0	0	0	5.86	0	0.00428571
Lh3tf001707g4s	GBJN01139395	E7D143	4e-31	Pyriform spidroin 1 Fragment	Pyriform Spidroin	0.64	0.5	0.1	0.52	0	251.345	0.09	1.76429
Lh3tf001707g5u	GBJN01053241		-1		Pyriform Spidroin	2.72	0.555	0.255	0	0	514.175	0	0.0728571
Lh3tf001707g6u	GBJN01082073		-1		Pyriform Spidroin	17.33	3.62	0.275	0	0	1418.93	0	0
Lh3tf001707g7u	GBJN01141176		-1		Pyriform Spidroin	0	2.325	0	0	0	0	0	0
Lh3tf001707g8u	GBJN01106042		-1		Pyriform Spidroin	0	0	0	0	0	54.475	0	0.127143
Sg3tf001707g0u	GBJQ01128185		-1		Pyriform Spidroin	2.15	0.1	0	0	0	1.57	0	0.203333
Sg3tf001707g1p	GBJQ01126252	E7D143	3e-23	Pyriform spidroin 1 Fragment	Pyriform Spidroin	2149.69	186.21	4.92	0.34	2.77	14682.5	14.835	2.60667
Sg3tf001707g2s	GBJQ01126253	E7D143	2e-23	Pyriform spidroin 1 Fragment	Pyriform Spidroin	2052.91	462.98	7.14	0.75	4.265	23786.6	163.79	4.97833
Sg3tf001707g3u	GBJQ01061213		-1		Pyriform Spidroin	0	0	0	0	0	1.63	0	0.883333
Sg3tf001707g4u	GBJQ01050144		-1		Pyriform Spidroin	9.5	0.11	0	0	0	6.69	0	1.05333
Sg3tf001707g5u	GBJQ01048383		-1		Pyriform Spidroin	3.63	0	0	0	0	3.46	0	0.938333
Sg3tf001707g6u	GBJQ01116042		-1		Pyriform Spidroin	17.1	0.35	0	0	0	11.17	0.14	1.23833
Sg3tf001707g7u	GBJQ01007197		-1		Pyriform Spidroin	6.13	0	0	0.445	0	6.46	0.29	1.95167
Sg3tf001707g8u	GBJQ01085901		-1		Pyriform Spidroin	1.01	0	0	0	0	13.84	0	2.05167
Lg2tf008442g0u	GBJM01074711	Q1KXY8	2e-80	Tubuliform spidroin 1 Fragment	Tubuliform Spidroin	0.2	0.08	0	0.025	0	0	3.915	0.8
Lg3tf005484g0u	GBJM01083072	Q4G1X7	2e-97	Tubuliform spidroin 1 Fragment	Tubuliform Spidroin	1072.23	68.11	41.725	2146.95	72.44	0	85180.8	14.1767
Lg3tf005484g1u	GBJM01083075	Q4G1W9	1e-24	Tubuliform spidroin 1 Fragment	Tubuliform Spidroin	76.89	1.695	1.135	191.775	1.04	0	1078.21	0.776667
Lg3tf005484g2u	GBJM01081380		-1		Tubuliform Spidroin	0	0	0	23.895	0.31	0	8.485	0
Lg3tf011748g0p	GBJM01025480		-1		Tubuliform Spidroin	0	0.19	0	413.82	215.075	0	6.42	0.0483333
Lg3tf011748g1u	GBJM01109123		-1		Tubuliform Spidroin	0.25	0.085	0	23.585	0.66	0	281.09	0.04
Lg3tf011748g2s	GBJM01096367		-1		Tubuliform Spidroin	0	0.11	0.37	800.61	161.73	0	0.26	0.465
Lg3tf011748g3u	GBJM01109122		-1		Tubuliform Spidroin	0	0	0.015	260.63	71.545	0	0.155	0.0216667
Lg3tf011748g4u	GBJM01128913		-1		Tubuliform Spidroin	0	0	0	8.29	0	0	91.54	0.113333
Lg3tf011748g5u	GBJM01128911		-1		Tubuliform Spidroin	0.4	0.095	0.065	27.16	1.18	0	697.88	0.12
Lg3tf011748g6u	GBJM01128912		-1		Tubuliform Spidroin	0	0.16	0.11	7.195	6.92	0	326.85	0.0583333
Lg3tf011748g7u	GBJM01001994		-1		Tubuliform Spidroin	0	0	0	4.25	0.21	0	97.835	0
Lg3tf011748g8u	GBJM01084199		-1		Tubuliform Spidroin	0	0	0	0.98	0	0	27.91	0
Lh3tf005484g0u	GBJN01096297	Q4G1Y6	2e-89	Tubuliform spidroin 1 Fragment	Tubuliform Spidroin	2868.26	135.69	224.095	3676.43	13.36	14.795	117692	4.31286
Lh3tf011748g0u	GBJN01010870		-1		Tubuliform Spidroin	0.7	0.075	0.045	28.38	0.01	0.435	251.845	0.01
Lh3tf011748g1u	GBJN01122307	Q1KXY8	8e-06	Tubuliform spidroin 1 Fragment	Tubuliform Spidroin	0.11	0.615	0.1	869.495	123.43	0.05	21.815	0.0557143
Lh3tf011748g2u	GBJN01088468	Q1KXY8	8e-06	Tubuliform spidroin 1 Fragment	Tubuliform Spidroin	0	1.97	0.45	1447.72	777.68	0	1.15	0.0814286
Lh3tf011748g3u	GBJN01018396		-1		Tubuliform Spidroin	0.07	0.31	0.04	1660.67	144.795	0.045	5.51	0.0385714
Sg2tf008442g0u	GBJQ01094039	Q1KXY8	5e-33	Tubuliform spidroin 1 Fragment	Tubuliform Spidroin	0	0	0	0.065	0	6.63	10.77	0.933333
Sg3tf005484g0u	GBJQ01051796	Q4G1Y6	1e-45	Tubuliform spidroin 1 Fragment	Tubuliform Spidroin	1875.2	40.44	13.99	1839.66	346.77	32414	127137	30.1867
Sg3tf011748g0u	GBJQ01048838		-1		Tubuliform Spidroin	0	0.7	0.15	457.12	17.695	0.19	2.375	0.075
*None = Transcript did not pass NCBI TSA length or other quality assement. Due to their homology to known silk proteins, we decided to include them here.
* For sequences, contact authors

## Sheet: Non_Spidroin_Table.txt
Transcript ID	TSA ID*	Best UniProt or CRP BlastP Hit	Best UniProt Hit or CRP BlastP e-value	Best UniProt Hit or CRP BlastP ID	Protein Description From Either (1) Best UniProt/CRP ID with Description or (2) Best UniProt ID of 5+ transcripts in same BlastClust 3-species Cluster; (3) Best UniProt ID with Lowest E-Value in Same BlastClust 3-species Cluster	Mean Aciniform + Flagelliform FPKM	Mean Posterior Aggregate FPKM	Mean Anterior Aggregate FPKM	Mean Major Ampullate FPKM	Mean Minor Ampullate FPKM	Mean Pyriform FPKM	Mean Tubuliform FPKM	Mean Non-Silk (Cepholathorax, Venom, and Ovary) FPKM
Lg0tf017853g0u	GBJM01013693	CRP BlastP	1e-06	CRP1	Cystine-Rich Proteins	0	0	0	0	0	0	0	0
Lg1tf022965g0u	GBJM01019033	CRP BlastP	5e-29	CRP5	Cystine-Rich Proteins	89.38	18138.8	747.08	5.22	11.57	0	85.355	1.79
Lg1tf022965g1u	GBJM01115217	CRP BlastP	7e-29	CRP5	Cystine-Rich Proteins	0.24	907.25	2.105	0	0.46	0	33.365	1.43667
Lg2tf016436g0p	GBJM01048279	CRP BlastP	4e-20	CRP5	Cystine-Rich Proteins	0.13	81.515	950.84	0.46	0.67	0	4.86	0.0233333
Lg2tf016436g1s	GBJM01048280	CRP BlastP	4e-20	CRP5	Cystine-Rich Proteins	0.06	188.77	3948.01	0.22	0.155	0	8.25	0.235
Lg2tf016991g0u	GBJM01026653	CRP BlastP	1e-13	CRP5	Cystine-Rich Proteins	0	3.125	3.205	0	0	0	0	2.36667
Lg2tf016991g1u	GBJM01026654	CRP BlastP	6e-14	CRP5	Cystine-Rich Proteins	0.11	0	9.495	1.78	0	0	0	0.583333
Lg2tf016991g2u	GBJM01026652	CRP BlastP	6e-14	CRP5	Cystine-Rich Proteins	0.05	2.095	2.09	0.105	0.015	0	0	0.156667
Lg2tf025399g0u	GBJM01014777	CRP BlastP	9e-10	CRP5	Cystine-Rich Proteins	0.21	1.855	1.305	5.88	0	0	0.305	0.171667
Lg2tf025399g1u	GBJM01078566	CRP BlastP	2e-11	CRP5	Cystine-Rich Proteins	0	1.08	0	1.675	0	0	0	0.393333
Lg2tf025399g2u	GBJM01090275	CRP BlastP	9e-11	CRP5	Cystine-Rich Proteins	0	1.54	0.255	8.095	0.145	0	0.75	0.0533333
Lg2tf025399g3u	GBJM01048412	CRP BlastP	4e-10	CRP5	Cystine-Rich Proteins	0	0	0	0.62	0	0	0.245	0.441667
Lg2tf025399g4u	GBJM01035106	CRP BlastP	3e-10	CRP5	Cystine-Rich Proteins	0	0.175	0	0.435	0	0	0	0.08
Lg2tf025399g5u	GBJM01007204	CRP BlastP	7e-10	CRP5	Cystine-Rich Proteins	0	0	0	0.72	0.75	0	0	0
Lg2tf025399g6u	GBJM01080722		-1	None	Cystine-Rich Proteins	0	0	0	0.475	0	0	0	0
Lg2tf025888g0s	GBJM01012904	CRP BlastP	3e-13	CRP5	Cystine-Rich Proteins	1.98	73.325	929.34	0.44	16.04	0	17.425	0
Lg2tf025888g1u	GBJM01035811	CRP BlastP	3e-13	CRP5	Cystine-Rich Proteins	2.19	183.03	2914.91	3.255	86.475	0	40.315	0.268333
Lg2tf086597g0u	GBJM01093867	CRP BlastP	3e-07	CRP5	Cystine-Rich Proteins	12.29	1043.23	28.67	0	1.73	0	0	0.151667
Lg2tf086597g1u	GBJM01136022	CRP BlastP	3e-07	CRP5	Cystine-Rich Proteins	8.11	446.785	3.155	0.055	0.02	0	1.53	0.885
Lg2tf086597g2u	GBJM01024621	CRP BlastP	1e-07	CRP5	Cystine-Rich Proteins	0.11	141.005	1.4	0	0.215	0	0.33	0.035
Lg2tf086597g3u	GBJM01024622	CRP BlastP	2e-07	CRP5	Cystine-Rich Proteins	7.01	1030.69	20.2	0	0.865	0	0.88	0
Lg3tf006952g0u	GBJM01090977	CRP BlastP	8e-11	CRP5	Cystine-Rich Proteins	1.3	0.15	0.04	0.25	0	0	1.345	5.63667
Lg3tf012072g0u	GBJM01010572	CRP BlastP	1e-52	CRP1	Cystine-Rich Proteins	0.2	1.21	0	0.12	10.17	0	1.49	0.145
Lg3tf012072g10u	GBJM01056903	CRP BlastP	3e-39	CRP2	Cystine-Rich Proteins	6.07	1.76	0	731.975	2.27	0	0	0
Lg3tf012072g11u	GBJM01088171	CRP BlastP	1e-52	CRP4	Cystine-Rich Proteins	0	0	0	0	0	0	0	0
Lg3tf012072g12u	GBJM01050209	CRP BlastP	4e-25	CRP1	Cystine-Rich Proteins	0	8.43	53.285	0.14	0.43	0	0.67	0.0433333
Lg3tf012072g13u	GBJM01087288	CRP BlastP	9e-30	CRP2	Cystine-Rich Proteins	7.77	0	0	26.85	0	0	0	0
Lg3tf012072g14u	GBJM01044488	CRP BlastP	1e-26	CRP2	Cystine-Rich Proteins	0.62	0.385	0	367.72	0.025	0	0.03	0.065
Lg3tf012072g15u	GBJM01057159	CRP BlastP	8e-15	CRP3	Cystine-Rich Proteins	0.92	50.84	0.465	0	0	0	0	0
Lg3tf012072g16u	GBJM01126490	CRP BlastP	8e-13	CRP2	Cystine-Rich Proteins	0	0	2.415	323.205	3.4	0	0	0
Lg3tf012072g1u	GBJM01082552	CRP BlastP	2e-38	CRP3	Cystine-Rich Proteins	2.84	172.6	0.14	0.13	0.53	0	0.305	0
Lg3tf012072g2u	GBJM01123886	CRP BlastP	8e-69	CRP4	Cystine-Rich Proteins	11.19	65.72	1.355	20.625	3.655	0	985.61	0.208333
Lg3tf012072g3u	GBJM01025553	CRP BlastP	4e-49	CRP1	Cystine-Rich Proteins	0.83	184.245	1.035	1.225	2.095	0	12.035	0.0916667
Lg3tf012072g4u	GBJM01070659	CRP BlastP	3e-50	CRP1	Cystine-Rich Proteins	1.68	73.675	0	0.53	0.845	0	2.305	0
Lg3tf012072g5u	GBJM01138242	CRP BlastP	3e-57	CRP2	Cystine-Rich Proteins	14.6	1.67	0.145	298.495	1.78	0	0	0
Lg3tf012072g6u	GBJM01112279	CRP BlastP	2e-58	CRP2	Cystine-Rich Proteins	19.2	4.685	0.8	1749.65	0.605	0	0.17	0.181667
Lg3tf012072g7u	GBJM01037207	CRP BlastP	2e-58	CRP2	Cystine-Rich Proteins	0.21	0.21	0.46	1091	29.225	0	0.16	0.09
Lg3tf012072g8u	GBJM01082025	CRP BlastP	7e-59	CRP2	Cystine-Rich Proteins	2.52	2.375	0.19	1880.43	1.435	0	0.275	0.178333
Lg3tf012072g9u	GBJM01131426	CRP BlastP	2e-71	CRP3	Cystine-Rich Proteins	0.24	0.455	0.08	528.565	17.345	0	0.175	0.0416667
Lg3tf015075g0u	GBJM01005887	CRP BlastP	1e-24	CRP5	Cystine-Rich Proteins	1.94	103.13	0	0	0	0	0.905	0.0383333
Lg3tf015075g1u	GBJM01028812	CRP BlastP	8e-22	CRP5	Cystine-Rich Proteins	0	0	0	1.46	0	0	0	0
Lg3tf015075g2u	GBJM01131048	CRP BlastP	3e-24	CRP5	Cystine-Rich Proteins	7.09	122.805	0	0.71	0.31	0	0.405	0
Lg3tf019264g0u	GBJM01064671	CRP BlastP	6e-22	CRP5	Cystine-Rich Proteins	0.91	49.685	321.485	0.2	0	0	0.645	1.25
Lg3tf019264g1u	GBJM01137942	CRP BlastP	6e-22	CRP5	Cystine-Rich Proteins	1.08	43.635	94.985	0	0	0	0	0
Lg3tf019264g2u	GBJM01090268	CRP BlastP	6e-21	CRP5	Cystine-Rich Proteins	0	11.35	173.65	0	0	0	0.585	0
Lg3tf019264g3u	GBJM01057644	CRP BlastP	6e-21	CRP5	Cystine-Rich Proteins	0.43	63.71	43.935	0	0	0	2.165	0.0633333
Lg3tf019264g4u	None	CRP BlastP	7e-09	CRP5	Cystine-Rich Proteins	0	8.885	47.985	0	0	0	0	0
Lg3tf020189g0p	GBJM01106829	CRP BlastP	4e-12	CRP3	Cystine-Rich Proteins	14.36	445.46	0.73	0.32	2.08	0	0.445	0.34
Lg3tf020189g1u	GBJM01111102	CRP BlastP	4e-12	CRP3	Cystine-Rich Proteins	1.07	17.255	0.085	1.98	1.42	0	0	0.19
Lg3tf020189g2u	GBJM01024707	CRP BlastP	1e-11	CRP3	Cystine-Rich Proteins	0	0	0	0	0	0	0	0
Lg3tf022026g0p	GBJM01025798	CRP BlastP	3e-15	CRP5	Cystine-Rich Proteins	3.77	3.955	0	19.085	0.95	0	48.345	0.438333
Lg3tf022026g1s	GBJM01038317	CRP BlastP	3e-15	CRP5	Cystine-Rich Proteins	4.42	1.045	1.085	21.71	0.68	0	28.24	0.483333
Lg3tf022030g0u	GBJM01012327	CRP BlastP	2e-20	CRP5	Cystine-Rich Proteins	1.91	28.115	628.655	0	0.495	0	3.745	0.03
Lg3tf022030g1p	GBJM01106579	CRP BlastP	1e-20	CRP5	Cystine-Rich Proteins	0.53	8.74	361.34	0.105	0.025	0	1.185	0
Lg3tf022030g2s	GBJM01106578	CRP BlastP	8e-20	CRP5	Cystine-Rich Proteins	0.79	32.885	250.015	0.35	0	0	2.215	0
Lg3tf023304g0u	GBJM01052757	CRP BlastP	1e-16	CRP5	Cystine-Rich Proteins	5.46	1.285	1.085	0.265	1.225	0	2.325	5.49167
Lg3tf025865g0u	GBJM01063788	CRP BlastP	2e-13	CRP5	Cystine-Rich Proteins	0.32	14.475	758.795	0.685	0.23	0	2.8	0.05
Lg3tf028953g0u	GBJM01107731	CRP BlastP	2e-53	CRP5	Cystine-Rich Proteins	0.26	72.93	0.83	0.26	0	0	43.525	10.8233
Lh0tf055361g0u	GBJN01064635	CRP BlastP	6e-07	CRP5	Cystine-Rich Proteins	0	0	0	0	0	1.175	0	0
Lh1tf083087g0u	GBJN01004895	CRP BlastP	1e-08	CRP5	Cystine-Rich Proteins	0.43	69.425	13.15	0.16	0	0	0.09	0.0728571
Lh1tf083087g1u	GBJN01147056	CRP BlastP	6e-09	CRP5	Cystine-Rich Proteins	0	2.405	0.465	0	0	0	0.495	0
Lh2tf016436g0u	GBJN01034775	CRP BlastP	7e-11	CRP5	Cystine-Rich Proteins	11.35	4.29	146.88	2.575	0.255	1.595	2.83	0
Lh2tf016436g1u	GBJN01016825	CRP BlastP	1e-17	CRP5	Cystine-Rich Proteins	63.08	99.355	1352.34	73.185	11.525	6.455	24.545	0.0157143
Lh2tf016436g2u	GBJN01068946	CRP BlastP	6e-11	CRP5	Cystine-Rich Proteins	2.18	13.475	61.49	0.845	1.77	0	0.595	0
Lh2tf016991g0u	GBJN01003367	CRP BlastP	1e-14	CRP5	Cystine-Rich Proteins	0.16	1.41	0.31	1.47	0.115	0.335	0	0.701429
Lh2tf016991g1u	GBJN01060253	CRP BlastP	4e-09	CRP5	Cystine-Rich Proteins	0	0	0	0.1	0	0.04	0	0.0171429
Lh2tf025888g0u	GBJN01070310	CRP BlastP	3e-09	CRP5	Cystine-Rich Proteins	72.21	6.685	132.105	20.39	19.425	0.46	1.74	0.0185714
Lh2tf086597g0u	GBJN01092198	CRP BlastP	5e-07	CRP5	Cystine-Rich Proteins	1.85	227.725	32.51	0	0.135	0	0.055	0
Lh3tf006952g0u	GBJN01129684	CRP BlastP	3e-10	CRP5	Cystine-Rich Proteins	4.15	0	0.165	0.055	0.19	0.04	0.33	1.62429
Lh3tf012072g0u	GBJN01099012	CRP BlastP	3e-54	CRP1	Cystine-Rich Proteins	0.87	0	0	1.195	6.37	3.41	0.455	0
Lh3tf012072g10u	GBJN01127151	CRP BlastP	7e-49	CRP1	Cystine-Rich Proteins	24.15	7.665	3.17	1.67	5.515	6304.68	0.405	0.351429
Lh3tf012072g11u	GBJN01113402	CRP BlastP	9e-77	CRP3	Cystine-Rich Proteins	6.76	0.91	0.26	81.605	80.755	0.05	260.88	0.0242857
Lh3tf012072g12p	GBJN01025792	CRP BlastP	1e-76	CRP2	Cystine-Rich Proteins	0	0.24	0.195	3846.61	1.08	0	0.115	0.0628571
Lh3tf012072g13u	GBJN01053873	CRP BlastP	1e-28	CRP1	Cystine-Rich Proteins	0.65	23.59	2.125	12.53	0	0	2312.99	0.0914286
Lh3tf012072g14u	GBJN01153401	CRP BlastP	1e-26	CRP1	Cystine-Rich Proteins	16.43	8.91	2.18	220.65	0.55	0.72	14384.2	0.571429
Lh3tf012072g15u	GBJN01089172	CRP BlastP	2e-45	CRP1	Cystine-Rich Proteins	2.05	0	0.34	2372.41	8.035	21.425	0.105	0.0871429
Lh3tf012072g16u	GBJN01090296	CRP BlastP	2e-22	CRP1	Cystine-Rich Proteins	0	0	0	0	0	0	0	0.127143
Lh3tf012072g17u	GBJN01162880	CRP BlastP	2e-27	CRP3	Cystine-Rich Proteins	0	0.315	0	0	0	0.62	0.18	0.257143
Lh3tf012072g18s	None	CRP BlastP	2e-55	CRP2	Cystine-Rich Proteins	0	1.535	0.755	1749.81	0	0	1.04	0
Lh3tf012072g19u	GBJN01009485	CRP BlastP	1e-22	CRP2	Cystine-Rich Proteins	0.84	0.455	0.125	1599.94	631.665	0.62	7.625	9.30286
Lh3tf012072g1u	GBJN01049073	CRP BlastP	3e-77	CRP1	Cystine-Rich Proteins	0	0.875	0.265	3099.78	31.375	35.97	1.29	0.12
Lh3tf012072g20u	GBJN01119568	CRP BlastP	1e-21	CRP1	Cystine-Rich Proteins	1.25	0.09	0	5.89	0.04	0	315.32	0
Lh3tf012072g21u	GBJN01101118	CRP BlastP	2e-38	CRP2	Cystine-Rich Proteins	0	0	0	2635.01	38.57	0.37	5.545	0.332857
Lh3tf012072g22s	GBJN01064607	CRP BlastP	5e-51	CRP2	Cystine-Rich Proteins	0	0.74	0.695	8769.91	1.95	0	0.42	0.00714286
Lh3tf012072g23u	GBJN01044548	CRP BlastP	3e-40	CRP4	Cystine-Rich Proteins	1.33	0	0	0	0	922.01	0	0
Lh3tf012072g24u	GBJN01167411	CRP BlastP	7e-40	CRP2	Cystine-Rich Proteins	0	0.355	0	306	0	0	0	0
Lh3tf012072g25u	GBJN01073509	CRP BlastP	8e-29	CRP2	Cystine-Rich Proteins	0	0	0	326.26	6.995	0.265	0.625	0
Lh3tf012072g26u	GBJN01104949	CRP BlastP	8e-24	CRP2	Cystine-Rich Proteins	0	0	0	221.655	1.45	0	1.06	0
Lh3tf012072g27u	GBJN01176557	CRP BlastP	4e-27	CRP2	Cystine-Rich Proteins	1.66	0.82	0.735	7816.45	128.93	0.62	25.845	0
Lh3tf012072g28p	GBJN01032469	CRP BlastP	2e-28	CRP2	Cystine-Rich Proteins	0	0	1.28	5196.07	1.885	0	0.77	0.0457143
Lh3tf012072g29u	GBJN01164520	CRP BlastP	6e-19	CRP2	Cystine-Rich Proteins	0	0	0	8.05	0.23	0	0.835	0
Lh3tf012072g2u	GBJN01140085	CRP BlastP	2e-77	CRP1	Cystine-Rich Proteins	1.32	0.51	0.3	3300.97	41.59	17.55	0.315	0.0971429
Lh3tf012072g30s	GBJN01027026	CRP BlastP	2e-28	CRP2	Cystine-Rich Proteins	0	0	0	437.175	4.405	0	0	0
Lh3tf012072g31u	GBJN01003733	CRP BlastP	1e-20	CRP2	Cystine-Rich Proteins	0	0	0	34.09	1.045	0	0.585	0.0557143
Lh3tf012072g3u	GBJN01108669	CRP BlastP	5e-74	CRP3	Cystine-Rich Proteins	8.13	1.915	0.565	2586.28	968.685	0.08	485.1	0.294286
Lh3tf012072g4u	None	CRP BlastP	3e-64	CRP2	Cystine-Rich Proteins	0	0.24	0.21	2398.24	375.95	0.41	9.955	2.75714
Lh3tf012072g5u	GBJN01167142	CRP BlastP	7e-87	CRP4	Cystine-Rich Proteins	97.09	13.7	4.75	0.165	4.165	5945.55	0.43	0.04
Lh3tf012072g6u	GBJN01157868	CRP BlastP	1e-48	CRP1	Cystine-Rich Proteins	12.01	2.86	3.995	0	1.215	2323.9	0.395	0.0642857
Lh3tf012072g7u	GBJN01123179	CRP BlastP	1e-77	CRP3	Cystine-Rich Proteins	3.89	0.815	0.17	934.58	751.91	0.12	24.67	0.0185714
Lh3tf012072g8u	GBJN01084446	CRP BlastP	4e-38	CRP3	Cystine-Rich Proteins	0	0	0	0	0	0	0	0.422857
Lh3tf012072g9s	GBJN01024201	CRP BlastP	4e-40	CRP3	Cystine-Rich Proteins	7.92	2.63	3.66	0.2	1.15	1190.14	0.27	0.75
Lh3tf015075g0u	GBJN01037465	CRP BlastP	1e-21	CRP5	Cystine-Rich Proteins	38.38	3.87	1.375	0.965	0.68	1377.78	0.24	0.0142857
Lh3tf015075g1u	GBJN01164547	CRP BlastP	3e-24	CRP5	Cystine-Rich Proteins	0	0	0	0	0	0.75	0	0.104286
Lh3tf019264g0u	GBJN01082582	CRP BlastP	3e-21	CRP5	Cystine-Rich Proteins	0.91	216.15	175.69	4.425	2.7	0	1.935	0.21
Lh3tf020189g0u	GBJN01003938	CRP BlastP	6e-12	CRP3	Cystine-Rich Proteins	1.58	0	0	0.335	0.23	30.09	0	0.0871429
Lh3tf020189g1u	GBJN01031069	CRP BlastP	5e-11	CRP3	Cystine-Rich Proteins	72.78	8.355	3.835	0	0	6359.07	0.115	0
Lh3tf020189g2u	GBJN01142324	CRP BlastP	4e-12	CRP3	Cystine-Rich Proteins	199.34	21.26	4.735	0	1.895	12296.9	0.985	0.0671429
Lh3tf020189g3s	GBJN01169233	CRP BlastP	5e-12	CRP3	Cystine-Rich Proteins	1.99	0	0.295	0	0	45.79	0	0.25
Lh3tf020189g4u	GBJN01170370	CRP BlastP	6e-11	CRP4	Cystine-Rich Proteins	0	1	0	0	0	0	0	0
Lh3tf020189g5u	GBJN01041728	CRP BlastP	1e-08	CRP4	Cystine-Rich Proteins	26.78	2.99	0.575	0	0.48	3667.03	0.67	0
Lh3tf022026g0u	GBJN01135113	CRP BlastP	3e-13	CRP5	Cystine-Rich Proteins	17.47	1.16	4.09	144.255	7.4	326.04	37.215	22.5886
Lh3tf022030g0u	GBJN01062520	CRP BlastP	2e-19	CRP5	Cystine-Rich Proteins	0.46	40.44	839.045	44.03	7.715	0	2.125	0.0814286
Lh3tf023304g0u	GBJN01018611	CRP BlastP	2e-15	CRP5	Cystine-Rich Proteins	3.06	0	0.975	1.54	2.425	52.61	11.91	1.72143
Lh3tf025865g0u	GBJN01076131	CRP BlastP	5e-14	CRP5	Cystine-Rich Proteins	0.17	5.885	131.61	2.655	1.745	0.31	0.23	0.0157143
Lh3tf025865g1u	GBJN01167169	CRP BlastP	1e-10	CRP4	Cystine-Rich Proteins	0	17.23	48.21	13.28	3.34	0.42	0.465	0.03
Lh3tf028953g0p	GBJN01003963	CRP BlastP	2e-62	CRP5	Cystine-Rich Proteins	4.17	391.81	59.835	3.155	0.34	1.81	6.69	2.01143
Lh3tf028953g1u	GBJN01109075	CRP BlastP	1e-61	CRP5	Cystine-Rich Proteins	0	64.355	9.635	1.12	0	0.135	2.22	0.11
Lh3tf028953g2s	GBJN01143851	CRP BlastP	2e-62	CRP5	Cystine-Rich Proteins	3.82	438.75	88.82	0.13	0.155	1.205	1.205	0.03
Lh3tf028953g3u	GBJN01139746	CRP BlastP	2e-62	CRP5	Cystine-Rich Proteins	123.03	84.155	219.62	16.66	32.48	1.025	5.19	0.0628571
Sg0tf016137g0u	GBJQ01028529	CRP BlastP	1e-17	CRP5	Cystine-Rich Proteins	2.3	46.18	115.39	1.925	0	0.15	0.03	0
Sg0tf036074g0u	GBJQ01099365	CRP BlastP	2e-17	CRP5	Cystine-Rich Proteins	12.9	0.19	0	0	0	9.08	0	0.251667
Sg0tf043439g0u	GBJQ01139743	CRP BlastP	2e-12	CRP5	Cystine-Rich Proteins	0.07	26.16	441.78	1.445	0.17	0.12	0.08	2.365
Sg0tf062831g0u	GBJQ01141917	CRP BlastP	2e-09	CRP5	Cystine-Rich Proteins	1.92	6.78	17.44	1.16	1.005	1.13	0.215	0
Sg0tf094209g0u	GBJQ01076306	CRP BlastP	6e-11	CRP1	Cystine-Rich Proteins	0	0	0	0	0	0	0	0.35
Sg1tf019467g1s	GBJQ01079227	CRP BlastP	2e-12	CRP5	Cystine-Rich Proteins	0.04	3.58	125.24	1.71	0	0.09	0	0.015
Sg1tf019467g3u	GBJQ01079228		-1	None	Cystine-Rich Proteins	0	24.53	374.08	2.62	0	0.14	0	0
Sg1tf027890g0p	GBJQ01022739	CRP BlastP	2e-21	CRP5	Cystine-Rich Proteins	2.52	17.88	3.07	0.09	0	0.75	0.125	0.04
Sg1tf027890g1s	GBJQ01131373	CRP BlastP	7e-21	CRP5	Cystine-Rich Proteins	2.52	41.94	10.04	0.27	0.06	0.17	0.025	0.02
Sg1tf027890g2u	GBJQ01088581	CRP BlastP	3e-12	CRP5	Cystine-Rich Proteins	0.57	1	0.6	0	0	0	0	0
Sg2tf025399g0u	GBJQ01052950	CRP BlastP	1e-10	CRP5	Cystine-Rich Proteins	0.27	4.14	1.89	3.11	0.565	1.94	44.125	0.75
Sg3tf006952g0u	GBJQ01130301	CRP BlastP	8e-07	CRP5	Cystine-Rich Proteins	7.97	0.05	0.07	0.045	1.07	0.1	0.045	5.16167
Sg3tf012072g0u	GBJQ01096671	CRP BlastP	7e-46	CRP4	Cystine-Rich Proteins	11.58	99.79	0.54	0.855	0.38	207.2	1.66	0.136667
Sg3tf012072g10u	GBJQ01137300	CRP BlastP	7e-35	CRP1	Cystine-Rich Proteins	0	0	0	6.065	0.09	0.56	0.25	0.00666667
Sg3tf012072g12u	GBJQ01100269	CRP BlastP	4e-41	CRP3	Cystine-Rich Proteins	0	0	0.43	438.525	0	1.17	0.13	0.868333
Sg3tf012072g14u	GBJQ01145823	CRP BlastP	1e-38	CRP3	Cystine-Rich Proteins	0.2	2.39	0.36	6908.61	324.82	0.48	1.635	1.48833
Sg3tf012072g15s	GBJQ01145824	CRP BlastP	2e-37	CRP3	Cystine-Rich Proteins	39.09	1.2	13.96	2305.34	180.285	13	9.34	0.68
Sg3tf012072g16u	GBJQ01089870	CRP BlastP	7e-49	CRP1	Cystine-Rich Proteins	0.36	0	1.5	0.39	0.31	0.15	0.26	0.221667
Sg3tf012072g18u	GBJQ01111495	CRP BlastP	1e-38	CRP3	Cystine-Rich Proteins	60.4	27.18	0.41	1.49	0.11	1429.88	8.595	0.606667
Sg3tf012072g19s	GBJQ01054122	CRP BlastP	8e-44	CRP1	Cystine-Rich Proteins	0.16	0.17	0	41.225	0.985	0.48	0	0.0166667
Sg3tf012072g1p	GBJQ01104003	CRP BlastP	4e-38	CRP1	Cystine-Rich Proteins	0.27	0	7.33	120.52	1.155	5.78	54.57	0.0133333
Sg3tf012072g20u	GBJQ01093230	CRP BlastP	6e-40	CRP1	Cystine-Rich Proteins	0.43	0	0	4108.85	1.73	0.35	0.57	1.13667
Sg3tf012072g21u	GBJQ01146946	CRP BlastP	3e-35	CRP3	Cystine-Rich Proteins	53.72	2.94	0.36	9.475	2.775	911.13	4575.4	0.803333
Sg3tf012072g22u	None	CRP BlastP	3e-26	CRP4	Cystine-Rich Proteins	45.52	0.82	1.7	8.935	9.06	526.76	5378.45	17.9317
Sg3tf012072g23u	GBJQ01074940	CRP BlastP	2e-40	CRP1	Cystine-Rich Proteins	0	0	0	0	0	0	0	0
Sg3tf012072g24u	GBJQ01109834	CRP BlastP	3e-36	CRP1	Cystine-Rich Proteins	2.48	5.06	0	503.815	2.41	3.07	0.35	0.153333
Sg3tf012072g25u	GBJQ01104900	CRP BlastP	9e-29	CRP1	Cystine-Rich Proteins	0	0	0	1.04	0	0.84	0	0
Sg3tf012072g26u	GBJQ01026442	CRP BlastP	6e-42	CRP1	Cystine-Rich Proteins	0	0	0	0	0.275	0	0	0.06
Sg3tf012072g27u	GBJQ01072991	CRP BlastP	1e-29	CRP3	Cystine-Rich Proteins	19.58	0	0.44	0	0	392.99	0.895	0.47
Sg3tf012072g28u	None	CRP BlastP	1e-47	CRP4	Cystine-Rich Proteins	0	0.82	0.92	0.335	0.53	0.25	0.1	0.035
Sg3tf012072g29u	GBJQ01109984	CRP BlastP	5e-46	CRP1	Cystine-Rich Proteins	0	0	0	0	0	0	0.1	0.443333
Sg3tf012072g2u	GBJQ01060884	CRP BlastP	5e-46	CRP4	Cystine-Rich Proteins	8.93	119.47	0.19	0.445	0	25.84	0.585	0.206667
Sg3tf012072g30u	GBJQ01127108	CRP BlastP	3e-19	CRP3	Cystine-Rich Proteins	0	0	0	0	0.74	8.06	40.365	1.055
Sg3tf012072g31u	None	CRP BlastP	2e-14	CRP3	Cystine-Rich Proteins	0	0	0.75	6.345	0	0	0	0.0966667
Sg3tf012072g32u	GBJQ01082267	CRP BlastP	6e-23	CRP3	Cystine-Rich Proteins	0	0	0.57	232.46	0.35	0	0	0
Sg3tf012072g33u	GBJQ01040364	CRP BlastP	5e-21	CRP3	Cystine-Rich Proteins	0.52	0	0.63	134.435	0	2.56	0.385	0.205
Sg3tf012072g34u	GBJQ01119341	CRP BlastP	3e-39	CRP3	Cystine-Rich Proteins	0	0	0	0	0	0	0	0.668333
Sg3tf012072g35u	GBJQ01004295	CRP BlastP	6e-24	CRP2	Cystine-Rich Proteins	0	0	0	0	0	0	0	0.101667
Sg3tf012072g36u	None	CRP BlastP	5e-14	CRP4	Cystine-Rich Proteins	0	0	0	0	0	0	0	0
Sg3tf012072g3u	GBJQ01027037	CRP BlastP	3e-45	CRP4	Cystine-Rich Proteins	6.91	0.7	0	0.135	0	73.81	0.17	0.035
Sg3tf012072g4u	GBJQ01061164	CRP BlastP	3e-46	CRP4	Cystine-Rich Proteins	33.42	0.8	0.13	0.13	0.095	173.23	0	0.485
Sg3tf012072g5u	GBJQ01008483	CRP BlastP	1e-34	CRP1	Cystine-Rich Proteins	0.18	0	0	6.82	0	0.28	0.685	0
Sg3tf012072g6u	GBJQ01140628	CRP BlastP	5e-38	CRP1	Cystine-Rich Proteins	0	0.14	0	758.615	69.59	0.06	0.215	0.246667
Sg3tf012072g7u	GBJQ01000328	CRP BlastP	2e-47	CRP1	Cystine-Rich Proteins	96.04	14.12	0.48	0	0.19	1319.96	8.75	0.506667
Sg3tf012072g8u	GBJQ01012176	CRP BlastP	4e-40	CRP3	Cystine-Rich Proteins	0	0.39	0.79	0	0.19	0.36	0.16	0.171667
Sg3tf012072g9u	GBJQ01129726	CRP BlastP	1e-34	CRP1	Cystine-Rich Proteins	0	0	0	14.475	0	0	0.04	0.0366667
Sg3tf015075g0u	GBJQ01037866	CRP BlastP	9e-21	CRP5	Cystine-Rich Proteins	9.44	0.19	0.05	0	0.035	89.59	0	0.025
Sg3tf015075g1u	GBJQ01061045	CRP BlastP	1e-13	CRP5	Cystine-Rich Proteins	2.22	0	0	0	0	6.98	0	0
Sg3tf019264g2s	GBJQ01141916	CRP BlastP	1e-22	CRP5	Cystine-Rich Proteins	0.76	7.55	55.62	1.715	0.785	3.22	0.465	0.116667
Sg3tf019264g3u	GBJQ01098919	CRP BlastP	6e-14	CRP5	Cystine-Rich Proteins	0	7.35	4.4	0	0	0.52	0.105	0.196667
Sg3tf019264g4u	GBJQ01059210	CRP BlastP	1e-10	CRP5	Cystine-Rich Proteins	0	0.5	4.91	0	0	0	0	0
Sg3tf020189g2s	GBJQ01030693	CRP BlastP	7e-11	CRP4	Cystine-Rich Proteins	160.48	4.61	0.61	0.2	0.29	1599.5	38.12	0.87
Sg3tf022026g0u	GBJQ01110559	CRP BlastP	9e-15	CRP5	Cystine-Rich Proteins	7.7	0.14	1.22	0.425	0	49.41	10.61	0.175
Sg3tf022026g1u	GBJQ01048187	CRP BlastP	4e-14	CRP5	Cystine-Rich Proteins	2.3	0.17	0	0	0.165	22.24	2.23	0.52
Sg3tf022026g2u	GBJQ01110558	CRP BlastP	1e-14	CRP5	Cystine-Rich Proteins	1.37	0	0	0	0	18.62	0.495	0
Sg3tf022026g3u	GBJQ01110556	CRP BlastP	8e-15	CRP5	Cystine-Rich Proteins	0.59	0	0	0	0	2	0	0.12
Sg3tf022026g4u	GBJQ01056587	CRP BlastP	1e-09	CRP5	Cystine-Rich Proteins	0.53	0.45	0	0.745	0	0	0	0
Sg3tf022026g5u	GBJQ01110557	CRP BlastP	7e-10	CRP5	Cystine-Rich Proteins	4.14	3.22	1.29	0.17	0.095	71.17	3.94	0.035
Sg3tf022030g0u	GBJQ01013031	CRP BlastP	2e-15	CRP5	Cystine-Rich Proteins	1.39	3.41	130.16	0.945	0	0.18	0	0
Sg3tf022030g2s	GBJQ01013030	CRP BlastP	1e-15	CRP5	Cystine-Rich Proteins	0.28	1.55	116.86	2.5	0	0.32	0.03	0
Sg3tf023304g0u	GBJQ01115971	CRP BlastP	1e-17	CRP5	Cystine-Rich Proteins	11.28	0.13	0	0.245	1.91	2.61	0.225	7.70667
Sg3tf025865g1s	GBJQ01131531	CRP BlastP	1e-12	CRP5	Cystine-Rich Proteins	0.07	4.83	216.24	2.615	0.18	0	0	0
Sg3tf025865g2u	GBJQ01137130	CRP BlastP	1e-09	CRP4	Cystine-Rich Proteins	0	0.71	2.67	0.915	0.015	0	0	0.145
Sg3tf028953g0u	GBJQ01055389	CRP BlastP	2e-37	CRP5	Cystine-Rich Proteins	0	0.21	0	0.175	0	0	0	0.486667
Sg3tf028953g1u	GBJQ01013391	CRP BlastP	1e-24	CRP5	Cystine-Rich Proteins	0	0	0	0	0	0	0	0
Sg3tf028953g2u	GBJQ01048824	CRP BlastP	1e-12	CRP5	Cystine-Rich Proteins	0	1.51	0	1.085	0	0.2	0	0.0383333
Lg2tf001099g0u	GBJM01017560	Q2I2W2	2e-19	Egg case silk protein 2	Egg Case Proteins	0.03	0.045	0	0.02	0	0	0.995	0.00833333
Lg2tf001099g1u	GBJM01032579	R9S1U8	1e-10	Silk sericin MG2	Egg Case Proteins	0.85	0.37	0.045	2.25	1.055	0	109.11	0.151667
Lg2tf001099g2u	GBJM01013978		-1	None	Egg Case Proteins	0	0	0	0.085	0	0	4.12	0
Lg2tf001099g3u	GBJM01074045		-1	None	Egg Case Proteins	0	0	0	0	0	0	0.96	0
Lg3tf001435g0u	GBJM01050504	E7D1A5	1e-89	Egg case silk protein 2 Fragment	Egg Case Proteins	31.68	1.405	0.705	412.365	1.46	0	2164.29	0.311667
Lg3tf001435g10u	GBJM01048204	E7D1A5	1e-41	Egg case silk protein 2 Fragment	Egg Case Proteins	0	0	0	0	0	0	6.465	0
Lg3tf001435g11u	GBJM01038818		-1	None	Egg Case Proteins	0	0	0	0.71	0	0	1.285	0
Lg3tf001435g12u	GBJM01054808	E7D1A5	2e-36	Egg case silk protein 2 Fragment	Egg Case Proteins	0	0	0	4.425	0	0	113.015	0
Lg3tf001435g13u	GBJM01094327	Q52P73	4e-37	Egg case silk protein1	Egg Case Proteins	0	0	0	0.425	0	0	3.82	0
Lg3tf001435g14u	GBJM01017897	Q2I2W2	4e-13	Egg case silk protein 2	Egg Case Proteins	0	0	0	0	0	0	0	0
Lg3tf001435g15u	GBJM01128229	Q52P73	2e-38	Egg case silk protein1	Egg Case Proteins	0	0	0	0	0	0	10.745	0
Lg3tf001435g16u	GBJM01111708		-1	None	Egg Case Proteins	0	0	0	0	0	0	0.43	0
Lg3tf001435g1u	GBJM01138048	Q52P73	6e-98	Egg case silk protein1	Egg Case Proteins	0.42	0.04	0.025	6.84	0	0	8.07	0
Lg3tf001435g2p	None	Q52P73	4e-35	Egg case silk protein1	Egg Case Proteins	3.26	0.86	0.905	94.075	0.615	0	1314.8	0.176667
Lg3tf001435g3s	None	Q52P73	1e-07	Egg case silk protein1	Egg Case Proteins	0	0.105	0	0	3.435	0	0	0.446667
Lg3tf001435g4u	None		-1	None	Egg Case Proteins	19.89	1.805	1.195	5.645	0.4	0	5208.64	0.611667
Lg3tf001435g5s	None		-1	None	Egg Case Proteins	1.91	3.16	3.22	289.86	3.255	0	3972.47	0.888333
Lg3tf001435g6s	None		-1	None	Egg Case Proteins	0.19	0.015	2.27	265.43	2.485	0	2549	0.488333
Lg3tf001435g7u	GBJM01140163	Q52P73	3e-10	Egg case silk protein1	Egg Case Proteins	0	0	0	0	0	0	0.825	0
Lg3tf001435g8u	GBJM01031746	Q2I2W2	8e-09	Egg case silk protein 2	Egg Case Proteins	0	0	0	3.21	0	0	0.23	0
Lg3tf001435g9u	GBJM01100058		-1	None	Egg Case Proteins	0	0	0	2.695	0	0	0.56	0
Lh2tf001099g0u	GBJN01036287	Q2I2W2	2e-18	Egg case silk protein 2	Egg Case Proteins	3.74	1.265	0.15	2.065	0.04	0.25	618.24	0.295714
Lh3tf001435g0u	GBJN01160510	Q52P73	3e-173	Egg case silk protein1	Egg Case Proteins	29.47	8.42	0.88	62.18	0.19	0.18	2574.59	0.0628571
Lh3tf001435g10u	None		-1	None	Egg Case Proteins	0.2	40.16	0.42	154.225	0.54	0.645	16303.5	0.44
Lh3tf001435g11u	GBJN01165544	Q52P73	2e-40	Egg case silk protein1	Egg Case Proteins	0	0	0	0	0	0	0	0
Lh3tf001435g12u	GBJN01159695	Q2I2W2	6e-19	Egg case silk protein 2	Egg Case Proteins	0	1.2	0.315	23.975	0	0	1310.97	0.192857
Lh3tf001435g13u	GBJN01024782	Q2I2W2	3e-33	Egg case silk protein 2	Egg Case Proteins	0	0	0	0.97	0	0	17.385	0
Lh3tf001435g14u	GBJN01158146		-1	None	Egg Case Proteins	0.85	0	0	0	0	0	0.335	0
Lh3tf001435g15u	GBJN01062249	Q52P73	2e-37	Egg case silk protein1	Egg Case Proteins	0.9	0	0	0	0	0	8.85	0
Lh3tf001435g16u	None	Q2I2W2	5e-14	Egg case silk protein 2	Egg Case Proteins	0	0	0	0	0	0	0	0
Lh3tf001435g17u	GBJN01060879	Q52P73	1e-32	Egg case silk protein1	Egg Case Proteins	0	0	0	0	0	0	5.325	0
Lh3tf001435g18u	GBJN01031875	Q2I2W2	2e-08	Egg case silk protein 2	Egg Case Proteins	0.3	0	0	0	0.19	0	1.495	0.0857143
Lh3tf001435g19u	GBJN01068774	E7D1A5	4e-12	Egg case silk protein 2 Fragment	Egg Case Proteins	0.5	0.38	0.225	0	0	0	0.415	0.104286
Lh3tf001435g1u	GBJN01044661	Q2I2W2	-0.1	Egg case silk protein 2	Egg Case Proteins	1.44	3.675	0.605	56.355	0.1	0.06	2459.41	0.0942857
Lh3tf001435g2u	GBJN01099768	Q2I2W2	4e-119	Egg case silk protein 2	Egg Case Proteins	70.05	1.655	3.915	151.315	0.145	0.955	2574.09	0.231429
Lh3tf001435g3u	GBJN01091870	Q52P73	5e-31	Egg case silk protein1	Egg Case Proteins	0.6	0.08	0	0.46	0	0.06	20.94	0.0242857
Lh3tf001435g4p	GBJN01062260	Q52P73	3e-07	Egg case silk protein1	Egg Case Proteins	0	0	0	0	0	1.375	0.5	0.507143
Lh3tf001435g5u	GBJN01047363	Q2I2W2	2e-90	Egg case silk protein 2	Egg Case Proteins	2.25	1.845	0.08	40.03	0.305	0	4076.28	0.0742857
Lh3tf001435g6u	GBJN01154505		-1	None	Egg Case Proteins	72.47	7.88	3.525	340.675	0	0.415	5555.36	0.237143
Lh3tf001435g7u	GBJN01019374	Q52P73	2e-48	Egg case silk protein1	Egg Case Proteins	139.97	0.26	4.095	10.595	0	0.575	114.975	0
Lh3tf001435g8u	None		-1	None	Egg Case Proteins	13.75	18.56	0.685	264.31	0.37	0.3	12378.2	0.452857
Lh3tf001435g9u	None		-1	None	Egg Case Proteins	3.17	33.72	0.58	209.2	1.225	0.23	22327.7	0.855714
Sg0tf146242g0u	GBJQ01021871	Q52P73	1e-05	Egg case silk protein1	Egg Case Proteins	0.03	0.16	0.18	0.48	0.21	0.02	0.22	0.72
Sg3tf001435g0u	GBJQ01011739	Q52P73	4e-59	Egg case silk protein1	Egg Case Proteins	62.18	7.82	10.02	208.685	36.05	609.05	5247.94	2.81
Sg3tf001435g1u	GBJQ01011738	Q52P73	2e-34	Egg case silk protein1	Egg Case Proteins	2.34	0.17	0.2	3.475	1.755	44.21	1320.33	0.0533333
Sg3tf001435g2u	GBJQ01066139		-1	None	Egg Case Proteins	1.28	1.85	0	0.175	0.07	0.06	0.065	0.215
Sg3tf001435g3u	GBJQ01026036		-1	None	Egg Case Proteins	0	0	0	6.275	0	12.03	38.62	0.106667
Lg2tf075721g0u	GBJM01109172	A3R4V4	6e-19	Aqueous glue droplet peptide	Glue Droplet	0	0	0	0	15.84	0	0	0
Lg3tf048466g0u	GBJM01073100	A3R4V4	1e-07	Aqueous glue droplet peptide	Glue Droplet	0	0	192.405	0	0	0	0	0
Lg3tf048466g1u	GBJM01130791		-1	None	Glue Droplet	0	4.91	474.21	0.695	0	0	0	0
Lg3tf048466g2u	GBJM01011232		-1	None	Glue Droplet	0	1.59	937.945	1.35	0.27	0	35.05	0
Lg3tf048466g3u	GBJM01094406	A3R4V4	7e-06	Aqueous glue droplet peptide	Glue Droplet	0	0	565.115	0.25	0	0	0.205	0
Lg3tf229859g0u	GBJM01071767	A3R4V5	3e-06	Aqueous glue droplet peptide	Glue Droplet	0	0	0	0	11.405	0	0.365	0
Lg3tf229859g1p	GBJM01078046		-1	None	Glue Droplet	0	528.86	1824.11	0.245	0	0	1.355	0.138333
Lg3tf229859g2s	GBJM01123311		-1	None	Glue Droplet	0	32.19	1625.7	1.12	3.015	0	3.275	0.0783333
Lg3tf229859g3s	GBJM01047396		-1	None	Glue Droplet	0	35.2	4245.51	2.135	0.145	0	7.445	0
Lg3tf229859g4u	GBJM01099083	A3R4V5	2e-07	Aqueous glue droplet peptide	Glue Droplet	0	0	26.325	0	0	0	0	0
Lh2tf075721g0u	GBJN01178229		-1	None	Glue Droplet	0.64	4.245	21.735	17.855	0.185	4.71	0.12	0
Lh2tf075721g1p	GBJN01024973		-1	None	Glue Droplet	0	0.47	158.485	0.76	10.57	0	0.48	0
Lh2tf075721g2u	GBJN01171555	A3R4V4	1e-07	Aqueous glue droplet peptide	Glue Droplet	1.72	8.875	78.14	40.885	1.125	4.46	0.15	0
Lh2tf075721g3u	GBJN01084587	A3R4V4	2e-14	Aqueous glue droplet peptide	Glue Droplet	0.59	27.345	9979.83	553.925	197.655	0.33	32.26	0.242857
Lh2tf075721g4u	GBJN01009386	A3R4V4	1e-13	Aqueous glue droplet peptide	Glue Droplet	19.48	2725.51	50681	1294.32	156.78	2.885	152.215	1.54714
Lh2tf075721g5s	GBJN01039465		-1	None	Glue Droplet	0	0	40.355	0	3.015	0.585	0	0
Lh3tf048466g0p	None	A3R4V4	3e-06	Aqueous glue droplet peptide	Glue Droplet	1.92	617.305	7229.37	290.09	38.315	0.645	18.55	0
Lh3tf048466g1s	None	A3R4V4	3e-06	Aqueous glue droplet peptide	Glue Droplet	3.6	1016.23	16959.2	738.695	79.3	0	39.585	0.461429
Lh3tf048466g2s	None	A3R4V4	3e-06	Aqueous glue droplet peptide	Glue Droplet	1.64	37.185	692.605	45.07	0.05	0.47	2.41	0.232857
Lh3tf048466g3u	GBJN01083080		-1	None	Glue Droplet	0.66	27.2	405.365	14.21	3.965	0	0.825	0
Lh3tf229859g0u	GBJN01082586		-1	None	Glue Droplet	6.94	2618.97	29195.7	1782.14	83.28	1.085	75.955	0.69
Sg3tf048466g0u	GBJQ01100014		-1	None	Glue Droplet	0	0.32	5.7	0.295	0	0	0	0.316667
Sg3tf048466g1u	GBJQ01116714		-1	None	Glue Droplet	3.78	16.78	40416.4	910.7	0.22	4.89	2.79	0.255
Sg3tf048466g2u	GBJQ01004382		-1	None	Glue Droplet	0.76	919.69	11725.7	82.4	0.39	0.6	0.12	0.253333
Sg3tf048466g3u	GBJQ01069145		-1	None	Glue Droplet	0	0	0	0.845	0	0	0	0.445
Sg3tf229859g0u	GBJQ01040591		-1	None	Glue Droplet	0	0	0.83	0	0	0	0.635	0.828333
Lg3tf007234g0u	GBJM01140730	J7G653	8e-25	Aggregate gland silk factor 1 Fragment	Silk Factor 1	1.65	5.24	0	0.05	0	0	0	0
Lg3tf007234g1u	GBJM01093260		-1	None	Silk Factor 1	1.35	4.18	0.095	0	0	0	0	0
Lg3tf007234g2u	GBJM01025144	J7G653	5e-08	Aggregate gland silk factor 1 Fragment	Silk Factor 1	607.37	2796.24	246	1.005	5.715	0	10.79	0.03
Lg3tf007234g3u	GBJM01048004	J7G653	1e-18	Aggregate gland silk factor 1 Fragment	Silk Factor 1	4.31	151.165	0	0	0	0	0	0
Lg3tf007234g4u	GBJM01025145	J7G653	1e-08	Aggregate gland silk factor 1 Fragment	Silk Factor 1	142.22	943.21	26.95	0	0	0	8.43	0.11
Lg3tf007234g5u	GBJM01006790		-1	None	Silk Factor 1	0	0	0	0	0	0	0	0
Lg3tf007234g6u	GBJM01011571		-1	None	Silk Factor 1	0.4	12.255	0	0	0	0	0	0
Lh3tf007234g0u	GBJN01064070	J7G653	2e-50	Aggregate gland silk factor 1 Fragment	Silk Factor 1	0.19	3.195	1.29	0	0	0	0.04	0.0242857
Lh3tf007234g1u	GBJN01080951	J7G653	8e-39	Aggregate gland silk factor 1 Fragment	Silk Factor 1	0	1.47	1.055	0	0	0	0	0.02
Lh3tf007234g2u	GBJN01116560		-1	None	Silk Factor 1	9.66	783.265	265.73	0	0	0	0.885	0.438571
Lh3tf007234g3u	GBJN01130685		-1	None	Silk Factor 1	0	0.73	0.43	0	0	0	0	0
Lh3tf007234g4p	GBJN01034312		-1	None	Silk Factor 1	0.31	3.52	0	0	0	0.36	0	0
Lh3tf007234g5s	GBJN01177034		-1	None	Silk Factor 1	0.91	0.735	0	0	0	0.78	0	0
Sg3tf007234g0u	None		-1	None	Silk Factor 1	1.38	97.77	1599.53	37.805	0	0.46	0.105	0.0916667
Sg3tf007234g1u	GBJQ01011487		-1	None	Silk Factor 1	0	7.94	52	1.105	0	0	0.095	0.0483333
Sg3tf007234g2u	GBJQ01020928		-1	None	Silk Factor 1	0.16	0.41	24.21	0.83	0	0	0	0.278333
Sg3tf007234g3u	GBJQ01026320		-1	None	Silk Factor 1	0	8.81	80.85	3.67	0	0.2	0	0.226667
Sg3tf007234g4u	GBJQ01090688		-1	None	Silk Factor 1	1867.57	34841.4	40.83	4.055	6.755	470.55	71.135	3.88333
Sg3tf007234g5u	None		-1	None	Silk Factor 1	0.75	8.16	0	0	0	0	0	1.23333
Sg3tf007234g6u	GBJQ01059598		-1	None	Silk Factor 1	0	0	73.66	0.67	0	0	0	0.34
Sg3tf007234g7u	GBJQ01057531		-1	None	Silk Factor 1	0	1.35	1.27	0	0	0	0	0.21
Lg3tf006652g0u	GBJM01033871	J7FXP9	2e-64	Aggregate gland silk factor 2	Silk Factor 2	8927.08	51369.5	2477.18	2.985	57.295	0	196.625	2
Lg3tf006652g10u	GBJM01026431	E7D1G4	2e-43	Putative uncharacterized protein Fragment	Silk Factor 2	0.08	29.04	1888.12	1.055	0.56	0	8.04	0.135
Lg3tf006652g11u	GBJM01073178	E7D1G4	4e-59	Putative uncharacterized protein Fragment	Silk Factor 2	0.22	140.28	6539.35	2.485	0.5	0	27.44	0.36
Lg3tf006652g12p	GBJM01072819	E7D1G4	7e-90	Putative uncharacterized protein Fragment	Silk Factor 2	1.31	321.505	25321.3	17.72	4.545	0	216.295	2.005
Lg3tf006652g13u	GBJM01059337	E7D1G4	3e-70	Putative uncharacterized protein Fragment	Silk Factor 2	1.22	211.335	1.175	0	0.045	0	0.06	0
Lg3tf006652g14u	GBJM01044816	E7D1G4	1e-25	Putative uncharacterized protein Fragment	Silk Factor 2	0	0.44	0	0	0	0	0	0.158333
Lg3tf006652g15u	GBJM01009044	J7FXP9	2e-07	Aggregate gland silk factor 2	Silk Factor 2	2.48	449.53	0.26	0	0	0	2.015	0
Lg3tf006652g16u	GBJM01003202	E7D1G4	3e-19	Putative uncharacterized protein Fragment	Silk Factor 2	0.88	0.67	1983.47	1.635	0.805	0	15.19	0.241667
Lg3tf006652g17u	GBJM01120512	J7FXP9	8e-20	Aggregate gland silk factor 2	Silk Factor 2	0	5.655	0	0	0	0	0	0
Lg3tf006652g18u	GBJM01000880	J7FXP9	5e-20	Aggregate gland silk factor 2	Silk Factor 2	0	8.385	0	0	0	0	0	0
Lg3tf006652g19u	GBJM01127788	J7FXP9	1e-18	Aggregate gland silk factor 2	Silk Factor 2	24.47	0.525	0	0	0.195	0	0	0
Lg3tf006652g1u	GBJM01079485	E7D1G4	1e-77	Putative uncharacterized protein Fragment	Silk Factor 2	1.26	63.445	23678.8	7.18	2.97	0	108.12	0.893333
Lg3tf006652g20u	GBJM01140436		-1	None	Silk Factor 2	0	64.875	2.64	0	0	0	1.15	0
Lg3tf006652g21u	GBJM01035887	E7D1G4	7e-13	Putative uncharacterized protein Fragment	Silk Factor 2	0	0	0	0	0	0	0	0.391667
Lg3tf006652g22u	GBJM01031599	J7FXP9	4e-38	Aggregate gland silk factor 2	Silk Factor 2	0	2	0	0	0	0	0	0
Lg3tf006652g23u	GBJM01048504	J7FXP9	1e-17	Aggregate gland silk factor 2	Silk Factor 2	1.88	996.18	242.245	0.095	2.11	0	3.205	0.0283333
Lg3tf006652g24u	GBJM01040882	E7D1G4	8e-22	Putative uncharacterized protein Fragment	Silk Factor 2	0	5.115	0	0	0	0	0	0.0633333
Lg3tf006652g2u	GBJM01020114	E7D1G4	2e-102	Putative uncharacterized protein Fragment	Silk Factor 2	1.82	1431.4	35373.6	18.965	5.03	0	178.625	2.60167
Lg3tf006652g3u	GBJM01036738	E7D1G4	7e-29	Putative uncharacterized protein Fragment	Silk Factor 2	0	2.495	0	0	0	0	0	0.0783333
Lg3tf006652g4u	GBJM01026432	E7D1G4	3e-30	Putative uncharacterized protein Fragment	Silk Factor 2	0	0.73	647.895	0.45	0.13	0	2.985	0.0616667
Lg3tf006652g5u	GBJM01026433	E7D1G4	3e-30	Putative uncharacterized protein Fragment	Silk Factor 2	0	0.955	86.73	0	0	0	0.33	0.0516667
Lg3tf006652g6u	GBJM01026430	E7D1G4	4e-85	Putative uncharacterized protein Fragment	Silk Factor 2	0.36	126.66	14297.9	21.495	4.31	0	165.11	1.415
Lg3tf006652g7u	None	E7D1G4	2e-62	Putative uncharacterized protein Fragment	Silk Factor 2	83.38	2957.27	25.525	0.155	1.495	0	4.385	0.05
Lg3tf006652g8u	GBJM01030713	J7FXP9	2e-38	Aggregate gland silk factor 2	Silk Factor 2	40.28	2397.89	13.75	0.345	6.08	0	3.48	0
Lg3tf006652g9u	GBJM01134932	E7D1G4	1e-78	Putative uncharacterized protein Fragment	Silk Factor 2	0.58	304.055	12592	5.13	1.375	0	47.925	0.633333
Lh3tf006652g0u	GBJN01077704	E7D1G4	2e-50	Putative uncharacterized protein Fragment	Silk Factor 2	69.13	15495.2	2110.97	0.63	1.34	6.195	8.855	0.821429
Lh3tf006652g10u	GBJN01029537		-1	None	Silk Factor 2	0	0.805	47.755	0	0	0	0	0
Lh3tf006652g11u	GBJN01145278	J7FXP9	6e-06	Aggregate gland silk factor 2	Silk Factor 2	67.06	1802.49	1001.76	3.375	0	0.805	4.52	0.224286
Lh3tf006652g12u	GBJN01110484		-1	None	Silk Factor 2	4	316.595	35.08	0	0	0	0	0
Lh3tf006652g1u	GBJN01147585	J7FXP9	7e-60	Aggregate gland silk factor 2	Silk Factor 2	183.95	34154.6	7460.74	146.61	12.885	22	25.765	1.67
Lh3tf006652g2u	GBJN01173989	E7D1G4	2e-47	Putative uncharacterized protein Fragment	Silk Factor 2	2.05	41.805	1404.08	71.89	10.105	0	3.42	0.0628571
Lh3tf006652g3u	GBJN01097133	E7D1G4	1e-67	Putative uncharacterized protein Fragment	Silk Factor 2	23.7	2007.37	44416.7	2191.95	304.905	4.085	123.45	3.07143
Lh3tf006652g4u	GBJN01000499	E7D1G4	7e-77	Putative uncharacterized protein Fragment	Silk Factor 2	2.45	57.46	2509.47	170.505	17.555	0.335	5.325	0.112857
Lh3tf006652g5u	GBJN01027319	E7D1G4	2e-68	Putative uncharacterized protein Fragment	Silk Factor 2	27.32	1467.74	45943.1	2974.12	478.665	2.89	90.79	0.642857
Lh3tf006652g6u	None	E7D1G4	2e-46	Putative uncharacterized protein Fragment	Silk Factor 2	0.48	88.02	2598.74	128.845	32.31	0.17	6.72	0.13
Lh3tf006652g7u	GBJN01062489	E7D1G4	7e-21	Putative uncharacterized protein Fragment	Silk Factor 2	0	6.275	290.02	16.825	0.73	0	1.195	0
Lh3tf006652g8u	GBJN01012900	J7FXP9	2e-25	Aggregate gland silk factor 2	Silk Factor 2	0.41	5.625	11.02	0	0	0	0	0
Lh3tf006652g9u	GBJN01131258	J7FXP9	2e-40	Aggregate gland silk factor 2	Silk Factor 2	0	0	0	0	0	0	0	0.0971429
Sg1tf011072g0u	GBJQ01110269	J7FXP9	9e-26	Aggregate gland silk factor 2	Silk Factor 2	4.33	69.53	0	0	0	4.53	0.35	0.163333
Sg1tf011072g1u	GBJQ01027191	J7FXP9	6e-26	Aggregate gland silk factor 2	Silk Factor 2	0.79	90.49	0.13	0.28	0.36	1.31	0.61	0
Sg1tf011072g2u	GBJQ01052522	J7FXP9	2e-10	Aggregate gland silk factor 2	Silk Factor 2	0	0	0	0	0	0	0	0.128333
Sg3tf006652g0u	None	E7D1G4	1e-42	Putative uncharacterized protein Fragment	Silk Factor 2	39.63	1157.46	51481.4	776.9	89.415	17	92.35	152.302
Sg3tf006652g10u	GBJQ01049937	E7D1G4	3e-20	Putative uncharacterized protein Fragment	Silk Factor 2	0.77	132.4	4766.38	106.655	0	0	0.14	1.245
Sg3tf006652g11u	GBJQ01106032	E7D1G4	3e-20	Putative uncharacterized protein Fragment	Silk Factor 2	0	0	0	0	0	0	0	0
Sg3tf006652g12u	GBJQ01007328		-1	None	Silk Factor 2	0.59	77.11	2254.82	17.435	0	0.25	0	0
Sg3tf006652g13u	GBJQ01122568	E7D1G4	7e-20	Putative uncharacterized protein Fragment	Silk Factor 2	2.64	38.19	0	0	0	0	0	0
Sg3tf006652g14u	GBJQ01105766	J7FXP9	7e-07	Aggregate gland silk factor 2	Silk Factor 2	0	3.38	0	0.695	0	0	0	0
Sg3tf006652g1u	GBJQ01023401	E7D1G4	5e-30	Putative uncharacterized protein Fragment	Silk Factor 2	6100.76	118920	20.17	8.42	18.79	1724.33	296.25	18.4983
Sg3tf006652g2u	GBJQ01020199	E7D1G4	5e-82	Putative uncharacterized protein Fragment	Silk Factor 2	0	0.02	0	3.185	0.185	0	1.015	1.45667
Sg3tf006652g4u	GBJQ01139922	E7D1G4	2e-37	Putative uncharacterized protein Fragment	Silk Factor 2	1.13	17.26	0	0	0	0.31	0	0
Sg3tf006652g5u	GBJQ01068454	E7D1G4	9e-47	Putative uncharacterized protein Fragment	Silk Factor 2	0	0	0	0.305	0	0	0	0
Sg3tf006652g6u	GBJQ01112675	E7D1G4	2e-36	Putative uncharacterized protein Fragment	Silk Factor 2	0	0	0	0.26	0.21	0	0	0.248333
Sg3tf006652g7u	GBJQ01137443	E7D1G4	5e-34	Putative uncharacterized protein Fragment	Silk Factor 2	0	0	0	3.245	0.215	0	2.245	2.22167
Sg3tf006652g8u	GBJQ01092593	E7D1G4	8e-33	Putative uncharacterized protein Fragment	Silk Factor 2	0	0.35	0.97	0	0	0	0	0.0866667
Sg3tf006652g9u	GBJQ01058734	E7D1G4	1e-23	Putative uncharacterized protein Fragment	Silk Factor 2	0	0	0	0	0	0	0	0
*None = Transcript did not pass NCBI TSA length or other quality assement. Due to their homology to known silk proteins, we decided to include them here.
* For sequences, contact authors
