# Supplementary material for: Evolutionary shifts in gene expression decoupled from gene duplication across functionally distinct spider silk glands
Source: Sci Rep. 2017 Aug 21;7:8393. doi: 10.1038/s41598-017-07388-1 (PMC5566633; doi:10.1038/s41598-017-07388-1)
Supplement: Supplementary file 3 — Supplementary File 2 [file 41598_2017_7388_MOESM3_ESM.txt]

Transcript.ID	Mean.Acinform.Flagelliform.FPKM	Mean.Posterior.Aggregate.FPKM	Mean.Anterior.Aggregate.FPKM	Mean.Major.Ampullate.FPKM	Mean.Minor.Ampullate.FPKM	Mean.Pyriform.FPKM	Mean.Tubuliform.FPKM	Mean.Non.Silk.Tissue.FPKM	Correlation.Cluster.Assigned.to.Total.Silk.Gland.DE.set..None...not.found.DE.in.multiple.Silk.Gland.	Over.Expressed.in.Aciniform.Flagelliform.Compared.to.Non.Silk.Glands	Over.Expressed.in.Posterior.Aggregate.Gland.Compared.to.Non.Silk.Glands	Over.Expressed.in.Anterior.Aggregate.Compared.to.Non.Silk.Glands	Over.Expressed.in.Major.Ampullate.Compared.to.Non.Silk.Glands	Over.Expressed.in.Minor.Ampullate.Compared.to.Non.Silk.Glands	Over.Expressed.in.Pyriform.Compared.to.Non.Silk.Glands	Over.Expressed.in.Tubuliform.Compared.to.Non.Silk.Glands	Transcripts.Contains.Signal.Peptide.as.found.by.SignalP.v4.1..Not.M.Started...incompelete.transcript.so.not.tested.	Best.UniProt.Hit..e.value...e.5.	orthoMCL_group
Lg0tf001559g0u	5.63	1.785	3.65	8.91	4.43	0	4.695	10.56833333	None	FALSE	FALSE	FALSE	FALSE	FALSE	FALSE	FALSE	Not M-Started	B3KX98	003783-0
Lg0tf001946g0u	0	0	0	0	0	0	0	3.451666667	None	FALSE	FALSE	FALSE	FALSE	FALSE	FALSE	FALSE	Not M-Started	Q17782	005303-0
Lg0tf002044g0u	0	0	0	0.015	0	0	0	10.135	None	FALSE	FALSE	FALSE	FALSE	FALSE	FALSE	FALSE	No Signal Peptide	R7UY45	013707-0
Lg0tf002266g0u	1.64	0.355	0.55	1.755	0.57	0	0.815	5.2	None	FALSE	FALSE	FALSE	FALSE	FALSE	FALSE	FALSE	Not M-Started	L7MDF2	NA
Lg0tf002488g0u	0	0	0	0	0	0	0	0	None	FALSE	FALSE	FALSE	FALSE	FALSE	FALSE	FALSE	Not M-Started	D4A3B7	NA
Lg0tf002861g0u	0.73	0.07	0	0.545	0.865	0	0.395	0	None	FALSE	FALSE	FALSE	FALSE	FALSE	FALSE	FALSE	Not M-Started	B3CMW5	NA
Lg0tf002938g0u	0	0.065	0	0	0	0	0	0.031666667	None	FALSE	FALSE	FALSE	FALSE	FALSE	FALSE	FALSE	Not M-Started	No Hit	NA
Lg0tf003179g0u	0.27	0.09	0.03	0.185	0.18	0	0.04	73.70166667	None	FALSE	FALSE	FALSE	FALSE	FALSE	FALSE	FALSE	Not M-Started	R4VM98	NA
Lg0tf003180g0u	1.43	0.365	1.495	2.63	1.205	0	1.73	1.475	None	FALSE	FALSE	FALSE	FALSE	FALSE	FALSE	FALSE	Not M-Started	E0W099	NA
Lg0tf003311g0u	0	0	0	0	0	0	0	0.056666667	None	FALSE	FALSE	FALSE	FALSE	FALSE	FALSE	FALSE	No Signal Peptide	K7GB10	NA
Lg0tf003329g0u	0	0	0	0.03	0	0	0	0.008333333	None	FALSE	FALSE	FALSE	FALSE	FALSE	FALSE	FALSE	Not M-Started	T1JED2	NA
Lg0tf003656g0u	1.38	0.24	0.645	0.035	0.2	0	0.375	2.66	None	FALSE	FALSE	FALSE	FALSE	FALSE	FALSE	FALSE	Not M-Started	F9M2L0	NA
Lg0tf003727g0u	0.17	0	0	0.135	0	0	0	4.153333333	None	FALSE	FALSE	FALSE	FALSE	FALSE	FALSE	FALSE	Not M-Started	A2EDE6	NA
Lg0tf003831g0u	0.16	0	0	0.14	0	0	0.035	20.985	None	FALSE	FALSE	FALSE	FALSE	FALSE	FALSE	FALSE	No Signal Peptide	No Hit	NA
Lg0tf004102g0u	0.03	0	0.02	0.055	0.01	0	0.045	31.37833333	None	FALSE	FALSE	FALSE	FALSE	FALSE	FALSE	FALSE	No Signal Peptide	K7N6S3	NA
Lg0tf004103g0u	0.37	0.19	0.3	0.505	0.235	0	0.4	4.145	None	FALSE	FALSE	FALSE	FALSE	FALSE	FALSE	FALSE	No Signal Peptide	H9KCN6	NA
Lg0tf004202g0u	0	0	0	0.71	0	0	0	2.035	None	FALSE	FALSE	FALSE	FALSE	FALSE	FALSE	FALSE	Not M-Started	K1QAA5	NA
Lg0tf004284g0u	0	0	0	0	0	0	0	0.01	None	FALSE	FALSE	FALSE	FALSE	FALSE	FALSE	FALSE	Not M-Started	T1JYN2	NA
Lg0tf004413g0u	0	0.055	0	0.03	0	0	0	0	None	FALSE	FALSE	FALSE	FALSE	FALSE	FALSE	FALSE	Not M-Started	No Hit	NA
Lg0tf004474g0u	0	0	0	0	0	0	0.03	0.028333333	None	FALSE	FALSE	FALSE	FALSE	FALSE	FALSE	FALSE	Not M-Started	T1KHE2	NA
Lg0tf004562g0u	0	0.1	0	0	0	0	0	0.025	None	FALSE	FALSE	FALSE	FALSE	FALSE	FALSE	FALSE	No Signal Peptide	No Hit	NA
Lg0tf004632g0u	0.38	0	0	0.095	0.04	0	0.05	44.60833333	None	FALSE	FALSE	FALSE	FALSE	FALSE	FALSE	FALSE	No Signal Peptide	No Hit	013708-0
Lg0tf004669g0u	0	0.335	8.14	0.185	0.13	0	0.095	0.025	None	FALSE	FALSE	FALSE	FALSE	FALSE	FALSE	FALSE	Not M-Started	Q6A5V7	NA
Lg0tf004744g0u	0.71	0.17	0	0.14	1.375	0	0.325	0	None	FALSE	FALSE	FALSE	FALSE	FALSE	FALSE	FALSE	No Signal Peptide	No Hit	NA
Lg0tf004773g0u	0	0	0	0	0	0	0	0.01	None	FALSE	FALSE	FALSE	FALSE	FALSE	FALSE	FALSE	Not M-Started	L7LZX7	NA
Lg0tf004805g0u	0	0	0	0	0	0	0	0	None	FALSE	FALSE	FALSE	FALSE	FALSE	FALSE	FALSE	Not M-Started	No Hit	NA
Lg0tf004837g0u	0	0	0	0	0	0	0	0	None	FALSE	FALSE	FALSE	FALSE	FALSE	FALSE	FALSE	Not M-Started	A2EBY4	NA
Lg0tf004860g0u	0	0	0	0	0	0	0	0.016666667	None	FALSE	FALSE	FALSE	FALSE	FALSE	FALSE	FALSE	Not M-Started	T1JAC2	NA
Lg0tf004861g0u	0.05	0	0.03	0.085	0.02	0	0	28.23666667	None	FALSE	FALSE	FALSE	FALSE	FALSE	FALSE	FALSE	No Signal Peptide	No Hit	NA
Lg0tf004872g0u	0	0	0	0	0	0	0	0.008333333	None	FALSE	FALSE	FALSE	FALSE	FALSE	FALSE	FALSE	Not M-Started	No Hit	NA
Lg0tf005046g0u	0.42	1.975	2.755	0.035	0.125	0	0	0	None	FALSE	FALSE	FALSE	FALSE	FALSE	FALSE	FALSE	Not M-Started	K1Q157	NA
Lg0tf005047g0u	0.12	0	0.035	0.205	0.045	0	0	44.425	None	FALSE	FALSE	FALSE	FALSE	FALSE	FALSE	FALSE	Not M-Started	A2FDS6	NA
Lg0tf005101g0u	0	0	0	0	0	0	0	0	None	FALSE	FALSE	FALSE	FALSE	FALSE	FALSE	FALSE	Not M-Started	G0QMF1	NA
Lg0tf005102g0u	0	0	0	0	0	0	0	0.49	None	FALSE	FALSE	FALSE	FALSE	FALSE	FALSE	FALSE	No Signal Peptide	E0VVJ7	NA
Lg0tf005178g0u	0	0	0	0	0	0	0	0.043333333	None	FALSE	FALSE	FALSE	FALSE	FALSE	FALSE	FALSE	Not M-Started	C7FZW3	NA
Lg0tf005236g0u	0	0	0	0	0	0	0	0	None	FALSE	FALSE	FALSE	FALSE	FALSE	FALSE	FALSE	Not M-Started	No Hit	013709-0
Lg0tf005258g0u	0.07	0.21	6.785	0.14	0.095	0	0.03	0.026666667	None	FALSE	FALSE	FALSE	FALSE	FALSE	FALSE	FALSE	No Signal Peptide	M9VMQ8	NA
Lg0tf005259g0u	0	0	0	0.015	0.01	0	0.02	5.918333333	None	FALSE	FALSE	FALSE	FALSE	FALSE	FALSE	FALSE	No Signal Peptide	No Hit	NA
Lg0tf005354g0u	0	0	0	0	0	0	0	0	None	FALSE	FALSE	FALSE	FALSE	FALSE	FALSE	FALSE	Not M-Started	K1PF13	NA
Lg0tf005389g0u	0	0	0	0	0	0	0	0	None	FALSE	FALSE	FALSE	FALSE	FALSE	FALSE	FALSE	Not M-Started	I7MJH6	NA
Lg0tf005390g0u	0.24	0.045	0.03	0.175	0.055	0	0.025	99.42666667	None	FALSE	FALSE	FALSE	FALSE	FALSE	FALSE	FALSE	Not M-Started	E7D1S2	013710-0
Lg0tf005490g0u	10.8	4.33	13.61	1.8	8.955	0	2.15	0.118333333	Min	FALSE	FALSE	FALSE	FALSE	FALSE	FALSE	FALSE	No Signal Peptide	M9WUU1	NA
Lg0tf005510g0u	0	0	0.14	0.04	0	0	0	0.985	None	FALSE	FALSE	FALSE	FALSE	FALSE	FALSE	FALSE	Not M-Started	D6W884	NA
Lg0tf005614g0u	0	0	0.435	0	0	0	0	5.685	None	FALSE	FALSE	FALSE	FALSE	FALSE	FALSE	FALSE	Not M-Started	D8Q560	NA
Lg0tf005637g0u	0	0	0	0.13	0.71	0	0	0	None	FALSE	FALSE	FALSE	FALSE	FALSE	FALSE	FALSE	Not M-Started	No Hit	NA
Lg0tf005663g0u	0	0	0	0.04	0	0	0.1	3.106666667	None	FALSE	FALSE	FALSE	FALSE	FALSE	FALSE	FALSE	Not M-Started	No Hit	NA
Lg0tf005730g0u	0	0	0	0	0	0	0	0	None	FALSE	FALSE	FALSE	FALSE	FALSE	FALSE	FALSE	No Signal Peptide	R0M348	NA
Lg0tf005769g0u	1.86	0.255	0.705	2.29	0.705	0	1.375	3.25	None	FALSE	FALSE	FALSE	FALSE	FALSE	FALSE	FALSE	No Signal Peptide	No Hit	NA
Lg0tf005846g0u	0	0	0	0	0	0	0	0	None	FALSE	FALSE	FALSE	FALSE	FALSE	FALSE	FALSE	Not M-Started	No Hit	NA
Lg0tf005919g0u	0.03	0	0	0.045	0	0	0	28.405	None	FALSE	FALSE	FALSE	FALSE	FALSE	FALSE	FALSE	No Signal Peptide	K7J136	NA
Lg0tf005920g0u	5.4	4.47	2.64	7.57	4.745	0	9.285	7.575	None	FALSE	FALSE	FALSE	FALSE	FALSE	FALSE	FALSE	Not M-Started	J3JTY6	NA
Lg0tf005921g0u	1.32	0.49	0.475	1.18	0.695	0	1.43	107.0433333	None	FALSE	FALSE	FALSE	FALSE	FALSE	FALSE	FALSE	No Signal Peptide	No Hit	NA
Lg0tf005940g0u	0	0	0	0	0	0	0	0.023333333	None	FALSE	FALSE	FALSE	FALSE	FALSE	FALSE	FALSE	No Signal Peptide	I1G509	NA
Lg0tf006012g0u	0	0	0	0	0	0	0	1.04	None	FALSE	FALSE	FALSE	FALSE	FALSE	FALSE	FALSE	Not M-Started	No Hit	NA
Lg0tf006053g0u	0	0	0	0	0	0	0	0	None	FALSE	FALSE	FALSE	FALSE	FALSE	FALSE	FALSE	Not M-Started	T1KJ50	NA
Lg0tf006094g0u	0.29	0.055	0	0.205	0.09	0	0	103.1633333	None	FALSE	FALSE	FALSE	FALSE	FALSE	FALSE	FALSE	Not M-Started	Q1A5Z4	NA
Lg0tf006095g0u	0.23	0	0.1	0.135	0.03	0	0.275	0.59	None	FALSE	FALSE	FALSE	FALSE	FALSE	FALSE	FALSE	Not M-Started	C3XVW3	NA
Lg0tf006145g0u	0.14	0	0.23	0	0.025	0	0.065	0.308333333	None	FALSE	FALSE	FALSE	FALSE	FALSE	FALSE	FALSE	Not M-Started	B3N268	NA
Lg0tf006277g0s	17.93	0.88	8.86	26.39	20.87	0	15.59	19.31666667	None	FALSE	FALSE	FALSE	FALSE	FALSE	FALSE	FALSE	Not M-Started	B7PD92	NA
Lg0tf006278g0u	1.6	0.915	1.925	2.515	1.03	0	2.54	5.101666667	None	FALSE	FALSE	FALSE	FALSE	FALSE	FALSE	FALSE	Not M-Started	No Hit	NA
Lg0tf006314g0u	0	0	0	0.035	0	0	0	22.02333333	None	FALSE	FALSE	FALSE	FALSE	FALSE	FALSE	FALSE	Not M-Started	No Hit	NA
Lg0tf006336g0u	0	0	0	0.03	0	0	0	0.065	None	FALSE	FALSE	FALSE	FALSE	FALSE	FALSE	FALSE	No Signal Peptide	E1ZXA6	NA
Lg0tf006355g0u	0	0	0	0	0	0	0	0.013333333	None	FALSE	FALSE	FALSE	FALSE	FALSE	FALSE	FALSE	Not M-Started	T1J6M0	NA
Lg0tf006429g0s	0.65	6.37	0.05	2.36	5.555	0	0.145	0.081666667	None	FALSE	FALSE	FALSE	FALSE	FALSE	FALSE	FALSE	Not M-Started	No Hit	NA
Lg0tf006505g0u	0	0	0	0	0	0	0	0	None	FALSE	FALSE	FALSE	FALSE	FALSE	FALSE	FALSE	Not M-Started	E4XJA0	NA
Lg0tf006554g0u	0	0	0	0	0	0	0	0.023333333	None	FALSE	FALSE	FALSE	FALSE	FALSE	FALSE	FALSE	No Signal Peptide	G3NRJ2	NA
Lg0tf006555g0u	0	0.605	0	0	0	0	0.11	0.096666667	None	FALSE	FALSE	FALSE	FALSE	FALSE	FALSE	FALSE	Not M-Started	E5G7H8	NA
Lg0tf006578g0u	0	0	0	0	0	0	0	0.016666667	None	FALSE	FALSE	FALSE	FALSE	FALSE	FALSE	FALSE	No Signal Peptide	No Hit	NA
Lg0tf006627g0u	0.05	0	0	0	0	0	0.02	0	None	FALSE	FALSE	FALSE	FALSE	FALSE	FALSE	FALSE	Not M-Started	K7J334	NA
Lg0tf006680g0u	0	0	0	0	0	0	0	0	None	FALSE	FALSE	FALSE	FALSE	FALSE	FALSE	FALSE	Not M-Started	R4WH08	NA
Lg0tf006681g0u	0.15	0.05	0	0.18	0.06	0	0	55.165	None	FALSE	FALSE	FALSE	FALSE	FALSE	FALSE	FALSE	No Signal Peptide	No Hit	013712-0
Lg0tf006705g0u	0.73	0.27	0.66	1	0.6	0	0.925	41.11666667	None	FALSE	FALSE	FALSE	FALSE	FALSE	FALSE	FALSE	No Signal Peptide	No Hit	013713-0
Lg0tf006706g0u	0.25	0.355	5.18	0.245	0.23	0	0.075	0.013333333	None	FALSE	FALSE	FALSE	FALSE	FALSE	FALSE	FALSE	Not M-Started	F5TR17	NA
Lg0tf006725g0u	0	0	0	0	0	0	0	0	None	FALSE	FALSE	FALSE	FALSE	FALSE	FALSE	FALSE	No Signal Peptide	H9KG08	NA
Lg0tf006726g0u	0	0	0	0	0	0	0	0.175	None	FALSE	FALSE	FALSE	FALSE	FALSE	FALSE	FALSE	Not M-Started	K7E1K3	NA
Lg0tf006727g0u	0	0	0	0	0	0	0	0.428333333	None	FALSE	FALSE	FALSE	FALSE	FALSE	FALSE	FALSE	Not M-Started	T1D223	NA
Lg0tf006728g0u	0.91	0	0	0.195	1.485	0	0.15	0	None	FALSE	FALSE	FALSE	FALSE	FALSE	FALSE	FALSE	Not M-Started	M9WVV3	NA
Lg0tf006755g0u	0	0	0.05	0	0	0	0	0	None	FALSE	FALSE	FALSE	FALSE	FALSE	FALSE	FALSE	Not M-Started	No Hit	NA
Lg0tf006756g0u	0.07	0	0	0.045	0.015	0	0.02	42.52833333	None	FALSE	FALSE	FALSE	FALSE	FALSE	FALSE	FALSE	Not M-Started	No Hit	NA
Lg0tf006757g0u	0.56	0.165	0.36	0.41	0.025	0	0.035	1.735	None	FALSE	FALSE	FALSE	FALSE	FALSE	FALSE	FALSE	Not M-Started	No Hit	NA
Lg0tf006781g0u	0	0	0	0	0	0	0.04	0	None	FALSE	FALSE	FALSE	FALSE	FALSE	FALSE	FALSE	Not M-Started	Q8II83	NA
Lg0tf006782g0u	0	0	0	0	0	0	0	0	None	FALSE	FALSE	FALSE	FALSE	FALSE	FALSE	FALSE	Not M-Started	No Hit	NA
Lg0tf006811g0u	0	0	0	0	0	0	0	0	None	FALSE	FALSE	FALSE	FALSE	FALSE	FALSE	FALSE	Not M-Started	No Hit	NA
Lg0tf006812g0u	0	0	0	0	0	0	0	0	None	FALSE	FALSE	FALSE	FALSE	FALSE	FALSE	FALSE	Not M-Started	No Hit	NA
Lg0tf006813g0u	0	0	0	0	0	0	0	8.986666667	None	FALSE	FALSE	FALSE	FALSE	FALSE	FALSE	FALSE	Not M-Started	No Hit	NA
Lg0tf006841g0u	0	0.08	6.01	0.05	0.175	0	0.075	0	None	FALSE	FALSE	FALSE	FALSE	FALSE	FALSE	FALSE	Not M-Started	M9VFK7	NA
Lg0tf006842g0u	0	0	0	0	0	0	0	0	None	FALSE	FALSE	FALSE	FALSE	FALSE	FALSE	FALSE	Not M-Started	T1KG80	NA
Lg0tf006843g0u	0	0	0	0	0	0	0	0	None	FALSE	FALSE	FALSE	FALSE	FALSE	FALSE	FALSE	Not M-Started	No Hit	NA
Lg0tf006860g0u	0	0	0	0	0	0	0	0.01	None	FALSE	FALSE	FALSE	FALSE	FALSE	FALSE	FALSE	Not M-Started	No Hit	NA
Lg0tf006884g0u	0	0	0	0	0.015	0	0.02	10.25333333	None	FALSE	FALSE	FALSE	FALSE	FALSE	FALSE	FALSE	Not M-Started	No Hit	NA
Lg0tf006956g0u	0	0	0	0	0	0	0	0	None	FALSE	FALSE	FALSE	FALSE	FALSE	FALSE	FALSE	Not M-Started	No Hit	NA
Lg0tf006999g0u	0	0	0	0.285	0.08	0	0.055	0.025	None	FALSE	FALSE	FALSE	FALSE	FALSE	FALSE	FALSE	Not M-Started	E1ZX66	NA
Lg0tf007043g0u	0	0	0	0	0.285	0	0	10.12833333	None	FALSE	FALSE	FALSE	FALSE	FALSE	FALSE	FALSE	Not M-Started	No Hit	NA
Lg0tf007065g0u	0	0	0	0	0	0	0	0	None	FALSE	FALSE	FALSE	FALSE	FALSE	FALSE	FALSE	Not M-Started	T1IQ07	NA
Lg0tf007156g0u	0	0	0.16	0	0	0	0	0.031666667	None	FALSE	FALSE	FALSE	FALSE	FALSE	FALSE	FALSE	No Signal Peptide	L7M6M1	NA
Lg0tf007207g0u	0	0	0	0	0	0	0	1.363333333	None	FALSE	FALSE	FALSE	FALSE	FALSE	FALSE	FALSE	Not M-Started	No Hit	NA
Lg0tf007208g0u	2.09	1.55	1.07	0.61	2.025	0	1.21	1.898333333	None	FALSE	FALSE	FALSE	FALSE	FALSE	FALSE	FALSE	Not M-Started	B7PD98	NA
Lg0tf007230g0u	0	0	0	0	0	0	0	0.031666667	None	FALSE	FALSE	FALSE	FALSE	FALSE	FALSE	FALSE	No Signal Peptide	E9FXS1	NA
Lg0tf007231g0u	0	0	0	0	0	0	0	0	None	FALSE	FALSE	FALSE	FALSE	FALSE	FALSE	FALSE	Not M-Started	B7QGL4	NA
Lg0tf007282g0u	0.52	0	0.165	0.205	0.16	0	0.24	178.9366667	None	FALSE	FALSE	FALSE	FALSE	FALSE	FALSE	FALSE	Not M-Started	No Hit	013715-0
Lg0tf007328g0u	0.12	0.06	0	0.035	0	0	0	16.27666667	None	FALSE	FALSE	FALSE	FALSE	FALSE	FALSE	FALSE	No Signal Peptide	No Hit	NA
Lg0tf007381g0u	0	0	0	0.05	0	0	0	0.015	None	FALSE	FALSE	FALSE	FALSE	FALSE	FALSE	FALSE	No Signal Peptide	No Hit	NA
Lg0tf007415g0u	0.1	0.05	0	0.03	0.04	0	0.045	41.99333333	None	FALSE	FALSE	FALSE	FALSE	FALSE	FALSE	FALSE	No Signal Peptide	No Hit	NA
Lg0tf007473g0u	0	0	0	0	0.03	0	0.04	0.013333333	None	FALSE	FALSE	FALSE	FALSE	FALSE	FALSE	FALSE	Not M-Started	T1DQR3	NA
Lg0tf007495g0u	0.08	0	0	0	0	0	0	0.033333333	None	FALSE	FALSE	FALSE	FALSE	FALSE	FALSE	FALSE	No Signal Peptide	N6U6V6	NA
Lg0tf007516g0u	0	0	0	0	0	0	0	0	None	FALSE	FALSE	FALSE	FALSE	FALSE	FALSE	FALSE	Not M-Started	No Hit	NA
Lg0tf007610g0u	0	0	0	0	0	0	0	0	None	FALSE	FALSE	FALSE	FALSE	FALSE	FALSE	FALSE	Not M-Started	B7P1T8	NA
Lg0tf007611g0u	0.07	0	0	0.04	0	0	0	0.163333333	None	FALSE	FALSE	FALSE	FALSE	FALSE	FALSE	FALSE	No Signal Peptide	A0CWJ6	NA
Lg0tf007612g0u	0	0	0	0	0	0	0	0.108333333	None	FALSE	FALSE	FALSE	FALSE	FALSE	FALSE	FALSE	Not M-Started	No Hit	NA
Lg0tf007639g0u	0	0	0	0.055	0	0	0	0.528333333	None	FALSE	FALSE	FALSE	FALSE	FALSE	FALSE	FALSE	Not M-Started	C3ZBY9	NA
Lg0tf007725g0u	0	0.08	0	0	0	0	0.075	0.02	None	FALSE	FALSE	FALSE	FALSE	FALSE	FALSE	FALSE	Not M-Started	No Hit	NA
Lg0tf007726g0u	0	0	0	0.04	0.025	0	0	0	None	FALSE	FALSE	FALSE	FALSE	FALSE	FALSE	FALSE	No Signal Peptide	No Hit	NA
Lg0tf007742g0u	1.68	0.13	2.6	0.16	2.225	0	0.725	0	None	FALSE	FALSE	FALSE	FALSE	FALSE	FALSE	FALSE	Not M-Started	B3CP09	NA
Lg0tf007770g0u	0	0	0	0.075	0	0	0	0.021666667	None	FALSE	FALSE	FALSE	FALSE	FALSE	FALSE	FALSE	Not M-Started	No Hit	NA
Lg0tf007771g0u	0	0.06	0	0	0	0	0	0.05	None	FALSE	FALSE	FALSE	FALSE	FALSE	FALSE	FALSE	No Signal Peptide	No Hit	NA
Lg0tf007772g0u	0	0	0	0	0	0	0	1.47	None	FALSE	FALSE	FALSE	FALSE	FALSE	FALSE	FALSE	No Signal Peptide	No Hit	NA
Lg0tf007773g0u	2.45	0.59	2.71	1.575	0.855	0	4.855	2.915	None	FALSE	FALSE	FALSE	FALSE	FALSE	FALSE	FALSE	Not M-Started	No Hit	NA
Lg0tf007804g0u	0	0	0	0	0	0	0	0	None	FALSE	FALSE	FALSE	FALSE	FALSE	FALSE	FALSE	Not M-Started	T1IIT7	NA
Lg0tf007834g0u	0	0	0	0	0	0	0	0.013333333	None	FALSE	FALSE	FALSE	FALSE	FALSE	FALSE	FALSE	Not M-Started	K1QD27	NA
Lg0tf007860g0u	0	0	4.925	0	0	0	0	0	None	FALSE	FALSE	FALSE	FALSE	FALSE	FALSE	FALSE	Not M-Started	No Hit	NA
Lg0tf007890g0u	0	0	0	0	0	0	0	0	None	FALSE	FALSE	FALSE	FALSE	FALSE	FALSE	FALSE	Not M-Started	G3MQQ3	NA
Lg0tf008008g0u	2	0.555	1.435	1.035	0.915	0	1.1	6.356666667	None	FALSE	FALSE	FALSE	FALSE	FALSE	FALSE	FALSE	Not M-Started	T1J2M2	NA
Lg0tf008106g0u	0	0.075	0	0	0	0	0	0	None	FALSE	FALSE	FALSE	FALSE	FALSE	FALSE	FALSE	No Signal Peptide	T1JG56	NA
Lg0tf008162g0u	0.46	0.105	0.02	0.145	0	0	0.07	0.261666667	None	FALSE	FALSE	FALSE	FALSE	FALSE	FALSE	FALSE	No Signal Peptide	No Hit	013717-0
Lg0tf008163g0u	0.08	0	0	0	0	0	0	0.705	None	FALSE	FALSE	FALSE	FALSE	FALSE	FALSE	FALSE	Not M-Started	No Hit	NA
Lg0tf008187g0u	0	0	0	0	0	0	0	0.015	None	FALSE	FALSE	FALSE	FALSE	FALSE	FALSE	FALSE	Not M-Started	H9HFB4	013718-0
Lg0tf008188g0u	0	0	0	0	0	0	0	0	None	FALSE	FALSE	FALSE	FALSE	FALSE	FALSE	FALSE	No Signal Peptide	Q98645	NA
Lg0tf008248g0u	0	0	0	0	0	0	0	0.013333333	None	FALSE	FALSE	FALSE	FALSE	FALSE	FALSE	FALSE	Signal Peptide	T1KMN3	NA
Lg0tf008249g0u	0	0	0	0	0	0	0	0	None	FALSE	FALSE	FALSE	FALSE	FALSE	FALSE	FALSE	Not M-Started	L7MAP5	NA
Lg0tf008250g0u	1.73	0.355	0.93	1.9	1.07	0	0.315	1.865	None	FALSE	FALSE	FALSE	FALSE	FALSE	FALSE	FALSE	No Signal Peptide	G6CRW7	NA
Lg0tf008281g0u	0	0	0	0	0	0	0	0	None	FALSE	FALSE	FALSE	FALSE	FALSE	FALSE	FALSE	Not M-Started	No Hit	NA
Lg0tf008348g0u	0	0	0	0.055	0	0	0	3.973333333	None	FALSE	FALSE	FALSE	FALSE	FALSE	FALSE	FALSE	Not M-Started	L7X8P2	NA
Lg0tf008381g0u	0	0	0	0	0	0	0	0	None	FALSE	FALSE	FALSE	FALSE	FALSE	FALSE	FALSE	Not M-Started	T1JCZ9	NA
Lg0tf008412g0u	0.09	0	0	0.105	0.035	0	0	57.16833333	None	FALSE	FALSE	FALSE	FALSE	FALSE	FALSE	FALSE	No Signal Peptide	No Hit	NA
Lg0tf008413g0u	0.15	0	0	0.175	0.085	0	0.035	0.725	None	FALSE	FALSE	FALSE	FALSE	FALSE	FALSE	FALSE	No Signal Peptide	J9K9D3	NA
Lg0tf008443g0u	0	0	0	0	0	0	0	0	None	FALSE	FALSE	FALSE	FALSE	FALSE	FALSE	FALSE	Not M-Started	No Hit	NA
Lg0tf008444g0u	0	0	0	0	0	0	0	0	None	FALSE	FALSE	FALSE	FALSE	FALSE	FALSE	FALSE	Not M-Started	G3MQI1	NA
Lg0tf008445g0u	0	0	0	0	0	0	0	0	None	FALSE	FALSE	FALSE	FALSE	FALSE	FALSE	FALSE	Not M-Started	No Hit	NA
Lg0tf008446g0u	0	0.335	8.495	0.12	0.42	0	0	0	None	FALSE	FALSE	FALSE	FALSE	FALSE	FALSE	FALSE	Not M-Started	F3D3D3	NA
Lg0tf008447g0u	2.2	1.745	1.805	2.965	5.52	0	5.265	11.72	None	FALSE	FALSE	FALSE	FALSE	FALSE	FALSE	FALSE	Not M-Started	L7M3F3	NA
Lg0tf008510g0u	0	0	0	0	0.03	0	0.07	0.701666667	None	FALSE	FALSE	FALSE	FALSE	FALSE	FALSE	FALSE	Not M-Started	No Hit	NA
Lg0tf008511g0u	0.36	0	0.175	0.215	0.24	0	0.565	1.541666667	None	FALSE	FALSE	FALSE	FALSE	FALSE	FALSE	FALSE	Not M-Started	No Hit	NA
Lg0tf008545g0u	0	0	0	0	0	0	0	0	None	FALSE	FALSE	FALSE	FALSE	FALSE	FALSE	FALSE	Not M-Started	T1JQV3	NA
Lg0tf008571g0u	0	0	0	0	0	0	0	0	None	FALSE	FALSE	FALSE	FALSE	FALSE	FALSE	FALSE	Not M-Started	T1JR84	NA
Lg0tf008572g0u	0	0	0	0	0	0	0	0	None	FALSE	FALSE	FALSE	FALSE	FALSE	FALSE	FALSE	No Signal Peptide	No Hit	NA
Lg0tf008603g0u	0.73	0	0.045	0.49	0.315	0	0.26	347.0233333	None	FALSE	FALSE	FALSE	FALSE	FALSE	FALSE	FALSE	Not M-Started	No Hit	005180-0
Lg0tf008642g0u	0	0	0	0	0	0	0	0	None	FALSE	FALSE	FALSE	FALSE	FALSE	FALSE	FALSE	Not M-Started	C3ZCL7	NA
Lg0tf008643g0u	0	0	0	0	0	0	0	1.935	None	FALSE	FALSE	FALSE	FALSE	FALSE	FALSE	FALSE	Not M-Started	L7XDR9	NA
Lg0tf008668g0u	0	0	0	0	0	0	0	0	None	FALSE	FALSE	FALSE	FALSE	FALSE	FALSE	FALSE	Not M-Started	No Hit	NA
Lg0tf008669g0u	0.21	0	0.135	0	0	0	0	0.368333333	None	FALSE	FALSE	FALSE	FALSE	FALSE	FALSE	FALSE	Not M-Started	No Hit	NA
Lg0tf008693g0u	0	0	0	0	0	0	0	0.025	None	FALSE	FALSE	FALSE	FALSE	FALSE	FALSE	FALSE	Not M-Started	H3JK78	NA
Lg0tf008713g0u	0	0	0	0	0	0	0	0	None	FALSE	FALSE	FALSE	FALSE	FALSE	FALSE	FALSE	Not M-Started	No Hit	NA
Lg0tf008714g0u	0.1	0	0	0.06	0	0	0	0.501666667	None	FALSE	FALSE	FALSE	FALSE	FALSE	FALSE	FALSE	Not M-Started	No Hit	NA
Lg0tf008715g0u	1.87	0.08	0.44	1.21	2.56	0	0.345	0.04	None	FALSE	FALSE	FALSE	FALSE	FALSE	FALSE	FALSE	Not M-Started	Q73IT6	NA
Lg0tf008741g0u	0	0	0	0	0	0	0	0	None	FALSE	FALSE	FALSE	FALSE	FALSE	FALSE	FALSE	No Signal Peptide	No Hit	NA
Lg0tf008769g0u	0	0	0	0	0	0	0	0	None	FALSE	FALSE	FALSE	FALSE	FALSE	FALSE	FALSE	Not M-Started	B7P2K9	NA
Lg0tf008770g0u	0	0	0	0	0	0	0	0.048333333	None	FALSE	FALSE	FALSE	FALSE	FALSE	FALSE	FALSE	Not M-Started	M9N2H7	NA
Lg0tf008800g0u	0	0	0	0	0	0	0	0.055	None	FALSE	FALSE	FALSE	FALSE	FALSE	FALSE	FALSE	No Signal Peptide	No Hit	NA
Lg0tf008801g0u	0.59	0.185	0.085	0.575	0.125	0	0.585	0.485	None	FALSE	FALSE	FALSE	FALSE	FALSE	FALSE	FALSE	No Signal Peptide	No Hit	NA
Lg0tf008859g0u	0.18	0	0	0	0	0	0	44.96666667	None	FALSE	FALSE	FALSE	FALSE	FALSE	FALSE	FALSE	No Signal Peptide	Q23785	NA
Lg0tf008893g0u	0.34	0	0.16	1.81	0.025	0	0.145	2.951666667	None	FALSE	FALSE	FALSE	FALSE	FALSE	FALSE	FALSE	Not M-Started	No Hit	NA
Lg0tf008894g0u	0	0	0	0	0	0	0	0	None	FALSE	FALSE	FALSE	FALSE	FALSE	FALSE	FALSE	Not M-Started	Q7RNH1	NA
Lg0tf008971g0u	0	0	0	0	0.25	0	0	0.08	None	FALSE	FALSE	FALSE	FALSE	FALSE	FALSE	FALSE	No Signal Peptide	B7Q774	NA
Lg0tf008972g0u	0	0	0	0	0	0	0	0.056666667	None	FALSE	FALSE	FALSE	FALSE	FALSE	FALSE	FALSE	No Signal Peptide	No Hit	NA
Lg0tf009000g0u	0	0	0	0	0	0	0	0.021666667	None	FALSE	FALSE	FALSE	FALSE	FALSE	FALSE	FALSE	Not M-Started	No Hit	NA
Lg0tf009001g0u	0	0	0	0	0	0	0	0.025	None	FALSE	FALSE	FALSE	FALSE	FALSE	FALSE	FALSE	Not M-Started	No Hit	NA
Lg0tf009002g0u	0.04	0.08	0.025	0.075	0.115	0	0	44.28333333	None	FALSE	FALSE	FALSE	FALSE	FALSE	FALSE	FALSE	Not M-Started	No Hit	NA
Lg0tf009028g0u	0	0.16	8.085	0.26	0.08	0	0	0	None	FALSE	FALSE	FALSE	FALSE	FALSE	FALSE	FALSE	Not M-Started	Q6AA27	NA
Lg0tf009059g0u	0	0	0	0	0	0	0	0.013333333	None	FALSE	FALSE	FALSE	FALSE	FALSE	FALSE	FALSE	No Signal Peptide	No Hit	NA
Lg0tf009060g0u	0	0	0	0	0	0	0	0	None	FALSE	FALSE	FALSE	FALSE	FALSE	FALSE	FALSE	Not M-Started	No Hit	NA
Lg0tf009061g0u	0.99	0.475	1.08	0.1	3.2	0	0.15	0.02	None	FALSE	FALSE	FALSE	FALSE	FALSE	FALSE	FALSE	No Signal Peptide	C0R4Y6	NA
Lg0tf009062g0u	0	0	0	0.055	0.14	0	0	31.895	None	FALSE	FALSE	FALSE	FALSE	FALSE	FALSE	FALSE	Not M-Started	No Hit	NA
Lg0tf009092g0u	0	0.16	7.085	0	0	0	0	0	None	FALSE	FALSE	FALSE	FALSE	FALSE	FALSE	FALSE	Not M-Started	K9D743	NA
Lg0tf009117g0u	0	0	0	0	0	0	0	0	None	FALSE	FALSE	FALSE	FALSE	FALSE	FALSE	FALSE	Not M-Started	D3Z890	NA
Lg0tf009118g0u	0	0	0	0	0.36	0	0	1.45	None	FALSE	FALSE	FALSE	FALSE	FALSE	FALSE	FALSE	Not M-Started	No Hit	NA
Lg0tf009143g0u	0	0	0	0	0.025	0	0	0.036666667	None	FALSE	FALSE	FALSE	FALSE	FALSE	FALSE	FALSE	Not M-Started	E7D1T7	NA
Lg0tf009144g0u	0	0	0	0	0	0	0	0.016666667	None	FALSE	FALSE	FALSE	FALSE	FALSE	FALSE	FALSE	Not M-Started	T1J3M3	NA
Lg0tf009145g0u	0	0	0	0	0	0	0	0.016666667	None	FALSE	FALSE	FALSE	FALSE	FALSE	FALSE	FALSE	Not M-Started	B7PBJ7	NA
Lg0tf009181g0u	0	0	0	0	0	0	0	0.101666667	None	FALSE	FALSE	FALSE	FALSE	FALSE	FALSE	FALSE	Not M-Started	No Hit	NA
Lg0tf009207g0u	0	0.15	0	0	0	0	0	0.041666667	None	FALSE	FALSE	FALSE	FALSE	FALSE	FALSE	FALSE	No Signal Peptide	B4MX47	NA
Lg0tf009208g0u	0	0	0	1.725	0.17	0	0.05	0.661666667	None	FALSE	FALSE	FALSE	FALSE	FALSE	FALSE	FALSE	Not M-Started	R7UX04	NA
Lg0tf009209g0u	1.55	0	0	0	0	0	0	0	None	FALSE	FALSE	FALSE	FALSE	FALSE	FALSE	FALSE	Not M-Started	E7D1T4	NA
Lg0tf009238g0u	0	0	0	0	0	0	0	0	None	FALSE	FALSE	FALSE	FALSE	FALSE	FALSE	FALSE	Not M-Started	No Hit	NA
Lg0tf009239g0u	0	0	0	0	0	0	0	0	None	FALSE	FALSE	FALSE	FALSE	FALSE	FALSE	FALSE	Not M-Started	No Hit	NA
Lg0tf009273g0u	0	0	0	0	0	0	0	0	None	FALSE	FALSE	FALSE	FALSE	FALSE	FALSE	FALSE	Signal Peptide	K1P334	NA
Lg0tf009305g0u	0	0	0	0	0	0	0	0	None	FALSE	FALSE	FALSE	FALSE	FALSE	FALSE	FALSE	Not M-Started	Q6DRL2	NA
Lg0tf009336g0u	0	0	0	0	0	0	0	0.02	None	FALSE	FALSE	FALSE	FALSE	FALSE	FALSE	FALSE	Not M-Started	D6X272	NA
Lg0tf009337g0u	0.23	0.32	5.105	0.195	0	0	0	0.018333333	None	FALSE	FALSE	FALSE	FALSE	FALSE	FALSE	FALSE	Not M-Started	G7U5K2	NA
Lg0tf009374g0u	0	0	0	0	0	0	0	0.011666667	None	FALSE	FALSE	FALSE	FALSE	FALSE	FALSE	FALSE	Not M-Started	No Hit	NA
Lg0tf009375g0u	0	0	0	0	0	0	0	0	None	FALSE	FALSE	FALSE	FALSE	FALSE	FALSE	FALSE	Not M-Started	B7Q9T4	NA
Lg0tf009407g0u	0	0	0	0	0	0	0	0	None	FALSE	FALSE	FALSE	FALSE	FALSE	FALSE	FALSE	No Signal Peptide	T1JE09	NA
Lg0tf009434g0u	0.09	0	0	0	0	0	0	0.721666667	None	FALSE	FALSE	FALSE	FALSE	FALSE	FALSE	FALSE	No Signal Peptide	No Hit	NA
Lg0tf009435g0u	0.07	0.135	6.525	0.25	0.35	0	0.035	0	None	FALSE	FALSE	FALSE	FALSE	FALSE	FALSE	FALSE	Not M-Started	M9VH21	NA
Lg0tf009470g0u	0	0	0	0	0	0	0	0.01	None	FALSE	FALSE	FALSE	FALSE	FALSE	FALSE	FALSE	Not M-Started	No Hit	NA
Lg0tf009471g0u	0	0	0	0	0.025	0	0	0.02	None	FALSE	FALSE	FALSE	FALSE	FALSE	FALSE	FALSE	Not M-Started	No Hit	NA
Lg0tf009472g0u	0	0	0	0	0	0	0	0	None	FALSE	FALSE	FALSE	FALSE	FALSE	FALSE	FALSE	No Signal Peptide	T1JEQ5	NA
Lg0tf009473g0u	0	0.14	5.575	0.17	0	0	0.045	0.025	None	FALSE	FALSE	FALSE	FALSE	FALSE	FALSE	FALSE	Not M-Started	D4HDQ9	NA
Lg0tf009505g0u	0	0	0	0	0	0	0	0	None	FALSE	FALSE	FALSE	FALSE	FALSE	FALSE	FALSE	Not M-Started	F6SHB8	NA
Lg0tf009506g0u	0	0.12	7.205	0.29	0.045	0	0	0.021666667	None	FALSE	FALSE	FALSE	FALSE	FALSE	FALSE	FALSE	Not M-Started	D4HCT2	NA
Lg0tf009532g0u	0.09	0.135	0	0	0	0	0	0.136666667	None	FALSE	FALSE	FALSE	FALSE	FALSE	FALSE	FALSE	Not M-Started	No Hit	NA
Lg0tf009533g0u	0.12	0.28	5.95	0.41	0.285	0	0.055	0.02	None	FALSE	FALSE	FALSE	FALSE	FALSE	FALSE	FALSE	Not M-Started	G5EYS5	NA
Lg0tf009568g0u	0	0	0	0	0	0	0	0	None	FALSE	FALSE	FALSE	FALSE	FALSE	FALSE	FALSE	Not M-Started	Q05H60	NA
Lg0tf009569g0u	16.99	5.97	10.245	18.05	14.485	0	18.71	17.10333333	None	FALSE	FALSE	FALSE	FALSE	FALSE	FALSE	FALSE	Not M-Started	No Hit	NA
Lg0tf009600g0u	0	0	0	0	0	0	0	0.021666667	None	FALSE	FALSE	FALSE	FALSE	FALSE	FALSE	FALSE	Signal Peptide	H3INX2	NA
Lg0tf009601g0u	0.12	0.17	8.34	0.21	0.485	0	0.055	0.071666667	None	FALSE	FALSE	FALSE	FALSE	FALSE	FALSE	FALSE	Not M-Started	F5TWS7	NA
Lg0tf009602g0u	0.12	0.17	0	0	0.045	0	0	0.565	None	FALSE	FALSE	FALSE	FALSE	FALSE	FALSE	FALSE	Not M-Started	No Hit	NA
Lg0tf009603g0u	0.57	0	0	0	0.2	0	0.075	0.51	None	FALSE	FALSE	FALSE	FALSE	FALSE	FALSE	FALSE	No Signal Peptide	H2YDB5	NA
Lg0tf009636g0u	0	0	0	0	0	0	0	0.016666667	None	FALSE	FALSE	FALSE	FALSE	FALSE	FALSE	FALSE	Not M-Started	No Hit	NA
Lg0tf009637g0u	0	0.09	0	0	0	0	0.045	0.306666667	None	FALSE	FALSE	FALSE	FALSE	FALSE	FALSE	FALSE	Not M-Started	No Hit	NA
Lg0tf009664g0u	0	0	0	0	0	0	0	1.926666667	None	FALSE	FALSE	FALSE	FALSE	FALSE	FALSE	FALSE	No Signal Peptide	No Hit	NA
Lg0tf009710g0u	0.22	0	0	0	0	0	0.055	0.046666667	None	FALSE	FALSE	FALSE	FALSE	FALSE	FALSE	FALSE	Not M-Started	H9KK60	NA
Lg0tf009711g0u	0.11	0.055	0	0.035	0.135	0	0.025	51.34333333	None	FALSE	FALSE	FALSE	FALSE	FALSE	FALSE	FALSE	Not M-Started	No Hit	008287-0
Lg0tf009738g0u	0	0	0	0	0	0	0	0	None	FALSE	FALSE	FALSE	FALSE	FALSE	FALSE	FALSE	Not M-Started	L7LX53	NA
Lg0tf009739g0u	0.51	0	0.045	0.21	0.08	0	0.035	120.72	None	FALSE	FALSE	FALSE	FALSE	FALSE	FALSE	FALSE	Not M-Started	No Hit	NA
Lg0tf009784g0u	0	0	0	0	0	0	0	0	None	FALSE	FALSE	FALSE	FALSE	FALSE	FALSE	FALSE	Not M-Started	No Hit	NA
Lg0tf009785g0u	0.21	0	0.345	0.31	0.16	0	0.315	0.521666667	None	FALSE	FALSE	FALSE	FALSE	FALSE	FALSE	FALSE	Not M-Started	No Hit	NA
Lg0tf009786g0u	3.63	0.145	2.29	0.36	1.805	0	1.185	0	None	FALSE	FALSE	FALSE	FALSE	FALSE	FALSE	FALSE	No Signal Peptide	B3N268	NA
Lg0tf009818g0u	0	0	0	0	0	0	0	0.053333333	None	FALSE	FALSE	FALSE	FALSE	FALSE	FALSE	FALSE	Signal Peptide	No Hit	NA
Lg0tf009819g0u	0	0	0	0	0	0	0	0	None	FALSE	FALSE	FALSE	FALSE	FALSE	FALSE	FALSE	Not M-Started	No Hit	NA
Lg0tf009820g0u	1.24	0.245	0.28	1.765	0.295	0	0.7	3.061666667	None	FALSE	FALSE	FALSE	FALSE	FALSE	FALSE	FALSE	Not M-Started	H9KDS4	NA
Lg0tf009853g0u	0	0	20.435	0	0	0	0	0	None	FALSE	FALSE	FALSE	FALSE	FALSE	FALSE	FALSE	Not M-Started	A9NW08	NA
Lg0tf009854g0u	0	0	0	0	0	0	0	0	None	FALSE	FALSE	FALSE	FALSE	FALSE	FALSE	FALSE	Not M-Started	T1ILB5	NA
Lg0tf009883g0u	0	0	0	0	0	0	0.105	0.038333333	None	FALSE	FALSE	FALSE	FALSE	FALSE	FALSE	FALSE	Not M-Started	B7P790	NA
Lg0tf009884g0u	2.63	0.275	1.26	3.66	1.405	0	3.185	4.296666667	None	FALSE	FALSE	FALSE	FALSE	FALSE	FALSE	FALSE	Not M-Started	No Hit	NA
Lg0tf009885g0u	0.24	0	0	0.29	0	0	0	0.575	None	FALSE	FALSE	FALSE	FALSE	FALSE	FALSE	FALSE	Not M-Started	G2HDX2	NA
Lg0tf009917g0u	0.55	0.05	0.315	0.905	0.295	0	0.85	1.35	None	FALSE	FALSE	FALSE	FALSE	FALSE	FALSE	FALSE	Not M-Started	No Hit	NA
Lg0tf009944g0u	0	0	0	0	0	0	0	0.011666667	None	FALSE	FALSE	FALSE	FALSE	FALSE	FALSE	FALSE	Not M-Started	No Hit	NA
Lg0tf009977g0u	0	0	0	0	0	0	0	0	None	FALSE	FALSE	FALSE	FALSE	FALSE	FALSE	FALSE	Not M-Started	B3MEL5	NA
Lg0tf009978g0u	0	0	0	0.03	0	0	0	0.008333333	None	FALSE	FALSE	FALSE	FALSE	FALSE	FALSE	FALSE	Not M-Started	A2FSZ8	NA
Lg0tf009979g0u	0	0	0	0	0	0	0	0	None	FALSE	FALSE	FALSE	FALSE	FALSE	FALSE	FALSE	Not M-Started	No Hit	NA
Lg0tf009980g0u	0.12	0.18	0	0	0.27	0	0.33	0	None	FALSE	FALSE	FALSE	FALSE	FALSE	FALSE	FALSE	Not M-Started	M9WZV8	NA
Lg0tf009981g0u	0	0	0.08	0	0.18	0	0.22	0.248333333	None	FALSE	FALSE	FALSE	FALSE	FALSE	FALSE	FALSE	Not M-Started	T1ID59	NA
Lg0tf010014g0u	1.8	0.305	1.565	2.33	1.865	0	1.535	4.733333333	None	FALSE	FALSE	FALSE	FALSE	FALSE	FALSE	FALSE	No Signal Peptide	No Hit	NA
Lg0tf010015g0u	0	0	0	0	0	0	0	0.045	None	FALSE	FALSE	FALSE	FALSE	FALSE	FALSE	FALSE	Not M-Started	T1K2T1	NA
Lg0tf010016g0u	0	0	0	0	0	0	0	0	None	FALSE	FALSE	FALSE	FALSE	FALSE	FALSE	FALSE	No Signal Peptide	No Hit	NA
Lg0tf010017g0u	0	0	0	0	0	0	0	0	None	FALSE	FALSE	FALSE	FALSE	FALSE	FALSE	FALSE	Not M-Started	G3TIY9	NA
Lg0tf010018g0u	0.11	0	0.145	0.135	0.21	0	0.26	0	None	FALSE	FALSE	FALSE	FALSE	FALSE	FALSE	FALSE	Not M-Started	G7ZD59	NA
Lg0tf010019g0u	6.64	1.92	7.52	1.75	6.785	0	3.715	0.158333333	None	FALSE	FALSE	FALSE	FALSE	FALSE	FALSE	FALSE	No Signal Peptide	Q5GRL5	NA
Lg0tf010045g0u	0	0	0	0	0	0	0	0	None	FALSE	FALSE	FALSE	FALSE	FALSE	FALSE	FALSE	Not M-Started	B7Q2K9	NA
Lg0tf010081g0u	0	0	0	0	0	0	0	0.01	None	FALSE	FALSE	FALSE	FALSE	FALSE	FALSE	FALSE	Not M-Started	T1ISJ6	NA
Lg0tf010082g0u	1.01	0.135	0.775	1.415	0.38	0	1.065	0.6	None	FALSE	FALSE	FALSE	FALSE	FALSE	FALSE	FALSE	No Signal Peptide	No Hit	NA
Lg0tf010112g0u	0	0.18	3.185	0.295	0.515	0	0	0	None	FALSE	FALSE	FALSE	FALSE	FALSE	FALSE	FALSE	Not M-Started	Q6ABM5	NA
Lg0tf010150g0u	0	0	4.39	0	0	0	0	0	None	FALSE	FALSE	FALSE	FALSE	FALSE	FALSE	FALSE	Not M-Started	B8LKX7	NA
Lg0tf010151g0u	0.18	0	0.06	0.055	0	0	0	0.323333333	None	FALSE	FALSE	FALSE	FALSE	FALSE	FALSE	FALSE	Not M-Started	N6U5F7	NA
Lg0tf010152g0u	5.84	0.255	0	0.78	0.05	0	2.31	0.38	None	FALSE	FALSE	FALSE	FALSE	FALSE	FALSE	FALSE	Not M-Started	T1E1P4	NA
Lg0tf010174g0u	0	0	0	0	0	0	0	0.015	None	FALSE	FALSE	FALSE	FALSE	FALSE	FALSE	FALSE	Signal Peptide	No Hit	NA
Lg0tf010175g0u	0	0	0	1.05	1.015	0	0	0	None	FALSE	FALSE	FALSE	FALSE	FALSE	FALSE	FALSE	Not M-Started	No Hit	NA
Lg0tf010176g0u	0.73	0.37	0.28	0.7	0.385	0	1.035	3.75	None	FALSE	FALSE	FALSE	FALSE	FALSE	FALSE	FALSE	Not M-Started	No Hit	NA
Lg0tf010202g0u	0	0	0	0	0	0	0	0.021666667	None	FALSE	FALSE	FALSE	FALSE	FALSE	FALSE	FALSE	Not M-Started	E7D1Y5	NA
Lg0tf010225g0u	0	0	4.86	0	0	0	0	0	None	FALSE	FALSE	FALSE	FALSE	FALSE	FALSE	FALSE	Not M-Started	S0ETY1	NA
Lg0tf010253g0u	0	0	0	0	0	0	0	0	None	FALSE	FALSE	FALSE	FALSE	FALSE	FALSE	FALSE	No Signal Peptide	T1JFF5	NA
Lg0tf010279g0u	0.09	0.09	0	0.055	0	0	0.045	13.90666667	None	FALSE	FALSE	FALSE	FALSE	FALSE	FALSE	FALSE	Not M-Started	C5YIY9	NA
Lg0tf010303g0u	0	0	0	0	0	0	0	0.008333333	None	FALSE	FALSE	FALSE	FALSE	FALSE	FALSE	FALSE	Not M-Started	L7LVY1	NA
Lg0tf010304g0u	0	0	0	0.15	0	0	0	18.735	None	FALSE	FALSE	FALSE	FALSE	FALSE	FALSE	FALSE	Not M-Started	No Hit	NA
Lg0tf010338g0u	0	0.19	5.755	0	0	0	0	0	None	FALSE	FALSE	FALSE	FALSE	FALSE	FALSE	FALSE	Not M-Started	M9VMV7	NA
Lg0tf010339g0u	0	0	0	0	0	0	0	0.018333333	None	FALSE	FALSE	FALSE	FALSE	FALSE	FALSE	FALSE	Not M-Started	T1JI06	NA
Lg0tf010340g0u	0	0	0	0	0.02	0	0	8.991666667	None	FALSE	FALSE	FALSE	FALSE	FALSE	FALSE	FALSE	Not M-Started	G5C3M2	013719-0
Lg0tf010341g0u	0.09	0.135	0	0.33	0.035	0	0.085	0.205	None	FALSE	FALSE	FALSE	FALSE	FALSE	FALSE	FALSE	No Signal Peptide	I1M9P6	NA
Lg0tf010376g0u	0	0	0	0	0	0	0	0	None	FALSE	FALSE	FALSE	FALSE	FALSE	FALSE	FALSE	Not M-Started	B7PIM4	NA
Lg0tf010377g0u	0	0	0	0	0	0	0	0	None	FALSE	FALSE	FALSE	FALSE	FALSE	FALSE	FALSE	Not M-Started	Q5ACI6	NA
Lg0tf010378g0u	0.83	0	0.67	0.125	0.73	0	0.375	0	None	FALSE	FALSE	FALSE	FALSE	FALSE	FALSE	FALSE	Not M-Started	C0F9N2	NA
Lg0tf010379g0u	0	0	0	0.125	0	0	0	1.278333333	None	FALSE	FALSE	FALSE	FALSE	FALSE	FALSE	FALSE	No Signal Peptide	No Hit	NA
Lg0tf010416g0u	0	0	0	0	0	0	0	0	None	FALSE	FALSE	FALSE	FALSE	FALSE	FALSE	FALSE	Not M-Started	T1E175	NA
Lg0tf010417g0u	0	0	0	0	0	0	0	0.075	None	FALSE	FALSE	FALSE	FALSE	FALSE	FALSE	FALSE	Not M-Started	No Hit	NA
Lg0tf010418g0u	0	0	0	0.08	0.05	0	0	42.58833333	None	FALSE	FALSE	FALSE	FALSE	FALSE	FALSE	FALSE	Not M-Started	No Hit	001129-0
Lg0tf010449g0u	0.26	0.37	4.265	0	0.54	0	0.235	0.031666667	None	FALSE	FALSE	FALSE	FALSE	FALSE	FALSE	FALSE	Not M-Started	S5ES65	NA
Lg0tf010450g0u	0	0	0	0	0	0	0	0	None	FALSE	FALSE	FALSE	FALSE	FALSE	FALSE	FALSE	Not M-Started	No Hit	NA
Lg0tf010451g0u	0.94	0.225	0.305	0.46	0.5	0	1.04	0.851666667	None	FALSE	FALSE	FALSE	FALSE	FALSE	FALSE	FALSE	No Signal Peptide	J9JSM6	NA
Lg0tf010486g0u	0	0.33	3	0.345	0	0	0.105	0	None	FALSE	FALSE	FALSE	FALSE	FALSE	FALSE	FALSE	Not M-Started	S5EJB4	NA
Lg0tf010487g0u	0.13	0.495	2.515	0.235	0	0	0.235	0	None	FALSE	FALSE	FALSE	FALSE	FALSE	FALSE	FALSE	Not M-Started	S5ENN0	NA
Lg0tf010488g0u	0.11	0	0	0.03	0	0	0.05	13.63666667	None	FALSE	FALSE	FALSE	FALSE	FALSE	FALSE	FALSE	No Signal Peptide	I3NC50	NA
Lg0tf010522g0u	0	0	7.615	0	0	0	0	0	None	FALSE	FALSE	FALSE	FALSE	FALSE	FALSE	FALSE	No Signal Peptide	No Hit	NA
Lg0tf010523g0u	0	0	0	0	0	0	0	0	None	FALSE	FALSE	FALSE	FALSE	FALSE	FALSE	FALSE	Not M-Started	Q7PXG2	NA
Lg0tf010524g0u	0	0	0	0	0	0	0	0.126666667	None	FALSE	FALSE	FALSE	FALSE	FALSE	FALSE	FALSE	Not M-Started	No Hit	NA
Lg0tf010525g0u	0	0	0	0	0	0	0	0.743333333	None	FALSE	FALSE	FALSE	FALSE	FALSE	FALSE	FALSE	Not M-Started	No Hit	NA
Lg0tf010526g0u	2.6	0.325	0.25	1.475	0.83	0	0.82	371.11	None	FALSE	FALSE	FALSE	FALSE	FALSE	FALSE	FALSE	No Signal Peptide	No Hit	NA
Lg0tf010527g0u	0.29	0	0.06	0.055	0.45	0	0.275	0.701666667	None	FALSE	FALSE	FALSE	FALSE	FALSE	FALSE	FALSE	Not M-Started	No Hit	NA
Lg0tf010528g0u	0	0.13	0.175	0.11	0	0	0.18	0.246666667	None	FALSE	FALSE	FALSE	FALSE	FALSE	FALSE	FALSE	Not M-Started	No Hit	NA
Lg0tf010529g0u	0	0	0.06	0	0	0	0	0.09	None	FALSE	FALSE	FALSE	FALSE	FALSE	FALSE	FALSE	Not M-Started	I6YNT3	NA
Lg0tf010557g0u	0	0	0	0	0	0	0	0	None	FALSE	FALSE	FALSE	FALSE	FALSE	FALSE	FALSE	Not M-Started	T1JD67	NA
Lg0tf010558g0u	0.4	0	0	0.235	0.83	0	0.12	0.031666667	None	FALSE	FALSE	FALSE	FALSE	FALSE	FALSE	FALSE	Not M-Started	Q5GRW4	NA
Lg0tf010559g0u	0.11	0	0	0	0	0	0.405	0.813333333	None	FALSE	FALSE	FALSE	FALSE	FALSE	FALSE	FALSE	Not M-Started	G3MMH5	NA
Lg0tf010589g0u	0	0	0	0	0	0	0	0	None	FALSE	FALSE	FALSE	FALSE	FALSE	FALSE	FALSE	Not M-Started	No Hit	NA
Lg0tf010622g0u	0	0	0	0	0.05	0	0	1.398333333	None	FALSE	FALSE	FALSE	FALSE	FALSE	FALSE	FALSE	Not M-Started	No Hit	NA
Lg0tf010663g0u	0	0	0	0	0	0	0	2.576666667	None	FALSE	FALSE	FALSE	FALSE	FALSE	FALSE	FALSE	Not M-Started	E2ADF1	NA
Lg0tf010664g0u	25.38	2.685	8.745	8.535	1.97	0	4.61	9.778333333	None	FALSE	FALSE	FALSE	FALSE	FALSE	FALSE	FALSE	No Signal Peptide	No Hit	NA
Lg0tf010665g0u	0.54	0.315	0.35	0.58	1.21	0	1.08	0.051666667	None	FALSE	FALSE	FALSE	FALSE	FALSE	FALSE	FALSE	Not M-Started	C0R330	NA
Lg0tf010666g0u	0.67	0	0	0	0	0	0	0.031666667	None	FALSE	FALSE	FALSE	FALSE	FALSE	FALSE	FALSE	Not M-Started	O44358	NA
Lg0tf010667g0u	2.47	1.51	1.865	2.27	2.06	0	3.85	9.136666667	None	FALSE	FALSE	FALSE	FALSE	FALSE	FALSE	FALSE	No Signal Peptide	K8EDN6	NA
Lg0tf010703g0u	0	0	0	0	0	0	0	0.055	None	FALSE	FALSE	FALSE	FALSE	FALSE	FALSE	FALSE	Not M-Started	B7QA59	NA
Lg0tf010704g0u	0	0	0	0	0	0	0	0.018333333	None	FALSE	FALSE	FALSE	FALSE	FALSE	FALSE	FALSE	Not M-Started	No Hit	NA
Lg0tf010705g0u	1.12	0	0.13	1.975	0.695	0	1.41	2.581666667	None	FALSE	FALSE	FALSE	FALSE	FALSE	FALSE	FALSE	Not M-Started	No Hit	NA
Lg0tf010737g0u	0	0	0	0	0	0	0	2.233333333	None	FALSE	FALSE	FALSE	FALSE	FALSE	FALSE	FALSE	Not M-Started	E2BM23	NA
Lg0tf010738g0u	0	0	0	0	0	0	0	0.386666667	None	FALSE	FALSE	FALSE	FALSE	FALSE	FALSE	FALSE	Not M-Started	No Hit	NA
Lg0tf010739g0u	0	0	0	0	0	0	0	1.17	None	FALSE	FALSE	FALSE	FALSE	FALSE	FALSE	FALSE	Not M-Started	R7V515	NA
Lg0tf010740g0u	0	0	0	0	0	0	0.06	9.603333333	None	FALSE	FALSE	FALSE	FALSE	FALSE	FALSE	FALSE	Not M-Started	L7XCU0	NA
Lg0tf010741g0u	2763.27	15045.005	279.465	2.495	11.22	0	39.685	3.248333333	AgP	TRUE	TRUE	FALSE	FALSE	FALSE	FALSE	FALSE	Not M-Started	No Hit	NA
Lg0tf010742g0u	0	0.09	0.06	0	0	0	0	0.3	None	FALSE	FALSE	FALSE	FALSE	FALSE	FALSE	FALSE	Signal Peptide	F0J8K3	NA
Lg0tf010789g0u	0	0	0	0	0	0	0	0.023333333	None	FALSE	FALSE	FALSE	FALSE	FALSE	FALSE	FALSE	Not M-Started	M3ZS20	NA
Lg0tf010820g0u	0	0	0.065	0	0	0	0	80.27833333	None	FALSE	FALSE	FALSE	FALSE	FALSE	FALSE	FALSE	No Signal Peptide	No Hit	NA
Lg0tf010821g0u	0	0	0.06	0.11	0	0	0	0.153333333	None	FALSE	FALSE	FALSE	FALSE	FALSE	FALSE	FALSE	Not M-Started	A9QQ83	NA
Lg0tf010822g0u	0.37	0.09	0.12	0	0.655	0	0.14	0.476666667	None	FALSE	FALSE	FALSE	FALSE	FALSE	FALSE	FALSE	Not M-Started	E7D1R8	NA
Lg0tf010853g0u	0	0.2	5.68	0	0	0	0	0	None	FALSE	FALSE	FALSE	FALSE	FALSE	FALSE	FALSE	Not M-Started	No Hit	NA
Lg0tf010854g0u	0.1	0.325	6.035	0.06	0	0	0.09	0.023333333	None	FALSE	FALSE	FALSE	FALSE	FALSE	FALSE	FALSE	Not M-Started	M9VP83	NA
Lg0tf010855g0u	0	0	0	0.08	0	0	0	0	None	FALSE	FALSE	FALSE	FALSE	FALSE	FALSE	FALSE	Not M-Started	B7PYB2	NA
Lg0tf010856g0u	0	0	0	0	0	0	0	0.655	None	FALSE	FALSE	FALSE	FALSE	FALSE	FALSE	FALSE	Not M-Started	E7D1H2	NA
Lg0tf010857g0u	0.52	0	0.62	0.185	0.43	0	0.345	1.125	None	FALSE	FALSE	FALSE	FALSE	FALSE	FALSE	FALSE	Not M-Started	H9J1G7	NA
Lg0tf010895g0u	0	0	0	0.025	0.015	0	0	66.21	None	FALSE	FALSE	FALSE	FALSE	FALSE	FALSE	FALSE	Not M-Started	No Hit	NA
Lg0tf010967g0u	0.1	0	0	0.06	0.125	0	0.115	11.44833333	None	FALSE	FALSE	FALSE	FALSE	FALSE	FALSE	FALSE	No Signal Peptide	No Hit	006666-0
Lg0tf010968g0u	0	0.4	5.42	0.365	0.215	0	0	0.018333333	None	FALSE	FALSE	FALSE	FALSE	FALSE	FALSE	FALSE	Not M-Started	F3D1B4	NA
Lg0tf011000g0u	0	0	0	0	0	0	0	0.023333333	None	FALSE	FALSE	FALSE	FALSE	FALSE	FALSE	FALSE	Not M-Started	G3Q4F8	NA
Lg0tf011001g0u	0	0	0	0	0	0	0	0.25	None	FALSE	FALSE	FALSE	FALSE	FALSE	FALSE	FALSE	Not M-Started	No Hit	NA
Lg0tf011002g0u	0.85	0.49	1.94	0.2	1.97	0	0.305	0.02	None	FALSE	FALSE	FALSE	FALSE	FALSE	FALSE	FALSE	No Signal Peptide	B3CM10	NA
Lg0tf011041g0u	0	0	0	0	0	0	0	1.5	None	FALSE	FALSE	FALSE	FALSE	FALSE	FALSE	FALSE	Not M-Started	No Hit	NA
Lg0tf011042g0u	0	0	4.125	0	0.05	0	0.125	0	None	FALSE	FALSE	FALSE	FALSE	FALSE	FALSE	FALSE	Not M-Started	M9VM36	NA
Lg0tf011043g0u	0	0	0	0	0	0	0	0	None	FALSE	FALSE	FALSE	FALSE	FALSE	FALSE	FALSE	Not M-Started	No Hit	NA
Lg0tf011044g0u	0	0	0	0	0	0	0	0	None	FALSE	FALSE	FALSE	FALSE	FALSE	FALSE	FALSE	Not M-Started	No Hit	NA
Lg0tf011045g0u	0	0.655	2.235	0	0.58	0	0.125	0.061666667	None	FALSE	FALSE	FALSE	FALSE	FALSE	FALSE	FALSE	Not M-Started	S5EFF9	NA
Lg0tf011046g0u	0	0	0	0	0.94	0	0	0.655	None	FALSE	FALSE	FALSE	FALSE	FALSE	FALSE	FALSE	Not M-Started	B7QKQ6	NA
Lg0tf011075g0u	1.84	0.83	4.505	0.255	3.02	0	0.64	0.066666667	None	FALSE	FALSE	FALSE	FALSE	FALSE	FALSE	FALSE	Not M-Started	D9J2H8	NA
Lg0tf011122g0u	0	0	0	0	0	0	0	0.36	None	FALSE	FALSE	FALSE	FALSE	FALSE	FALSE	FALSE	Not M-Started	No Hit	NA
Lg0tf011123g0u	0	1.565	43.815	0	0.11	0	0	0.016666667	None	FALSE	FALSE	FALSE	FALSE	FALSE	FALSE	FALSE	Not M-Started	No Hit	NA
Lg0tf011124g0u	0	0	4.52	0.425	0	0	0	0.058333333	None	FALSE	FALSE	FALSE	FALSE	FALSE	FALSE	FALSE	Not M-Started	D4HBK4	NA
Lg0tf011125g0u	0.32	0	0	0.445	0	0	0.195	5.398333333	None	FALSE	FALSE	FALSE	FALSE	FALSE	FALSE	FALSE	No Signal Peptide	R7VK40	NA
Lg0tf011163g0u	0	0	0	0	0	0	0	0.023333333	None	FALSE	FALSE	FALSE	FALSE	FALSE	FALSE	FALSE	Not M-Started	D6WFA4	NA
Lg0tf011164g0u	0	0	0	0	0	0	0	0	None	FALSE	FALSE	FALSE	FALSE	FALSE	FALSE	FALSE	Not M-Started	No Hit	NA
Lg0tf011165g0u	0	0	0.06	0	0	0	0	0	None	FALSE	FALSE	FALSE	FALSE	FALSE	FALSE	FALSE	No Signal Peptide	E0VR36	NA
Lg0tf011201g0u	0	0	0	0	0	0	0	0	None	FALSE	FALSE	FALSE	FALSE	FALSE	FALSE	FALSE	Not M-Started	F6UBS9	NA
Lg0tf011202g0u	0	0	0	0	0	0	0	0	None	FALSE	FALSE	FALSE	FALSE	FALSE	FALSE	FALSE	Not M-Started	C3ZTV8	NA
Lg0tf011203g0u	0	0.15	0	0	0	0	0	0.018333333	None	FALSE	FALSE	FALSE	FALSE	FALSE	FALSE	FALSE	No Signal Peptide	E5SA82	NA
Lg0tf011204g0u	0.26	0	0	12.72	0	0	0	3.183333333	None	FALSE	FALSE	FALSE	FALSE	FALSE	FALSE	FALSE	Not M-Started	E9FV03	NA
Lg0tf011243g0u	0	0	0	0	0	0	0	0	None	FALSE	FALSE	FALSE	FALSE	FALSE	FALSE	FALSE	Not M-Started	E0VAY3	NA
Lg0tf011244g0u	0	0	0	0	0	0	0	0.895	None	FALSE	FALSE	FALSE	FALSE	FALSE	FALSE	FALSE	Not M-Started	T1JBN7	NA
Lg0tf011245g0u	0	0	0	0	0	0	0	0.956666667	None	FALSE	FALSE	FALSE	FALSE	FALSE	FALSE	FALSE	Not M-Started	No Hit	NA
Lg0tf011246g0u	0	0	0	0	0	0	0.09	2.055	None	FALSE	FALSE	FALSE	FALSE	FALSE	FALSE	FALSE	Not M-Started	L7X8N6	NA
Lg0tf011247g0u	5.81	3.905	4.51	9.545	4.815	0	8.16	7.54	None	FALSE	FALSE	FALSE	FALSE	FALSE	FALSE	FALSE	Not M-Started	M3ZDF0	NA
Lg0tf011281g0u	0	0	0	0	0	0	0	0.191666667	None	FALSE	FALSE	FALSE	FALSE	FALSE	FALSE	FALSE	Not M-Started	I4DJ44	NA
Lg0tf011320g0u	0	0	4.545	0	0	0	0	0	None	FALSE	FALSE	FALSE	FALSE	FALSE	FALSE	FALSE	Not M-Started	No Hit	NA
Lg0tf011321g0u	0	0	0	0	0	0	0	0	None	FALSE	FALSE	FALSE	FALSE	FALSE	FALSE	FALSE	Not M-Started	B7QB93	NA
Lg0tf011322g0u	0	0	0	0	0	0	0	0	None	FALSE	FALSE	FALSE	FALSE	FALSE	FALSE	FALSE	Not M-Started	No Hit	NA
Lg0tf011323g0u	0	0	0	0	0	0	0	0	None	FALSE	FALSE	FALSE	FALSE	FALSE	FALSE	FALSE	No Signal Peptide	A2F8N8	NA
Lg0tf011324g0u	0.73	0.215	2.315	0	1.5	0	0.79	0	None	FALSE	FALSE	FALSE	FALSE	FALSE	FALSE	FALSE	Not M-Started	M9WXZ0	NA
Lg0tf011325g0u	0	0	4.62	0.345	0	0	0	0.025	None	FALSE	FALSE	FALSE	FALSE	FALSE	FALSE	FALSE	Not M-Started	F1U4I1	NA
Lg0tf011326g0u	0	0.145	6.39	0.18	0.045	0	0	0.083333333	None	FALSE	FALSE	FALSE	FALSE	FALSE	FALSE	FALSE	Not M-Started	Q6A5P7	NA
Lg0tf011327g0u	0	0	6.925	0.175	0	0	0.2	0.025	None	FALSE	FALSE	FALSE	FALSE	FALSE	FALSE	FALSE	Not M-Started	G8VNF3	NA
Lg0tf011367g0u	0	0	0	0	0	0	0	0.025	None	FALSE	FALSE	FALSE	FALSE	FALSE	FALSE	FALSE	Not M-Started	Q4PN05	NA
Lg0tf011368g0u	0	0	0	0	0	0	0	0.026666667	None	FALSE	FALSE	FALSE	FALSE	FALSE	FALSE	FALSE	No Signal Peptide	E7D1W4	NA
Lg0tf011369g0u	0	0	0	0.03	0.02	0	0.1	18.215	None	FALSE	FALSE	FALSE	FALSE	FALSE	FALSE	FALSE	Not M-Started	No Hit	NA
Lg0tf011370g0u	0	0	6.06	0.09	0.41	0	0.135	0	None	FALSE	FALSE	FALSE	FALSE	FALSE	FALSE	FALSE	Not M-Started	G7U811	NA
Lg0tf011408g0u	0	0	0	0	0	0	0	0	None	FALSE	FALSE	FALSE	FALSE	FALSE	FALSE	FALSE	Signal Peptide	G6D234	NA
Lg0tf011409g0u	0	0	0	0	0	0	0	0	None	FALSE	FALSE	FALSE	FALSE	FALSE	FALSE	FALSE	Not M-Started	No Hit	NA
Lg0tf011410g0u	0	0	0	0.175	0	0	0	0.545	None	FALSE	FALSE	FALSE	FALSE	FALSE	FALSE	FALSE	Not M-Started	No Hit	NA
Lg0tf011411g0u	0.44	0.315	0.07	0.065	0.04	0	0	94.37333333	None	FALSE	FALSE	FALSE	FALSE	FALSE	FALSE	FALSE	No Signal Peptide	No Hit	NA
Lg0tf011412g0u	0.22	0.26	0.21	1.935	0.28	0	0.405	0.726666667	None	FALSE	FALSE	FALSE	FALSE	FALSE	FALSE	FALSE	Not M-Started	T1FE10	NA
Lg0tf011413g0u	0.71	0	0	0.17	0.835	0	0	0.033333333	None	FALSE	FALSE	FALSE	FALSE	FALSE	FALSE	FALSE	Not M-Started	Q5GT01	NA
Lg0tf011447g0u	0	0	0	0	0	0	0	0	None	FALSE	FALSE	FALSE	FALSE	FALSE	FALSE	FALSE	Not M-Started	B0W974	NA
Lg0tf011448g0u	0	0	0	0	0	0	0	0	None	FALSE	FALSE	FALSE	FALSE	FALSE	FALSE	FALSE	Not M-Started	T1DJI0	NA
Lg0tf011502g0u	0	0	5.425	0	0.12	0	0	0	None	FALSE	FALSE	FALSE	FALSE	FALSE	FALSE	FALSE	No Signal Peptide	K0NUW6	NA
Lg0tf011503g0u	0	0	8.22	0.085	0	0	0	0.025	None	FALSE	FALSE	FALSE	FALSE	FALSE	FALSE	FALSE	Not M-Started	G7U497	NA
Lg0tf011504g0u	0	0	0	0	0	0	0	0.176666667	None	FALSE	FALSE	FALSE	FALSE	FALSE	FALSE	FALSE	Not M-Started	H9JN57	NA
Lg0tf011505g0u	0	0	0	0	0	0	0	0.073333333	None	FALSE	FALSE	FALSE	FALSE	FALSE	FALSE	FALSE	Not M-Started	No Hit	NA
Lg0tf011553g0u	0	0	0	0	0	0	0	0	None	FALSE	FALSE	FALSE	FALSE	FALSE	FALSE	FALSE	No Signal Peptide	R4UW62	NA
Lg0tf011554g0u	0	0	0	0	0.01	0	0	9.296666667	None	FALSE	FALSE	FALSE	FALSE	FALSE	FALSE	FALSE	Not M-Started	No Hit	NA
Lg0tf011555g0u	0.15	0.28	8.04	0.265	0	0	0.145	0	None	FALSE	FALSE	FALSE	FALSE	FALSE	FALSE	FALSE	Not M-Started	F5TL83	NA
Lg0tf011593g0u	0	0	5.785	0	0	0	0	0	None	FALSE	FALSE	FALSE	FALSE	FALSE	FALSE	FALSE	Not M-Started	No Hit	NA
Lg0tf011594g0u	0	0	0	0	0	0	0	0.021666667	None	FALSE	FALSE	FALSE	FALSE	FALSE	FALSE	FALSE	Not M-Started	No Hit	NA
Lg0tf011644g0u	0	0	0	0	0	0	0.06	0.04	None	FALSE	FALSE	FALSE	FALSE	FALSE	FALSE	FALSE	Not M-Started	D5J6Z5	NA
Lg0tf011645g0u	0	0	0	0	0	0	0	0.018333333	None	FALSE	FALSE	FALSE	FALSE	FALSE	FALSE	FALSE	Signal Peptide	No Hit	NA
Lg0tf011646g0u	0	0	0	0	0	0	0	0	None	FALSE	FALSE	FALSE	FALSE	FALSE	FALSE	FALSE	Not M-Started	T1JNT9	NA
Lg0tf011682g0u	0	0	0	0	0	0	0	0	None	FALSE	FALSE	FALSE	FALSE	FALSE	FALSE	FALSE	Not M-Started	T1I7M3	NA
Lg0tf011683g0u	0	0	0	0	0	0	0	0	None	FALSE	FALSE	FALSE	FALSE	FALSE	FALSE	FALSE	No Signal Peptide	H3IFP5	NA
Lg0tf011684g0u	0	0	0	0	0	0	0	0	None	FALSE	FALSE	FALSE	FALSE	FALSE	FALSE	FALSE	Not M-Started	B7PKZ4	NA
Lg0tf011685g0u	0	0.79	3.84	0	0	0	0	0	None	FALSE	FALSE	FALSE	FALSE	FALSE	FALSE	FALSE	Not M-Started	D4HDJ3	NA
Lg0tf011728g0u	0	0	5.305	0	0	0	0	0	None	FALSE	FALSE	FALSE	FALSE	FALSE	FALSE	FALSE	Not M-Started	G9Y0B7	NA
Lg0tf011729g0u	0	0	0	0	0	0	0	0	None	FALSE	FALSE	FALSE	FALSE	FALSE	FALSE	FALSE	Not M-Started	B7Q643	NA
Lg0tf011730g0u	0	0.21	7.24	0.255	0.295	0	0.07	0.025	None	FALSE	FALSE	FALSE	FALSE	FALSE	FALSE	FALSE	Not M-Started	Q6AA43	NA
Lg0tf011731g0u	0	0	0	0.275	0.28	0	0.14	0	None	FALSE	FALSE	FALSE	FALSE	FALSE	FALSE	FALSE	Not M-Started	G7ZD59	NA
Lg0tf011782g0u	0	0	0	0	0	0	0	0	None	FALSE	FALSE	FALSE	FALSE	FALSE	FALSE	FALSE	Not M-Started	B1P1K2	NA
Lg0tf011783g0u	0	0	0	0.1	0.18	0	0	0	None	FALSE	FALSE	FALSE	FALSE	FALSE	FALSE	FALSE	Signal Peptide	No Hit	NA
Lg0tf011784g0u	0	0	0	0	0	0	0	0	None	FALSE	FALSE	FALSE	FALSE	FALSE	FALSE	FALSE	Not M-Started	B7PQU8	NA
Lg0tf011785g0u	0	0	0	0	0	0	0	7.285	None	FALSE	FALSE	FALSE	FALSE	FALSE	FALSE	FALSE	No Signal Peptide	No Hit	NA
Lg0tf011815g0u	0	0	0	0	0	0	0	0	None	FALSE	FALSE	FALSE	FALSE	FALSE	FALSE	FALSE	Not M-Started	L7LXK3	NA
Lg0tf011816g0u	0	0	0	0	0	0	0	0	None	FALSE	FALSE	FALSE	FALSE	FALSE	FALSE	FALSE	Not M-Started	T1JCH3	NA
Lg0tf011817g0u	0	0	0	0	0	0	0	0.023333333	None	FALSE	FALSE	FALSE	FALSE	FALSE	FALSE	FALSE	Not M-Started	No Hit	NA
Lg0tf011818g0u	0	0	5.875	0.28	0.115	0	0	0	None	FALSE	FALSE	FALSE	FALSE	FALSE	FALSE	FALSE	Not M-Started	Q6A5W7	NA
Lg0tf011868g0u	0	0	0	0.06	0	0	0	0.413333333	None	FALSE	FALSE	FALSE	FALSE	FALSE	FALSE	FALSE	No Signal Peptide	No Hit	013722-0
Lg0tf011869g0u	4.09	0.645	0.615	5.155	7.52	0	10.29	0.176666667	Tub	FALSE	FALSE	FALSE	FALSE	FALSE	FALSE	FALSE	Not M-Started	A9JPG6	NA
Lg0tf011907g0u	0	0	0	0	0	0	0	0	None	FALSE	FALSE	FALSE	FALSE	FALSE	FALSE	FALSE	Not M-Started	T1L1D4	NA
Lg0tf011908g0u	11.05	13.33	12.97	15.81	10.5	0	21.56	103.0983333	None	FALSE	FALSE	FALSE	FALSE	FALSE	FALSE	FALSE	No Signal Peptide	D6W980	NA
Lg0tf011958g0u	0	0	0	0	0	0	0	0	None	FALSE	FALSE	FALSE	FALSE	FALSE	FALSE	FALSE	Not M-Started	No Hit	NA
Lg0tf011959g0u	0	0	0	0	0	0	0	0	None	FALSE	FALSE	FALSE	FALSE	FALSE	FALSE	FALSE	Not M-Started	G3MHU6	NA
Lg0tf011960g0u	0	0	0	0	0	0	0	0	None	FALSE	FALSE	FALSE	FALSE	FALSE	FALSE	FALSE	Not M-Started	T1E4G5	NA
Lg0tf011961g0u	0	0	0	0.055	0	0	0	20.43333333	None	FALSE	FALSE	FALSE	FALSE	FALSE	FALSE	FALSE	No Signal Peptide	No Hit	NA
Lg0tf011962g0u	0.09	0	0.12	0	0.07	0	0	139.3083333	None	FALSE	FALSE	FALSE	FALSE	FALSE	FALSE	FALSE	No Signal Peptide	No Hit	NA
Lg0tf012007g0u	0	0	0	0	0	0	0	0	None	FALSE	FALSE	FALSE	FALSE	FALSE	FALSE	FALSE	Not M-Started	B7PQU9	NA
Lg0tf012008g0u	0.31	0	0	0.09	0	0	0.215	0.103333333	None	FALSE	FALSE	FALSE	FALSE	FALSE	FALSE	FALSE	Not M-Started	K7ITQ5	NA
Lg0tf012009g0u	0.16	0	0.61	0.465	0.5	0	0	0.07	None	FALSE	FALSE	FALSE	FALSE	FALSE	FALSE	FALSE	Not M-Started	No Hit	NA
Lg0tf012059g0u	0	0	0	0	0	0	0	0.04	None	FALSE	FALSE	FALSE	FALSE	FALSE	FALSE	FALSE	Not M-Started	No Hit	NA
Lg0tf012060g0u	0	0	0	0	0	0	0	0	None	FALSE	FALSE	FALSE	FALSE	FALSE	FALSE	FALSE	Not M-Started	E9H0K2	NA
Lg0tf012061g0u	0	0	0	0	0	0	0	0.066666667	None	FALSE	FALSE	FALSE	FALSE	FALSE	FALSE	FALSE	Signal Peptide	D5J6Z5	NA
Lg0tf012117g0u	0	0	0	0	0	0	0	0	None	FALSE	FALSE	FALSE	FALSE	FALSE	FALSE	FALSE	Not M-Started	S4BFW0	NA
Lg0tf012118g0u	0	0	0	0	0	0	0	0	None	FALSE	FALSE	FALSE	FALSE	FALSE	FALSE	FALSE	Not M-Started	No Hit	NA
Lg0tf012119g0u	0	0	0	0	0	0	0	0	None	FALSE	FALSE	FALSE	FALSE	FALSE	FALSE	FALSE	Not M-Started	No Hit	NA
Lg0tf012120g0u	0	0	0	0	0	0	0	0.188333333	None	FALSE	FALSE	FALSE	FALSE	FALSE	FALSE	FALSE	Not M-Started	J9KHU4	NA
Lg0tf012121g0u	0.32	0	0.5	0.095	1.515	0	0.43	0	None	FALSE	FALSE	FALSE	FALSE	FALSE	FALSE	FALSE	Not M-Started	No Hit	NA
Lg0tf012168g0u	0	0	0	0	0	0	0	0	None	FALSE	FALSE	FALSE	FALSE	FALSE	FALSE	FALSE	Not M-Started	H3IEG1	NA
Lg0tf012169g0u	0	0	0	0	0	0	0	0	None	FALSE	FALSE	FALSE	FALSE	FALSE	FALSE	FALSE	Not M-Started	No Hit	NA
Lg0tf012170g0u	0	0	0	0	0	0	0	8.335	None	FALSE	FALSE	FALSE	FALSE	FALSE	FALSE	FALSE	Not M-Started	L7X8P2	NA
Lg0tf012171g0u	0.16	0.445	3.54	0.095	0.33	0	0	0	None	FALSE	FALSE	FALSE	FALSE	FALSE	FALSE	FALSE	Not M-Started	S4YX19	NA
Lg0tf012172g0u	1.49	0	0.285	0.18	0.495	0	0.365	2.96	None	FALSE	FALSE	FALSE	FALSE	FALSE	FALSE	FALSE	Not M-Started	No Hit	NA
Lg0tf012211g0u	0	0	0	0	0	0	0	0	None	FALSE	FALSE	FALSE	FALSE	FALSE	FALSE	FALSE	Not M-Started	T1JXH4	NA
Lg0tf012212g0u	0	0	0	0	0	0	0	0	None	FALSE	FALSE	FALSE	FALSE	FALSE	FALSE	FALSE	Not M-Started	No Hit	NA
Lg0tf012213g0u	0	0	0	0	0	0	0	0	None	FALSE	FALSE	FALSE	FALSE	FALSE	FALSE	FALSE	Not M-Started	F4WHI7	NA
Lg0tf012214g0u	0	0	0	0	0	0	0	0.85	None	FALSE	FALSE	FALSE	FALSE	FALSE	FALSE	FALSE	Not M-Started	No Hit	NA
Lg0tf012215g0u	0	0	4.78	0.185	0.255	0	0	0	None	FALSE	FALSE	FALSE	FALSE	FALSE	FALSE	FALSE	Not M-Started	Q6AA87	NA
Lg0tf012265g0u	0.16	0	7.14	0	0	0	0	0	None	FALSE	FALSE	FALSE	FALSE	FALSE	FALSE	FALSE	Not M-Started	No Hit	NA
Lg0tf012266g0u	0	0	0	0	0	0	0	0	None	FALSE	FALSE	FALSE	FALSE	FALSE	FALSE	FALSE	Not M-Started	Q27086	NA
Lg0tf012267g0u	0.16	0.15	0.205	0.665	1.33	0	0.63	1.215	None	FALSE	FALSE	FALSE	FALSE	FALSE	FALSE	FALSE	Not M-Started	No Hit	NA
Lg0tf012310g0u	0.11	0	0	0	0	0	0	0.025	None	FALSE	FALSE	FALSE	FALSE	FALSE	FALSE	FALSE	Not M-Started	No Hit	NA
Lg0tf012311g0u	0	0	0	0	0	0	0	0.015	None	FALSE	FALSE	FALSE	FALSE	FALSE	FALSE	FALSE	No Signal Peptide	Q4PN05	NA
Lg0tf012312g0u	0	0	0	0	0	0	0	0.186666667	None	FALSE	FALSE	FALSE	FALSE	FALSE	FALSE	FALSE	Not M-Started	No Hit	NA
Lg0tf012313g0u	0	0	0	0	0	0	0	0	None	FALSE	FALSE	FALSE	FALSE	FALSE	FALSE	FALSE	Not M-Started	No Hit	NA
Lg0tf012314g0u	0	0.455	3.59	0.095	0	0	0	0	None	FALSE	FALSE	FALSE	FALSE	FALSE	FALSE	FALSE	Not M-Started	H7GBU3	NA
Lg0tf012315g0u	0	0	6.295	0.27	0.24	0	0	0.04	None	FALSE	FALSE	FALSE	FALSE	FALSE	FALSE	FALSE	Not M-Started	D4HFC3	NA
Lg0tf012354g0u	0	0	0	0	0	0	0	0	None	FALSE	FALSE	FALSE	FALSE	FALSE	FALSE	FALSE	Not M-Started	No Hit	NA
Lg0tf012355g0u	0	0	0	0	0	0	0	0	None	FALSE	FALSE	FALSE	FALSE	FALSE	FALSE	FALSE	Not M-Started	T1IRK9	NA
Lg0tf012356g0u	0	0	0	0	0	0	0	0	None	FALSE	FALSE	FALSE	FALSE	FALSE	FALSE	FALSE	Not M-Started	K1Q3Z5	NA
Lg0tf012357g0u	0	0	0	0	0	0	0	0.311666667	None	FALSE	FALSE	FALSE	FALSE	FALSE	FALSE	FALSE	Not M-Started	No Hit	NA
Lg0tf012358g0u	0	0	0	0	0	0	0	0	None	FALSE	FALSE	FALSE	FALSE	FALSE	FALSE	FALSE	Not M-Started	T1JHZ2	NA
Lg0tf012359g0u	0	0	0	0	0	0	0	0.965	None	FALSE	FALSE	FALSE	FALSE	FALSE	FALSE	FALSE	Not M-Started	No Hit	NA
Lg0tf012360g0u	0	0	0	0	0	0	0	0.375	None	FALSE	FALSE	FALSE	FALSE	FALSE	FALSE	FALSE	No Signal Peptide	K7JC34	NA
Lg0tf012403g0u	0	0	14.56	0	0	0	0	0	None	FALSE	FALSE	FALSE	FALSE	FALSE	FALSE	FALSE	Not M-Started	No Hit	NA
Lg0tf012404g0u	0.39	0	0	0.08	0	0	0	111.425	None	FALSE	FALSE	FALSE	FALSE	FALSE	FALSE	FALSE	No Signal Peptide	No Hit	013724-0
Lg0tf012405g0u	1.16	0.1	0.07	0.81	0.745	0	0.295	416.1416667	None	FALSE	FALSE	FALSE	FALSE	FALSE	FALSE	FALSE	No Signal Peptide	No Hit	002985-0
Lg0tf012453g0u	0	0	0	0	0	0	0	0	None	FALSE	FALSE	FALSE	FALSE	FALSE	FALSE	FALSE	Not M-Started	H9GGI6	NA
Lg0tf012454g0u	0	0	0	0	0	0	0	0	None	FALSE	FALSE	FALSE	FALSE	FALSE	FALSE	FALSE	Not M-Started	B7Q1V4	NA
Lg0tf012455g0u	0	0	0	0	0	0	0	0	None	FALSE	FALSE	FALSE	FALSE	FALSE	FALSE	FALSE	Not M-Started	No Hit	NA
Lg0tf012456g0u	1.54	0.56	0.59	2.595	0.095	0	1.245	4.398333333	None	FALSE	FALSE	FALSE	FALSE	FALSE	FALSE	FALSE	Not M-Started	R7V818	NA
Lg0tf012457g0u	0	0	0.845	0.1	0	0	0.32	0.161666667	None	FALSE	FALSE	FALSE	FALSE	FALSE	FALSE	FALSE	Not M-Started	H3JK11	NA
Lg0tf012500g0u	0	0	0	0	0	0	0	2.038333333	None	FALSE	FALSE	FALSE	FALSE	FALSE	FALSE	FALSE	Not M-Started	I1EPE7	NA
Lg0tf012501g0u	0	0	0	0	0	0	0	0.008333333	None	FALSE	FALSE	FALSE	FALSE	FALSE	FALSE	FALSE	No Signal Peptide	No Hit	NA
Lg0tf012502g0u	0	0	0	0	0	0	0	0	None	FALSE	FALSE	FALSE	FALSE	FALSE	FALSE	FALSE	Not M-Started	No Hit	NA
Lg0tf012503g0u	0	0	0	0	0	0	0	0	None	FALSE	FALSE	FALSE	FALSE	FALSE	FALSE	FALSE	Not M-Started	B7PPD1	NA
Lg0tf012504g0u	0	0	0	0	0	0	0	0.028333333	None	FALSE	FALSE	FALSE	FALSE	FALSE	FALSE	FALSE	Not M-Started	T1IRK8	NA
Lg0tf012505g0u	0	0	0	0	0	0	0	0.203333333	None	FALSE	FALSE	FALSE	FALSE	FALSE	FALSE	FALSE	Not M-Started	T1IRJ2	NA
Lg0tf012506g0u	0	0.21	4.06	0.17	0	0	0	0.058333333	None	FALSE	FALSE	FALSE	FALSE	FALSE	FALSE	FALSE	Not M-Started	E4DCZ6	NA
Lg0tf012507g0u	1.58	0.165	0	0.2	1.26	0	0.205	0.026666667	None	FALSE	FALSE	FALSE	FALSE	FALSE	FALSE	FALSE	No Signal Peptide	C0R3J5	NA
Lg0tf012508g0u	0.17	0.05	0.19	0.37	0.185	0	0.385	0.468333333	None	FALSE	FALSE	FALSE	FALSE	FALSE	FALSE	FALSE	No Signal Peptide	K7JBA2	NA
Lg0tf012562g0u	0	0	0	0	0	0	0	0.165	None	FALSE	FALSE	FALSE	FALSE	FALSE	FALSE	FALSE	Signal Peptide	B7P6H9	NA
Lg0tf012563g0u	0	0	0	0	0	0	0	0	None	FALSE	FALSE	FALSE	FALSE	FALSE	FALSE	FALSE	Not M-Started	J9QLW3	NA
Lg0tf012564g0u	0	0	0	0	0	0	0	0.436666667	None	FALSE	FALSE	FALSE	FALSE	FALSE	FALSE	FALSE	Not M-Started	M0RB09	NA
Lg0tf012565g0u	0.85	0.1	0.07	1.39	0.635	0	0.195	312.7516667	None	FALSE	FALSE	FALSE	FALSE	FALSE	FALSE	FALSE	Not M-Started	No Hit	NA
Lg0tf012621g0u	0	0	0	0	0	0	0	1.47	None	FALSE	FALSE	FALSE	FALSE	FALSE	FALSE	FALSE	Not M-Started	No Hit	NA
Lg0tf012622g0u	0	0	0	0	0	0	0	0.441666667	None	FALSE	FALSE	FALSE	FALSE	FALSE	FALSE	FALSE	Not M-Started	No Hit	NA
Lg0tf012623g0u	0.17	0.31	4.755	0.295	0	0	0.245	0	None	FALSE	FALSE	FALSE	FALSE	FALSE	FALSE	FALSE	Not M-Started	No Hit	NA
Lg0tf012624g0u	0	0	0	0	0	0	0	0.028333333	None	FALSE	FALSE	FALSE	FALSE	FALSE	FALSE	FALSE	Not M-Started	L7M9G9	NA
Lg0tf012625g0u	0	0	0	0.1	0.615	0	0	0.036666667	None	FALSE	FALSE	FALSE	FALSE	FALSE	FALSE	FALSE	Not M-Started	Q8VBY1	NA
Lg0tf012626g0u	0	0	0	0	0	0	0	7.798333333	None	FALSE	FALSE	FALSE	FALSE	FALSE	FALSE	FALSE	No Signal Peptide	H9G5L3	NA
Lg0tf012627g0u	0.17	0	7.955	0.2	0	0	0	0.03	None	FALSE	FALSE	FALSE	FALSE	FALSE	FALSE	FALSE	Not M-Started	F1UQ72	NA
Lg0tf012669g0u	0	0	0	0	0	0	0	1.82	None	FALSE	FALSE	FALSE	FALSE	FALSE	FALSE	FALSE	Not M-Started	E9IVK6	NA
Lg0tf012670g0u	0	0	6.21	0	0.31	0	0	0	None	FALSE	FALSE	FALSE	FALSE	FALSE	FALSE	FALSE	Not M-Started	No Hit	NA
Lg0tf012671g0u	0	0	0	0	0	0	0	0	None	FALSE	FALSE	FALSE	FALSE	FALSE	FALSE	FALSE	Not M-Started	L7LYF2	NA
Lg0tf012672g0u	0	0	0.08	0.145	0	0	0.06	0.078333333	None	FALSE	FALSE	FALSE	FALSE	FALSE	FALSE	FALSE	Not M-Started	No Hit	NA
Lg0tf012673g0u	0	0.755	0	0	0	0	0	0	None	FALSE	FALSE	FALSE	FALSE	FALSE	FALSE	FALSE	Not M-Started	F0ZIU0	NA
Lg0tf012674g0u	0	0.315	4.275	0.405	0.695	0	0	0.075	None	FALSE	FALSE	FALSE	FALSE	FALSE	FALSE	FALSE	Not M-Started	D4HFI1	NA
Lg0tf012675g0u	0.09	0	0	0.38	0.395	0	0.175	217.135	None	FALSE	FALSE	FALSE	FALSE	FALSE	FALSE	FALSE	No Signal Peptide	No Hit	005234-0
Lg0tf012719g0u	0	0	5.36	0	0	0	0	0	None	FALSE	FALSE	FALSE	FALSE	FALSE	FALSE	FALSE	Not M-Started	No Hit	NA
Lg0tf012720g0u	0	0.16	2.68	0	0.35	0	0	0.103333333	None	FALSE	FALSE	FALSE	FALSE	FALSE	FALSE	FALSE	Not M-Started	S5EKN0	NA
Lg0tf012721g0u	0	0.07	0	0	0.1	0	0.045	0.058333333	None	FALSE	FALSE	FALSE	FALSE	FALSE	FALSE	FALSE	Not M-Started	E9GRU0	NA
Lg0tf012722g0u	0	0	0	0	0	0	0	0.145	None	FALSE	FALSE	FALSE	FALSE	FALSE	FALSE	FALSE	Not M-Started	No Hit	NA
Lg0tf012723g0u	0	0	0	0.055	0	0	0.08	19.13333333	None	FALSE	FALSE	FALSE	FALSE	FALSE	FALSE	FALSE	No Signal Peptide	No Hit	NA
Lg0tf012724g0u	0	0.255	3.93	0.325	0	0	0.37	0.023333333	None	FALSE	FALSE	FALSE	FALSE	FALSE	FALSE	FALSE	Not M-Started	E4H670	NA
Lg0tf012780g0u	0	0	0	0.105	0	0	0	0.445	None	FALSE	FALSE	FALSE	FALSE	FALSE	FALSE	FALSE	Not M-Started	No Hit	NA
Lg0tf012781g0u	0.1	0.145	9.1	0.24	0	0	0	0.016666667	None	FALSE	FALSE	FALSE	FALSE	FALSE	FALSE	FALSE	Not M-Started	D4HA48	NA
Lg0tf012782g0u	0.17	0	0.44	0.41	0.375	0	0	0	None	FALSE	FALSE	FALSE	FALSE	FALSE	FALSE	FALSE	Not M-Started	No Hit	NA
Lg0tf012783g0u	16.1	6.74	11.275	18.79	12.12	0	24.27	16.07333333	None	FALSE	FALSE	FALSE	FALSE	FALSE	FALSE	FALSE	Not M-Started	No Hit	NA
Lg0tf012835g0u	0	0	0	0	0	0	0	0	None	FALSE	FALSE	FALSE	FALSE	FALSE	FALSE	FALSE	Not M-Started	No Hit	NA
Lg0tf012836g0u	0	0	0	0	0	0	0	0.02	None	FALSE	FALSE	FALSE	FALSE	FALSE	FALSE	FALSE	Signal Peptide	No Hit	NA
Lg0tf012837g0u	0	0	0	0	0	0	0	0	None	FALSE	FALSE	FALSE	FALSE	FALSE	FALSE	FALSE	Not M-Started	D6WYE9	NA
Lg0tf012838g0u	0.21	0.295	0	0.11	0.285	0	0	0.216666667	None	FALSE	FALSE	FALSE	FALSE	FALSE	FALSE	FALSE	Not M-Started	G3QBA1	NA
Lg0tf012839g0u	0.7	0.205	6.24	0.5	1.7	0	0.38	0	None	FALSE	FALSE	FALSE	FALSE	FALSE	FALSE	FALSE	Not M-Started	M9WYM2	NA
Lg0tf012880g0u	0	0	0	0	0	0	0	1.526666667	None	FALSE	FALSE	FALSE	FALSE	FALSE	FALSE	FALSE	Not M-Started	No Hit	NA
Lg0tf012881g0u	0	0	0	0	0	0	0.055	0	None	FALSE	FALSE	FALSE	FALSE	FALSE	FALSE	FALSE	Signal Peptide	No Hit	NA
Lg0tf012882g0u	0	0	0	0	0	0	0	0	None	FALSE	FALSE	FALSE	FALSE	FALSE	FALSE	FALSE	Not M-Started	L7MEI8	NA
Lg0tf012883g0u	0	0	0	0	0	0	0	0.018333333	None	FALSE	FALSE	FALSE	FALSE	FALSE	FALSE	FALSE	Not M-Started	L7MIP5	NA
Lg0tf012884g0u	0	0	0	0	0	0	0	0.03	None	FALSE	FALSE	FALSE	FALSE	FALSE	FALSE	FALSE	No Signal Peptide	F1CIV4	NA
Lg0tf012885g0u	0	0	0	0	0	0	0	0	None	FALSE	FALSE	FALSE	FALSE	FALSE	FALSE	FALSE	Not M-Started	B7QJM5	NA
Lg0tf012886g0u	0	0.1	6.15	0.165	0.17	0	0	0.04	None	FALSE	FALSE	FALSE	FALSE	FALSE	FALSE	FALSE	Not M-Started	Q6AAY6	NA
Lg0tf012887g0u	0	0	6.425	0.15	0	0	0	0	None	FALSE	FALSE	FALSE	FALSE	FALSE	FALSE	FALSE	Not M-Started	F1U3B3	NA
Lg0tf012930g0u	0	0	0	0	0	0	0.065	0.121666667	None	FALSE	FALSE	FALSE	FALSE	FALSE	FALSE	FALSE	No Signal Peptide	H9HNH1	NA
Lg0tf012931g0u	0	0	0	0	0.075	0	0	0	None	FALSE	FALSE	FALSE	FALSE	FALSE	FALSE	FALSE	No Signal Peptide	No Hit	NA
Lg0tf012932g0u	0	0	0	0	0.165	0	0.04	29.65333333	None	FALSE	FALSE	FALSE	FALSE	FALSE	FALSE	FALSE	No Signal Peptide	No Hit	NA
Lg0tf012933g0u	0	0	0	0	0.05	0	0	0.321666667	None	FALSE	FALSE	FALSE	FALSE	FALSE	FALSE	FALSE	Not M-Started	B7QEE6	NA
Lg0tf012934g0u	0.07	0	0.045	0.04	0.025	0	0.725	65.40666667	None	FALSE	FALSE	FALSE	FALSE	FALSE	FALSE	FALSE	No Signal Peptide	No Hit	013725-0
Lg0tf012935g0u	0	0	0	0.06	0	0	0	0.053333333	None	FALSE	FALSE	FALSE	FALSE	FALSE	FALSE	FALSE	No Signal Peptide	L7M424	NA
Lg0tf012985g0u	0.18	0	0.445	0.2	0.31	0	0.225	0.573333333	None	FALSE	FALSE	FALSE	FALSE	FALSE	FALSE	FALSE	Not M-Started	R7U5K1	NA
Lg0tf012986g0u	0	0	0	0	0	0	0	0	None	FALSE	FALSE	FALSE	FALSE	FALSE	FALSE	FALSE	Not M-Started	H9K4N6	NA
Lg0tf012987g0u	0.36	0.225	0	0.705	0.585	0	0.11	120.335	None	FALSE	FALSE	FALSE	FALSE	FALSE	FALSE	FALSE	Not M-Started	No Hit	NA
Lg0tf013039g0u	0	0	0	0	0	0	0	0	None	FALSE	FALSE	FALSE	FALSE	FALSE	FALSE	FALSE	Not M-Started	T1JM11	NA
Lg0tf013040g0u	0	0	0	0.1	0	0	0	0.598333333	None	FALSE	FALSE	FALSE	FALSE	FALSE	FALSE	FALSE	Not M-Started	No Hit	NA
Lg0tf013041g0u	0	0	0	0	0	0	0	0.87	None	FALSE	FALSE	FALSE	FALSE	FALSE	FALSE	FALSE	Not M-Started	No Hit	NA
Lg0tf013110g0u	0	0	0	0	0	0	0	0.403333333	None	FALSE	FALSE	FALSE	FALSE	FALSE	FALSE	FALSE	Not M-Started	No Hit	NA
Lg0tf013111g0u	0	0	0	0	0	0	0	0	None	FALSE	FALSE	FALSE	FALSE	FALSE	FALSE	FALSE	Not M-Started	F7DTM9	NA
Lg0tf013112g0u	0	0	0	0	0	0	0	0.091666667	None	FALSE	FALSE	FALSE	FALSE	FALSE	FALSE	FALSE	Not M-Started	H0Z6N8	NA
Lg0tf013113g0u	0.17	0.08	0.055	0.2	0.03	0	0.085	134.8633333	None	FALSE	FALSE	FALSE	FALSE	FALSE	FALSE	FALSE	No Signal Peptide	No Hit	NA
Lg0tf013114g0u	2.87	0.535	2.735	4.495	1.35	0	2.14	4.441666667	None	FALSE	FALSE	FALSE	FALSE	FALSE	FALSE	FALSE	No Signal Peptide	E5SZD6	NA
Lg0tf013160g0u	0	0	0	0	0	0	0	0	None	FALSE	FALSE	FALSE	FALSE	FALSE	FALSE	FALSE	Not M-Started	H0ZCA7	NA
Lg0tf013161g0u	0	0	0	0	0	0	0	0	None	FALSE	FALSE	FALSE	FALSE	FALSE	FALSE	FALSE	Not M-Started	No Hit	NA
Lg0tf013162g0u	0	0	0	0	0	0	0	0	None	FALSE	FALSE	FALSE	FALSE	FALSE	FALSE	FALSE	Not M-Started	T1DCL0	NA
Lg0tf013163g0u	0	0	0	0	0	0	0	0	None	FALSE	FALSE	FALSE	FALSE	FALSE	FALSE	FALSE	Not M-Started	No Hit	NA
Lg0tf013164g0u	0	0	0	0	0	0	0	0.301666667	None	FALSE	FALSE	FALSE	FALSE	FALSE	FALSE	FALSE	Not M-Started	B7P352	NA
Lg0tf013212g0u	3.19	2.685	8.23	1.675	4.195	0	3.16	3.891666667	None	FALSE	FALSE	FALSE	FALSE	FALSE	FALSE	FALSE	Not M-Started	A7RTU7	NA
Lg0tf013213g0u	6.66	5.015	7.955	6.46	13.085	0	9.15	10.43666667	None	FALSE	FALSE	FALSE	FALSE	FALSE	FALSE	FALSE	Not M-Started	T1FPH3	NA
Lg0tf013214g0u	0	0	0	0	0	0	0	0.02	None	FALSE	FALSE	FALSE	FALSE	FALSE	FALSE	FALSE	Not M-Started	B7QFE5	NA
Lg0tf013215g0u	0	0	0	0	0	0	0	0	None	FALSE	FALSE	FALSE	FALSE	FALSE	FALSE	FALSE	Not M-Started	No Hit	NA
Lg0tf013216g0u	0	0	0	0	0	0	0	0	None	FALSE	FALSE	FALSE	FALSE	FALSE	FALSE	FALSE	Not M-Started	L7MFD3	NA
Lg0tf013217g0u	0	0	0	0	0	0	0	0	None	FALSE	FALSE	FALSE	FALSE	FALSE	FALSE	FALSE	Not M-Started	No Hit	NA
Lg0tf013218g0u	0	0	0	0	0	0	0	0	None	FALSE	FALSE	FALSE	FALSE	FALSE	FALSE	FALSE	Not M-Started	D0TZ30	NA
Lg0tf013219g0u	0.14	0.07	0.045	0	0	0	0	29.52833333	None	FALSE	FALSE	FALSE	FALSE	FALSE	FALSE	FALSE	Not M-Started	No Hit	NA
Lg0tf013220g0u	0	0	0	0.11	0	0	0.115	0.421666667	None	FALSE	FALSE	FALSE	FALSE	FALSE	FALSE	FALSE	Not M-Started	B7PD92	NA
Lg0tf013273g0u	0.18	0	3.98	0.105	0	0	0.165	0.031666667	None	FALSE	FALSE	FALSE	FALSE	FALSE	FALSE	FALSE	Not M-Started	S5EIA4	NA
Lg0tf013274g0u	0	0	0	0	0	0	0	0	None	FALSE	FALSE	FALSE	FALSE	FALSE	FALSE	FALSE	Not M-Started	E2AFT6	NA
Lg0tf013275g0u	0	0	0	0	0	0	0	0	None	FALSE	FALSE	FALSE	FALSE	FALSE	FALSE	FALSE	Not M-Started	L7M592	NA
Lg0tf013276g0u	0	0	0	0	0	0	0	0	None	FALSE	FALSE	FALSE	FALSE	FALSE	FALSE	FALSE	Not M-Started	No Hit	NA
Lg0tf013277g0u	0	0	0	0	0	0	0	0	None	FALSE	FALSE	FALSE	FALSE	FALSE	FALSE	FALSE	Not M-Started	No Hit	NA
Lg0tf013278g0u	0.05	0	0	0.165	0.055	0	0	42.83333333	None	FALSE	FALSE	FALSE	FALSE	FALSE	FALSE	FALSE	Not M-Started	No Hit	NA
Lg0tf013279g0u	0.09	0	0	0.11	0.035	0	0	26.775	None	FALSE	FALSE	FALSE	FALSE	FALSE	FALSE	FALSE	No Signal Peptide	No Hit	013728-0
Lg0tf013280g0u	0	0	0	0	0	0	0	0.413333333	None	FALSE	FALSE	FALSE	FALSE	FALSE	FALSE	FALSE	Not M-Started	No Hit	013729-0
Lg0tf013332g0u	0	0	4.57	0	0	0	0	0	None	FALSE	FALSE	FALSE	FALSE	FALSE	FALSE	FALSE	Not M-Started	Q6L3N8	NA
Lg0tf013333g0u	0	0	0	0	0	0	0	0	None	FALSE	FALSE	FALSE	FALSE	FALSE	FALSE	FALSE	Not M-Started	G3T3Z3	NA
Lg0tf013334g0u	0	0	0	0	0	0	0	0.018333333	None	FALSE	FALSE	FALSE	FALSE	FALSE	FALSE	FALSE	Not M-Started	No Hit	NA
Lg0tf013335g0u	0	0	0	0	0	0	0	0	None	FALSE	FALSE	FALSE	FALSE	FALSE	FALSE	FALSE	Not M-Started	H9U2V8	NA
Lg0tf013336g0u	0	0	0	0	0	0	0	0.225	None	FALSE	FALSE	FALSE	FALSE	FALSE	FALSE	FALSE	Not M-Started	No Hit	NA
Lg0tf013337g0u	0	0	0	0	0	0	0	1.778333333	None	FALSE	FALSE	FALSE	FALSE	FALSE	FALSE	FALSE	No Signal Peptide	K7J8V0	NA
Lg0tf013384g0u	0	0	0	0	0	0	0	0.956666667	None	FALSE	FALSE	FALSE	FALSE	FALSE	FALSE	FALSE	Not M-Started	No Hit	NA
Lg0tf013385g0u	0.11	0.265	7.075	0.325	0.265	0	0	0.086666667	None	FALSE	FALSE	FALSE	FALSE	FALSE	FALSE	FALSE	Not M-Started	M5PNE3	NA
Lg0tf013433g0u	0	0.25	4.68	0	0.55	0	0.13	0	None	FALSE	FALSE	FALSE	FALSE	FALSE	FALSE	FALSE	Not M-Started	S5EXH9	NA
Lg0tf013434g0u	0	0	6.36	0	0	0	0	0	None	FALSE	FALSE	FALSE	FALSE	FALSE	FALSE	FALSE	No Signal Peptide	No Hit	NA
Lg0tf013435g0u	0.19	0.685	4.055	0	0.07	0	0	0	None	FALSE	FALSE	FALSE	FALSE	FALSE	FALSE	FALSE	Not M-Started	S5EDQ8	NA
Lg0tf013436g0u	0	0	0	0	0	0	0	0	None	FALSE	FALSE	FALSE	FALSE	FALSE	FALSE	FALSE	Not M-Started	B7PQU9	NA
Lg0tf013437g0u	0	0	0	0	0	0	0	0.023333333	None	FALSE	FALSE	FALSE	FALSE	FALSE	FALSE	FALSE	No Signal Peptide	D6X4J3	NA
Lg0tf013438g0u	0	0	0	0	0	0	0	0.048333333	None	FALSE	FALSE	FALSE	FALSE	FALSE	FALSE	FALSE	Signal Peptide	E7D1G3	NA
Lg0tf013439g0u	0.25	0	0	0	0.045	0	0	34.98166667	None	FALSE	FALSE	FALSE	FALSE	FALSE	FALSE	FALSE	No Signal Peptide	No Hit	NA
Lg0tf013440g0u	0.1	0.095	0.065	0.12	0	0	0	56.29166667	None	FALSE	FALSE	FALSE	FALSE	FALSE	FALSE	FALSE	Not M-Started	No Hit	NA
Lg0tf013441g0u	0	0	0	0	0	0	0	2.506666667	None	FALSE	FALSE	FALSE	FALSE	FALSE	FALSE	FALSE	Not M-Started	I1FQD1	NA
Lg0tf013442g0u	0	0	0	0	0	0	0	2.378333333	None	FALSE	FALSE	FALSE	FALSE	FALSE	FALSE	FALSE	Not M-Started	No Hit	NA
Lg0tf013443g0u	0.13	0	0	0	0	0	0	1.658333333	None	FALSE	FALSE	FALSE	FALSE	FALSE	FALSE	FALSE	No Signal Peptide	No Hit	NA
Lg0tf013444g0u	0.37	0	5.195	0.335	0	0	0	0	None	FALSE	FALSE	FALSE	FALSE	FALSE	FALSE	FALSE	Not M-Started	K0HWM8	NA
Lg0tf013445g0u	0.05	0.21	0.165	0.145	0.18	0	0.225	0.633333333	None	FALSE	FALSE	FALSE	FALSE	FALSE	FALSE	FALSE	Not M-Started	No Hit	NA
Lg0tf013488g0u	0	0.17	6.98	0.22	0	0	0	0	None	FALSE	FALSE	FALSE	FALSE	FALSE	FALSE	FALSE	Not M-Started	M9VH21	NA
Lg0tf013489g0u	0	0	0	0	0	0	0	0	None	FALSE	FALSE	FALSE	FALSE	FALSE	FALSE	FALSE	Not M-Started	K7INE5	NA
Lg0tf013490g0u	0	0	0	0	0	0	0	0	None	FALSE	FALSE	FALSE	FALSE	FALSE	FALSE	FALSE	No Signal Peptide	T1IIV1	NA
Lg0tf013491g0u	0	0	0	0	0	0	0	0	None	FALSE	FALSE	FALSE	FALSE	FALSE	FALSE	FALSE	Not M-Started	T1KGM3	NA
Lg0tf013492g0u	0	0	0	0	0	0	0	0	None	FALSE	FALSE	FALSE	FALSE	FALSE	FALSE	FALSE	Not M-Started	B4M274	NA
Lg0tf013493g0u	0	0	0	0	0	0	0	0.02	None	FALSE	FALSE	FALSE	FALSE	FALSE	FALSE	FALSE	Not M-Started	D5J6Z5	NA
Lg0tf013494g0u	0.42	0	0	0	0	0	0.125	0.536666667	None	FALSE	FALSE	FALSE	FALSE	FALSE	FALSE	FALSE	Not M-Started	No Hit	NA
Lg0tf013495g0u	0	0.73	5.935	0.225	0	0	0	0	None	FALSE	FALSE	FALSE	FALSE	FALSE	FALSE	FALSE	Not M-Started	D4HEM2	NA
Lg0tf013496g0u	0.84	0	0.1	0.395	0.5	0	0.715	0	None	FALSE	FALSE	FALSE	FALSE	FALSE	FALSE	FALSE	Not M-Started	No Hit	NA
Lg0tf013549g0u	0	0.17	4.655	0.335	0	0	0	0	None	FALSE	FALSE	FALSE	FALSE	FALSE	FALSE	FALSE	Not M-Started	S5EE84	NA
Lg0tf013550g0u	0	0	0	0	0	0	0	0	None	FALSE	FALSE	FALSE	FALSE	FALSE	FALSE	FALSE	Not M-Started	No Hit	NA
Lg0tf013551g0u	0	0	0	0	0	0	0	0	None	FALSE	FALSE	FALSE	FALSE	FALSE	FALSE	FALSE	Not M-Started	Q298A7	NA
Lg0tf013552g0u	0	0	0	0	0	0	0	0	None	FALSE	FALSE	FALSE	FALSE	FALSE	FALSE	FALSE	Not M-Started	No Hit	NA
Lg0tf013553g0u	0	0	0	0	0	0	0	0	None	FALSE	FALSE	FALSE	FALSE	FALSE	FALSE	FALSE	Signal Peptide	No Hit	NA
Lg0tf013554g0u	0	0	0	0	0	0	0	0	None	FALSE	FALSE	FALSE	FALSE	FALSE	FALSE	FALSE	Signal Peptide	H3AJD8	NA
Lg0tf013555g0u	0	0	0	0	0	0	0	0	None	FALSE	FALSE	FALSE	FALSE	FALSE	FALSE	FALSE	Not M-Started	B7Q2K9	NA
Lg0tf013556g0u	0	0	0	0	0	0	0	0	None	FALSE	FALSE	FALSE	FALSE	FALSE	FALSE	FALSE	Not M-Started	H2V3P6	NA
Lg0tf013557g0u	0	0	0	0	0	0	0	0.633333333	None	FALSE	FALSE	FALSE	FALSE	FALSE	FALSE	FALSE	No Signal Peptide	No Hit	NA
Lg0tf013610g0u	0	0	0	0	0	0	0	0.05	None	FALSE	FALSE	FALSE	FALSE	FALSE	FALSE	FALSE	Not M-Started	No Hit	NA
Lg0tf013611g0u	0.15	0	0	0.18	0.67	0	0	0	None	FALSE	FALSE	FALSE	FALSE	FALSE	FALSE	FALSE	Not M-Started	M9WU97	NA
Lg0tf013612g0u	9.29	5.075	4.335	9	5.425	0	9.205	4.685	None	FALSE	FALSE	FALSE	FALSE	FALSE	FALSE	FALSE	No Signal Peptide	No Hit	NA
Lg0tf013613g0u	0.12	0.28	0	0.415	0	0	0.105	0.376666667	None	FALSE	FALSE	FALSE	FALSE	FALSE	FALSE	FALSE	No Signal Peptide	T1HL54	NA
Lg0tf013676g0u	0	0	0	0	0	0	0	0	None	FALSE	FALSE	FALSE	FALSE	FALSE	FALSE	FALSE	Not M-Started	A7LM73	NA
Lg0tf013677g0u	0	0	0	0	0	0	0	0	None	FALSE	FALSE	FALSE	FALSE	FALSE	FALSE	FALSE	Not M-Started	No Hit	NA
Lg0tf013678g0u	0	0	0	0	0	0	0	0	None	FALSE	FALSE	FALSE	FALSE	FALSE	FALSE	FALSE	Not M-Started	No Hit	NA
Lg0tf013679g0u	0	0	0	0	0	0	0	0	None	FALSE	FALSE	FALSE	FALSE	FALSE	FALSE	FALSE	Not M-Started	No Hit	NA
Lg0tf013680g0u	0	0	0	0	0	0	0	0.318333333	None	FALSE	FALSE	FALSE	FALSE	FALSE	FALSE	FALSE	Not M-Started	No Hit	NA
Lg0tf013681g0u	0.05	0	0	0	0	0	0.05	32.61666667	None	FALSE	FALSE	FALSE	FALSE	FALSE	FALSE	FALSE	No Signal Peptide	No Hit	NA
Lg0tf013682g0u	0.31	0	0	0	0.35	0	0.15	0.278333333	None	FALSE	FALSE	FALSE	FALSE	FALSE	FALSE	FALSE	Not M-Started	T1KVW8	NA
Lg0tf013733g0u	0	0	4.165	0	0	0	0	0	None	FALSE	FALSE	FALSE	FALSE	FALSE	FALSE	FALSE	Not M-Started	No Hit	NA
Lg0tf013734g0u	0	0	9.945	0	0	0	0	0	None	FALSE	FALSE	FALSE	FALSE	FALSE	FALSE	FALSE	Not M-Started	R7QD26	NA
Lg0tf013735g0u	0	0	0	0	0	0	0	0	None	FALSE	FALSE	FALSE	FALSE	FALSE	FALSE	FALSE	Not M-Started	A7UI32	NA
Lg0tf013736g0u	0	0	0	0	0	0	0	0	None	FALSE	FALSE	FALSE	FALSE	FALSE	FALSE	FALSE	Not M-Started	T1JHZ2	NA
Lg0tf013737g0u	0	0	0.045	0	0	0	0	1.701666667	None	FALSE	FALSE	FALSE	FALSE	FALSE	FALSE	FALSE	No Signal Peptide	H3HTX7	NA
Lg0tf013738g0u	0.38	0	0	0	0.07	0	0	1.185	None	FALSE	FALSE	FALSE	FALSE	FALSE	FALSE	FALSE	Not M-Started	No Hit	NA
Lg0tf013789g0u	0	0	22.09	0	0	0	0	0	None	FALSE	FALSE	FALSE	FALSE	FALSE	FALSE	FALSE	Not M-Started	A5ASY8	NA
Lg0tf013790g0u	0	0	0	0	0	0	0	0	None	FALSE	FALSE	FALSE	FALSE	FALSE	FALSE	FALSE	Not M-Started	H9KKJ3	NA
Lg0tf013791g0u	0	0	0	0	0	0	0	0.301666667	None	FALSE	FALSE	FALSE	FALSE	FALSE	FALSE	FALSE	Not M-Started	No Hit	NA
Lg0tf013792g0u	0.74	0.22	2.835	0.1	0.49	0	0.405	0.066666667	None	FALSE	FALSE	FALSE	FALSE	FALSE	FALSE	FALSE	Not M-Started	C0R5R0	NA
Lg0tf013793g0u	0	0.355	2.99	0	0	0	0	0	None	FALSE	FALSE	FALSE	FALSE	FALSE	FALSE	FALSE	Not M-Started	S5EN32	NA
Lg0tf013842g0u	0	0	0	0	0	0	0	0	None	FALSE	FALSE	FALSE	FALSE	FALSE	FALSE	FALSE	Signal Peptide	No Hit	NA
Lg0tf013843g0u	0	0	0	0	0	0	0	0.033333333	None	FALSE	FALSE	FALSE	FALSE	FALSE	FALSE	FALSE	Not M-Started	No Hit	NA
Lg0tf013844g0u	0	0	0	0	0	0	0	0.026666667	None	FALSE	FALSE	FALSE	FALSE	FALSE	FALSE	FALSE	Not M-Started	No Hit	NA
Lg0tf013845g0u	0.27	0	0	0.16	0.05	0	0	145.6816667	None	FALSE	FALSE	FALSE	FALSE	FALSE	FALSE	FALSE	No Signal Peptide	No Hit	NA
Lg0tf013846g0u	0.11	0.875	1.605	0	0.085	0	0.165	4.466666667	None	FALSE	FALSE	FALSE	FALSE	FALSE	FALSE	FALSE	No Signal Peptide	No Hit	NA
Lg0tf013847g0u	0	0	0	0	0	0	0	0.298333333	None	FALSE	FALSE	FALSE	FALSE	FALSE	FALSE	FALSE	Not M-Started	No Hit	NA
Lg0tf013848g0u	0	0.29	4.835	0.35	0	0	0	0	None	FALSE	FALSE	FALSE	FALSE	FALSE	FALSE	FALSE	Not M-Started	F1UQ72	NA
Lg0tf013904g0u	0	0	0	0	0	0	0	1.116666667	None	FALSE	FALSE	FALSE	FALSE	FALSE	FALSE	FALSE	Not M-Started	K7JP05	NA
Lg0tf013905g0u	0	0	0	0	0	0	0	0	None	FALSE	FALSE	FALSE	FALSE	FALSE	FALSE	FALSE	Not M-Started	E2ADU9	NA
Lg0tf013906g0u	0	0	0	0	0	0	0	0	None	FALSE	FALSE	FALSE	FALSE	FALSE	FALSE	FALSE	Not M-Started	T1IUR8	NA
Lg0tf013907g0u	0	0	0	0	0	0	0	0	None	FALSE	FALSE	FALSE	FALSE	FALSE	FALSE	FALSE	Not M-Started	E9GYF1	NA
Lg0tf013908g0u	0.09	0	0	0	0	0	0.125	0.248333333	None	FALSE	FALSE	FALSE	FALSE	FALSE	FALSE	FALSE	Signal Peptide	No Hit	NA
Lg0tf013909g0u	21.17	16.795	0.68	81.66	256.195	0	0.195	0.53	Min	FALSE	FALSE	FALSE	FALSE	TRUE	FALSE	FALSE	No Signal Peptide	E9IRH9	NA
Lg0tf013969g0u	0	0	7.955	0	0	0	0	0	None	FALSE	FALSE	FALSE	FALSE	FALSE	FALSE	FALSE	Not M-Started	No Hit	NA
Lg0tf013970g0u	0	0	6.11	0.12	0	0	0	0.035	None	FALSE	FALSE	FALSE	FALSE	FALSE	FALSE	FALSE	Not M-Started	M9VLI2	NA
Lg0tf013971g0u	0	0	0	0	0	0	0	0	None	FALSE	FALSE	FALSE	FALSE	FALSE	FALSE	FALSE	Not M-Started	L7LXD4	NA
Lg0tf013972g0u	0	0	0	0	0	0	0	0	None	FALSE	FALSE	FALSE	FALSE	FALSE	FALSE	FALSE	Not M-Started	F0J9M5	NA
Lg0tf013973g0u	0	0	0	0.35	0.07	0	0.175	0.255	None	FALSE	FALSE	FALSE	FALSE	FALSE	FALSE	FALSE	Not M-Started	T1JEG0	NA
Lg0tf013974g0u	0	0	0	0	0	0	0.355	0.355	None	FALSE	FALSE	FALSE	FALSE	FALSE	FALSE	FALSE	Not M-Started	No Hit	NA
Lg0tf013975g0u	0	0	0	0	0	0	0	3.796666667	None	FALSE	FALSE	FALSE	FALSE	FALSE	FALSE	FALSE	Not M-Started	F6WMU5	NA
Lg0tf013976g0u	0	0.29	0	0	0.24	0	1.095	0.905	None	FALSE	FALSE	FALSE	FALSE	FALSE	FALSE	FALSE	Not M-Started	No Hit	NA
Lg0tf013977g0u	0	0.835	6.095	0	0.07	0	0	0	None	FALSE	FALSE	FALSE	FALSE	FALSE	FALSE	FALSE	Not M-Started	E4FRP3	NA
Lg0tf013978g0u	0	0	2.44	0.35	0	0	0	0	None	FALSE	FALSE	FALSE	FALSE	FALSE	FALSE	FALSE	Not M-Started	G0B2E1	NA
Lg0tf013979g0u	0	0	1.22	0	0.5	0	0.175	0	None	FALSE	FALSE	FALSE	FALSE	FALSE	FALSE	FALSE	Not M-Started	M9WVH4	NA
Lg0tf014036g0u	0	0	0	0	0	0	0	0	None	FALSE	FALSE	FALSE	FALSE	FALSE	FALSE	FALSE	Not M-Started	No Hit	NA
Lg0tf014037g0u	0	0	0	0	0.045	0	0	0	None	FALSE	FALSE	FALSE	FALSE	FALSE	FALSE	FALSE	Not M-Started	A7S530	NA
Lg0tf014038g0u	0	0	0	0	0	0	0	0.458333333	None	FALSE	FALSE	FALSE	FALSE	FALSE	FALSE	FALSE	Not M-Started	No Hit	NA
Lg0tf014039g0u	0.95	0	0.435	0.175	0.145	0	0.305	1.516666667	None	FALSE	FALSE	FALSE	FALSE	FALSE	FALSE	FALSE	No Signal Peptide	L9L178	NA
Lg0tf014040g0u	0.28	0	0	0.08	0	0	0.07	1.205	None	FALSE	FALSE	FALSE	FALSE	FALSE	FALSE	FALSE	Not M-Started	No Hit	NA
Lg0tf014041g0u	0	0	5.52	0.24	0.405	0	0	0	None	FALSE	FALSE	FALSE	FALSE	FALSE	FALSE	FALSE	Not M-Started	G8VGA4	NA
Lg0tf014101g0u	0	0.18	4.3	0.12	0	0	0.18	0	None	FALSE	FALSE	FALSE	FALSE	FALSE	FALSE	FALSE	Not M-Started	S5EUV5	NA
Lg0tf014102g0u	0	0	0	0	0	0	0	0	None	FALSE	FALSE	FALSE	FALSE	FALSE	FALSE	FALSE	No Signal Peptide	D6WH57	NA
Lg0tf014103g0u	0	0.14	0	0.09	0	0	0	0.063333333	None	FALSE	FALSE	FALSE	FALSE	FALSE	FALSE	FALSE	Not M-Started	E9IRH9	NA
Lg0tf014104g0u	0	0	0	0	0	0	0	0.173333333	None	FALSE	FALSE	FALSE	FALSE	FALSE	FALSE	FALSE	Not M-Started	No Hit	NA
Lg0tf014105g0u	0	0	0	0	0	0	0	0	None	FALSE	FALSE	FALSE	FALSE	FALSE	FALSE	FALSE	Not M-Started	Q20KN0	NA
Lg0tf014106g0u	0	0	0	0	0	0	0	0.026666667	None	FALSE	FALSE	FALSE	FALSE	FALSE	FALSE	FALSE	Not M-Started	No Hit	NA
Lg0tf014107g0u	0.17	0	0	0	0.425	0	0	0	None	FALSE	FALSE	FALSE	FALSE	FALSE	FALSE	FALSE	Not M-Started	M9WTH9	NA
Lg0tf014108g0u	0	0	0	0	0	0	0	0.551666667	None	FALSE	FALSE	FALSE	FALSE	FALSE	FALSE	FALSE	Not M-Started	T1JKE6	NA
Lg0tf014109g0u	0.07	0	0	0	0	0	0	15.025	None	FALSE	FALSE	FALSE	FALSE	FALSE	FALSE	FALSE	No Signal Peptide	No Hit	NA
Lg0tf014110g0u	0.76	0.155	0.435	0.145	0.385	0	0.64	2.78	None	FALSE	FALSE	FALSE	FALSE	FALSE	FALSE	FALSE	Not M-Started	No Hit	NA
Lg0tf014111g0u	0.08	0.075	0.4	0.36	0.525	0	0.11	1.533333333	None	FALSE	FALSE	FALSE	FALSE	FALSE	FALSE	FALSE	Not M-Started	No Hit	NA
Lg0tf014112g0u	0	0	2.47	0.12	0	0	0.72	0	None	FALSE	FALSE	FALSE	FALSE	FALSE	FALSE	FALSE	Not M-Started	S5EX58	NA
Lg0tf014113g0u	0	0	3.215	0.36	0.07	0	0	0	None	FALSE	FALSE	FALSE	FALSE	FALSE	FALSE	FALSE	Not M-Started	E4AVX8	NA
Lg0tf014114g0u	0	0	1.855	0.595	0	0	0	0	None	FALSE	FALSE	FALSE	FALSE	FALSE	FALSE	FALSE	Not M-Started	D4HD24	NA
Lg0tf014115g0u	0	0.3	0	0	0	0	0	0.363333333	None	FALSE	FALSE	FALSE	FALSE	FALSE	FALSE	FALSE	Not M-Started	No Hit	NA
Lg0tf014116g0u	3.59	0	0.36	0.265	3.505	0	1.32	0	None	FALSE	FALSE	FALSE	FALSE	FALSE	FALSE	FALSE	No Signal Peptide	No Hit	NA
Lg0tf014117g0u	1.35	0.935	0.93	1.585	0.965	0	1.79	1.506666667	None	FALSE	FALSE	FALSE	FALSE	FALSE	FALSE	FALSE	Not M-Started	T1IVB1	NA
Lg0tf014177g0u	0	0	3.105	0	0	0	0	0	None	FALSE	FALSE	FALSE	FALSE	FALSE	FALSE	FALSE	Not M-Started	R4L645	NA
Lg0tf014178g0u	0	0	4.96	0.12	0	0	0	0	None	FALSE	FALSE	FALSE	FALSE	FALSE	FALSE	FALSE	Not M-Started	Q6A5R7	NA
Lg0tf014179g0u	0	0	0	0	0	0	0	0.035	None	FALSE	FALSE	FALSE	FALSE	FALSE	FALSE	FALSE	Not M-Started	No Hit	NA
Lg0tf014180g0u	0	0.12	0	0.15	0	0	0	0.11	None	FALSE	FALSE	FALSE	FALSE	FALSE	FALSE	FALSE	Signal Peptide	A2I454	NA
Lg0tf014181g0u	0	0	0	0	0	0	0	0.206666667	None	FALSE	FALSE	FALSE	FALSE	FALSE	FALSE	FALSE	Not M-Started	T1KMN6	NA
Lg0tf014182g0u	0	0	0	0	0	0	0	54.475	None	FALSE	FALSE	FALSE	FALSE	FALSE	FALSE	FALSE	No Signal Peptide	No Hit	NA
Lg0tf014183g0u	0	0	0	0	0	0	0	1.9	None	FALSE	FALSE	FALSE	FALSE	FALSE	FALSE	FALSE	Not M-Started	No Hit	NA
Lg0tf014184g0u	0	0	0	0	0	0	0	0.875	None	FALSE	FALSE	FALSE	FALSE	FALSE	FALSE	FALSE	Not M-Started	B7PB44	NA
Lg0tf014185g0u	0	0	7.47	0.24	0	0	0.18	0	None	FALSE	FALSE	FALSE	FALSE	FALSE	FALSE	FALSE	Not M-Started	Q6A678	NA
Lg0tf014237g0u	0	0	0	0	0	0	0	0	None	FALSE	FALSE	FALSE	FALSE	FALSE	FALSE	FALSE	Not M-Started	No Hit	NA
Lg0tf014238g0u	0	0	0	0	0	0	0	0	None	FALSE	FALSE	FALSE	FALSE	FALSE	FALSE	FALSE	Not M-Started	A3IYF8	NA
Lg0tf014239g0u	0	0	0	0	0	0	0	0	None	FALSE	FALSE	FALSE	FALSE	FALSE	FALSE	FALSE	Not M-Started	L7LXJ2	NA
Lg0tf014240g0u	0	0	0	0	0	0	0	0.361666667	None	FALSE	FALSE	FALSE	FALSE	FALSE	FALSE	FALSE	Not M-Started	C3ZQ12	NA
Lg0tf014241g0u	0	0.555	3.75	0.12	0.41	0	0	0	None	FALSE	FALSE	FALSE	FALSE	FALSE	FALSE	FALSE	Not M-Started	K8B3C0	NA
Lg0tf014283g0u	0	0	0	0	0	0	0	1.126666667	None	FALSE	FALSE	FALSE	FALSE	FALSE	FALSE	FALSE	Not M-Started	K7JBZ5	NA
Lg0tf014284g0u	0	0	5.405	0	0.29	0	0	0.025	None	FALSE	FALSE	FALSE	FALSE	FALSE	FALSE	FALSE	Not M-Started	M9VLC9	NA
Lg0tf014285g0u	0	0	5.66	0.12	0	0	0	0	None	FALSE	FALSE	FALSE	FALSE	FALSE	FALSE	FALSE	Not M-Started	No Hit	NA
Lg0tf014286g0u	0.2	0	3.055	0	0	0	0	0	None	FALSE	FALSE	FALSE	FALSE	FALSE	FALSE	FALSE	Not M-Started	Q6A5E6	NA
Lg0tf014287g0u	0	0	0	0	0	0	0	0	None	FALSE	FALSE	FALSE	FALSE	FALSE	FALSE	FALSE	Not M-Started	E5S8S9	NA
Lg0tf014288g0u	0	0	0	0	0	0	0	0	None	FALSE	FALSE	FALSE	FALSE	FALSE	FALSE	FALSE	Not M-Started	No Hit	NA
Lg0tf014289g0u	0	0	0	0	0	0	0	0	None	FALSE	FALSE	FALSE	FALSE	FALSE	FALSE	FALSE	Not M-Started	No Hit	NA
Lg0tf014290g0u	0	0	0	0	0	0	0	11.52333333	None	FALSE	FALSE	FALSE	FALSE	FALSE	FALSE	FALSE	Not M-Started	G3SBT7	NA
Lg0tf014291g0u	0	0	0.095	0	0	0	0	0.483333333	None	FALSE	FALSE	FALSE	FALSE	FALSE	FALSE	FALSE	Not M-Started	No Hit	NA
Lg0tf014292g0u	0.2	0	0	0	0.075	0	0	0	None	FALSE	FALSE	FALSE	FALSE	FALSE	FALSE	FALSE	Not M-Started	T1IV98	NA
Lg0tf014293g0u	2.85	0.695	0.92	2.345	1.695	0	0.47	1.526666667	None	FALSE	FALSE	FALSE	FALSE	FALSE	FALSE	FALSE	Not M-Started	Q9BM81	NA
Lg0tf014359g0u	0	0	0	0	0	0	0	0	None	FALSE	FALSE	FALSE	FALSE	FALSE	FALSE	FALSE	No Signal Peptide	C3XSF6	NA
Lg0tf014360g0u	0	0	0	0	0	0	0	0	None	FALSE	FALSE	FALSE	FALSE	FALSE	FALSE	FALSE	Not M-Started	No Hit	NA
Lg0tf014361g0u	0	0	0	0	0	0	0	0.395	None	FALSE	FALSE	FALSE	FALSE	FALSE	FALSE	FALSE	Not M-Started	Q4EB85	NA
Lg0tf014362g0u	0.12	0	0	0	0	0	0	0.03	None	FALSE	FALSE	FALSE	FALSE	FALSE	FALSE	FALSE	No Signal Peptide	No Hit	NA
Lg0tf014425g0u	0.21	0.19	5.11	0	0	0	0.37	0	None	FALSE	FALSE	FALSE	FALSE	FALSE	FALSE	FALSE	Not M-Started	S5ESX0	NA
Lg0tf014426g0u	0	0	0	0	0	0	0	0	None	FALSE	FALSE	FALSE	FALSE	FALSE	FALSE	FALSE	Not M-Started	T1IP65	NA
Lg0tf014427g0u	0	0	0	0	0	0	0	0	None	FALSE	FALSE	FALSE	FALSE	FALSE	FALSE	FALSE	No Signal Peptide	T1IXB6	NA
Lg0tf014428g0u	0	0	0	0.12	0	0	0	10.05833333	None	FALSE	FALSE	FALSE	FALSE	FALSE	FALSE	FALSE	Not M-Started	No Hit	NA
Lg0tf014429g0u	0	0	0	0	0	0	0	0	None	FALSE	FALSE	FALSE	FALSE	FALSE	FALSE	FALSE	Not M-Started	C3YIX6	NA
Lg0tf014430g0u	0	0.18	3.075	0	0	0	0.18	0.071666667	None	FALSE	FALSE	FALSE	FALSE	FALSE	FALSE	FALSE	Not M-Started	F3D5X2	NA
Lg0tf014431g0u	0	0	2.795	0.315	0.43	0	0	0	None	FALSE	FALSE	FALSE	FALSE	FALSE	FALSE	FALSE	Not M-Started	G8VHJ2	NA
Lg0tf014432g0u	0	0	0	0.02	0.055	0	0.065	71.515	None	FALSE	FALSE	FALSE	FALSE	FALSE	FALSE	FALSE	No Signal Peptide	No Hit	NA
Lg0tf014433g0u	3.32	1.315	2.84	2.61	2.305	0	2.905	2.53	None	FALSE	FALSE	FALSE	FALSE	FALSE	FALSE	FALSE	No Signal Peptide	No Hit	NA
Lg0tf014434g0u	6.95	4.295	5.215	9.66	6.225	0	12.14	25.77333333	None	FALSE	FALSE	FALSE	FALSE	FALSE	FALSE	FALSE	No Signal Peptide	No Hit	NA
Lg0tf014499g0u	0	0.385	7.53	0	0	0	0	0.056666667	None	FALSE	FALSE	FALSE	FALSE	FALSE	FALSE	FALSE	Not M-Started	F3P2E0	NA
Lg0tf014500g0u	0	0	0	0.085	0	0	0	0.025	None	FALSE	FALSE	FALSE	FALSE	FALSE	FALSE	FALSE	No Signal Peptide	H3ACA9	NA
Lg0tf014501g0u	0	0	0	0	0	0	0	0	None	FALSE	FALSE	FALSE	FALSE	FALSE	FALSE	FALSE	Not M-Started	G3URQ7	NA
Lg0tf014502g0u	0	0	0	0	0	0	0	0.028333333	None	FALSE	FALSE	FALSE	FALSE	FALSE	FALSE	FALSE	Not M-Started	F1QW80	NA
Lg0tf014503g0u	6.66	2.775	4.795	4.42	9.77	0	13.92	2.193333333	Min	FALSE	FALSE	FALSE	FALSE	FALSE	FALSE	FALSE	Not M-Started	No Hit	NA
Lg0tf014504g0u	0	0	6.41	0.305	0.125	0	0	0	None	FALSE	FALSE	FALSE	FALSE	FALSE	FALSE	FALSE	Not M-Started	Q6A8L7	NA
Lg0tf014505g0u	3.12	1.545	2.115	4.065	1.72	0	3.185	3.346666667	None	FALSE	FALSE	FALSE	FALSE	FALSE	FALSE	FALSE	Not M-Started	No Hit	NA
Lg0tf014570g0u	0	0.315	5.81	0.125	0	0	0	0	None	FALSE	FALSE	FALSE	FALSE	FALSE	FALSE	FALSE	Not M-Started	M9VIV9	NA
Lg0tf014571g0u	0	0	0	0	0	0	0	0	None	FALSE	FALSE	FALSE	FALSE	FALSE	FALSE	FALSE	No Signal Peptide	G3MPP8	NA
Lg0tf014572g0u	0	0	0	0	0	0	0	0	None	FALSE	FALSE	FALSE	FALSE	FALSE	FALSE	FALSE	Not M-Started	T1JCL7	NA
Lg0tf014573g0u	0	0	0	0	0	0	0	0	None	FALSE	FALSE	FALSE	FALSE	FALSE	FALSE	FALSE	Not M-Started	No Hit	NA
Lg0tf014574g0u	0.87	0.225	1.41	0.12	0.415	0	0.15	0.165	None	FALSE	FALSE	FALSE	FALSE	FALSE	FALSE	FALSE	Not M-Started	T1J5S0	NA
Lg0tf014575g0u	9.29	114.27	1.065	0.34	0.94	0	0.655	0.105	AgP	FALSE	TRUE	FALSE	FALSE	FALSE	FALSE	FALSE	Not M-Started	No Hit	NA
Lg0tf014648g0u	0	0	5.86	0	0	0	0	0	None	FALSE	FALSE	FALSE	FALSE	FALSE	FALSE	FALSE	Not M-Started	No Hit	NA
Lg0tf014649g0u	0	0	3.955	0	0	0	0	0	None	FALSE	FALSE	FALSE	FALSE	FALSE	FALSE	FALSE	Not M-Started	M9VKX8	NA
Lg0tf014650g0u	0	0.19	3.9	0	0.43	0	0	0	None	FALSE	FALSE	FALSE	FALSE	FALSE	FALSE	FALSE	Not M-Started	S5EEQ0	NA
Lg0tf014651g0u	0	0	0	0	0	0	0	0	None	FALSE	FALSE	FALSE	FALSE	FALSE	FALSE	FALSE	No Signal Peptide	No Hit	NA
Lg0tf014652g0u	0	0	0	0	0	0	0.03	1.145	None	FALSE	FALSE	FALSE	FALSE	FALSE	FALSE	FALSE	Not M-Started	G6D3Y1	NA
Lg0tf014653g0u	0	0	0	0	0	0	0	0.331666667	None	FALSE	FALSE	FALSE	FALSE	FALSE	FALSE	FALSE	Not M-Started	H2Y6N5	NA
Lg0tf014654g0u	0	0	0	0	0	0	0	0.333333333	None	FALSE	FALSE	FALSE	FALSE	FALSE	FALSE	FALSE	Not M-Started	C5WWJ3	NA
Lg0tf014655g0u	0	0	7.12	0.255	0	0	0	0	None	FALSE	FALSE	FALSE	FALSE	FALSE	FALSE	FALSE	Not M-Started	G7U6Z7	NA
Lg0tf014656g0u	4.13	0.34	0.625	4.415	1.155	0	3.49	0.966666667	None	FALSE	FALSE	FALSE	FALSE	FALSE	FALSE	FALSE	No Signal Peptide	E2A987	NA
Lg0tf014713g0u	0	0	5.255	0	0	0	0	0	None	FALSE	FALSE	FALSE	FALSE	FALSE	FALSE	FALSE	Not M-Started	C0JJI2	NA
Lg0tf014714g0u	0.17	0	5.82	0	0.345	0	0	0.263333333	None	FALSE	FALSE	FALSE	FALSE	FALSE	FALSE	FALSE	Not M-Started	S5EMH4	NA
Lg0tf014715g0u	0	0	5.245	0	0	0	0	0	None	FALSE	FALSE	FALSE	FALSE	FALSE	FALSE	FALSE	Not M-Started	M9VIS6	NA
Lg0tf014716g0u	0	0.195	5.89	0.13	0	0	0	0	None	FALSE	FALSE	FALSE	FALSE	FALSE	FALSE	FALSE	Not M-Started	M9VK15	NA
Lg0tf014717g0u	0	0	0	0	0	0	0	0.025	None	FALSE	FALSE	FALSE	FALSE	FALSE	FALSE	FALSE	Not M-Started	No Hit	NA
Lg0tf014718g0u	0	0	0	0	0	0	0	0	None	FALSE	FALSE	FALSE	FALSE	FALSE	FALSE	FALSE	Not M-Started	R7T4Y6	NA
Lg0tf014719g0u	0	0	0	0	0	0	0	0	None	FALSE	FALSE	FALSE	FALSE	FALSE	FALSE	FALSE	Not M-Started	T1IK87	NA
Lg0tf014720g0u	0	0	0	0	0	0	0	0	None	FALSE	FALSE	FALSE	FALSE	FALSE	FALSE	FALSE	Not M-Started	No Hit	NA
Lg0tf014721g0u	0	0	0	0	0	0	0	0	None	FALSE	FALSE	FALSE	FALSE	FALSE	FALSE	FALSE	Not M-Started	No Hit	NA
Lg0tf014722g0u	0	0	0	0	0	0	0	0.546666667	None	FALSE	FALSE	FALSE	FALSE	FALSE	FALSE	FALSE	Not M-Started	No Hit	NA
Lg0tf014723g0u	0	0	6.53	0.38	0	0	0	0.038333333	None	FALSE	FALSE	FALSE	FALSE	FALSE	FALSE	FALSE	Not M-Started	E4AQ87	NA
Lg0tf014791g0u	6.12	5.695	10.04	2.49	14.58	0	11.355	4.398333333	None	FALSE	FALSE	FALSE	FALSE	FALSE	FALSE	FALSE	No Signal Peptide	R7VDL3	NA
Lg0tf014792g0u	0	0	0	0	0	0	0	48.525	None	FALSE	FALSE	FALSE	FALSE	FALSE	FALSE	FALSE	Not M-Started	No Hit	NA
Lg0tf014793g0u	0	0	0	0	0	0	0	0.668333333	None	FALSE	FALSE	FALSE	FALSE	FALSE	FALSE	FALSE	Not M-Started	Q95YM2	NA
Lg0tf014794g0u	0.21	0	4.59	0	0	0	0	0	None	FALSE	FALSE	FALSE	FALSE	FALSE	FALSE	FALSE	Not M-Started	H1WYS1	NA
Lg0tf014795g0u	0	0	3.935	0	0	0	0	0	None	FALSE	FALSE	FALSE	FALSE	FALSE	FALSE	FALSE	Not M-Started	No Hit	NA
Lg0tf014796g0u	0	0	0	0	0	0	0	0.018333333	None	FALSE	FALSE	FALSE	FALSE	FALSE	FALSE	FALSE	Not M-Started	L7LXB3	NA
Lg0tf014797g0u	0	0	0	0	0	0	0	0	None	FALSE	FALSE	FALSE	FALSE	FALSE	FALSE	FALSE	Not M-Started	B7QJB1	NA
Lg0tf014798g0u	0	0	0	0	0	0	0	0.03	None	FALSE	FALSE	FALSE	FALSE	FALSE	FALSE	FALSE	No Signal Peptide	F7E7G8	NA
Lg0tf014799g0u	0	0	0	0	0	0	0	0	None	FALSE	FALSE	FALSE	FALSE	FALSE	FALSE	FALSE	Not M-Started	T1J2R0	NA
Lg0tf014800g0u	0	0	0	0	0	0	0	0.036666667	None	FALSE	FALSE	FALSE	FALSE	FALSE	FALSE	FALSE	Not M-Started	G3MQG2	NA
Lg0tf014801g0u	3.33	1.78	1.76	5.045	1.24	0	2.525	16.51333333	None	FALSE	FALSE	FALSE	FALSE	FALSE	FALSE	FALSE	Not M-Started	D7EJJ4	000167-0
Lg0tf014802g0u	0	0.195	3.295	0.13	2.18	0	0	0	None	FALSE	FALSE	FALSE	FALSE	FALSE	FALSE	FALSE	Not M-Started	S5EMP9	NA
Lg0tf014803g0u	0.28	0	1.77	0	0.97	0	0	0.033333333	None	FALSE	FALSE	FALSE	FALSE	FALSE	FALSE	FALSE	Signal Peptide	H0U1M4	NA
Lg0tf014804g0u	0	0	4.825	0.58	0	0	0	0	None	FALSE	FALSE	FALSE	FALSE	FALSE	FALSE	FALSE	No Signal Peptide	S5EXK5	NA
Lg0tf014805g0u	0.24	0	0.315	0.365	0.315	0	0.595	0.703333333	None	FALSE	FALSE	FALSE	FALSE	FALSE	FALSE	FALSE	Not M-Started	D7EKC7	NA
Lg0tf014870g0u	0	0	5.33	0	0	0	0	0	None	FALSE	FALSE	FALSE	FALSE	FALSE	FALSE	FALSE	Not M-Started	No Hit	NA
Lg0tf014871g0u	0	0	0	0	0	0	0	0	None	FALSE	FALSE	FALSE	FALSE	FALSE	FALSE	FALSE	Not M-Started	Q27085	NA
Lg0tf014872g0u	0	0	0	0	0	0	0	0.51	None	FALSE	FALSE	FALSE	FALSE	FALSE	FALSE	FALSE	Not M-Started	T1INP5	NA
Lg0tf014873g0u	0	0	0	0	0	0	0	32.16833333	None	FALSE	FALSE	FALSE	FALSE	FALSE	FALSE	FALSE	No Signal Peptide	E7D1W1	NA
Lg0tf014874g0u	0	0	0	0.03	0.02	0	0.085	13.84166667	None	FALSE	FALSE	FALSE	FALSE	FALSE	FALSE	FALSE	No Signal Peptide	No Hit	NA
Lg0tf014875g0u	5.34	2.74	2.425	5.5	2.945	0	7.04	19.94	None	FALSE	FALSE	FALSE	FALSE	FALSE	FALSE	FALSE	No Signal Peptide	No Hit	NA
Lg0tf014876g0u	0	0	0	0	0	0	0	0.333333333	None	FALSE	FALSE	FALSE	FALSE	FALSE	FALSE	FALSE	Not M-Started	B7ZGY3	NA
Lg0tf014877g0u	0.43	0.59	2.66	0.255	0.44	0	0.195	0	None	FALSE	FALSE	FALSE	FALSE	FALSE	FALSE	FALSE	Not M-Started	I3AID3	NA
Lg0tf014878g0u	0	0	0	0	0	0	0	0.793333333	None	FALSE	FALSE	FALSE	FALSE	FALSE	FALSE	FALSE	Not M-Started	No Hit	NA
Lg0tf014879g0u	0	0	1.995	0.515	0	0	0	0.146666667	None	FALSE	FALSE	FALSE	FALSE	FALSE	FALSE	FALSE	Not M-Started	S5EPC8	NA
Lg0tf014880g0u	1.3	0.325	0.415	0	0.08	0	0	0.558333333	None	FALSE	FALSE	FALSE	FALSE	FALSE	FALSE	FALSE	Not M-Started	No Hit	NA
Lg0tf014941g0u	0.22	0	0	0	0.155	0	0	1.365	None	FALSE	FALSE	FALSE	FALSE	FALSE	FALSE	FALSE	Not M-Started	B7PS20	NA
Lg0tf014942g0u	0	0	0	0	0	0	0	0.786666667	None	FALSE	FALSE	FALSE	FALSE	FALSE	FALSE	FALSE	Not M-Started	B7PXF9	NA
Lg0tf014943g0u	0	0	4.015	0	0	0	0	0	None	FALSE	FALSE	FALSE	FALSE	FALSE	FALSE	FALSE	Not M-Started	D7B736	NA
Lg0tf014944g0u	0	0	0	0	0	0	0	0	None	FALSE	FALSE	FALSE	FALSE	FALSE	FALSE	FALSE	Not M-Started	R7T8B1	NA
Lg0tf014945g0u	0	0	0	0	0	0	0	0	None	FALSE	FALSE	FALSE	FALSE	FALSE	FALSE	FALSE	Not M-Started	B3DLV4	NA
Lg0tf014946g0u	0	0	0	0	0	0	0	0.305	None	FALSE	FALSE	FALSE	FALSE	FALSE	FALSE	FALSE	Not M-Started	H3HP14	NA
Lg0tf014947g0u	0	0	0.095	0	0.03	0	0	52.21	None	FALSE	FALSE	FALSE	FALSE	FALSE	FALSE	FALSE	No Signal Peptide	No Hit	NA
Lg0tf014948g0u	0	0	0	0.13	0.08	0	0	0.326666667	None	FALSE	FALSE	FALSE	FALSE	FALSE	FALSE	FALSE	Not M-Started	E9FVT2	013739-0
Lg0tf014949g0u	0.42	0.065	0.32	0.205	0.025	0	0	166.97	None	FALSE	FALSE	FALSE	FALSE	FALSE	FALSE	FALSE	Not M-Started	No Hit	NA
Lg0tf014950g0u	54.77	1.63	10.955	37.505	33.21	0	20.29	0.17	Maj	FALSE	FALSE	FALSE	FALSE	FALSE	FALSE	FALSE	Signal Peptide	No Hit	NA
Lg0tf015030g0u	0.64	0	0	0	0.115	0	0.625	0.186666667	None	FALSE	FALSE	FALSE	FALSE	FALSE	FALSE	FALSE	Not M-Started	No Hit	NA
Lg0tf015031g0u	0	0	0	0	0	0	0	0.043333333	None	FALSE	FALSE	FALSE	FALSE	FALSE	FALSE	FALSE	Not M-Started	No Hit	NA
Lg0tf015032g0u	0	0	0	0	0	0	0	0	None	FALSE	FALSE	FALSE	FALSE	FALSE	FALSE	FALSE	Not M-Started	G3MIC3	NA
Lg0tf015033g0u	0.06	0	0.075	0.165	0.02	0	0	0.028333333	None	FALSE	FALSE	FALSE	FALSE	FALSE	FALSE	FALSE	No Signal Peptide	H3A2R1	NA
Lg0tf015034g0u	0	0	0	0	0	0	0	0.368333333	None	FALSE	FALSE	FALSE	FALSE	FALSE	FALSE	FALSE	Not M-Started	No Hit	NA
Lg0tf015035g0u	0.21	0.085	0.225	1.255	1.1	0	1.43	0.791666667	None	FALSE	FALSE	FALSE	FALSE	FALSE	FALSE	FALSE	No Signal Peptide	No Hit	NA
Lg0tf015036g0u	0	0.155	4.255	0.4	0.345	0	0	0.03	None	FALSE	FALSE	FALSE	FALSE	FALSE	FALSE	FALSE	Not M-Started	F9Z273	NA
Lg0tf015037g0u	0	0	4.695	0.26	0	0	0	0.04	None	FALSE	FALSE	FALSE	FALSE	FALSE	FALSE	FALSE	Not M-Started	D4HCL5	NA
Lg0tf015038g0u	0	0	0	0.52	0	0	0.07	0.785	None	FALSE	FALSE	FALSE	FALSE	FALSE	FALSE	FALSE	Not M-Started	No Hit	NA
Lg0tf015039g0u	1.54	0	2.395	0	0.75	0	0	0	None	FALSE	FALSE	FALSE	FALSE	FALSE	FALSE	FALSE	Not M-Started	Q4EA65	NA
Lg0tf015113g0u	0	0.46	5.3	0	0	0	0	0	None	FALSE	FALSE	FALSE	FALSE	FALSE	FALSE	FALSE	Not M-Started	No Hit	NA
Lg0tf015114g0u	0	0.145	0.35	0.24	0.105	0	1.05	0.663333333	None	FALSE	FALSE	FALSE	FALSE	FALSE	FALSE	FALSE	Not M-Started	C3YK31	NA
Lg0tf015115g0u	0	0	0	0	0	0	0	0	None	FALSE	FALSE	FALSE	FALSE	FALSE	FALSE	FALSE	Not M-Started	C3Y7T5	NA
Lg0tf015116g0u	0	0	0	0	0	0	0	0	None	FALSE	FALSE	FALSE	FALSE	FALSE	FALSE	FALSE	Not M-Started	R7TB67	NA
Lg0tf015117g0u	0	0	0	0	0	0	0	0	None	FALSE	FALSE	FALSE	FALSE	FALSE	FALSE	FALSE	Not M-Started	R0LYD4	NA
Lg0tf015118g0u	0	0	0	0	0	0	0	0.758333333	None	FALSE	FALSE	FALSE	FALSE	FALSE	FALSE	FALSE	Not M-Started	No Hit	NA
Lg0tf015119g0u	0	0	0	0	0	0	0	0.513333333	None	FALSE	FALSE	FALSE	FALSE	FALSE	FALSE	FALSE	Not M-Started	No Hit	NA
Lg0tf015120g0u	0.15	0.075	0.05	0.18	0.085	0	0	198.5066667	None	FALSE	FALSE	FALSE	FALSE	FALSE	FALSE	FALSE	No Signal Peptide	No Hit	NA
Lg0tf015121g0u	0	0	0.14	0.26	0	0	0	0.631666667	None	FALSE	FALSE	FALSE	FALSE	FALSE	FALSE	FALSE	Not M-Started	D6W7C0	NA
Lg0tf015122g0u	0	0	2.84	0.395	0	0	0	0	None	FALSE	FALSE	FALSE	FALSE	FALSE	FALSE	FALSE	Not M-Started	H3N6G4	NA
Lg0tf015123g0u	0	0	0	0	0	0	0	0.161666667	None	FALSE	FALSE	FALSE	FALSE	FALSE	FALSE	FALSE	Not M-Started	No Hit	NA
Lg0tf015185g0u	0.37	0.17	4.015	0.215	0.375	0	0	0	None	FALSE	FALSE	FALSE	FALSE	FALSE	FALSE	FALSE	Not M-Started	S5EAV0	NA
Lg0tf015186g0u	0	0	4.035	0	0	0	0	0	None	FALSE	FALSE	FALSE	FALSE	FALSE	FALSE	FALSE	Not M-Started	No Hit	NA
Lg0tf015187g0u	0	0	10.11	0	0	0	0	0	None	FALSE	FALSE	FALSE	FALSE	FALSE	FALSE	FALSE	Not M-Started	Q9SHL9	NA
Lg0tf015188g0u	0	0	0	0	0	0	0	0	None	FALSE	FALSE	FALSE	FALSE	FALSE	FALSE	FALSE	Not M-Started	H3IRT9	NA
Lg0tf015189g0u	0	0	0	0	0	0	0	0	None	FALSE	FALSE	FALSE	FALSE	FALSE	FALSE	FALSE	Not M-Started	T1JFT6	NA
Lg0tf015190g0u	0	0	0	0	0	0	0	0	None	FALSE	FALSE	FALSE	FALSE	FALSE	FALSE	FALSE	Not M-Started	No Hit	NA
Lg0tf015191g0u	0	0	0	0	0	0	0	0	None	FALSE	FALSE	FALSE	FALSE	FALSE	FALSE	FALSE	Not M-Started	H3JDF4	NA
Lg0tf015192g0u	0.13	0	0	1.095	0.095	0	0.06	0.031666667	None	FALSE	FALSE	FALSE	FALSE	FALSE	FALSE	FALSE	Not M-Started	No Hit	NA
Lg0tf015193g0u	0	0	0.04	0	0.025	0	0	1.213333333	None	FALSE	FALSE	FALSE	FALSE	FALSE	FALSE	FALSE	Not M-Started	No Hit	NA
Lg0tf015194g0u	0	0.195	0	0	0	0	0	4.403333333	None	FALSE	FALSE	FALSE	FALSE	FALSE	FALSE	FALSE	Not M-Started	No Hit	NA
Lg0tf015195g0u	0	0	0	0	0	0	0	0.363333333	None	FALSE	FALSE	FALSE	FALSE	FALSE	FALSE	FALSE	Signal Peptide	M4AKJ4	NA
Lg0tf015196g0u	0	0.745	5.465	0	0	0	0	0.04	None	FALSE	FALSE	FALSE	FALSE	FALSE	FALSE	FALSE	Not M-Started	Q6ABT2	008293-0
Lg0tf015197g0u	0.22	0	8.88	0.535	0	0	0	0	None	FALSE	FALSE	FALSE	FALSE	FALSE	FALSE	FALSE	Not M-Started	F1TZ96	NA
Lg0tf015260g0u	0	0	4.805	0	0	0	0	0	None	FALSE	FALSE	FALSE	FALSE	FALSE	FALSE	FALSE	Not M-Started	No Hit	NA
Lg0tf015261g0u	0	0	0	0	0	0	0	0	None	FALSE	FALSE	FALSE	FALSE	FALSE	FALSE	FALSE	Not M-Started	B7PTG2	NA
Lg0tf015262g0u	0	0	0	0	0	0	0	0	None	FALSE	FALSE	FALSE	FALSE	FALSE	FALSE	FALSE	Not M-Started	No Hit	NA
Lg0tf015263g0u	0	0	0	0	0	0	0	0	None	FALSE	FALSE	FALSE	FALSE	FALSE	FALSE	FALSE	Not M-Started	E9HGQ8	NA
Lg0tf015264g0u	0	0	0	0	0	0	0	0	None	FALSE	FALSE	FALSE	FALSE	FALSE	FALSE	FALSE	Not M-Started	No Hit	NA
Lg0tf015265g0u	0	0	0	0	0	0	0	0	None	FALSE	FALSE	FALSE	FALSE	FALSE	FALSE	FALSE	Not M-Started	No Hit	NA
Lg0tf015266g0u	115.33	36.7	58.73	73.49	73.205	0	148.1	137.8733333	None	FALSE	FALSE	FALSE	FALSE	FALSE	FALSE	FALSE	No Signal Peptide	No Hit	NA
Lg0tf015267g0u	0	0	0	0	0.195	0	0	0.048333333	None	FALSE	FALSE	FALSE	FALSE	FALSE	FALSE	FALSE	Not M-Started	B7QE23	NA
Lg0tf015268g0u	0	0.045	0	0.025	0	0	0	16.43666667	None	FALSE	FALSE	FALSE	FALSE	FALSE	FALSE	FALSE	Not M-Started	No Hit	NA
Lg0tf015269g0u	0.25	0.74	0.81	0	0.84	0	0.115	0	None	FALSE	FALSE	FALSE	FALSE	FALSE	FALSE	FALSE	Not M-Started	C0FA09	NA
Lg0tf015346g0u	0	0.09	4.505	0	0	0	0.085	0	None	FALSE	FALSE	FALSE	FALSE	FALSE	FALSE	FALSE	Not M-Started	No Hit	NA
Lg0tf015347g0u	0	0	2.885	0	0	0	0	0	None	FALSE	FALSE	FALSE	FALSE	FALSE	FALSE	FALSE	Not M-Started	S5EZ20	NA
Lg0tf015348g0u	0	0.205	3.47	0	0.46	0	0.205	0.1	None	FALSE	FALSE	FALSE	FALSE	FALSE	FALSE	FALSE	Not M-Started	S5EH99	NA
Lg0tf015349g0u	0	0	0	0	0	0	0	0.036666667	None	FALSE	FALSE	FALSE	FALSE	FALSE	FALSE	FALSE	Not M-Started	No Hit	NA
Lg0tf015350g0u	0	0	0	0	0	0	0	0	None	FALSE	FALSE	FALSE	FALSE	FALSE	FALSE	FALSE	Not M-Started	B7PJV6	NA
Lg0tf015351g0u	0	0	0	0	0	0	0.035	0	None	FALSE	FALSE	FALSE	FALSE	FALSE	FALSE	FALSE	Not M-Started	T1J742	NA
Lg0tf015352g0u	0	0	0	0	0	0	0	0.45	None	FALSE	FALSE	FALSE	FALSE	FALSE	FALSE	FALSE	Not M-Started	T1DG09	NA
Lg0tf015353g0u	0.07	0.29	0	0	0	0	0.035	118.375	None	FALSE	FALSE	FALSE	FALSE	FALSE	FALSE	FALSE	No Signal Peptide	No Hit	NA
Lg0tf015354g0u	0	0	0	0	0	0	0	0.116666667	None	FALSE	FALSE	FALSE	FALSE	FALSE	FALSE	FALSE	Not M-Started	No Hit	NA
Lg0tf015355g0u	34.66	13.46	24.295	24.75	33.46	0	41.97	51.76333333	None	FALSE	FALSE	FALSE	FALSE	FALSE	FALSE	FALSE	Not M-Started	No Hit	NA
Lg0tf015356g0u	0	0	0.095	0	0	0	0.07	1.783333333	None	FALSE	FALSE	FALSE	FALSE	FALSE	FALSE	FALSE	No Signal Peptide	No Hit	NA
Lg0tf015357g0u	0.12	0	0.15	0	0.045	0	0	3.095	None	FALSE	FALSE	FALSE	FALSE	FALSE	FALSE	FALSE	Not M-Started	No Hit	NA
Lg0tf015429g0u	0	0	4.96	0	0.05	0	0	0	None	FALSE	FALSE	FALSE	FALSE	FALSE	FALSE	FALSE	No Signal Peptide	F5SCP5	NA
Lg0tf015430g0u	0	0	0	0	0	0	0	0	None	FALSE	FALSE	FALSE	FALSE	FALSE	FALSE	FALSE	Not M-Started	H3J1W6	NA
Lg0tf015431g0u	0	0	0	0.08	0	0	0	0	None	FALSE	FALSE	FALSE	FALSE	FALSE	FALSE	FALSE	No Signal Peptide	No Hit	NA
Lg0tf015432g0u	0	0	0	0	0	0	0	0	None	FALSE	FALSE	FALSE	FALSE	FALSE	FALSE	FALSE	Not M-Started	R7TL47	NA
Lg0tf015433g0u	0.21	0	0	0	0.23	0	0	0.038333333	None	FALSE	FALSE	FALSE	FALSE	FALSE	FALSE	FALSE	Not M-Started	No Hit	NA
Lg0tf015434g0u	0	0	0	0	0	0	0	0	None	FALSE	FALSE	FALSE	FALSE	FALSE	FALSE	FALSE	Not M-Started	No Hit	NA
Lg0tf015435g0u	0	0	0	0	0	0	0	0.038333333	None	FALSE	FALSE	FALSE	FALSE	FALSE	FALSE	FALSE	Not M-Started	R7VD52	NA
Lg0tf015436g0u	0	0	0	0	0	0	0	0	None	FALSE	FALSE	FALSE	FALSE	FALSE	FALSE	FALSE	Not M-Started	S4NSV6	NA
Lg0tf015437g0u	0.19	0	0	0.115	0	0	0	5.191666667	None	FALSE	FALSE	FALSE	FALSE	FALSE	FALSE	FALSE	Not M-Started	No Hit	NA
Lg0tf015438g0u	0	0	0	0	0	0	0	0.328333333	None	FALSE	FALSE	FALSE	FALSE	FALSE	FALSE	FALSE	Not M-Started	No Hit	NA
Lg0tf015439g0u	0	0.135	0	0.055	0.07	0	0	0.943333333	None	FALSE	FALSE	FALSE	FALSE	FALSE	FALSE	FALSE	Not M-Started	No Hit	NA
Lg0tf015440g0u	0	0.265	0.07	0.195	0.08	0	0	114.5383333	None	FALSE	FALSE	FALSE	FALSE	FALSE	FALSE	FALSE	No Signal Peptide	No Hit	NA
Lg0tf015441g0u	1.22	0.765	0.175	0.16	0.5	0	0.755	832.005	None	FALSE	FALSE	FALSE	FALSE	FALSE	FALSE	FALSE	Not M-Started	No Hit	NA
Lg0tf015442g0u	2.83	0.965	3.02	3.325	1.955	0	3.335	3.606666667	None	FALSE	FALSE	FALSE	FALSE	FALSE	FALSE	FALSE	Not M-Started	No Hit	NA
Lg0tf015524g0u	0	0.415	4.215	0	0.465	0	0	0	None	FALSE	FALSE	FALSE	FALSE	FALSE	FALSE	FALSE	Not M-Started	S5EL68	NA
Lg0tf015525g0u	0	0.21	4.205	0.14	0	0	0.205	0.156666667	None	FALSE	FALSE	FALSE	FALSE	FALSE	FALSE	FALSE	Not M-Started	M9VJC4	NA
Lg0tf015526g0u	0	0	0	0	0	0	0	0	None	FALSE	FALSE	FALSE	FALSE	FALSE	FALSE	FALSE	Not M-Started	T1J452	NA
Lg0tf015527g0u	0	0	0	0	0	0	0	0	None	FALSE	FALSE	FALSE	FALSE	FALSE	FALSE	FALSE	Not M-Started	No Hit	NA
Lg0tf015528g0u	0	0.415	3.505	0.14	0	0	0.415	0.203333333	None	FALSE	FALSE	FALSE	FALSE	FALSE	FALSE	FALSE	Not M-Started	S5EW34	NA
Lg0tf015529g0u	0.54	0.11	1.78	2.025	5.66	0	1.06	0.115	Min	FALSE	FALSE	FALSE	FALSE	FALSE	FALSE	FALSE	No Signal Peptide	No Hit	NA
Lg0tf015530g0u	0	0	0	0	0	0	0	1.51	None	FALSE	FALSE	FALSE	FALSE	FALSE	FALSE	FALSE	Not M-Started	No Hit	NA
Lg0tf015607g0u	0	0	0	0	0	0	0	0.033333333	None	FALSE	FALSE	FALSE	FALSE	FALSE	FALSE	FALSE	Not M-Started	L7M769	NA
Lg0tf015608g0u	0	0	0	0	0	0	0	0.025	None	FALSE	FALSE	FALSE	FALSE	FALSE	FALSE	FALSE	No Signal Peptide	No Hit	NA
Lg0tf015609g0u	0	0	0	0	0	0	0	0	None	FALSE	FALSE	FALSE	FALSE	FALSE	FALSE	FALSE	Not M-Started	No Hit	NA
Lg0tf015610g0u	0	0	0	0	0	0	0	0.04	None	FALSE	FALSE	FALSE	FALSE	FALSE	FALSE	FALSE	Not M-Started	T1IR28	NA
Lg0tf015611g0u	0	0	0	0	0	0	0	0	None	FALSE	FALSE	FALSE	FALSE	FALSE	FALSE	FALSE	Not M-Started	E0VJC6	NA
Lg0tf015612g0u	0.69	0	0.705	0	0.575	0	0.205	0	None	FALSE	FALSE	FALSE	FALSE	FALSE	FALSE	FALSE	Not M-Started	M9WXL1	NA
Lg0tf015613g0u	0.23	0	0	0.14	0.585	0	0.21	0	None	FALSE	FALSE	FALSE	FALSE	FALSE	FALSE	FALSE	Not M-Started	No Hit	NA
Lg0tf015614g0u	0	0	0	0.025	0	0	0	29.38	None	FALSE	FALSE	FALSE	FALSE	FALSE	FALSE	FALSE	No Signal Peptide	No Hit	NA
Lg0tf015615g0u	0	0	0	0.13	0.435	0	0	0.21	None	FALSE	FALSE	FALSE	FALSE	FALSE	FALSE	FALSE	Not M-Started	No Hit	NA
Lg0tf015616g0u	7.65	6.99	7.9	15.485	37.405	0	6.095	106.9666667	None	FALSE	FALSE	FALSE	FALSE	FALSE	FALSE	FALSE	Signal Peptide	No Hit	NA
Lg0tf015617g0u	0	0	0	0	0	0	0	8.398333333	None	FALSE	FALSE	FALSE	FALSE	FALSE	FALSE	FALSE	Not M-Started	No Hit	NA
Lg0tf015618g0u	0	0.215	5.48	0.2	0.04	0	0	0.09	None	FALSE	FALSE	FALSE	FALSE	FALSE	FALSE	FALSE	Not M-Started	F3D796	NA
Lg0tf015619g0u	0	0	0	0.14	0	0	0	0	None	FALSE	FALSE	FALSE	FALSE	FALSE	FALSE	FALSE	Not M-Started	No Hit	NA
Lg0tf015620g0u	0.46	0	0	0	0	0	0.225	0.736666667	None	FALSE	FALSE	FALSE	FALSE	FALSE	FALSE	FALSE	Not M-Started	No Hit	NA
Lg0tf015621g0u	1.14	1.545	1.17	1.995	1.21	0	1.21	1.891666667	None	FALSE	FALSE	FALSE	FALSE	FALSE	FALSE	FALSE	Not M-Started	No Hit	NA
Lg0tf015622g0u	2.45	0.145	0.165	4.755	1.97	0	0.29	108.1566667	None	FALSE	FALSE	FALSE	FALSE	FALSE	FALSE	FALSE	No Signal Peptide	No Hit	NA
Lg0tf015714g0u	0	0	0	0	0	0	0	0	None	FALSE	FALSE	FALSE	FALSE	FALSE	FALSE	FALSE	Not M-Started	No Hit	NA
Lg0tf015715g0u	0	0	0	0	0	0	0	0	None	FALSE	FALSE	FALSE	FALSE	FALSE	FALSE	FALSE	Not M-Started	T1IMG5	NA
Lg0tf015716g0u	0	0	0	0	0	0	0	0	None	FALSE	FALSE	FALSE	FALSE	FALSE	FALSE	FALSE	Not M-Started	L7M662	NA
Lg0tf015717g0u	0	0	0	0	0	0	0	0.416666667	None	FALSE	FALSE	FALSE	FALSE	FALSE	FALSE	FALSE	Not M-Started	B7PK44	NA
Lg0tf015718g0u	0	0	0	0	0	0	0	0	None	FALSE	FALSE	FALSE	FALSE	FALSE	FALSE	FALSE	Not M-Started	No Hit	NA
Lg0tf015719g0u	0	1.275	2.14	0	0	0	0.21	0.061666667	None	FALSE	FALSE	FALSE	FALSE	FALSE	FALSE	FALSE	Not M-Started	D4HD03	NA
Lg0tf015720g0u	0	0.425	4.29	0.14	0	0	0.21	0.113333333	None	FALSE	FALSE	FALSE	FALSE	FALSE	FALSE	FALSE	Not M-Started	H2IWA6	NA
Lg0tf015721g0u	0	0.63	2.135	0.14	0	0	0.21	0	None	FALSE	FALSE	FALSE	FALSE	FALSE	FALSE	FALSE	Not M-Started	M3BCL5	NA
Lg0tf015722g0u	0.22	0.105	0	0.525	0.375	0	0.365	0.813333333	None	FALSE	FALSE	FALSE	FALSE	FALSE	FALSE	FALSE	Not M-Started	No Hit	NA
Lg0tf015723g0u	0.06	0.085	0	0.035	0	0	0	0.691666667	None	FALSE	FALSE	FALSE	FALSE	FALSE	FALSE	FALSE	No Signal Peptide	No Hit	NA
Lg0tf015724g0u	0	0	0	0.155	0	0	0.065	14.55166667	None	FALSE	FALSE	FALSE	FALSE	FALSE	FALSE	FALSE	No Signal Peptide	No Hit	NA
Lg0tf015725g0u	3.66	1.855	1.745	3.66	4.555	0	7.85	8.456666667	None	FALSE	FALSE	FALSE	FALSE	FALSE	FALSE	FALSE	No Signal Peptide	No Hit	NA
Lg0tf015726g0u	0.17	0.255	6.435	0.205	0.7	0	0	0.045	None	FALSE	FALSE	FALSE	FALSE	FALSE	FALSE	FALSE	No Signal Peptide	Q6ABT3	NA
Lg0tf015727g0u	0.42	0.305	0.135	0.435	0.52	0	0.535	1.268333333	None	FALSE	FALSE	FALSE	FALSE	FALSE	FALSE	FALSE	Not M-Started	D3JL24	NA
Lg0tf015728g0u	0	0	0.215	0.295	0	0	0	0.391666667	None	FALSE	FALSE	FALSE	FALSE	FALSE	FALSE	FALSE	Not M-Started	No Hit	NA
Lg0tf015805g0u	0	0	7.11	0	0	0	0	0	None	FALSE	FALSE	FALSE	FALSE	FALSE	FALSE	FALSE	Not M-Started	B7M6F4	NA
Lg0tf015806g0u	0	0	7.9	0	0	0	0	0	None	FALSE	FALSE	FALSE	FALSE	FALSE	FALSE	FALSE	Not M-Started	No Hit	NA
Lg0tf015807g0u	0.23	0.21	4.29	0	0	0	0.21	0	None	FALSE	FALSE	FALSE	FALSE	FALSE	FALSE	FALSE	Not M-Started	S5EEV0	NA
Lg0tf015808g0u	0	0	0	0	0	0	0	0.02	None	FALSE	FALSE	FALSE	FALSE	FALSE	FALSE	FALSE	No Signal Peptide	No Hit	NA
Lg0tf015809g0u	0	0	0	0	0	0	0	0	None	FALSE	FALSE	FALSE	FALSE	FALSE	FALSE	FALSE	Not M-Started	A2FAJ1	NA
Lg0tf015810g0u	0	0	0	0	0	0	0	0.216666667	None	FALSE	FALSE	FALSE	FALSE	FALSE	FALSE	FALSE	Not M-Started	Q179U2	NA
Lg0tf015811g0u	0	0	0	0	0	0	0	0	None	FALSE	FALSE	FALSE	FALSE	FALSE	FALSE	FALSE	Not M-Started	B7P0Y4	NA
Lg0tf015812g0u	0	0	0	0	0	0	0	0	None	FALSE	FALSE	FALSE	FALSE	FALSE	FALSE	FALSE	Not M-Started	No Hit	NA
Lg0tf015813g0u	0	0	0	0	0	0	0	0.433333333	None	FALSE	FALSE	FALSE	FALSE	FALSE	FALSE	FALSE	Not M-Started	D6WGU2	NA
Lg0tf015814g0u	4.16	0.455	0.9	2.625	1.32	0	5.07	4.665	None	FALSE	FALSE	FALSE	FALSE	FALSE	FALSE	FALSE	No Signal Peptide	No Hit	NA
Lg0tf015815g0u	0	0	0	0	0	0	0	1.086666667	None	FALSE	FALSE	FALSE	FALSE	FALSE	FALSE	FALSE	Not M-Started	B7PBR2	NA
Lg0tf015816g0u	0	0	2.81	0.415	0	0	0	0	None	FALSE	FALSE	FALSE	FALSE	FALSE	FALSE	FALSE	Not M-Started	D4HCF9	NA
Lg0tf015817g0u	0	0	0	0	0.085	0	0.115	0.353333333	None	FALSE	FALSE	FALSE	FALSE	FALSE	FALSE	FALSE	Not M-Started	No Hit	NA
Lg0tf015892g0u	0	0	0	0	0	0	0	1.223333333	None	FALSE	FALSE	FALSE	FALSE	FALSE	FALSE	FALSE	Not M-Started	No Hit	NA
Lg0tf015893g0u	0.68	0.185	0.98	1.48	0.97	0	4.9	4.153333333	None	FALSE	FALSE	FALSE	FALSE	FALSE	FALSE	FALSE	No Signal Peptide	L7LX62	NA
Lg0tf015894g0u	0	0	0	0	0	0	0	0.028333333	None	FALSE	FALSE	FALSE	FALSE	FALSE	FALSE	FALSE	Not M-Started	R7VGT7	NA
Lg0tf015895g0u	0	0	0	0	0	0	0	0	None	FALSE	FALSE	FALSE	FALSE	FALSE	FALSE	FALSE	Not M-Started	C6F3V8	NA
Lg0tf015896g0u	0	0	0.11	0	0	0	0.085	0	None	FALSE	FALSE	FALSE	FALSE	FALSE	FALSE	FALSE	Not M-Started	No Hit	NA
Lg0tf015897g0u	0	0	0	0	0	0	0	0.018333333	None	FALSE	FALSE	FALSE	FALSE	FALSE	FALSE	FALSE	No Signal Peptide	F1Q7W2	NA
Lg0tf015898g0u	0.24	0.36	0.725	0.285	0.68	0	0.64	0	None	FALSE	FALSE	FALSE	FALSE	FALSE	FALSE	FALSE	Not M-Started	M9WUB4	NA
Lg0tf015899g0u	0	0.135	0	0	0	0	0.07	0.451666667	None	FALSE	FALSE	FALSE	FALSE	FALSE	FALSE	FALSE	Not M-Started	H3B7G7	NA
Lg0tf015900g0u	0	0	0	0	0	0	0	0.54	None	FALSE	FALSE	FALSE	FALSE	FALSE	FALSE	FALSE	Not M-Started	No Hit	NA
Lg0tf015901g0u	0.15	0	0.805	1.13	0.38	0	0.34	0.146666667	None	FALSE	FALSE	FALSE	FALSE	FALSE	FALSE	FALSE	Signal Peptide	A8C5I4	NA
Lg0tf015902g0u	0	0.215	3.6	0.565	0.48	0	0	0	None	FALSE	FALSE	FALSE	FALSE	FALSE	FALSE	FALSE	Not M-Started	S5EPA0	NA
Lg0tf015903g0u	1.83	0	0.235	0	0	0	0.44	0.348333333	None	FALSE	FALSE	FALSE	FALSE	FALSE	FALSE	FALSE	Not M-Started	D7EIY0	NA
Lg0tf015904g0u	0	0	0	0.61	0.895	0	0.085	0.098333333	None	FALSE	FALSE	FALSE	FALSE	FALSE	FALSE	FALSE	Not M-Started	K7JZJ8	NA
Lg0tf015905g0u	0.09	0.17	0	0.105	0.23	0	0.165	142.09	None	FALSE	FALSE	FALSE	FALSE	FALSE	FALSE	FALSE	No Signal Peptide	No Hit	NA
Lg0tf015978g0u	0	0.645	6.545	0.14	0	0	0.215	0	None	FALSE	FALSE	FALSE	FALSE	FALSE	FALSE	FALSE	Not M-Started	N9U2N1	NA
Lg0tf015979g0u	0	0	0	0	0	0	0	0	None	FALSE	FALSE	FALSE	FALSE	FALSE	FALSE	FALSE	Not M-Started	T1JBS2	NA
Lg0tf015980g0u	0	0	0	0	0	0	0	0	None	FALSE	FALSE	FALSE	FALSE	FALSE	FALSE	FALSE	Signal Peptide	No Hit	NA
Lg0tf015981g0u	0	0	0	0	0	0	0	0	None	FALSE	FALSE	FALSE	FALSE	FALSE	FALSE	FALSE	Not M-Started	H7C300	NA
Lg0tf015982g0u	0	0	0	0	0	0	0	0.575	None	FALSE	FALSE	FALSE	FALSE	FALSE	FALSE	FALSE	Not M-Started	No Hit	NA
Lg0tf015983g0u	0.06	0.055	0.035	0	0	0	0.03	59.45	None	FALSE	FALSE	FALSE	FALSE	FALSE	FALSE	FALSE	No Signal Peptide	No Hit	NA
Lg0tf015984g0u	0	0	0	0	0	0	0	0.27	None	FALSE	FALSE	FALSE	FALSE	FALSE	FALSE	FALSE	Not M-Started	No Hit	NA
Lg0tf015985g0u	0	0	0	0	0	0	0	0.555	None	FALSE	FALSE	FALSE	FALSE	FALSE	FALSE	FALSE	No Signal Peptide	D6R9F0	NA
Lg0tf015986g0u	0	0.435	6.74	0	0	0	0	0.106666667	None	FALSE	FALSE	FALSE	FALSE	FALSE	FALSE	FALSE	Not M-Started	Q6A8I1	NA
Lg0tf015987g0u	0	0	0	0.43	0.74	0	0	0	None	FALSE	FALSE	FALSE	FALSE	FALSE	FALSE	FALSE	Not M-Started	G7ZD61	NA
Lg0tf015988g0u	0.56	0.41	0	2.13	0	0	0	0.118333333	None	FALSE	FALSE	FALSE	FALSE	FALSE	FALSE	FALSE	Signal Peptide	E9IRI2	NA
Lg0tf015989g0u	0.1	0	0	0.11	0.325	0	0	134.8433333	None	FALSE	FALSE	FALSE	FALSE	FALSE	FALSE	FALSE	No Signal Peptide	No Hit	NA
Lg0tf016078g0u	0	0	0	0	0.085	0	0	2.056666667	None	FALSE	FALSE	FALSE	FALSE	FALSE	FALSE	FALSE	Not M-Started	B7PS20	NA
Lg0tf016079g0u	0	0.215	3.645	0	0	0	0	0	None	FALSE	FALSE	FALSE	FALSE	FALSE	FALSE	FALSE	Not M-Started	S5EZH0	NA
Lg0tf016080g0u	0	0.22	4.415	0	0.49	0	0	0	None	FALSE	FALSE	FALSE	FALSE	FALSE	FALSE	FALSE	Not M-Started	S5EH99	NA
Lg0tf016081g0u	0	0.185	3.76	0.24	0	0	0.18	0.048333333	None	FALSE	FALSE	FALSE	FALSE	FALSE	FALSE	FALSE	Not M-Started	S5EJP2	NA
Lg0tf016082g0u	0	0	3.68	0.29	0	0	0	0	None	FALSE	FALSE	FALSE	FALSE	FALSE	FALSE	FALSE	Not M-Started	S5EEG5	NA
Lg0tf016083g0u	0	0	0	0	0	0	0	0	None	FALSE	FALSE	FALSE	FALSE	FALSE	FALSE	FALSE	Not M-Started	D6WNY0	NA
Lg0tf016084g0u	0	0	0	0	0	0	0	0	None	FALSE	FALSE	FALSE	FALSE	FALSE	FALSE	FALSE	Not M-Started	C3Z9P2	NA
Lg0tf016085g0u	0	0	0	0	0	0	0	0.021666667	None	FALSE	FALSE	FALSE	FALSE	FALSE	FALSE	FALSE	Not M-Started	B0WRX6	NA
Lg0tf016086g0u	0	0	0	0	0	0	0	0	None	FALSE	FALSE	FALSE	FALSE	FALSE	FALSE	FALSE	Not M-Started	No Hit	NA
Lg0tf016087g0u	0	0	0	0	0	0	0	0	None	FALSE	FALSE	FALSE	FALSE	FALSE	FALSE	FALSE	No Signal Peptide	No Hit	NA
Lg0tf016088g0u	0	0	0	0	0	0	0	0	None	FALSE	FALSE	FALSE	FALSE	FALSE	FALSE	FALSE	Not M-Started	Q6XHV5	NA
Lg0tf016089g0u	0	0	0	0	0	0	0	0	None	FALSE	FALSE	FALSE	FALSE	FALSE	FALSE	FALSE	Not M-Started	No Hit	NA
Lg0tf016090g0u	0	0	0	0	0	0	0	0.528333333	None	FALSE	FALSE	FALSE	FALSE	FALSE	FALSE	FALSE	Not M-Started	No Hit	NA
Lg0tf016091g0u	0	0	0	0	0	0	0	0.238333333	None	FALSE	FALSE	FALSE	FALSE	FALSE	FALSE	FALSE	Not M-Started	No Hit	NA
Lg0tf016092g0u	0	0	0.155	0	0	0	0	0	None	FALSE	FALSE	FALSE	FALSE	FALSE	FALSE	FALSE	Not M-Started	No Hit	NA
Lg0tf016093g0u	0	0	0	0.415	0.33	0	0	0.335	None	FALSE	FALSE	FALSE	FALSE	FALSE	FALSE	FALSE	Not M-Started	B7P586	NA
Lg0tf016094g0u	0.23	0.415	3.515	0.275	2.335	0	0.205	0	None	FALSE	FALSE	FALSE	FALSE	FALSE	FALSE	FALSE	Not M-Started	A8GKP0	NA
Lg0tf016095g0u	0	0	0	0	0	0	0.08	0.12	None	FALSE	FALSE	FALSE	FALSE	FALSE	FALSE	FALSE	Not M-Started	D6WNG1	NA
Lg0tf016096g0u	1.2	0.68	0.075	0.495	0.89	0	0.405	818.6366667	None	FALSE	FALSE	FALSE	FALSE	FALSE	FALSE	FALSE	No Signal Peptide	No Hit	NA
Lg0tf016176g0u	0	0	0	0.105	0	0	0	1.2	None	FALSE	FALSE	FALSE	FALSE	FALSE	FALSE	FALSE	Not M-Started	Q68FB3	NA
Lg0tf016177g0u	0	0	8.165	0.125	0.04	0	0.43	0.043333333	None	FALSE	FALSE	FALSE	FALSE	FALSE	FALSE	FALSE	Not M-Started	M9VRL2	NA
Lg0tf016178g0u	0	0	5.815	0	0	0	0	0.016666667	None	FALSE	FALSE	FALSE	FALSE	FALSE	FALSE	FALSE	Not M-Started	No Hit	NA
Lg0tf016179g0u	0	0.22	3.68	0	0	0	0	0	None	FALSE	FALSE	FALSE	FALSE	FALSE	FALSE	FALSE	Not M-Started	S5F0Q7	NA
Lg0tf016180g0u	0	0.44	3.7	0.145	0.495	0	0	0.108333333	None	FALSE	FALSE	FALSE	FALSE	FALSE	FALSE	FALSE	Not M-Started	S5EDN9	NA
Lg0tf016181g0u	0.24	0	4.405	0	0	0	0	0	None	FALSE	FALSE	FALSE	FALSE	FALSE	FALSE	FALSE	Not M-Started	S5EE67	NA
Lg0tf016182g0u	0	0	0	0	0	0	0	0	None	FALSE	FALSE	FALSE	FALSE	FALSE	FALSE	FALSE	No Signal Peptide	D6WRY0	NA
Lg0tf016183g0u	0	0	0	0	0	0	0	0	None	FALSE	FALSE	FALSE	FALSE	FALSE	FALSE	FALSE	Not M-Started	L7MDN0	NA
Lg0tf016184g0u	0	0.06	0.205	0.105	0	0	0.03	29.50166667	None	FALSE	FALSE	FALSE	FALSE	FALSE	FALSE	FALSE	No Signal Peptide	No Hit	NA
Lg0tf016185g0u	0.86	0.87	1.555	3.3	0.645	0	6.765	2.315	None	FALSE	FALSE	FALSE	FALSE	FALSE	FALSE	FALSE	No Signal Peptide	No Hit	NA
Lg0tf016186g0u	0	0	0	0	0	0	0.09	0.75	None	FALSE	FALSE	FALSE	FALSE	FALSE	FALSE	FALSE	Not M-Started	H9K7I9	NA
Lg0tf016187g0u	0	0	0	0	0	0	0	0.278333333	None	FALSE	FALSE	FALSE	FALSE	FALSE	FALSE	FALSE	Not M-Started	No Hit	NA
Lg0tf016276g0u	0	0	0	0	0	0	0	0.89	None	FALSE	FALSE	FALSE	FALSE	FALSE	FALSE	FALSE	Not M-Started	No Hit	NA
Lg0tf016277g0u	0.24	0	3.7	0	0	0	0	0	None	FALSE	FALSE	FALSE	FALSE	FALSE	FALSE	FALSE	Not M-Started	S5ENZ0	NA
Lg0tf016278g0u	0	0	8.995	0	0	0	0	0	None	FALSE	FALSE	FALSE	FALSE	FALSE	FALSE	FALSE	Not M-Started	No Hit	NA
Lg0tf016279g0u	0	0.2	2.715	0.13	0.9	0	0	0	None	FALSE	FALSE	FALSE	FALSE	FALSE	FALSE	FALSE	Not M-Started	S5EQW7	NA
Lg0tf016280g0u	0	0	0	0	0	0	0	0.041666667	None	FALSE	FALSE	FALSE	FALSE	FALSE	FALSE	FALSE	No Signal Peptide	E9FX48	NA
Lg0tf016281g0u	0	0	0	0	0	0	0	0	None	FALSE	FALSE	FALSE	FALSE	FALSE	FALSE	FALSE	Not M-Started	H9KSU0	NA
Lg0tf016282g0u	0	0	0	0	0	0	0	0	None	FALSE	FALSE	FALSE	FALSE	FALSE	FALSE	FALSE	Not M-Started	No Hit	NA
Lg0tf016283g0u	0	0	4.265	0	0	0	0	0	None	FALSE	FALSE	FALSE	FALSE	FALSE	FALSE	FALSE	Not M-Started	B7P542	NA
Lg0tf016284g0u	0	0.545	1.85	0.115	0.405	0	0	0.051666667	None	FALSE	FALSE	FALSE	FALSE	FALSE	FALSE	FALSE	Not M-Started	S5EBQ6	NA
Lg0tf016285g0u	0.24	0.66	3.71	0.295	0	0	0	0	None	FALSE	FALSE	FALSE	FALSE	FALSE	FALSE	FALSE	Not M-Started	S5ERE2	NA
Lg0tf016286g0u	0.28	0.405	0.405	0.67	0.535	0	0.25	1.033333333	None	FALSE	FALSE	FALSE	FALSE	FALSE	FALSE	FALSE	Not M-Started	No Hit	NA
Lg0tf016287g0u	1.04	0.185	0.545	0.8	0.95	0	0.915	0.738333333	None	FALSE	FALSE	FALSE	FALSE	FALSE	FALSE	FALSE	Not M-Started	No Hit	NA
Lg0tf016288g0u	0	0	3.7	0	0.085	0	0.22	0	None	FALSE	FALSE	FALSE	FALSE	FALSE	FALSE	FALSE	Not M-Started	S5EE41	NA
Lg0tf016289g0u	0.49	0	0	0.295	0.525	0	0.22	0	None	FALSE	FALSE	FALSE	FALSE	FALSE	FALSE	FALSE	Not M-Started	No Hit	NA
Lg0tf016290g0u	0.11	0.1	0.14	0.13	0.385	0	0.095	278.9116667	None	FALSE	FALSE	FALSE	FALSE	FALSE	FALSE	FALSE	No Signal Peptide	No Hit	NA
Lg0tf016291g0u	0.05	0	0	0	0	0	0	0.075	None	FALSE	FALSE	FALSE	FALSE	FALSE	FALSE	FALSE	Not M-Started	A8Q7W9	NA
Lg0tf016368g0u	0	0	6.025	0.295	0	0	0	0	None	FALSE	FALSE	FALSE	FALSE	FALSE	FALSE	FALSE	Not M-Started	N9D1N4	NA
Lg0tf016369g0u	0	0	0	0	0	0	0	0	None	FALSE	FALSE	FALSE	FALSE	FALSE	FALSE	FALSE	Not M-Started	Q5Q976	NA
Lg0tf016370g0u	0	0	0	0	0	0	0	0	None	FALSE	FALSE	FALSE	FALSE	FALSE	FALSE	FALSE	Not M-Started	D6WLZ6	NA
Lg0tf016371g0u	0	0	0	0	0	0	0	0	None	FALSE	FALSE	FALSE	FALSE	FALSE	FALSE	FALSE	Not M-Started	Q4PLZ4	NA
Lg0tf016372g0u	0	0	0	0	0	0	0	0.226666667	None	FALSE	FALSE	FALSE	FALSE	FALSE	FALSE	FALSE	Not M-Started	No Hit	NA
Lg0tf016373g0u	0	0	0	0.195	0.23	0	0	1.806666667	None	FALSE	FALSE	FALSE	FALSE	FALSE	FALSE	FALSE	Not M-Started	No Hit	NA
Lg0tf016374g0u	0.14	0.2	0.435	2.55	1.46	0	0	0.076666667	None	FALSE	FALSE	FALSE	FALSE	FALSE	FALSE	FALSE	Not M-Started	Q66K95	NA
Lg0tf016375g0u	0	0.145	6.965	0.095	0.06	0	0	0	None	FALSE	FALSE	FALSE	FALSE	FALSE	FALSE	FALSE	Not M-Started	M9VS07	NA
Lg0tf016376g0u	0.86	0.135	0.185	0.57	0.27	0	0.21	2.068333333	None	FALSE	FALSE	FALSE	FALSE	FALSE	FALSE	FALSE	No Signal Peptide	No Hit	NA
Lg0tf016377g0u	0	0	2.92	0.43	0	0	0	0.043333333	None	FALSE	FALSE	FALSE	FALSE	FALSE	FALSE	FALSE	Not M-Started	G7U8Y7	NA
Lg0tf016378g0u	0.21	0	5.27	0.385	0	0	0	0	None	FALSE	FALSE	FALSE	FALSE	FALSE	FALSE	FALSE	Not M-Started	D4HED6	NA
Lg0tf016379g0u	1.05	1.46	0	0.755	3.165	0	0.775	7.303333333	None	FALSE	FALSE	FALSE	FALSE	FALSE	FALSE	FALSE	Not M-Started	No Hit	NA
Lg0tf016465g0u	0.49	0	4.425	0	0.085	0	0	0	None	FALSE	FALSE	FALSE	FALSE	FALSE	FALSE	FALSE	Not M-Started	F9NVE2	NA
Lg0tf016466g0u	0	0.225	4.52	0	0	0	0	0	None	FALSE	FALSE	FALSE	FALSE	FALSE	FALSE	FALSE	Not M-Started	S5ECN5	NA
Lg0tf016467g0u	0.5	0.225	3.775	0.145	0.505	0	0	0	None	FALSE	FALSE	FALSE	FALSE	FALSE	FALSE	FALSE	Not M-Started	S5F084	NA
Lg0tf016468g0u	0	0	0	0	0	0	0	0	None	FALSE	FALSE	FALSE	FALSE	FALSE	FALSE	FALSE	Not M-Started	T1J0Z2	NA
Lg0tf016469g0u	0	0	0	0	0	0	0	0	None	FALSE	FALSE	FALSE	FALSE	FALSE	FALSE	FALSE	Not M-Started	B7PJ53	NA
Lg0tf016470g0u	0	0	0	0	0	0	0	0	None	FALSE	FALSE	FALSE	FALSE	FALSE	FALSE	FALSE	Not M-Started	E4YJS4	NA
Lg0tf016471g0u	0	0	0	0	0	0	0	0.015	None	FALSE	FALSE	FALSE	FALSE	FALSE	FALSE	FALSE	Not M-Started	No Hit	NA
Lg0tf016472g0u	0	0	0	0	0	0	0	0	None	FALSE	FALSE	FALSE	FALSE	FALSE	FALSE	FALSE	Not M-Started	No Hit	NA
Lg0tf016473g0u	0	0	0	0	0	0	0	0	None	FALSE	FALSE	FALSE	FALSE	FALSE	FALSE	FALSE	Not M-Started	K1Q6H9	NA
Lg0tf016474g0u	0	0	0	0	0	0	0	0	None	FALSE	FALSE	FALSE	FALSE	FALSE	FALSE	FALSE	Not M-Started	No Hit	NA
Lg0tf016475g0u	0	0	0	0	0	0	0	0	None	FALSE	FALSE	FALSE	FALSE	FALSE	FALSE	FALSE	Not M-Started	T1D230	NA
Lg0tf016476g0u	0	0	0	2.095	0	0	0	0	None	FALSE	FALSE	FALSE	FALSE	FALSE	FALSE	FALSE	Not M-Started	No Hit	NA
Lg0tf016477g0u	0	0	0	0.11	0	0	0	0.263333333	None	FALSE	FALSE	FALSE	FALSE	FALSE	FALSE	FALSE	Not M-Started	No Hit	NA
Lg0tf016478g0u	0	0	0	0.15	0	0	0	0.298333333	None	FALSE	FALSE	FALSE	FALSE	FALSE	FALSE	FALSE	Not M-Started	M9MTE2	NA
Lg0tf016479g0u	0	0	0	0	0	0	0	0	None	FALSE	FALSE	FALSE	FALSE	FALSE	FALSE	FALSE	Not M-Started	B7PLQ0	NA
Lg0tf016480g0u	0	0	0.16	0.735	1.695	0	0.67	0.06	None	FALSE	FALSE	FALSE	FALSE	FALSE	FALSE	FALSE	Not M-Started	No Hit	NA
Lg0tf016580g0u	0	0	0	0	0	0	0	1.376666667	None	FALSE	FALSE	FALSE	FALSE	FALSE	FALSE	FALSE	Not M-Started	No Hit	NA
Lg0tf016581g0u	0	0.225	6.085	0	0.51	0	0	0	None	FALSE	FALSE	FALSE	FALSE	FALSE	FALSE	FALSE	Not M-Started	S5ESJ0	NA
Lg0tf016582g0u	0	0.45	3.805	0	0.51	0	0	0	None	FALSE	FALSE	FALSE	FALSE	FALSE	FALSE	FALSE	Not M-Started	S5ESD6	NA
Lg0tf016583g0u	0	0	4.725	0.135	0	0	0	0.053333333	None	FALSE	FALSE	FALSE	FALSE	FALSE	FALSE	FALSE	Not M-Started	G5F020	NA
Lg0tf016584g0u	0	0	0	0	0	0	0	0	None	FALSE	FALSE	FALSE	FALSE	FALSE	FALSE	FALSE	Not M-Started	L7M6Y5	NA
Lg0tf016585g0u	0	0	0	0	0	0	0	0.091666667	None	FALSE	FALSE	FALSE	FALSE	FALSE	FALSE	FALSE	Signal Peptide	No Hit	NA
Lg0tf016586g0u	0	0	0	0	0	0	0	0.313333333	None	FALSE	FALSE	FALSE	FALSE	FALSE	FALSE	FALSE	Not M-Started	T1JFR9	NA
Lg0tf016587g0u	0	0.05	0	0	0	0	0	4.963333333	None	FALSE	FALSE	FALSE	FALSE	FALSE	FALSE	FALSE	No Signal Peptide	No Hit	NA
Lg0tf016588g0u	0.63	0.45	0.02	0.325	1.56	0	0.585	3.506666667	None	FALSE	FALSE	FALSE	FALSE	FALSE	FALSE	FALSE	Not M-Started	E0VYJ6	NA
Lg0tf016589g0u	0.38	3.41	0.705	0.335	0.865	0	0.95	8.891666667	None	FALSE	FALSE	FALSE	FALSE	FALSE	FALSE	FALSE	Not M-Started	No Hit	NA
Lg0tf016590g0u	0	0	2.005	0.525	0	0	0	0	None	FALSE	FALSE	FALSE	FALSE	FALSE	FALSE	FALSE	Not M-Started	E4HID6	NA
Lg0tf016591g0u	0.55	0.12	0.26	0.6	0.24	0	0.665	3.88	None	FALSE	FALSE	FALSE	FALSE	FALSE	FALSE	FALSE	No Signal Peptide	No Hit	NA
Lg0tf016592g0u	0.17	0	0	0	0	0	0	2.493333333	None	FALSE	FALSE	FALSE	FALSE	FALSE	FALSE	FALSE	Not M-Started	T1J7W0	005324-0
Lg0tf016593g0u	0	0	0	0	0	0	0	0.293333333	None	FALSE	FALSE	FALSE	FALSE	FALSE	FALSE	FALSE	Not M-Started	Q75N76	NA
Lg0tf016684g0u	1.02	0.53	0.12	0.195	1.04	0	0.37	2.965	None	FALSE	FALSE	FALSE	FALSE	FALSE	FALSE	FALSE	Not M-Started	T1E173	NA
Lg0tf016685g0u	35.66	11.885	34.88	47.83	72.455	0	8.705	7.403333333	Maj	FALSE	FALSE	FALSE	FALSE	FALSE	FALSE	FALSE	Not M-Started	L7MFT3	NA
Lg0tf016686g0u	0	0	0	0	0	0	0	1.18	None	FALSE	FALSE	FALSE	FALSE	FALSE	FALSE	FALSE	Not M-Started	No Hit	NA
Lg0tf016687g0u	0.45	0	0.145	0	0	0	0	1.276666667	None	FALSE	FALSE	FALSE	FALSE	FALSE	FALSE	FALSE	Not M-Started	No Hit	NA
Lg0tf016688g0u	0	0	2.585	0	0	0	0	0	None	FALSE	FALSE	FALSE	FALSE	FALSE	FALSE	FALSE	Not M-Started	No Hit	NA
Lg0tf016689g0u	0	0	5.365	0	0	0	0	0	None	FALSE	FALSE	FALSE	FALSE	FALSE	FALSE	FALSE	Not M-Started	No Hit	NA
Lg0tf016690g0u	0	0	3.845	0	0	0	0.23	0	None	FALSE	FALSE	FALSE	FALSE	FALSE	FALSE	FALSE	Not M-Started	S5EY73	NA
Lg0tf016691g0u	0	0	3.825	0	0	0	0.225	0	None	FALSE	FALSE	FALSE	FALSE	FALSE	FALSE	FALSE	Not M-Started	S5ES65	NA
Lg0tf016692g0u	0	0	0	0	0	0	0	0	None	FALSE	FALSE	FALSE	FALSE	FALSE	FALSE	FALSE	Not M-Started	B7PF84	NA
Lg0tf016693g0u	0	0	0	0	0	0	0	0	None	FALSE	FALSE	FALSE	FALSE	FALSE	FALSE	FALSE	Not M-Started	No Hit	NA
Lg0tf016694g0u	0	0	0	0	0	0	0	0	None	FALSE	FALSE	FALSE	FALSE	FALSE	FALSE	FALSE	Not M-Started	No Hit	NA
Lg0tf016695g0u	0	0	0	0	0	0	0	0	None	FALSE	FALSE	FALSE	FALSE	FALSE	FALSE	FALSE	Signal Peptide	No Hit	NA
Lg0tf016696g0u	0	0	0	0	0	0	0	0	None	FALSE	FALSE	FALSE	FALSE	FALSE	FALSE	FALSE	Not M-Started	C5J8D4	NA
Lg0tf016697g0u	0	0	0	0	0	0	0	0	None	FALSE	FALSE	FALSE	FALSE	FALSE	FALSE	FALSE	Not M-Started	K1QZE6	NA
Lg0tf016698g0u	0	0	0	0	0	0	0	0	None	FALSE	FALSE	FALSE	FALSE	FALSE	FALSE	FALSE	Not M-Started	No Hit	NA
Lg0tf016699g0u	0	0	0	0	0	0	0	0	None	FALSE	FALSE	FALSE	FALSE	FALSE	FALSE	FALSE	Not M-Started	No Hit	NA
Lg0tf016700g0u	0	0	0	0.77	0.15	0	0.215	0.903333333	None	FALSE	FALSE	FALSE	FALSE	FALSE	FALSE	FALSE	Signal Peptide	No Hit	NA
Lg0tf016701g0u	0	0	0	0	0	0	0	1.666666667	None	FALSE	FALSE	FALSE	FALSE	FALSE	FALSE	FALSE	Not M-Started	No Hit	NA
Lg0tf016702g0u	0	0	0	0.04	0	0	0	2.98	None	FALSE	FALSE	FALSE	FALSE	FALSE	FALSE	FALSE	No Signal Peptide	No Hit	NA
Lg0tf016703g0u	0	0	0	0	0	0	0	0.226666667	None	FALSE	FALSE	FALSE	FALSE	FALSE	FALSE	FALSE	Not M-Started	No Hit	NA
Lg0tf016704g0u	1.12	0.295	0.16	0	0	0	0.695	7.87	None	FALSE	FALSE	FALSE	FALSE	FALSE	FALSE	FALSE	Not M-Started	No Hit	NA
Lg0tf016705g0u	1.21	1.115	0.79	0.79	1.8	0	0.775	2.515	None	FALSE	FALSE	FALSE	FALSE	FALSE	FALSE	FALSE	No Signal Peptide	B7PFN8	NA
Lg0tf016801g0u	0	0	3.855	0	0	0	0	0	None	FALSE	FALSE	FALSE	FALSE	FALSE	FALSE	FALSE	Not M-Started	No Hit	NA
Lg0tf016802g0u	0	0	7.59	0	0	0	0	0.046666667	None	FALSE	FALSE	FALSE	FALSE	FALSE	FALSE	FALSE	Not M-Started	M9VH96	NA
Lg0tf016803g0u	0	0.455	3.075	0	0	0	0	0	None	FALSE	FALSE	FALSE	FALSE	FALSE	FALSE	FALSE	Not M-Started	S5EVI8	NA
Lg0tf016804g0u	0	0	0	0	0	0	0	0	None	FALSE	FALSE	FALSE	FALSE	FALSE	FALSE	FALSE	Signal Peptide	No Hit	NA
Lg0tf016805g0u	0	0	0	0	0	0	0	0.01	None	FALSE	FALSE	FALSE	FALSE	FALSE	FALSE	FALSE	No Signal Peptide	No Hit	NA
Lg0tf016806g0u	0	0	0	0	0	0	0	0.025	None	FALSE	FALSE	FALSE	FALSE	FALSE	FALSE	FALSE	Not M-Started	T1D235	NA
Lg0tf016807g0u	0	0	0	0	0	0	0	0.116666667	None	FALSE	FALSE	FALSE	FALSE	FALSE	FALSE	FALSE	No Signal Peptide	No Hit	NA
Lg0tf016808g0u	0	0	0	0	0	0	0	0.028333333	None	FALSE	FALSE	FALSE	FALSE	FALSE	FALSE	FALSE	No Signal Peptide	No Hit	NA
Lg0tf016809g0u	0	0	0	0	0	0	0	0	None	FALSE	FALSE	FALSE	FALSE	FALSE	FALSE	FALSE	Not M-Started	B4G543	NA
Lg0tf016810g0u	0	0	0	0	0	0	0	0.06	None	FALSE	FALSE	FALSE	FALSE	FALSE	FALSE	FALSE	Not M-Started	No Hit	NA
Lg0tf016811g0u	0	0	0	0	0	0	0	0	None	FALSE	FALSE	FALSE	FALSE	FALSE	FALSE	FALSE	Not M-Started	C3Z463	NA
Lg0tf016812g0u	0	0	0	0	0	0	0	0.218333333	None	FALSE	FALSE	FALSE	FALSE	FALSE	FALSE	FALSE	Not M-Started	L7MLJ1	NA
Lg0tf016813g0u	0	0.415	5.58	0.1	0	0	0	0.045	None	FALSE	FALSE	FALSE	FALSE	FALSE	FALSE	FALSE	No Signal Peptide	F9YYS6	NA
Lg0tf016814g0u	0	0	0	0.155	0	0	0	0.431666667	None	FALSE	FALSE	FALSE	FALSE	FALSE	FALSE	FALSE	Not M-Started	B7QKY6	NA
Lg0tf016815g0u	1.93	1.515	0.42	1.285	0.945	0	0.75	2.37	None	FALSE	FALSE	FALSE	FALSE	FALSE	FALSE	FALSE	No Signal Peptide	No Hit	NA
Lg0tf016816g0u	0.31	0.27	0.245	0.885	0.72	0	0.81	0.541666667	None	FALSE	FALSE	FALSE	FALSE	FALSE	FALSE	FALSE	Not M-Started	No Hit	NA
Lg0tf016817g0u	0	0.08	0	0.03	0.02	0	0.05	2.515	None	FALSE	FALSE	FALSE	FALSE	FALSE	FALSE	FALSE	No Signal Peptide	No Hit	NA
Lg0tf016928g0u	0	0	5.465	0.155	0	0	0	0	None	FALSE	FALSE	FALSE	FALSE	FALSE	FALSE	FALSE	Not M-Started	S5EK99	NA
Lg0tf016929g0u	0	0	0	0	0	0	0	0	None	FALSE	FALSE	FALSE	FALSE	FALSE	FALSE	FALSE	Not M-Started	No Hit	NA
Lg0tf016930g0u	0	0	0	0	0	0	0	0	None	FALSE	FALSE	FALSE	FALSE	FALSE	FALSE	FALSE	Signal Peptide	No Hit	NA
Lg0tf016931g0u	0	0	0	0	0	0	0	0	None	FALSE	FALSE	FALSE	FALSE	FALSE	FALSE	FALSE	No Signal Peptide	No Hit	NA
Lg0tf016932g0u	0	0	0	0	0	0	0	0.343333333	None	FALSE	FALSE	FALSE	FALSE	FALSE	FALSE	FALSE	Not M-Started	No Hit	NA
Lg0tf016933g0u	0	0	0	0	0	0	0	0	None	FALSE	FALSE	FALSE	FALSE	FALSE	FALSE	FALSE	Not M-Started	B7PBW4	NA
Lg0tf016934g0u	0	0	0	0	0	0	0	0.535	None	FALSE	FALSE	FALSE	FALSE	FALSE	FALSE	FALSE	No Signal Peptide	No Hit	NA
Lg0tf016935g0u	0	0	0	0	0	0	0	0.673333333	None	FALSE	FALSE	FALSE	FALSE	FALSE	FALSE	FALSE	No Signal Peptide	No Hit	NA
Lg0tf016936g0u	2.96	0.935	1.82	3.725	1.645	0	2.62	6.463333333	None	FALSE	FALSE	FALSE	FALSE	FALSE	FALSE	FALSE	Not M-Started	T1JKV0	NA
Lg0tf017027g0u	0.26	3.245	0.33	0.155	0.525	0	0	0	None	FALSE	FALSE	FALSE	FALSE	FALSE	FALSE	FALSE	Not M-Started	No Hit	NA
Lg0tf017028g0u	0	0	4.005	0	0	0	0	0	None	FALSE	FALSE	FALSE	FALSE	FALSE	FALSE	FALSE	Not M-Started	No Hit	NA
Lg0tf017029g0u	0	0.47	3.945	0	0	0	0	0	None	FALSE	FALSE	FALSE	FALSE	FALSE	FALSE	FALSE	Not M-Started	S5EFC1	NA
Lg0tf017030g0u	0.35	0	0.925	0.535	0.045	0	0.45	0.523333333	None	FALSE	FALSE	FALSE	FALSE	FALSE	FALSE	FALSE	Not M-Started	No Hit	NA
Lg0tf017031g0u	0	0	3.14	0	0	0	0	0	None	FALSE	FALSE	FALSE	FALSE	FALSE	FALSE	FALSE	Not M-Started	No Hit	NA
Lg0tf017032g0u	0	0	3.035	0	0	0	0	0	None	FALSE	FALSE	FALSE	FALSE	FALSE	FALSE	FALSE	Not M-Started	M5X4U3	NA
Lg0tf017033g0u	0	0	0	0.11	0	0	0	0.063333333	None	FALSE	FALSE	FALSE	FALSE	FALSE	FALSE	FALSE	Signal Peptide	No Hit	NA
Lg0tf017034g0u	0	0	0	0	0	0	0	0.021666667	None	FALSE	FALSE	FALSE	FALSE	FALSE	FALSE	FALSE	Not M-Started	E7D1X0	NA
Lg0tf017035g0u	0	0	0	0	0	0	0	0	None	FALSE	FALSE	FALSE	FALSE	FALSE	FALSE	FALSE	Not M-Started	C3ZP40	NA
Lg0tf017036g0u	0.26	0	0	0.16	0.65	0	0.235	0	None	FALSE	FALSE	FALSE	FALSE	FALSE	FALSE	FALSE	Not M-Started	Q5GTJ3	NA
Lg0tf017037g0u	0	0	0	0	0	0	0	1.605	None	FALSE	FALSE	FALSE	FALSE	FALSE	FALSE	FALSE	Not M-Started	No Hit	NA
Lg0tf017038g0u	0	1.025	9.37	0	0.185	0	0	0	None	FALSE	FALSE	FALSE	FALSE	FALSE	FALSE	FALSE	Not M-Started	E4CWB9	NA
Lg0tf017039g0u	0	0.52	6.36	0.045	0	0	0	0.013333333	None	FALSE	FALSE	FALSE	FALSE	FALSE	FALSE	FALSE	No Signal Peptide	G8VNL7	NA
Lg0tf017040g0u	0.26	1.2	2.355	0.16	0.525	0	0.235	0	None	FALSE	FALSE	FALSE	FALSE	FALSE	FALSE	FALSE	Not M-Started	E4FEK6	NA
Lg0tf017041g0u	0.16	0.15	0.105	0.095	0.12	0	0	73.14	None	FALSE	FALSE	FALSE	FALSE	FALSE	FALSE	FALSE	Not M-Started	No Hit	NA
Lg0tf017042g0u	0.77	0	0	0.23	0.49	0	0.175	0.046666667	None	FALSE	FALSE	FALSE	FALSE	FALSE	FALSE	FALSE	Not M-Started	No Hit	NA
Lg0tf017043g0u	0.29	0	0.09	0	0.21	0	0	117.005	None	FALSE	FALSE	FALSE	FALSE	FALSE	FALSE	FALSE	Not M-Started	No Hit	NA
Lg0tf017044g0u	0.63	0	0.2	0.495	0.195	0	0.155	1.141666667	None	FALSE	FALSE	FALSE	FALSE	FALSE	FALSE	FALSE	No Signal Peptide	No Hit	NA
Lg0tf017126g0u	0	0	0	0	0	0	0	3.91	None	FALSE	FALSE	FALSE	FALSE	FALSE	FALSE	FALSE	Not M-Started	D3BJ86	NA
Lg0tf017127g0u	0	0.45	5.3	0.15	0	0	0	0	None	FALSE	FALSE	FALSE	FALSE	FALSE	FALSE	FALSE	Not M-Started	S5ENV9	NA
Lg0tf017128g0u	0	0.235	4.735	0	0	0	0	0	None	FALSE	FALSE	FALSE	FALSE	FALSE	FALSE	FALSE	Not M-Started	S5EHA2	NA
Lg0tf017129g0u	0	0.215	5.125	0	0	0	0.215	0.106666667	None	FALSE	FALSE	FALSE	FALSE	FALSE	FALSE	FALSE	Not M-Started	S5EEQ6	NA
Lg0tf017130g0u	0	0.15	4.615	0.19	0.335	0	0.295	0	None	FALSE	FALSE	FALSE	FALSE	FALSE	FALSE	FALSE	Not M-Started	S0AK31	NA
Lg0tf017131g0u	0	0	0	0	0	0	0	0	None	FALSE	FALSE	FALSE	FALSE	FALSE	FALSE	FALSE	Not M-Started	No Hit	NA
Lg0tf017132g0u	0	0	0	0	0	0	0	0	None	FALSE	FALSE	FALSE	FALSE	FALSE	FALSE	FALSE	No Signal Peptide	No Hit	NA
Lg0tf017133g0u	0	0	0	0	0	0	0	0	None	FALSE	FALSE	FALSE	FALSE	FALSE	FALSE	FALSE	Not M-Started	E1C5E8	NA
Lg0tf017134g0u	0	0	0	0	0	0	0	0	None	FALSE	FALSE	FALSE	FALSE	FALSE	FALSE	FALSE	Not M-Started	B2KYP2	NA
Lg0tf017135g0u	0	0	0	0	0	0	0.09	0.033333333	None	FALSE	FALSE	FALSE	FALSE	FALSE	FALSE	FALSE	Signal Peptide	No Hit	NA
Lg0tf017136g0u	0	0	0	0	0	0	0	0	None	FALSE	FALSE	FALSE	FALSE	FALSE	FALSE	FALSE	Not M-Started	H2L6Q1	NA
Lg0tf017137g0u	0	0	0	0	0	0	0.045	0	None	FALSE	FALSE	FALSE	FALSE	FALSE	FALSE	FALSE	Signal Peptide	No Hit	NA
Lg0tf017138g0u	0	0	0	0	0.265	0	0	0	None	FALSE	FALSE	FALSE	FALSE	FALSE	FALSE	FALSE	Not M-Started	No Hit	NA
Lg0tf017139g0u	0	0	0	0	0.28	0	0	0	None	FALSE	FALSE	FALSE	FALSE	FALSE	FALSE	FALSE	Not M-Started	Q73IT0	NA
Lg0tf017140g0u	0.2	0	0	0.065	0.02	0	0	69.835	None	FALSE	FALSE	FALSE	FALSE	FALSE	FALSE	FALSE	Not M-Started	No Hit	001151-0
Lg0tf017141g0u	0	0	0	0	0	0	0	0.35	None	FALSE	FALSE	FALSE	FALSE	FALSE	FALSE	FALSE	Not M-Started	No Hit	NA
Lg0tf017142g0u	0	0	0	0	0	0	4.91	1.85	None	FALSE	FALSE	FALSE	FALSE	FALSE	FALSE	FALSE	Not M-Started	No Hit	NA
Lg0tf017143g0u	0	0	0.215	0.59	0	0	0.15	1.648333333	None	FALSE	FALSE	FALSE	FALSE	FALSE	FALSE	FALSE	Not M-Started	No Hit	NA
Lg0tf017144g0u	0.31	0.625	0.19	0.06	0.44	0	0.055	0.281666667	None	FALSE	FALSE	FALSE	FALSE	FALSE	FALSE	FALSE	Not M-Started	No Hit	NA
Lg0tf017145g0u	0	0	0	0	0	0	0	1.106666667	None	FALSE	FALSE	FALSE	FALSE	FALSE	FALSE	FALSE	Not M-Started	O44318	NA
Lg0tf017146g0u	0	0.235	4.735	0.78	0.53	0	0	0	None	FALSE	FALSE	FALSE	FALSE	FALSE	FALSE	FALSE	Not M-Started	S5EQT0	NA
Lg0tf017147g0u	1.77	0.335	0.425	0.265	0.16	0	1.23	3.423333333	None	FALSE	FALSE	FALSE	FALSE	FALSE	FALSE	FALSE	Not M-Started	No Hit	NA
Lg0tf017243g0u	0	0	6.4	0	0	0	0	0	None	FALSE	FALSE	FALSE	FALSE	FALSE	FALSE	FALSE	Not M-Started	No Hit	NA
Lg0tf017244g0u	0	0	3.99	0	0	0	0	0	None	FALSE	FALSE	FALSE	FALSE	FALSE	FALSE	FALSE	Not M-Started	M7T5G9	NA
Lg0tf017245g0u	0	0.38	3.855	0.245	0	0	0	0	None	FALSE	FALSE	FALSE	FALSE	FALSE	FALSE	FALSE	Not M-Started	S5EP72	NA
Lg0tf017246g0u	0	0	0	0	0	0	0	0	None	FALSE	FALSE	FALSE	FALSE	FALSE	FALSE	FALSE	Not M-Started	No Hit	NA
Lg0tf017247g0u	0	0	0	0	0	0	0	0.018333333	None	FALSE	FALSE	FALSE	FALSE	FALSE	FALSE	FALSE	No Signal Peptide	No Hit	NA
Lg0tf017248g0u	0	0	0	0	0	0	0	0	None	FALSE	FALSE	FALSE	FALSE	FALSE	FALSE	FALSE	Not M-Started	No Hit	NA
Lg0tf017249g0u	0	0	0	0	0	0	0	0	None	FALSE	FALSE	FALSE	FALSE	FALSE	FALSE	FALSE	Not M-Started	T1IVC4	NA
Lg0tf017250g0u	0.53	0	0	0	0.855	0	0	0	None	FALSE	FALSE	FALSE	FALSE	FALSE	FALSE	FALSE	Not M-Started	H0U2E3	NA
Lg0tf017251g0u	0	0	0	0	0	0	0	0.181666667	None	FALSE	FALSE	FALSE	FALSE	FALSE	FALSE	FALSE	Not M-Started	D6WNN7	NA
Lg0tf017252g0u	0	0	0	0	0	0	0	0	None	FALSE	FALSE	FALSE	FALSE	FALSE	FALSE	FALSE	Not M-Started	No Hit	NA
Lg0tf017253g0u	0	0	0.38	0	0	0	0	0.621666667	None	FALSE	FALSE	FALSE	FALSE	FALSE	FALSE	FALSE	Not M-Started	No Hit	NA
Lg0tf017254g0u	0	0	7.04	0.23	0	0	0	0.08	None	FALSE	FALSE	FALSE	FALSE	FALSE	FALSE	FALSE	Not M-Started	D4HFH7	NA
Lg0tf017368g0u	0	0	0	0	0	0	0	0.158333333	None	FALSE	FALSE	FALSE	FALSE	FALSE	FALSE	FALSE	Not M-Started	I3JMK7	NA
Lg0tf017369g0u	0	0	0	0	0	0	0	0.723333333	None	FALSE	FALSE	FALSE	FALSE	FALSE	FALSE	FALSE	Not M-Started	No Hit	NA
Lg0tf017370g0u	0	0	0	0	0	0	0	0	None	FALSE	FALSE	FALSE	FALSE	FALSE	FALSE	FALSE	Not M-Started	L7MJZ5	NA
Lg0tf017371g0u	0	0	0	0	0	0	0	0	None	FALSE	FALSE	FALSE	FALSE	FALSE	FALSE	FALSE	Not M-Started	F6SV98	NA
Lg0tf017372g0u	0	0	0	0	0	0	0	0	None	FALSE	FALSE	FALSE	FALSE	FALSE	FALSE	FALSE	No Signal Peptide	B4L7N1	NA
Lg0tf017373g0u	0	0	0	0	0	0	0	0	None	FALSE	FALSE	FALSE	FALSE	FALSE	FALSE	FALSE	Not M-Started	No Hit	NA
Lg0tf017374g0u	0	0	0	0	0	0	0	0.061666667	None	FALSE	FALSE	FALSE	FALSE	FALSE	FALSE	FALSE	Not M-Started	B7ZR89	NA
Lg0tf017375g0u	0	0	0	0	0	0	0	0	None	FALSE	FALSE	FALSE	FALSE	FALSE	FALSE	FALSE	Not M-Started	No Hit	NA
Lg0tf017376g0u	0	0	0	0	0	0	0	0	None	FALSE	FALSE	FALSE	FALSE	FALSE	FALSE	FALSE	Not M-Started	S4RRB5	NA
Lg0tf017377g0u	0	0	0	0	0.47	0	0	0	None	FALSE	FALSE	FALSE	FALSE	FALSE	FALSE	FALSE	Not M-Started	No Hit	NA
Lg0tf017378g0u	0	0	0	0	0	0	0	0.47	None	FALSE	FALSE	FALSE	FALSE	FALSE	FALSE	FALSE	Not M-Started	No Hit	NA
Lg0tf017379g0u	0	0	0	0	0.545	0	0	0.263333333	None	FALSE	FALSE	FALSE	FALSE	FALSE	FALSE	FALSE	Not M-Started	T1IXU8	NA
Lg0tf017380g0p	0	0	0.755	0	0	0	0	0.095	None	FALSE	FALSE	FALSE	FALSE	FALSE	FALSE	FALSE	Not M-Started	D0B1M8	NA
Lg0tf017381g0u	0.53	0	4.8	0.475	0	0	0	0	None	FALSE	FALSE	FALSE	FALSE	FALSE	FALSE	FALSE	Not M-Started	F1U1Q8	NA
Lg0tf017382g0u	0	0.2	1.365	0.785	0.45	0	0	0.098333333	None	FALSE	FALSE	FALSE	FALSE	FALSE	FALSE	FALSE	Not M-Started	S5EGI3	NA
Lg0tf017383g0u	0.19	0	0.595	0.445	0.45	0	0	0.811666667	None	FALSE	FALSE	FALSE	FALSE	FALSE	FALSE	FALSE	Not M-Started	D7GXP1	NA
Lg0tf017384g0u	0.15	0.225	6.82	0.27	0	0	0	0.16	None	FALSE	FALSE	FALSE	FALSE	FALSE	FALSE	FALSE	Not M-Started	F1U2U0	NA
Lg0tf017385g0u	0	0	3.235	0.64	0	0	0	0	None	FALSE	FALSE	FALSE	FALSE	FALSE	FALSE	FALSE	Not M-Started	S5ECC9	NA
Lg0tf017386g0u	0	0	0	0.945	0.42	0	0	0	None	FALSE	FALSE	FALSE	FALSE	FALSE	FALSE	FALSE	Not M-Started	No Hit	NA
Lg0tf017387g0u	0.27	0	0.055	0.68	0.2	0	0.505	0.386666667	None	FALSE	FALSE	FALSE	FALSE	FALSE	FALSE	FALSE	Not M-Started	D3PGT8	NA
Lg0tf017388g0u	0	0	0.04	0	0.02	0	0.115	0.088333333	None	FALSE	FALSE	FALSE	FALSE	FALSE	FALSE	FALSE	Not M-Started	Q6JT24	NA
Lg0tf017389g0u	0.99	0	0.12	2.37	0.71	0	0.335	0.145	None	FALSE	FALSE	FALSE	FALSE	FALSE	FALSE	FALSE	Not M-Started	No Hit	NA
Lg0tf017492g0u	0.27	0	0	0	0	0	0	3.616666667	None	FALSE	FALSE	FALSE	FALSE	FALSE	FALSE	FALSE	Not M-Started	O44315	NA
Lg0tf017493g0u	0	0	8.085	0	0	0	0	0	None	FALSE	FALSE	FALSE	FALSE	FALSE	FALSE	FALSE	Not M-Started	No Hit	NA
Lg0tf017494g0u	0	0.18	4.915	0.235	0.475	0	0.355	0	None	FALSE	FALSE	FALSE	FALSE	FALSE	FALSE	FALSE	Not M-Started	E9X559	NA
Lg0tf017495g0u	0	0	5.71	0	0	0	0	0	None	FALSE	FALSE	FALSE	FALSE	FALSE	FALSE	FALSE	Not M-Started	S5EHR1	NA
Lg0tf017496g0u	0	0	2.44	0	0	0	0	0	None	FALSE	FALSE	FALSE	FALSE	FALSE	FALSE	FALSE	Not M-Started	S0H9I6	NA
Lg0tf017497g0u	0	0	5.69	0	0	0	0.485	0	None	FALSE	FALSE	FALSE	FALSE	FALSE	FALSE	FALSE	Not M-Started	S5TTQ0	NA
Lg0tf017498g0u	0	0	0	0	0	0	0	0	None	FALSE	FALSE	FALSE	FALSE	FALSE	FALSE	FALSE	Not M-Started	T1I0S2	NA
Lg0tf017499g0u	0	0	0	0	0	0	0	0	None	FALSE	FALSE	FALSE	FALSE	FALSE	FALSE	FALSE	Not M-Started	No Hit	NA
Lg0tf017500g0u	0	0	0	0	0	0	0	0	None	FALSE	FALSE	FALSE	FALSE	FALSE	FALSE	FALSE	Not M-Started	L7MGF1	NA
Lg0tf017501g0u	0	0	0	0	0	0	0	0	None	FALSE	FALSE	FALSE	FALSE	FALSE	FALSE	FALSE	Not M-Started	T1IYE6	NA
Lg0tf017502g0u	0	0	0	0	0	0	0	0	None	FALSE	FALSE	FALSE	FALSE	FALSE	FALSE	FALSE	Not M-Started	T1G9B7	NA
Lg0tf017503g0u	2.97	1.655	1.025	0.685	0.605	0	1.12	2.046666667	None	FALSE	FALSE	FALSE	FALSE	FALSE	FALSE	FALSE	Not M-Started	No Hit	NA
Lg0tf017504g0u	0	0	0	0	0	0	0	0.68	None	FALSE	FALSE	FALSE	FALSE	FALSE	FALSE	FALSE	No Signal Peptide	No Hit	NA
Lg0tf017505g0u	0	0	0	0	0	0	0	0.511666667	None	FALSE	FALSE	FALSE	FALSE	FALSE	FALSE	FALSE	Not M-Started	No Hit	NA
Lg0tf017506g0u	0	0	0	0	0	0	0	0.391666667	None	FALSE	FALSE	FALSE	FALSE	FALSE	FALSE	FALSE	Not M-Started	No Hit	NA
Lg0tf017507g0u	0	0	0	1.52	0.105	0	0	2.055	None	FALSE	FALSE	FALSE	FALSE	FALSE	FALSE	FALSE	No Signal Peptide	H6UFG0	NA
Lg0tf017508g0u	0.85	0	13.78	0.13	0	0	0.1	44.665	None	FALSE	FALSE	FALSE	FALSE	FALSE	FALSE	FALSE	Not M-Started	No Hit	NA
Lg0tf017509g0u	0	0	0	0	0	0	0	0.328333333	None	FALSE	FALSE	FALSE	FALSE	FALSE	FALSE	FALSE	Not M-Started	Q5Y975	NA
Lg0tf017510g0u	0.24	0	0	0.045	0.06	0	0	6.135	None	FALSE	FALSE	FALSE	FALSE	FALSE	FALSE	FALSE	Not M-Started	No Hit	NA
Lg0tf017511g0u	1.34	1.195	6.115	1.91	1.21	0	1.205	1.201666667	None	FALSE	FALSE	FALSE	FALSE	FALSE	FALSE	FALSE	Not M-Started	No Hit	NA
Lg0tf017622g0u	0	0	0	0	0	0	0	1.06	None	FALSE	FALSE	FALSE	FALSE	FALSE	FALSE	FALSE	Not M-Started	No Hit	NA
Lg0tf017623g0u	0	0	0	0	0	0	0	0.24	None	FALSE	FALSE	FALSE	FALSE	FALSE	FALSE	FALSE	Not M-Started	No Hit	NA
Lg0tf017624g0u	0	0	0	0.165	0	0	0	0.19	None	FALSE	FALSE	FALSE	FALSE	FALSE	FALSE	FALSE	Not M-Started	J9M5Z1	NA
Lg0tf017625g0u	0	0	6.56	0	0	0	0	0	None	FALSE	FALSE	FALSE	FALSE	FALSE	FALSE	FALSE	Not M-Started	No Hit	NA
Lg0tf017626g0u	0	0	4.905	0	0	0	0	0	None	FALSE	FALSE	FALSE	FALSE	FALSE	FALSE	FALSE	Not M-Started	No Hit	NA
Lg0tf017627g0u	0	0	4.09	0	0	0	0	0	None	FALSE	FALSE	FALSE	FALSE	FALSE	FALSE	FALSE	Not M-Started	S5ECI1	NA
Lg0tf017628g0u	0	0	0	0	0	0	0	0.173333333	None	FALSE	FALSE	FALSE	FALSE	FALSE	FALSE	FALSE	Not M-Started	No Hit	NA
Lg0tf017629g0u	0	0	0	0	0	0	0	0	None	FALSE	FALSE	FALSE	FALSE	FALSE	FALSE	FALSE	Not M-Started	No Hit	NA
Lg0tf017630g0u	0	0	0	0	0	0	0	0	None	FALSE	FALSE	FALSE	FALSE	FALSE	FALSE	FALSE	Not M-Started	T1HB23	NA
Lg0tf017631g0u	0	0	0	0	0	0	0	0	None	FALSE	FALSE	FALSE	FALSE	FALSE	FALSE	FALSE	No Signal Peptide	T1IHB3	NA
Lg0tf017632g0u	0	0	0	0	0	0	0	0.018333333	None	FALSE	FALSE	FALSE	FALSE	FALSE	FALSE	FALSE	No Signal Peptide	No Hit	NA
Lg0tf017633g0u	0	0	0.34	0	0	0	0	0	None	FALSE	FALSE	FALSE	FALSE	FALSE	FALSE	FALSE	No Signal Peptide	E7D1W1	008296-0
Lg0tf017634g0u	0.22	0	0	0	0.32	0	0	0	None	FALSE	FALSE	FALSE	FALSE	FALSE	FALSE	FALSE	No Signal Peptide	H0U2Q2	NA
Lg0tf017635g0u	0	0	0	0	0	0	0	0.475	None	FALSE	FALSE	FALSE	FALSE	FALSE	FALSE	FALSE	Not M-Started	No Hit	NA
Lg0tf017636g0u	0	0	0	0.06	0.04	0	0	31.45	None	FALSE	FALSE	FALSE	FALSE	FALSE	FALSE	FALSE	Not M-Started	No Hit	002984-0
Lg0tf017637g0u	3.27	2.81	2.53	1.55	4.8	0	9.72	3.996666667	None	FALSE	FALSE	FALSE	FALSE	FALSE	FALSE	FALSE	No Signal Peptide	No Hit	NA
Lg0tf017638g0u	0.21	0.95	0.23	0.23	2.57	0	1.71	1.341666667	None	FALSE	FALSE	FALSE	FALSE	FALSE	FALSE	FALSE	No Signal Peptide	B4J8N5	NA
Lg0tf017639g0u	0	0.14	0	0	0	0	0	1.1	None	FALSE	FALSE	FALSE	FALSE	FALSE	FALSE	FALSE	Not M-Started	No Hit	NA
Lg0tf017640g0u	0	0	0	0.33	0	0	0	0.596666667	None	FALSE	FALSE	FALSE	FALSE	FALSE	FALSE	FALSE	Not M-Started	E2ANF7	NA
Lg0tf017641g0u	0	0	0	0	0	0	0	0.39	None	FALSE	FALSE	FALSE	FALSE	FALSE	FALSE	FALSE	No Signal Peptide	No Hit	NA
Lg0tf017642g0u	0	0	4.935	0.5	0	0	0	0	None	FALSE	FALSE	FALSE	FALSE	FALSE	FALSE	FALSE	Not M-Started	Q6AA95	NA
Lg0tf017643g0u	1.37	0.795	0.715	2.52	1.04	0	2.21	1.606666667	None	FALSE	FALSE	FALSE	FALSE	FALSE	FALSE	FALSE	Not M-Started	No Hit	NA
Lg0tf017742g0u	0	0.92	0.775	0	0	0	0	0.061666667	None	FALSE	FALSE	FALSE	FALSE	FALSE	FALSE	FALSE	Not M-Started	S5EK11	NA
Lg0tf017743g0u	0.14	0	1.02	0	0	0	0	0.083333333	None	FALSE	FALSE	FALSE	FALSE	FALSE	FALSE	FALSE	No Signal Peptide	No Hit	NA
Lg0tf017744g0u	0	0	4.125	0	0	0	0	0	None	FALSE	FALSE	FALSE	FALSE	FALSE	FALSE	FALSE	Not M-Started	No Hit	NA
Lg0tf017745g0u	0	0.245	6.58	0	0	0	0.245	0	None	FALSE	FALSE	FALSE	FALSE	FALSE	FALSE	FALSE	Not M-Started	S5EK48	NA
Lg0tf017746g0u	0	0	3.3	0	0	0	0	0	None	FALSE	FALSE	FALSE	FALSE	FALSE	FALSE	FALSE	Not M-Started	No Hit	NA
Lg0tf017747g0u	0	0.245	4.945	0.33	0	0	0	0	None	FALSE	FALSE	FALSE	FALSE	FALSE	FALSE	FALSE	Not M-Started	S5EQI7	NA
Lg0tf017748g0u	0	0	0	0	0	0	0	0	None	FALSE	FALSE	FALSE	FALSE	FALSE	FALSE	FALSE	Not M-Started	No Hit	NA
Lg0tf017749g0u	0	0	0	0	0	0	0	0	None	FALSE	FALSE	FALSE	FALSE	FALSE	FALSE	FALSE	Not M-Started	K1PYL9	NA
Lg0tf017750g0u	0	0	0	0	0	0	0	0	None	FALSE	FALSE	FALSE	FALSE	FALSE	FALSE	FALSE	Not M-Started	No Hit	NA
Lg0tf017751g0u	0	0	0.045	0	0	0	0	0.011666667	None	FALSE	FALSE	FALSE	FALSE	FALSE	FALSE	FALSE	No Signal Peptide	No Hit	NA
Lg0tf017752g0u	0	0	0	0	0	0	0	0	None	FALSE	FALSE	FALSE	FALSE	FALSE	FALSE	FALSE	Not M-Started	No Hit	NA
Lg0tf017753g0u	0	0	0	0	0	0	0	0.031666667	None	FALSE	FALSE	FALSE	FALSE	FALSE	FALSE	FALSE	Not M-Started	No Hit	NA
Lg0tf017754g0u	0	0	0	1.125	0	0	0	0.038333333	None	FALSE	FALSE	FALSE	FALSE	FALSE	FALSE	FALSE	Not M-Started	No Hit	NA
Lg0tf017755g0u	0	0	0	0	0	0	0	0.911666667	None	FALSE	FALSE	FALSE	FALSE	FALSE	FALSE	FALSE	No Signal Peptide	No Hit	NA
Lg0tf017756g0u	1.25	0	0.185	1.195	0.18	0	0.46	0.38	None	FALSE	FALSE	FALSE	FALSE	FALSE	FALSE	FALSE	Not M-Started	No Hit	NA
Lg0tf017757g0u	0	0.335	0	0.265	0.08	0	0.395	1.166666667	None	FALSE	FALSE	FALSE	FALSE	FALSE	FALSE	FALSE	Not M-Started	F4WZI6	NA
Lg0tf017758g0u	0	0	0	0	0	0	0	0.893333333	None	FALSE	FALSE	FALSE	FALSE	FALSE	FALSE	FALSE	Not M-Started	No Hit	NA
Lg0tf017759g0u	0	0	4.135	0	0	0	0	0	None	FALSE	FALSE	FALSE	FALSE	FALSE	FALSE	FALSE	Not M-Started	Q6ABN7	NA
Lg0tf017760g0u	0	0.49	2.465	0.66	0	0	0.13	0.121666667	None	FALSE	FALSE	FALSE	FALSE	FALSE	FALSE	FALSE	Not M-Started	G0BEM8	NA
Lg0tf017761g0u	0.16	0	0.105	0.195	0.295	0	0.52	379.1533333	None	FALSE	FALSE	FALSE	FALSE	FALSE	FALSE	FALSE	No Signal Peptide	No Hit	002998-0
Lg0tf017848g0u	0	0	6.845	0	0	0	0	0	None	FALSE	FALSE	FALSE	FALSE	FALSE	FALSE	FALSE	Not M-Started	No Hit	NA
Lg0tf017849g0u	0.28	0	5.805	0.33	0	0	0	0	None	FALSE	FALSE	FALSE	FALSE	FALSE	FALSE	FALSE	Not M-Started	S5EVK3	NA
Lg0tf017850g0u	0	0	3.31	0	0	0	0	0	None	FALSE	FALSE	FALSE	FALSE	FALSE	FALSE	FALSE	Not M-Started	B9G060	NA
Lg0tf017851g0u	0	0.25	3.335	0	0.56	0	0	0	None	FALSE	FALSE	FALSE	FALSE	FALSE	FALSE	FALSE	Not M-Started	S5EWR4	NA
Lg0tf017852g0u	0	0	0	0	0	0	0	0	None	FALSE	FALSE	FALSE	FALSE	FALSE	FALSE	FALSE	Signal Peptide	No Hit	NA
Lg0tf017853g0u	0	0	0	0	0	0	0	0	None	FALSE	FALSE	FALSE	FALSE	FALSE	FALSE	FALSE	Not M-Started	K1PPM6	NA
Lg0tf017854g0u	0	0	0	0	0	0	0	0	None	FALSE	FALSE	FALSE	FALSE	FALSE	FALSE	FALSE	Not M-Started	L7MHL4	NA
Lg0tf017855g0u	0	0	0	0	0	0	0	0	None	FALSE	FALSE	FALSE	FALSE	FALSE	FALSE	FALSE	Not M-Started	T1J6Q3	NA
Lg0tf017856g0u	0	0	0	0.05	0.03	0	0	0	None	FALSE	FALSE	FALSE	FALSE	FALSE	FALSE	FALSE	Not M-Started	No Hit	NA
Lg0tf017857g0u	0	0	0	0	0	0	0	0	None	FALSE	FALSE	FALSE	FALSE	FALSE	FALSE	FALSE	Not M-Started	No Hit	NA
Lg0tf017858g0u	0	0	0	0.095	0	0	0	0	None	FALSE	FALSE	FALSE	FALSE	FALSE	FALSE	FALSE	Not M-Started	No Hit	NA
Lg0tf017859g0u	0	0	0	0	0	0	0	0	None	FALSE	FALSE	FALSE	FALSE	FALSE	FALSE	FALSE	Not M-Started	G3MRZ3	NA
Lg0tf017860g0u	0	0	0	0	0	0	0	0	None	FALSE	FALSE	FALSE	FALSE	FALSE	FALSE	FALSE	Not M-Started	D2CFI7	NA
Lg0tf017861g0u	0	0	0	0	0	0	0	0	None	FALSE	FALSE	FALSE	FALSE	FALSE	FALSE	FALSE	Not M-Started	N6TMC1	NA
Lg0tf017862g0u	0	0	0.83	0.66	0.56	0	0.25	0	None	FALSE	FALSE	FALSE	FALSE	FALSE	FALSE	FALSE	Not M-Started	S5EK25	NA
Lg0tf017863g0u	0	0	0	0	0	0	0	0.323333333	None	FALSE	FALSE	FALSE	FALSE	FALSE	FALSE	FALSE	Not M-Started	No Hit	NA
Lg0tf017864g0u	0	0	0	0	0	0	0	0.476666667	None	FALSE	FALSE	FALSE	FALSE	FALSE	FALSE	FALSE	No Signal Peptide	No Hit	NA
Lg0tf017865g0u	0	0	0	0.095	0	0	0	1.701666667	None	FALSE	FALSE	FALSE	FALSE	FALSE	FALSE	FALSE	Not M-Started	No Hit	NA
Lg0tf017866g0u	0.42	1.99	0.07	0.185	0.08	0	1.08	150.1433333	None	FALSE	FALSE	FALSE	FALSE	FALSE	FALSE	FALSE	Not M-Started	No Hit	NA
Lg0tf017867g0u	0.49	0.18	0	0.075	0.09	0	0.44	1.728333333	None	FALSE	FALSE	FALSE	FALSE	FALSE	FALSE	FALSE	Not M-Started	No Hit	NA
Lg0tf017868g0u	0	0.545	0.115	0.22	0.2	0	0.18	0.37	None	FALSE	FALSE	FALSE	FALSE	FALSE	FALSE	FALSE	Not M-Started	T1E1T8	NA
Lg0tf017869g0u	0	0	0.145	98.72	1.63	0	0	0.04	None	FALSE	FALSE	FALSE	TRUE	FALSE	FALSE	FALSE	Not M-Started	No Hit	NA
Lg0tf017870g0u	0	0	0	0	0	0	0	0.278333333	None	FALSE	FALSE	FALSE	FALSE	FALSE	FALSE	FALSE	Not M-Started	J9F9C4	NA
Lg0tf017970g0u	0	0	8.22	0.145	1.495	0	0	0	None	FALSE	FALSE	FALSE	FALSE	FALSE	FALSE	FALSE	Not M-Started	S5ERQ2	NA
Lg0tf017971g0u	0	0	7.55	0	0	0	0.25	0	None	FALSE	FALSE	FALSE	FALSE	FALSE	FALSE	FALSE	Not M-Started	S5EN88	NA
Lg0tf017972g0u	0	0.455	3.6	0.095	0	0	0	0	None	FALSE	FALSE	FALSE	FALSE	FALSE	FALSE	FALSE	Not M-Started	S5ESC7	NA
Lg0tf017973g0u	0.28	0	4.18	0	0	0	0	0	None	FALSE	FALSE	FALSE	FALSE	FALSE	FALSE	FALSE	Not M-Started	No Hit	NA
Lg0tf017974g0u	0	0	4.895	0	0	0	0	0	None	FALSE	FALSE	FALSE	FALSE	FALSE	FALSE	FALSE	Not M-Started	G7U486	NA
Lg0tf017975g0u	0	0	3.355	0	1.13	0	0	0.075	None	FALSE	FALSE	FALSE	FALSE	FALSE	FALSE	FALSE	Not M-Started	S5EE21	NA
Lg0tf017976g0u	0	0	4.195	0	0	0	0	0	None	FALSE	FALSE	FALSE	FALSE	FALSE	FALSE	FALSE	Not M-Started	S5EME1	NA
Lg0tf017977g0u	0	0	0	0	0	0	0	0.036666667	None	FALSE	FALSE	FALSE	FALSE	FALSE	FALSE	FALSE	Not M-Started	No Hit	NA
Lg0tf017978g0u	0	0	0	0	0	0	0	0	None	FALSE	FALSE	FALSE	FALSE	FALSE	FALSE	FALSE	Not M-Started	B1P1K2	NA
Lg0tf017979g0u	0	0	0	0	0	0	0	0	None	FALSE	FALSE	FALSE	FALSE	FALSE	FALSE	FALSE	Not M-Started	No Hit	NA
Lg0tf017980g0u	0	0	0	0	0	0	0	0	None	FALSE	FALSE	FALSE	FALSE	FALSE	FALSE	FALSE	Not M-Started	T1ISF1	NA
Lg0tf017981g0u	0	0	0	0	0	0	0	0	None	FALSE	FALSE	FALSE	FALSE	FALSE	FALSE	FALSE	Not M-Started	G3MM65	NA
Lg0tf017982g0u	0	0	0	0	0	0	0	0	None	FALSE	FALSE	FALSE	FALSE	FALSE	FALSE	FALSE	Not M-Started	T1EUK3	NA
Lg0tf017983g0u	0	0	0	0	0	0	0	0	None	FALSE	FALSE	FALSE	FALSE	FALSE	FALSE	FALSE	Not M-Started	L7MDF5	NA
Lg0tf017984g0u	0	0	0	0	0	0	0	0	None	FALSE	FALSE	FALSE	FALSE	FALSE	FALSE	FALSE	Not M-Started	H2BQ12	NA
Lg0tf017985g0u	0	0	0	0.115	0	0	0.095	1.275	None	FALSE	FALSE	FALSE	FALSE	FALSE	FALSE	FALSE	Not M-Started	No Hit	NA
Lg0tf017986g0u	0.2	0	0.065	0.06	0	0	0	81.94833333	None	FALSE	FALSE	FALSE	FALSE	FALSE	FALSE	FALSE	No Signal Peptide	No Hit	013744-0
Lg0tf017987g0u	0	0	0	0	0	0	0	0.26	None	FALSE	FALSE	FALSE	FALSE	FALSE	FALSE	FALSE	Not M-Started	No Hit	NA
Lg0tf017988g0u	0.19	0.355	2.985	0	0	0	0	0.05	None	FALSE	FALSE	FALSE	FALSE	FALSE	FALSE	FALSE	Not M-Started	A8GG09	NA
Lg0tf017989g0u	0.25	0	0.755	0.3	0.18	0	0	0.11	None	FALSE	FALSE	FALSE	FALSE	FALSE	FALSE	FALSE	Not M-Started	No Hit	NA
Lg0tf017990g0u	0	0.185	4.405	0.12	0	0	0	0	None	FALSE	FALSE	FALSE	FALSE	FALSE	FALSE	FALSE	Not M-Started	D4E838	NA
Lg0tf017991g0u	1.26	0.38	0.52	0.405	0.445	0	0.275	0.953333333	None	FALSE	FALSE	FALSE	FALSE	FALSE	FALSE	FALSE	Not M-Started	No Hit	NA
Lg0tf018116g0u	0	0	0	0	0	0	0	1.298333333	None	FALSE	FALSE	FALSE	FALSE	FALSE	FALSE	FALSE	Not M-Started	K1PNP9	NA
Lg0tf018117g0u	0	0	5.06	0	0	0	0	0	None	FALSE	FALSE	FALSE	FALSE	FALSE	FALSE	FALSE	Not M-Started	K0YTM7	NA
Lg0tf018118g0u	0	0	6.37	0.135	0	0	0	0	None	FALSE	FALSE	FALSE	FALSE	FALSE	FALSE	FALSE	Not M-Started	S5ERF1	NA
Lg0tf018119g0u	0	0	4.24	0	0.575	0	0	0	None	FALSE	FALSE	FALSE	FALSE	FALSE	FALSE	FALSE	Not M-Started	S5EXU8	NA
Lg0tf018120g0u	0	0	0	0	0	0	0	0	None	FALSE	FALSE	FALSE	FALSE	FALSE	FALSE	FALSE	Not M-Started	No Hit	NA
Lg0tf018121g0u	1.42	0	0	0	0	0	0	0	None	FALSE	FALSE	FALSE	FALSE	FALSE	FALSE	FALSE	No Signal Peptide	No Hit	NA
Lg0tf018122g0u	0	0	0	0	0	0	0	0	None	FALSE	FALSE	FALSE	FALSE	FALSE	FALSE	FALSE	Not M-Started	No Hit	NA
Lg0tf018123g0u	0.53	0.82	0	0	0	0	0	0.288333333	None	FALSE	FALSE	FALSE	FALSE	FALSE	FALSE	FALSE	Not M-Started	No Hit	NA
Lg0tf018124g0u	0	0	0	0	0	0	0.08	0	None	FALSE	FALSE	FALSE	FALSE	FALSE	FALSE	FALSE	No Signal Peptide	No Hit	NA
Lg0tf018125g0u	0	0	0	0	0	0	0	0	None	FALSE	FALSE	FALSE	FALSE	FALSE	FALSE	FALSE	Not M-Started	No Hit	NA
Lg0tf018126g0u	0	0	0	0	0	0	0	0.556666667	None	FALSE	FALSE	FALSE	FALSE	FALSE	FALSE	FALSE	Not M-Started	T1IRJ2	NA
Lg0tf018127g0u	0	0	0	0.055	0	0	0	0.286666667	None	FALSE	FALSE	FALSE	FALSE	FALSE	FALSE	FALSE	No Signal Peptide	No Hit	NA
Lg0tf018128g0u	0	0	0	0	0	0	0	22.43166667	None	FALSE	FALSE	FALSE	FALSE	FALSE	FALSE	FALSE	Not M-Started	No Hit	NA
Lg0tf018129g0u	0	0	0	0	0	0	0	0	None	FALSE	FALSE	FALSE	FALSE	FALSE	FALSE	FALSE	Not M-Started	No Hit	NA
Lg0tf018130g0u	0	0	0	0	0	0	0	1.485	None	FALSE	FALSE	FALSE	FALSE	FALSE	FALSE	FALSE	No Signal Peptide	No Hit	NA
Lg0tf018131g0u	0	1.13	0	0	0	0	0	0.276666667	None	FALSE	FALSE	FALSE	FALSE	FALSE	FALSE	FALSE	Not M-Started	No Hit	NA
Lg0tf018132g0u	0	0	0	0	0.1	0	0	1.961666667	None	FALSE	FALSE	FALSE	FALSE	FALSE	FALSE	FALSE	Not M-Started	No Hit	NA
Lg0tf018133g0u	4.34	1.455	2.76	4.155	3.76	0	3.375	3.35	None	FALSE	FALSE	FALSE	FALSE	FALSE	FALSE	FALSE	No Signal Peptide	No Hit	NA
Lg0tf018134g0u	0.57	0.505	4.435	0.345	0	0	0.255	0	None	FALSE	FALSE	FALSE	FALSE	FALSE	FALSE	FALSE	Not M-Started	S5EFB0	NA
Lg0tf018135g0u	0	0	0	0	0.04	0	0	0.455	None	FALSE	FALSE	FALSE	FALSE	FALSE	FALSE	FALSE	Not M-Started	No Hit	NA
Lg0tf018136g0u	0.38	0	0.08	0.15	0.235	0	0.175	0.415	None	FALSE	FALSE	FALSE	FALSE	FALSE	FALSE	FALSE	Not M-Started	No Hit	NA
Lg0tf018137g0u	0.57	0	6.765	0	0	0	0	0	None	FALSE	FALSE	FALSE	FALSE	FALSE	FALSE	FALSE	Not M-Started	G7U8D0	NA
Lg0tf018250g0u	0	0	0	0.345	0	0	0	0.341666667	None	FALSE	FALSE	FALSE	FALSE	FALSE	FALSE	FALSE	Not M-Started	K7JB95	NA
Lg0tf018251g0u	0	0	9.44	0	0	0	0	0	None	FALSE	FALSE	FALSE	FALSE	FALSE	FALSE	FALSE	Not M-Started	No Hit	NA
Lg0tf018252g0u	0	0	8.455	0.305	0.09	0	0	0	None	FALSE	FALSE	FALSE	FALSE	FALSE	FALSE	FALSE	Not M-Started	G7U407	NA
Lg0tf018253g0u	0	0	0	0	0	0	0	0	None	FALSE	FALSE	FALSE	FALSE	FALSE	FALSE	FALSE	Not M-Started	No Hit	NA
Lg0tf018254g0u	0	0	0	0	0	0	0	0	None	FALSE	FALSE	FALSE	FALSE	FALSE	FALSE	FALSE	Not M-Started	F7IA97	NA
Lg0tf018255g0u	0	0	0	0	0	0	0	0	None	FALSE	FALSE	FALSE	FALSE	FALSE	FALSE	FALSE	Not M-Started	No Hit	NA
Lg0tf018256g0u	0	0	0	0	0	0	0	0	None	FALSE	FALSE	FALSE	FALSE	FALSE	FALSE	FALSE	Not M-Started	E0VCA6	NA
Lg0tf018257g0u	0.21	0	0	0.25	0.04	0	0	0.13	None	FALSE	FALSE	FALSE	FALSE	FALSE	FALSE	FALSE	Not M-Started	J9M9M8	NA
Lg0tf018258g0u	0	0	0	0	0	0	0	0	None	FALSE	FALSE	FALSE	FALSE	FALSE	FALSE	FALSE	Signal Peptide	No Hit	NA
Lg0tf018259g0u	0	0	0	0	0	0	0	0	None	FALSE	FALSE	FALSE	FALSE	FALSE	FALSE	FALSE	Not M-Started	L7M0P9	NA
Lg0tf018260g0u	0	0	0	0	0	0	0	0.225	None	FALSE	FALSE	FALSE	FALSE	FALSE	FALSE	FALSE	Not M-Started	No Hit	NA
Lg0tf018261g0u	0	0	0	0	0	0	0	0	None	FALSE	FALSE	FALSE	FALSE	FALSE	FALSE	FALSE	Not M-Started	G3MFQ0	NA
Lg0tf018262g0u	0	0	0	0	0	0	0	0	None	FALSE	FALSE	FALSE	FALSE	FALSE	FALSE	FALSE	Not M-Started	No Hit	NA
Lg0tf018263g0u	0	0	0	0	0	0	0	0	None	FALSE	FALSE	FALSE	FALSE	FALSE	FALSE	FALSE	No Signal Peptide	G9L2T8	NA
Lg0tf018264g0u	0	0	0	0	0	0	0	0	None	FALSE	FALSE	FALSE	FALSE	FALSE	FALSE	FALSE	Not M-Started	No Hit	NA
Lg0tf018265g0u	0	0	0	0	0	0	0	0	None	FALSE	FALSE	FALSE	FALSE	FALSE	FALSE	FALSE	No Signal Peptide	L7M704	NA
Lg0tf018266g0u	0	0	0	0	0	0	0	0	None	FALSE	FALSE	FALSE	FALSE	FALSE	FALSE	FALSE	Not M-Started	No Hit	NA
Lg0tf018267g0u	0	0	0	0	0	0	0	0	None	FALSE	FALSE	FALSE	FALSE	FALSE	FALSE	FALSE	Not M-Started	K1QE97	NA
Lg0tf018268g0u	0	0	0	0.035	0	0	0	1.51	None	FALSE	FALSE	FALSE	FALSE	FALSE	FALSE	FALSE	Not M-Started	No Hit	NA
Lg0tf018269g0u	0	0	0	0	0	0	0	0.631666667	None	FALSE	FALSE	FALSE	FALSE	FALSE	FALSE	FALSE	No Signal Peptide	T1K2T9	004230-0
Lg0tf018270g0u	0	0	0	0.175	0	0	0	0.12	None	FALSE	FALSE	FALSE	FALSE	FALSE	FALSE	FALSE	Not M-Started	No Hit	NA
Lg0tf018271g0u	0	0	0	0	0	0	0	0.26	None	FALSE	FALSE	FALSE	FALSE	FALSE	FALSE	FALSE	Not M-Started	No Hit	NA
Lg0tf018272g0u	0	0	0	0	0	0	0	0.118333333	None	FALSE	FALSE	FALSE	FALSE	FALSE	FALSE	FALSE	Not M-Started	L2GJI3	NA
Lg0tf018273g0u	0	0	0	0	0	0	0	0	None	FALSE	FALSE	FALSE	FALSE	FALSE	FALSE	FALSE	Not M-Started	T1J1P1	NA
Lg0tf018274g0u	0.21	0.1	0.225	0.555	0.105	0	1.785	0.373333333	None	FALSE	FALSE	FALSE	FALSE	FALSE	FALSE	FALSE	Not M-Started	T1JDG1	NA
Lg0tf018275g0u	0	0	0	0.35	0	0	0	0.251666667	None	FALSE	FALSE	FALSE	FALSE	FALSE	FALSE	FALSE	Not M-Started	No Hit	NA
Lg0tf018276g0u	0.24	0.455	0.155	0.475	0.13	0	0.32	0.503333333	None	FALSE	FALSE	FALSE	FALSE	FALSE	FALSE	FALSE	Not M-Started	J9LXS5	NA
Lg0tf018277g0u	0	0.255	4.28	0.51	0	0	0	0	None	FALSE	FALSE	FALSE	FALSE	FALSE	FALSE	FALSE	Not M-Started	S5EM79	NA
Lg0tf018278g0u	6.73	0.135	0	17.67	0.055	0	0	0	None	FALSE	FALSE	FALSE	FALSE	FALSE	FALSE	FALSE	Signal Peptide	No Hit	NA
Lg0tf018400g0u	0	0	0	0	0	0	0	5.416666667	None	FALSE	FALSE	FALSE	FALSE	FALSE	FALSE	FALSE	Not M-Started	No Hit	NA
Lg0tf018401g0u	0.24	0	5.83	0.14	0	0	0.215	0	None	FALSE	FALSE	FALSE	FALSE	FALSE	FALSE	FALSE	Not M-Started	L3RI04	NA
Lg0tf018402g0u	0	0.155	4.695	0.395	0	0	0.15	0	None	FALSE	FALSE	FALSE	FALSE	FALSE	FALSE	FALSE	Not M-Started	D4BHM5	NA
Lg0tf018403g0u	0	0	4.29	0	0	0	0	0	None	FALSE	FALSE	FALSE	FALSE	FALSE	FALSE	FALSE	Not M-Started	S0ADF7	NA
Lg0tf018404g0u	0	0	5.195	0	0	0	0	0	None	FALSE	FALSE	FALSE	FALSE	FALSE	FALSE	FALSE	Not M-Started	S5EPR2	NA
Lg0tf018405g0u	0	0	3.455	0	0	0	0	0	None	FALSE	FALSE	FALSE	FALSE	FALSE	FALSE	FALSE	Not M-Started	S5EPV7	NA
Lg0tf018406g0u	0	0	2.575	0	0	0	0	0.126666667	None	FALSE	FALSE	FALSE	FALSE	FALSE	FALSE	FALSE	Not M-Started	S5EVH6	NA
Lg0tf018407g0u	0	0	4.28	0	0	0	0	0	None	FALSE	FALSE	FALSE	FALSE	FALSE	FALSE	FALSE	Not M-Started	No Hit	NA
Lg0tf018408g0u	0	0	3.445	0	0	0	0	0	None	FALSE	FALSE	FALSE	FALSE	FALSE	FALSE	FALSE	Not M-Started	S5EI40	NA
Lg0tf018409g0u	0	0	3.435	0.345	0	0	0	0	None	FALSE	FALSE	FALSE	FALSE	FALSE	FALSE	FALSE	Not M-Started	S5EWG3	NA
Lg0tf018410g0u	0	0	0	0	0.205	0	0	0	None	FALSE	FALSE	FALSE	FALSE	FALSE	FALSE	FALSE	Not M-Started	L7LUT9	NA
Lg0tf018411g0u	0.18	0	0	0	0.035	0	0	0.09	None	FALSE	FALSE	FALSE	FALSE	FALSE	FALSE	FALSE	Not M-Started	No Hit	NA
Lg0tf018412g0u	0	0	0	0	0	0	0	0.02	None	FALSE	FALSE	FALSE	FALSE	FALSE	FALSE	FALSE	No Signal Peptide	No Hit	NA
Lg0tf018413g0u	0	0	0.36	0	0	0	0	0.261666667	None	FALSE	FALSE	FALSE	FALSE	FALSE	FALSE	FALSE	Not M-Started	No Hit	NA
Lg0tf018414g0u	0	0	0	0	0	0	0	0	None	FALSE	FALSE	FALSE	FALSE	FALSE	FALSE	FALSE	Not M-Started	No Hit	NA
Lg0tf018415g0u	0	0	0	0	0	0	0	0	None	FALSE	FALSE	FALSE	FALSE	FALSE	FALSE	FALSE	No Signal Peptide	E9HMQ5	NA
Lg0tf018416g0u	0	0	0	0	0	0	0	0	None	FALSE	FALSE	FALSE	FALSE	FALSE	FALSE	FALSE	Not M-Started	E9G2M8	NA
Lg0tf018417g0u	0	0	0	0	0	0	0	0.016666667	None	FALSE	FALSE	FALSE	FALSE	FALSE	FALSE	FALSE	No Signal Peptide	No Hit	NA
Lg0tf018418g0u	0	0	0	0	0	0	0	0	None	FALSE	FALSE	FALSE	FALSE	FALSE	FALSE	FALSE	Not M-Started	K1R9Z0	NA
Lg0tf018419g0u	0	0	0	0.175	0	0	0	0.173333333	None	FALSE	FALSE	FALSE	FALSE	FALSE	FALSE	FALSE	Not M-Started	T1HY07	NA
Lg0tf018420g0u	0	0	0	0	0	0	0	0	None	FALSE	FALSE	FALSE	FALSE	FALSE	FALSE	FALSE	Not M-Started	E9G049	NA
Lg0tf018421g0u	0	0	0	0	0	0	0	0	None	FALSE	FALSE	FALSE	FALSE	FALSE	FALSE	FALSE	Not M-Started	No Hit	NA
Lg0tf018422g0u	0	0	0	0.14	0.555	0	0	0.161666667	None	FALSE	FALSE	FALSE	FALSE	FALSE	FALSE	FALSE	Not M-Started	T1J2P5	NA
Lg0tf018423g0u	0	0	0	0	0	0	0	11.80166667	None	FALSE	FALSE	FALSE	FALSE	FALSE	FALSE	FALSE	No Signal Peptide	No Hit	NA
Lg0tf018424g0u	0	1.215	2.755	0	0	0	0	0	None	FALSE	FALSE	FALSE	FALSE	FALSE	FALSE	FALSE	Not M-Started	C5EDI6	NA
Lg0tf018425g0u	0	0.165	0.115	0.105	0	0	0.175	2.783333333	None	FALSE	FALSE	FALSE	FALSE	FALSE	FALSE	FALSE	Signal Peptide	No Hit	013745-0
Lg0tf018426g0u	0	0	0	0	0	0	0	0.995	None	FALSE	FALSE	FALSE	FALSE	FALSE	FALSE	FALSE	Not M-Started	D6WQF1	NA
Lg0tf018427g0u	0.22	0	0	0.26	0	0	0	0.316666667	None	FALSE	FALSE	FALSE	FALSE	FALSE	FALSE	FALSE	Not M-Started	No Hit	NA
Lg0tf018428g0u	0	0	2.59	0.7	0	0	0	0	None	FALSE	FALSE	FALSE	FALSE	FALSE	FALSE	FALSE	Not M-Started	I3AID2	NA
Lg0tf018429g0u	0.25	0	3.005	0	0	0	0	0	None	FALSE	FALSE	FALSE	FALSE	FALSE	FALSE	FALSE	Not M-Started	S5EJ04	NA
Lg0tf018430g0u	0	0.355	2.84	0.14	0.555	0	0	0.041666667	None	FALSE	FALSE	FALSE	FALSE	FALSE	FALSE	FALSE	Not M-Started	H7GAI1	NA
Lg0tf018431g0u	0	0	3.455	0	0.1	0	0.52	0	None	FALSE	FALSE	FALSE	FALSE	FALSE	FALSE	FALSE	Not M-Started	S5EWA1	NA
Lg0tf018432g0u	0.29	0	0	0.515	0.1	0	0	0	None	FALSE	FALSE	FALSE	FALSE	FALSE	FALSE	FALSE	Not M-Started	L7M4R1	NA
Lg0tf018544g0u	0	0	5.21	0.175	0	0	0	0	None	FALSE	FALSE	FALSE	FALSE	FALSE	FALSE	FALSE	Not M-Started	S5EWR4	NA
Lg0tf018545g0u	0	0	3.465	0	1.17	0	0	0	None	FALSE	FALSE	FALSE	FALSE	FALSE	FALSE	FALSE	Not M-Started	S5EDU4	NA
Lg0tf018546g0u	0	0	0	0	0	0	0	0	None	FALSE	FALSE	FALSE	FALSE	FALSE	FALSE	FALSE	Not M-Started	No Hit	NA
Lg0tf018547g0u	0	0	0	0	0	0	0	0	None	FALSE	FALSE	FALSE	FALSE	FALSE	FALSE	FALSE	No Signal Peptide	G3MSU1	NA
Lg0tf018548g0u	0	0	0	0	0	0	0	0	None	FALSE	FALSE	FALSE	FALSE	FALSE	FALSE	FALSE	Not M-Started	B7PPL8	NA
Lg0tf018549g0u	0	0	0	0	0	0	0	0.05	None	FALSE	FALSE	FALSE	FALSE	FALSE	FALSE	FALSE	Not M-Started	B7PHQ7	NA
Lg0tf018550g0u	0	0	0	0	0	0	0	0	None	FALSE	FALSE	FALSE	FALSE	FALSE	FALSE	FALSE	Not M-Started	G1KYT3	NA
Lg0tf018551g0u	0	0.115	0	0	0	0	0.07	0.051666667	None	FALSE	FALSE	FALSE	FALSE	FALSE	FALSE	FALSE	Not M-Started	A8Q7W9	NA
Lg0tf018552g0u	0	0	0	0	0	0	0	0	None	FALSE	FALSE	FALSE	FALSE	FALSE	FALSE	FALSE	No Signal Peptide	S4PF96	NA
Lg0tf018553g0u	0	0	0	0	0	0	0	0	None	FALSE	FALSE	FALSE	FALSE	FALSE	FALSE	FALSE	Not M-Started	No Hit	NA
Lg0tf018554g0u	0	0	0	0	0	0	0	0	None	FALSE	FALSE	FALSE	FALSE	FALSE	FALSE	FALSE	Not M-Started	L7M5Q4	NA
Lg0tf018555g0u	0	0	0	0	0	0	0	0.023333333	None	FALSE	FALSE	FALSE	FALSE	FALSE	FALSE	FALSE	No Signal Peptide	No Hit	NA
Lg0tf018556g0u	0	0	0	0	0	0	0	0	None	FALSE	FALSE	FALSE	FALSE	FALSE	FALSE	FALSE	Not M-Started	A7SSS1	NA
Lg0tf018557g0u	0	0	0	0	0	0	0	0	None	FALSE	FALSE	FALSE	FALSE	FALSE	FALSE	FALSE	Not M-Started	No Hit	NA
Lg0tf018558g0u	0	0	0	0	0	0	0	0.515	None	FALSE	FALSE	FALSE	FALSE	FALSE	FALSE	FALSE	Not M-Started	No Hit	NA
Lg0tf018559g0u	0.28	2.61	2.035	0	0	0	0	0	None	FALSE	FALSE	FALSE	FALSE	FALSE	FALSE	FALSE	No Signal Peptide	No Hit	NA
Lg0tf018560g0u	0	0	2.605	0.53	0	0	0	0	None	FALSE	FALSE	FALSE	FALSE	FALSE	FALSE	FALSE	Not M-Started	No Hit	NA
Lg0tf018561g0u	0	0	6.145	0.425	0	0	0	0	None	FALSE	FALSE	FALSE	FALSE	FALSE	FALSE	FALSE	Not M-Started	D4HDY9	NA
Lg0tf018562g0u	0	0.26	2.595	0	1.755	0	0	0.078333333	None	FALSE	FALSE	FALSE	FALSE	FALSE	FALSE	FALSE	Not M-Started	S5ER69	NA
Lg0tf018563g0u	0.67	0	0.225	1.025	0.525	0	1.14	2.11	None	FALSE	FALSE	FALSE	FALSE	FALSE	FALSE	FALSE	Not M-Started	No Hit	NA
Lg0tf018702g0u	0	0.63	1.32	0.79	2.03	0	9.62	0.22	None	FALSE	FALSE	FALSE	FALSE	FALSE	FALSE	FALSE	Not M-Started	T1IV46	NA
Lg0tf018703g0u	0	0	0	0	0.105	0	0	1.813333333	None	FALSE	FALSE	FALSE	FALSE	FALSE	FALSE	FALSE	Not M-Started	No Hit	NA
Lg0tf018704g0u	0	0	1.75	0	0	0	0	0	None	FALSE	FALSE	FALSE	FALSE	FALSE	FALSE	FALSE	Not M-Started	L8HFM0	NA
Lg0tf018705g0u	0	0.26	5.255	0	0	0	0	0.26	None	FALSE	FALSE	FALSE	FALSE	FALSE	FALSE	FALSE	Not M-Started	S5EKG6	NA
Lg0tf018706g0u	0.29	0.26	4.365	0	0	0	0	0	None	FALSE	FALSE	FALSE	FALSE	FALSE	FALSE	FALSE	Not M-Started	S5EW47	NA
Lg0tf018707g0u	0	0	7.835	0	0	0	0.42	0.055	None	FALSE	FALSE	FALSE	FALSE	FALSE	FALSE	FALSE	Not M-Started	M9VPP1	NA
Lg0tf018708g0u	0	0.265	3.525	0	0.105	0	0	0	None	FALSE	FALSE	FALSE	FALSE	FALSE	FALSE	FALSE	Not M-Started	S5EEY7	NA
Lg0tf018709g0u	0	0	3.515	0.175	0	0	0.265	0	None	FALSE	FALSE	FALSE	FALSE	FALSE	FALSE	FALSE	Not M-Started	S5ENP7	NA
Lg0tf018710g0u	0	0	0	0	0	0	0	0.013333333	None	FALSE	FALSE	FALSE	FALSE	FALSE	FALSE	FALSE	Not M-Started	L7M411	NA
Lg0tf018711g0u	0	0	0	0	0	0	0	0.021666667	None	FALSE	FALSE	FALSE	FALSE	FALSE	FALSE	FALSE	No Signal Peptide	C5J8B8	NA
Lg0tf018712g0u	0	0	0	0	0	0	0	0.036666667	None	FALSE	FALSE	FALSE	FALSE	FALSE	FALSE	FALSE	Not M-Started	No Hit	NA
Lg0tf018713g0u	0	0	0	0	0	0	0	0	None	FALSE	FALSE	FALSE	FALSE	FALSE	FALSE	FALSE	Not M-Started	C3Z1F8	NA
Lg0tf018714g0u	0	0	0	0	0	0	0	0	None	FALSE	FALSE	FALSE	FALSE	FALSE	FALSE	FALSE	Not M-Started	L7LWI5	NA
Lg0tf018715g0u	0	0	0	0	0	0	0	0	None	FALSE	FALSE	FALSE	FALSE	FALSE	FALSE	FALSE	Not M-Started	No Hit	NA
Lg0tf018716g0u	0	0	0	0	0	0	0	0.015	None	FALSE	FALSE	FALSE	FALSE	FALSE	FALSE	FALSE	No Signal Peptide	No Hit	NA
Lg0tf018717g0u	0	0	0	0	0	0	0	0	None	FALSE	FALSE	FALSE	FALSE	FALSE	FALSE	FALSE	Not M-Started	B7P1B4	NA
Lg0tf018718g0u	0	0	0	0	0	0	0	0	None	FALSE	FALSE	FALSE	FALSE	FALSE	FALSE	FALSE	Not M-Started	No Hit	NA
Lg0tf018719g0u	0	0	0	0	0	0	0	0	None	FALSE	FALSE	FALSE	FALSE	FALSE	FALSE	FALSE	Not M-Started	No Hit	NA
Lg0tf018720g0u	0	0	0	0	0	0	0	0	None	FALSE	FALSE	FALSE	FALSE	FALSE	FALSE	FALSE	Not M-Started	No Hit	NA
Lg0tf018721g0u	0	0.26	0.87	0.695	0	0	0	0	None	FALSE	FALSE	FALSE	FALSE	FALSE	FALSE	FALSE	Not M-Started	S5EBA7	NA
Lg0tf018722g0u	0.3	0	1.75	0.35	0	0	0.53	0	None	FALSE	FALSE	FALSE	FALSE	FALSE	FALSE	FALSE	Not M-Started	S5EUT9	NA
Lg0tf018723g0u	0	0	0	0	0	0	0	0.825	None	FALSE	FALSE	FALSE	FALSE	FALSE	FALSE	FALSE	No Signal Peptide	L7MML9	NA
Lg0tf018724g0u	0	0	0	0.165	0	0	0	0.455	None	FALSE	FALSE	FALSE	FALSE	FALSE	FALSE	FALSE	Not M-Started	No Hit	NA
Lg0tf018725g0u	0	0	0	0	0	0	0	0.191666667	None	FALSE	FALSE	FALSE	FALSE	FALSE	FALSE	FALSE	Not M-Started	No Hit	NA
Lg0tf018726g0u	0	0	0	0	0	0	0	0.435	None	FALSE	FALSE	FALSE	FALSE	FALSE	FALSE	FALSE	Not M-Started	No Hit	NA
Lg0tf018727g0u	0	0	0	0	0	0	0	0.153333333	None	FALSE	FALSE	FALSE	FALSE	FALSE	FALSE	FALSE	Not M-Started	No Hit	NA
Lg0tf018728g0u	0	0	0	0	0	0	0	0.478333333	None	FALSE	FALSE	FALSE	FALSE	FALSE	FALSE	FALSE	No Signal Peptide	No Hit	NA
Lg0tf018729g0u	0	0	0	0	0.13	0	0.795	0.408333333	None	FALSE	FALSE	FALSE	FALSE	FALSE	FALSE	FALSE	Not M-Started	No Hit	NA
Lg0tf018730g0u	1.35	1.01	1.405	1.955	1.035	0	1.06	2.805	None	FALSE	FALSE	FALSE	FALSE	FALSE	FALSE	FALSE	Not M-Started	Q6XL85	NA
Lg0tf018731g0u	0	0	0	0	0	0	0	1.89	None	FALSE	FALSE	FALSE	FALSE	FALSE	FALSE	FALSE	Not M-Started	No Hit	NA
Lg0tf018732g0u	0	0	0	0	0	0	0	1.09	None	FALSE	FALSE	FALSE	FALSE	FALSE	FALSE	FALSE	No Signal Peptide	No Hit	NA
Lg0tf018733g0u	0.59	0.465	0.375	0	0.21	0	0	0.348333333	None	FALSE	FALSE	FALSE	FALSE	FALSE	FALSE	FALSE	Not M-Started	No Hit	NA
Lg0tf018734g0u	0.1	0.05	0.035	0.27	0.185	0	0.17	0.425	None	FALSE	FALSE	FALSE	FALSE	FALSE	FALSE	FALSE	Not M-Started	No Hit	NA
Lg0tf018872g0u	0.49	1.045	0.69	1.005	1.15	0	2.96	8.466666667	None	FALSE	FALSE	FALSE	FALSE	FALSE	FALSE	FALSE	No Signal Peptide	No Hit	NA
Lg0tf018873g0u	0	0	0	0	0	0	0	0.091666667	None	FALSE	FALSE	FALSE	FALSE	FALSE	FALSE	FALSE	Not M-Started	C3ZLU0	NA
Lg0tf018874g0u	0.1	0	0.065	0.06	0	0	0.17	0.356666667	None	FALSE	FALSE	FALSE	FALSE	FALSE	FALSE	FALSE	Not M-Started	No Hit	NA
Lg0tf018875g0u	0	0	5.305	0	0	0	0	0	None	FALSE	FALSE	FALSE	FALSE	FALSE	FALSE	FALSE	Not M-Started	M9VJ04	NA
Lg0tf018876g0u	0	0.265	6.185	0	0	0	0	0	None	FALSE	FALSE	FALSE	FALSE	FALSE	FALSE	FALSE	Not M-Started	S5EKF2	NA
Lg0tf018877g0u	0	0	5.285	0	0	0	0	0	None	FALSE	FALSE	FALSE	FALSE	FALSE	FALSE	FALSE	Not M-Started	No Hit	NA
Lg0tf018878g0p	0.44	0	4.675	0.175	0	0	0.265	0	None	FALSE	FALSE	FALSE	FALSE	FALSE	FALSE	FALSE	Not M-Started	S5EKZ4	NA
Lg0tf018879g0u	0	0	8.865	0	0	0	0	0	None	FALSE	FALSE	FALSE	FALSE	FALSE	FALSE	FALSE	Not M-Started	A5C7V7	NA
Lg0tf018880g0u	0	0	8.325	0	0	0	0	0	None	FALSE	FALSE	FALSE	FALSE	FALSE	FALSE	FALSE	No Signal Peptide	No Hit	NA
Lg0tf018881g0u	0	0	0	0	0	0	0	0	None	FALSE	FALSE	FALSE	FALSE	FALSE	FALSE	FALSE	Signal Peptide	E7D1Q9	NA
Lg0tf018882g0u	0	0	0.05	0	0	0	0	0	None	FALSE	FALSE	FALSE	FALSE	FALSE	FALSE	FALSE	No Signal Peptide	No Hit	NA
Lg0tf018883g0u	0	0	0	0	0	0	0	0	None	FALSE	FALSE	FALSE	FALSE	FALSE	FALSE	FALSE	Signal Peptide	No Hit	NA
Lg0tf018884g0u	0	0	0	0	0	0	0	0.016666667	None	FALSE	FALSE	FALSE	FALSE	FALSE	FALSE	FALSE	Signal Peptide	J7NR67	NA
Lg0tf018885g0u	0	0	0	0	0	0	0	0	None	FALSE	FALSE	FALSE	FALSE	FALSE	FALSE	FALSE	Not M-Started	K1R831	NA
Lg0tf018886g0u	0	0	0	0	0	0	0	0.413333333	None	FALSE	FALSE	FALSE	FALSE	FALSE	FALSE	FALSE	No Signal Peptide	No Hit	NA
Lg0tf018887g0u	0	0	0	0	0	0	0	0.056666667	None	FALSE	FALSE	FALSE	FALSE	FALSE	FALSE	FALSE	Not M-Started	No Hit	NA
Lg0tf018888g0u	0	0	0	0	0	0	0	0	None	FALSE	FALSE	FALSE	FALSE	FALSE	FALSE	FALSE	Not M-Started	No Hit	NA
Lg0tf018889g0u	0	0	0	0.18	0	0	0	0	None	FALSE	FALSE	FALSE	FALSE	FALSE	FALSE	FALSE	Not M-Started	No Hit	NA
Lg0tf018890g0u	0	0	0	0	0	0	0	0	None	FALSE	FALSE	FALSE	FALSE	FALSE	FALSE	FALSE	Not M-Started	C3Z2I5	NA
Lg0tf018891g0u	0	0	0	0	0	0	0	0	None	FALSE	FALSE	FALSE	FALSE	FALSE	FALSE	FALSE	Not M-Started	F7AR57	NA
Lg0tf018892g0u	0	0	0	0	0	0	0	0	None	FALSE	FALSE	FALSE	FALSE	FALSE	FALSE	FALSE	Not M-Started	No Hit	NA
Lg0tf018893g0u	0.94	0.915	1.845	0	2.345	0	0.275	0.025	None	FALSE	FALSE	FALSE	FALSE	FALSE	FALSE	FALSE	Not M-Started	No Hit	NA
Lg0tf018894g0u	0	0	0	0	0	0	0	0.146666667	None	FALSE	FALSE	FALSE	FALSE	FALSE	FALSE	FALSE	Not M-Started	No Hit	NA
Lg0tf018895g0u	0	0	0	0	0	0	0	0	None	FALSE	FALSE	FALSE	FALSE	FALSE	FALSE	FALSE	Not M-Started	Q4RPQ1	NA
Lg0tf018896g0u	0	0	0.19	0	0	0	0	0.111666667	None	FALSE	FALSE	FALSE	FALSE	FALSE	FALSE	FALSE	Not M-Started	No Hit	NA
Lg0tf018897g0u	0.27	0.44	0.225	0.04	0.51	0	0.52	0.476666667	None	FALSE	FALSE	FALSE	FALSE	FALSE	FALSE	FALSE	No Signal Peptide	No Hit	NA
Lg0tf018898g0u	0	0	0	0.085	0	0	0	1.67	None	FALSE	FALSE	FALSE	FALSE	FALSE	FALSE	FALSE	Not M-Started	No Hit	NA
Lg0tf018899g0u	0.5	0.42	0.36	0.42	0.125	0	0.185	8.213333333	None	FALSE	FALSE	FALSE	FALSE	FALSE	FALSE	FALSE	Not M-Started	No Hit	NA
Lg0tf018900g0u	0.2	0	0.125	0.115	0.54	0	0	0.663333333	None	FALSE	FALSE	FALSE	FALSE	FALSE	FALSE	FALSE	Not M-Started	F4X2G4	NA
Lg0tf018901g0u	0.24	0	0.155	0.23	0.38	0	0	0.358333333	None	FALSE	FALSE	FALSE	FALSE	FALSE	FALSE	FALSE	Not M-Started	No Hit	NA
Lg0tf018902g0u	0	0.085	0	13.525	41.545	0	0	2.533333333	None	FALSE	FALSE	FALSE	FALSE	FALSE	FALSE	FALSE	Not M-Started	No Hit	NA
Lg0tf018903g0u	0.53	0.075	0.245	1.605	0.315	0	1.35	0.666666667	None	FALSE	FALSE	FALSE	FALSE	FALSE	FALSE	FALSE	Not M-Started	E9I9G4	NA
Lg0tf018904g0u	0	0.47	4.815	0.23	0.07	0	0	0	None	FALSE	FALSE	FALSE	FALSE	FALSE	FALSE	FALSE	Not M-Started	G5EUV1	NA
Lg0tf018905g0u	0	0	0.275	1.54	0.235	0	0	0.051666667	None	FALSE	FALSE	FALSE	FALSE	FALSE	FALSE	FALSE	Not M-Started	No Hit	NA
Lg0tf018906g0u	0.15	0.14	0.19	588.46	137.08	0	0.205	0.076666667	Maj	FALSE	FALSE	FALSE	TRUE	TRUE	FALSE	FALSE	Not M-Started	No Hit	NA
Lg0tf018907g0u	0	0	0	0	0	0	0.44	0.661666667	None	FALSE	FALSE	FALSE	FALSE	FALSE	FALSE	FALSE	Signal Peptide	No Hit	NA
Lg0tf019010g0u	0	0	0	0	0	0	0	0.721666667	None	FALSE	FALSE	FALSE	FALSE	FALSE	FALSE	FALSE	Not M-Started	T1J5H7	NA
Lg0tf019011g0u	0	0	0	0	0	0	0	0.575	None	FALSE	FALSE	FALSE	FALSE	FALSE	FALSE	FALSE	Not M-Started	J9MA91	NA
Lg0tf019012g0u	0	0.265	8.025	0.36	0.605	0	0	0	None	FALSE	FALSE	FALSE	FALSE	FALSE	FALSE	FALSE	Not M-Started	S5EZL4	NA
Lg0tf019013g0u	0	0	4.475	0	0	0	0	0	None	FALSE	FALSE	FALSE	FALSE	FALSE	FALSE	FALSE	Not M-Started	M9VM84	NA
Lg0tf019014g0u	0	0	7.47	0	0	0	0	0	None	FALSE	FALSE	FALSE	FALSE	FALSE	FALSE	FALSE	No Signal Peptide	No Hit	NA
Lg0tf019015g0u	0	0	2.67	0	0	0	0	0	None	FALSE	FALSE	FALSE	FALSE	FALSE	FALSE	FALSE	Not M-Started	S5ESC6	NA
Lg0tf019016g0u	0	0	14.855	0	0	0	0	0	None	FALSE	FALSE	FALSE	FALSE	FALSE	FALSE	FALSE	Not M-Started	No Hit	NA
Lg0tf019017g0u	0	0	0	0	0	0	0	0	None	FALSE	FALSE	FALSE	FALSE	FALSE	FALSE	FALSE	Not M-Started	M3ZYL3	NA
Lg0tf019018g0u	0	0	0	0	0	0	0	0	None	FALSE	FALSE	FALSE	FALSE	FALSE	FALSE	FALSE	Not M-Started	T1IJ26	NA
Lg0tf019019g0u	0	0	0.395	0	0	0	0	0	None	FALSE	FALSE	FALSE	FALSE	FALSE	FALSE	FALSE	Not M-Started	No Hit	NA
Lg0tf019020g0u	0	0	0	0	0	0	0	0.025	None	FALSE	FALSE	FALSE	FALSE	FALSE	FALSE	FALSE	Not M-Started	No Hit	NA
Lg0tf019021g0u	0.6	0	0	0	0.425	0	0	0	None	FALSE	FALSE	FALSE	FALSE	FALSE	FALSE	FALSE	Not M-Started	No Hit	NA
Lg0tf019022g0u	0	0	0	0	0	0	0	0.138333333	None	FALSE	FALSE	FALSE	FALSE	FALSE	FALSE	FALSE	Not M-Started	No Hit	NA
Lg0tf019023g0u	0	0	0	0	0	0	0	0.465	None	FALSE	FALSE	FALSE	FALSE	FALSE	FALSE	FALSE	Not M-Started	B0WUI0	NA
Lg0tf019024g0u	0	0	0	0	0	0	0	0.25	None	FALSE	FALSE	FALSE	FALSE	FALSE	FALSE	FALSE	Signal Peptide	No Hit	NA
Lg0tf019025g0u	0	0	0	0	0	0	0	4.85	None	FALSE	FALSE	FALSE	FALSE	FALSE	FALSE	FALSE	No Signal Peptide	No Hit	NA
Lg0tf019026g0u	0	0.5	0	0	0	0	0	67.32166667	None	FALSE	FALSE	FALSE	FALSE	FALSE	FALSE	FALSE	Not M-Started	No Hit	NA
Lg0tf019027g0u	0	0	0	0	0	0	0	1.42	None	FALSE	FALSE	FALSE	FALSE	FALSE	FALSE	FALSE	Not M-Started	No Hit	NA
Lg0tf019028g0u	0	0	0	0	0	0	0	0.145	None	FALSE	FALSE	FALSE	FALSE	FALSE	FALSE	FALSE	Not M-Started	No Hit	NA
Lg0tf019029g0u	0	0.645	0.435	0	0	0	0	0.195	None	FALSE	FALSE	FALSE	FALSE	FALSE	FALSE	FALSE	Not M-Started	J9LA44	NA
Lg0tf019030g0u	0	0.265	0.89	0	0.53	0	0.54	0	None	FALSE	FALSE	FALSE	FALSE	FALSE	FALSE	FALSE	Not M-Started	N1MRZ4	NA
Lg0tf019031g0u	0.19	0.275	0	0	1.14	0	0	362.72	None	FALSE	FALSE	FALSE	FALSE	FALSE	FALSE	FALSE	Not M-Started	No Hit	NA
Lg0tf019032g0u	0	0	0	0	0	0	0	0.445	None	FALSE	FALSE	FALSE	FALSE	FALSE	FALSE	FALSE	No Signal Peptide	No Hit	NA
Lg0tf019033g0u	0.6	0.08	0.035	0.07	0.045	0	0.16	0.545	None	FALSE	FALSE	FALSE	FALSE	FALSE	FALSE	FALSE	No Signal Peptide	J9L671	NA
Lg0tf019034g0u	0.09	0	0	0	0	0	0	1.613333333	None	FALSE	FALSE	FALSE	FALSE	FALSE	FALSE	FALSE	Not M-Started	T1L2B7	NA
Lg0tf019035g0u	0	0	2.67	0.545	0.605	0	0	0.073333333	None	FALSE	FALSE	FALSE	FALSE	FALSE	FALSE	FALSE	Not M-Started	S5EEJ7	NA
Lg0tf019036g0u	0.14	0	0	0.345	0.055	0	0.13	0.411666667	None	FALSE	FALSE	FALSE	FALSE	FALSE	FALSE	FALSE	Not M-Started	No Hit	NA
Lg0tf019037g0u	1.08	0	0	1.585	0.445	0	0.6	0.083333333	None	FALSE	FALSE	FALSE	FALSE	FALSE	FALSE	FALSE	No Signal Peptide	S4P238	NA
Lg0tf019038g0u	2.2	0.4	0.65	1.93	0.98	0	1.565	0.948333333	None	FALSE	FALSE	FALSE	FALSE	FALSE	FALSE	FALSE	Not M-Started	No Hit	NA
Lg0tf019169g0u	0	0.27	7.245	0.18	0	0	0	0.135	None	FALSE	FALSE	FALSE	FALSE	FALSE	FALSE	FALSE	Not M-Started	No Hit	NA
Lg0tf019170g0u	0	0	5.4	0.18	1.22	0	0	0	None	FALSE	FALSE	FALSE	FALSE	FALSE	FALSE	FALSE	Not M-Started	S5EY22	NA
Lg0tf019171g0u	0	0.24	4.85	0	0	0	0	0.118333333	None	FALSE	FALSE	FALSE	FALSE	FALSE	FALSE	FALSE	Not M-Started	S5EPX5	NA
Lg0tf019172g0u	0	0	3.6	0	0	0	0	0	None	FALSE	FALSE	FALSE	FALSE	FALSE	FALSE	FALSE	Not M-Started	F3D5D7	NA
Lg0tf019173g0u	0	0	5.01	0	0	0	0	0	None	FALSE	FALSE	FALSE	FALSE	FALSE	FALSE	FALSE	Not M-Started	No Hit	NA
Lg0tf019174g0u	0	0	5.435	0	0	0	0	0	None	FALSE	FALSE	FALSE	FALSE	FALSE	FALSE	FALSE	Not M-Started	No Hit	NA
Lg0tf019175g0u	0	0.265	5.575	0.185	0	0	0	0	None	FALSE	FALSE	FALSE	FALSE	FALSE	FALSE	FALSE	Not M-Started	Q6A7P8	NA
Lg0tf019176g0u	0	0	0	0.18	0	0	0	0	None	FALSE	FALSE	FALSE	FALSE	FALSE	FALSE	FALSE	Not M-Started	B7Q2C4	NA
Lg0tf019177g0u	0	0	0	0	0	0	0	0	None	FALSE	FALSE	FALSE	FALSE	FALSE	FALSE	FALSE	Not M-Started	B7PVV9	NA
Lg0tf019178g0u	0	0	0	0	0	0	0	0	None	FALSE	FALSE	FALSE	FALSE	FALSE	FALSE	FALSE	Not M-Started	E9FRI1	NA
Lg0tf019179g0u	0	0	0	0	0.065	0	0	0.031666667	None	FALSE	FALSE	FALSE	FALSE	FALSE	FALSE	FALSE	Not M-Started	D8U4R1	NA
Lg0tf019180g0u	0	0	0	0	0	0	0	0	None	FALSE	FALSE	FALSE	FALSE	FALSE	FALSE	FALSE	Not M-Started	No Hit	NA
Lg0tf019181g0u	0	0	0	0	0	0	0	0.045	None	FALSE	FALSE	FALSE	FALSE	FALSE	FALSE	FALSE	Not M-Started	No Hit	NA
Lg0tf019182g0u	0	0	0	0	0	0	0	0	None	FALSE	FALSE	FALSE	FALSE	FALSE	FALSE	FALSE	Not M-Started	No Hit	NA
Lg0tf019183g0u	0	0	0	0	0	0	0	0	None	FALSE	FALSE	FALSE	FALSE	FALSE	FALSE	FALSE	Not M-Started	L7M4W4	NA
Lg0tf019184g0u	0	0	0	0.18	0.105	0	0	0	None	FALSE	FALSE	FALSE	FALSE	FALSE	FALSE	FALSE	Not M-Started	No Hit	NA
Lg0tf019185g0u	0	0	0	0	0	0	0	0	None	FALSE	FALSE	FALSE	FALSE	FALSE	FALSE	FALSE	No Signal Peptide	R4WD74	NA
Lg0tf019186g0u	0.3	0.27	0.9	1.085	0	0	0.275	0	None	FALSE	FALSE	FALSE	FALSE	FALSE	FALSE	FALSE	Not M-Started	S5EEV9	NA
Lg0tf019187g0u	0	0	0	0	0	0	0	0.233333333	None	FALSE	FALSE	FALSE	FALSE	FALSE	FALSE	FALSE	Not M-Started	No Hit	NA
Lg0tf019188g0u	0	0	0	0	0	0	0	0.075	None	FALSE	FALSE	FALSE	FALSE	FALSE	FALSE	FALSE	Not M-Started	A2EEG8	NA
Lg0tf019189g0u	0	0	0	0	0	0	0	0.228333333	None	FALSE	FALSE	FALSE	FALSE	FALSE	FALSE	FALSE	Not M-Started	L7X8P2	NA
Lg0tf019190g0u	0	0	0	0	0	0	0	1.23	None	FALSE	FALSE	FALSE	FALSE	FALSE	FALSE	FALSE	Not M-Started	No Hit	NA
Lg0tf019191g0u	0.06	0	0.96	0.04	0	0	0.88	0.175	None	FALSE	FALSE	FALSE	FALSE	FALSE	FALSE	FALSE	No Signal Peptide	No Hit	NA
Lg0tf019192g0u	4.14	0.46	1	6.96	1.765	0	4.855	1.395	None	FALSE	FALSE	FALSE	FALSE	FALSE	FALSE	FALSE	No Signal Peptide	No Hit	NA
Lg0tf019333g0u	17.08	10.375	10.49	20.96	12.405	0	23.425	19.57833333	None	FALSE	FALSE	FALSE	FALSE	FALSE	FALSE	FALSE	Not M-Started	T1IXH0	NA
Lg0tf019334g0u	0	0	0	0.25	0	0	0	0.535	None	FALSE	FALSE	FALSE	FALSE	FALSE	FALSE	FALSE	Not M-Started	No Hit	NA
Lg0tf019335g0u	0	0	3.61	0	0	0	0	0	None	FALSE	FALSE	FALSE	FALSE	FALSE	FALSE	FALSE	Not M-Started	No Hit	NA
Lg0tf019336g0u	0	0	3.61	0	0	0	0	0	None	FALSE	FALSE	FALSE	FALSE	FALSE	FALSE	FALSE	Not M-Started	S5EQ36	NA
Lg0tf019337g0u	0	0	5.465	0	0	0	0	0	None	FALSE	FALSE	FALSE	FALSE	FALSE	FALSE	FALSE	Not M-Started	E1VJZ2	NA
Lg0tf019338g0u	0.29	0	4.33	0	0	0	0.26	0.141666667	None	FALSE	FALSE	FALSE	FALSE	FALSE	FALSE	FALSE	Not M-Started	S5ENZ9	NA
Lg0tf019339g0u	0	0	3.57	0.18	0	0	0	0.073333333	None	FALSE	FALSE	FALSE	FALSE	FALSE	FALSE	FALSE	Not M-Started	S5EMF0	NA
Lg0tf019340g0u	0.31	0.27	3.635	0.185	0	0	0	0	None	FALSE	FALSE	FALSE	FALSE	FALSE	FALSE	FALSE	Not M-Started	S5ECL2	NA
Lg0tf019341g0u	0	0.27	3.62	0.18	0.615	0	0	0	None	FALSE	FALSE	FALSE	FALSE	FALSE	FALSE	FALSE	Not M-Started	S5EYG8	NA
Lg0tf019342g0u	0	0	0	0	0	0	0	0	None	FALSE	FALSE	FALSE	FALSE	FALSE	FALSE	FALSE	Not M-Started	No Hit	NA
Lg0tf019343g0u	0	0	0	0	0	0	0	0	None	FALSE	FALSE	FALSE	FALSE	FALSE	FALSE	FALSE	Not M-Started	A8XMD7	NA
Lg0tf019344g0u	0	0	0	0	0	0	0.075	0.065	None	FALSE	FALSE	FALSE	FALSE	FALSE	FALSE	FALSE	No Signal Peptide	No Hit	NA
Lg0tf019345g0u	0	0	0	0	0	0	0	0	None	FALSE	FALSE	FALSE	FALSE	FALSE	FALSE	FALSE	Not M-Started	No Hit	NA
Lg0tf019346g0u	0	0	0	0	0	0	0	0	None	FALSE	FALSE	FALSE	FALSE	FALSE	FALSE	FALSE	Not M-Started	No Hit	NA
Lg0tf019347g0u	0	0	0	0	0	0	0	0	None	FALSE	FALSE	FALSE	FALSE	FALSE	FALSE	FALSE	Not M-Started	No Hit	NA
Lg0tf019348g0u	0	0	0	0	0	0	0	0	None	FALSE	FALSE	FALSE	FALSE	FALSE	FALSE	FALSE	Not M-Started	A0P9K9	NA
Lg0tf019349g0u	0	0	0	0	0	0	0	0	None	FALSE	FALSE	FALSE	FALSE	FALSE	FALSE	FALSE	Not M-Started	R4G524	NA
Lg0tf019350g0u	0	0	0	0	0	0	0	0	None	FALSE	FALSE	FALSE	FALSE	FALSE	FALSE	FALSE	Not M-Started	No Hit	NA
Lg0tf019351g0u	0	0	0	0	0	0	0	0	None	FALSE	FALSE	FALSE	FALSE	FALSE	FALSE	FALSE	Not M-Started	No Hit	NA
Lg0tf019352g0u	0	0	0	0.145	0.09	0	0	3.02	None	FALSE	FALSE	FALSE	FALSE	FALSE	FALSE	FALSE	Not M-Started	T1IXC8	NA
Lg0tf019353g0u	0.93	0	0	0.19	0.435	0	0	0	None	FALSE	FALSE	FALSE	FALSE	FALSE	FALSE	FALSE	Not M-Started	D1GLP4	NA
Lg0tf019354g0u	0	0	0	0	0	0	0	0.485	None	FALSE	FALSE	FALSE	FALSE	FALSE	FALSE	FALSE	Not M-Started	L7M940	NA
Lg0tf019355g0u	0	0	0	0	0	0	0	0.846666667	None	FALSE	FALSE	FALSE	FALSE	FALSE	FALSE	FALSE	No Signal Peptide	No Hit	NA
Lg0tf019356g0u	0.02	0	0	0	0.01	0	0	3.596666667	None	FALSE	FALSE	FALSE	FALSE	FALSE	FALSE	FALSE	No Signal Peptide	No Hit	NA
Lg0tf019357g0u	0	0	0	0	0	0	0	0.31	None	FALSE	FALSE	FALSE	FALSE	FALSE	FALSE	FALSE	Not M-Started	No Hit	NA
Lg0tf019358g0u	0	0	0	0	0	0	0	0.32	None	FALSE	FALSE	FALSE	FALSE	FALSE	FALSE	FALSE	Not M-Started	D7EK87	NA
Lg0tf019359g0u	0	0	0	0	0	0	1.07	0.023333333	None	FALSE	FALSE	FALSE	FALSE	FALSE	FALSE	FALSE	Not M-Started	No Hit	NA
Lg0tf019360g0u	0	0.105	0	0	0	0	0	0.236666667	None	FALSE	FALSE	FALSE	FALSE	FALSE	FALSE	FALSE	Not M-Started	T1KTS6	NA
Lg0tf019361g0u	0	0.82	3.655	0	0.62	0	0.555	0	None	FALSE	FALSE	FALSE	FALSE	FALSE	FALSE	FALSE	Not M-Started	S5EDG4	NA
Lg0tf019362g0u	0	0	0	0	0	0	0	0.858333333	None	FALSE	FALSE	FALSE	FALSE	FALSE	FALSE	FALSE	Not M-Started	No Hit	NA
Lg0tf019363g0u	0.08	0.08	0.54	1.125	1.395	0	1.065	1.543333333	None	FALSE	FALSE	FALSE	FALSE	FALSE	FALSE	FALSE	Not M-Started	No Hit	NA
Lg0tf019364g0u	0.09	0	0.225	0	0	0	0.045	5.073333333	None	FALSE	FALSE	FALSE	FALSE	FALSE	FALSE	FALSE	Not M-Started	No Hit	NA
Lg0tf019365g0u	0	0	2.725	0	0	0	0	0.193333333	None	FALSE	FALSE	FALSE	FALSE	FALSE	FALSE	FALSE	Not M-Started	G7UAB2	NA
Lg0tf019366g0u	0.49	0	0	1.37	0	0	0	0.128333333	None	FALSE	FALSE	FALSE	FALSE	FALSE	FALSE	FALSE	No Signal Peptide	D6WTN9	NA
Lg0tf019367g0u	0.12	0.205	0.38	0.25	0.58	0	0.68	1.405	None	FALSE	FALSE	FALSE	FALSE	FALSE	FALSE	FALSE	No Signal Peptide	No Hit	NA
Lg0tf019504g0u	0	0	0	0	0	0	0	1.78	None	FALSE	FALSE	FALSE	FALSE	FALSE	FALSE	FALSE	No Signal Peptide	No Hit	NA
Lg0tf019505g0u	0	0.275	3.69	0.37	0	0	0	0.053333333	None	FALSE	FALSE	FALSE	FALSE	FALSE	FALSE	FALSE	Not M-Started	G0B7V4	NA
Lg0tf019506g0u	0	0.27	5.465	0	0	0	0	0	None	FALSE	FALSE	FALSE	FALSE	FALSE	FALSE	FALSE	Not M-Started	S5EEY7	NA
Lg0tf019507g0u	0	0	4.585	0	0	0	0	0	None	FALSE	FALSE	FALSE	FALSE	FALSE	FALSE	FALSE	Not M-Started	No Hit	NA
Lg0tf019508g0u	0	0	3.68	0	0	0	0	0	None	FALSE	FALSE	FALSE	FALSE	FALSE	FALSE	FALSE	Not M-Started	S5EBC7	NA
Lg0tf019509g0u	0	0	9.725	0	0	0	0	0	None	FALSE	FALSE	FALSE	FALSE	FALSE	FALSE	FALSE	Not M-Started	A5AIJ8	NA
Lg0tf019510g0u	0	0	4.585	0	0	0	0	0	None	FALSE	FALSE	FALSE	FALSE	FALSE	FALSE	FALSE	Not M-Started	No Hit	NA
Lg0tf019511g0u	0	0	3.555	0	0	0	0	0	None	FALSE	FALSE	FALSE	FALSE	FALSE	FALSE	FALSE	Not M-Started	S5EDM9	NA
Lg0tf019512g0u	0	0	0	0.065	0	0	0	0.018333333	None	FALSE	FALSE	FALSE	FALSE	FALSE	FALSE	FALSE	No Signal Peptide	No Hit	NA
Lg0tf019513g0u	0	0	0	0	0	0	0	0	None	FALSE	FALSE	FALSE	FALSE	FALSE	FALSE	FALSE	Not M-Started	G3MMG1	NA
Lg0tf019514g0u	0	0	0	0	0	0	0	0	None	FALSE	FALSE	FALSE	FALSE	FALSE	FALSE	FALSE	No Signal Peptide	No Hit	NA
Lg0tf019515g0u	0	0	0	0	0	0	0	0	None	FALSE	FALSE	FALSE	FALSE	FALSE	FALSE	FALSE	Not M-Started	B7Q9J0	NA
Lg0tf019516g0u	0	0	0	0	0	0	0	0.015	None	FALSE	FALSE	FALSE	FALSE	FALSE	FALSE	FALSE	No Signal Peptide	L7WMX0	NA
Lg0tf019517g0u	0	0	0	0	0	0	0	0.096666667	None	FALSE	FALSE	FALSE	FALSE	FALSE	FALSE	FALSE	Not M-Started	No Hit	NA
Lg0tf019518g0u	0	0	0	0	0	0	0	0	None	FALSE	FALSE	FALSE	FALSE	FALSE	FALSE	FALSE	Not M-Started	No Hit	NA
Lg0tf019519g0u	0	0	0	0	0	0	0	0	None	FALSE	FALSE	FALSE	FALSE	FALSE	FALSE	FALSE	Not M-Started	No Hit	NA
Lg0tf019520g0u	0	0	0	0	0	0	0	0	None	FALSE	FALSE	FALSE	FALSE	FALSE	FALSE	FALSE	Not M-Started	No Hit	NA
Lg0tf019521g0u	0	0	0	0	0	0	0	0	None	FALSE	FALSE	FALSE	FALSE	FALSE	FALSE	FALSE	Not M-Started	No Hit	NA
Lg0tf019522g0u	0	0	0	0	0	0	0	0	None	FALSE	FALSE	FALSE	FALSE	FALSE	FALSE	FALSE	Not M-Started	D5J6Z5	NA
Lg0tf019523g0u	0	0	0	0	0.705	0	0	0	None	FALSE	FALSE	FALSE	FALSE	FALSE	FALSE	FALSE	No Signal Peptide	C0R2W8	NA
Lg0tf019524g0u	0	0	0	0	0	0	0	0.288333333	None	FALSE	FALSE	FALSE	FALSE	FALSE	FALSE	FALSE	Not M-Started	No Hit	NA
Lg0tf019525g0u	0	0	0	0	0	0	0	1.051666667	None	FALSE	FALSE	FALSE	FALSE	FALSE	FALSE	FALSE	Not M-Started	No Hit	NA
Lg0tf019526g0u	0	0	0	0	0	0	0	1.668333333	None	FALSE	FALSE	FALSE	FALSE	FALSE	FALSE	FALSE	Not M-Started	No Hit	NA
Lg0tf019527g0u	0	0	0	0	0	0	0	0.28	None	FALSE	FALSE	FALSE	FALSE	FALSE	FALSE	FALSE	Not M-Started	B7P8E9	NA
Lg0tf019528g0u	0	0	0	0	0	0	0.23	0.215	None	FALSE	FALSE	FALSE	FALSE	FALSE	FALSE	FALSE	Not M-Started	No Hit	NA
Lg0tf019529g0u	1.4	3.14	5.33	0.815	2.505	0	1.13	2.948333333	None	FALSE	FALSE	FALSE	FALSE	FALSE	FALSE	FALSE	Not M-Started	No Hit	NA
Lg0tf019530g0u	0	0.685	3.065	0.155	0	0	0.23	0	None	FALSE	FALSE	FALSE	FALSE	FALSE	FALSE	FALSE	Not M-Started	S5EQK7	NA
Lg0tf019531g0u	0.52	1.425	0.225	0.435	1.05	0	1.715	1.535	None	FALSE	FALSE	FALSE	FALSE	FALSE	FALSE	FALSE	Signal Peptide	L7LXC0	NA
Lg0tf019532g0u	2.17	0.895	2.405	1.905	1.61	0	3.365	5.165	None	FALSE	FALSE	FALSE	FALSE	FALSE	FALSE	FALSE	Not M-Started	No Hit	NA
Lg0tf019533g0u	0.39	0.18	3.02	0.23	0	0	0	0	None	FALSE	FALSE	FALSE	FALSE	FALSE	FALSE	FALSE	Not M-Started	S5EP55	NA
Lg0tf019534g0u	0	0.205	2.75	0.535	0	0	0	0	None	FALSE	FALSE	FALSE	FALSE	FALSE	FALSE	FALSE	Not M-Started	L0W4S5	NA
Lg0tf019535g0u	0	0	0.255	0.37	0.15	0	0.33	0.718333333	None	FALSE	FALSE	FALSE	FALSE	FALSE	FALSE	FALSE	No Signal Peptide	No Hit	NA
Lg0tf019536g0u	0	0	0	0	0	0	0	0.181666667	None	FALSE	FALSE	FALSE	FALSE	FALSE	FALSE	FALSE	Not M-Started	No Hit	NA
Lg0tf019537g0u	7.96	1.42	2.155	9.47	4.62	0	7.67	5.12	None	FALSE	FALSE	FALSE	FALSE	FALSE	FALSE	FALSE	Not M-Started	No Hit	NA
Lg0tf019538g0u	0	0	0	0	0	0	0	0.428333333	None	FALSE	FALSE	FALSE	FALSE	FALSE	FALSE	FALSE	Signal Peptide	No Hit	NA
Lg0tf019687g0u	0	0	0	0	0	0	0	0.086666667	None	FALSE	FALSE	FALSE	FALSE	FALSE	FALSE	FALSE	Not M-Started	No Hit	NA
Lg0tf019688g0u	0	0	9.225	0.185	0.11	0	0	0	None	FALSE	FALSE	FALSE	FALSE	FALSE	FALSE	FALSE	Not M-Started	S5EV95	NA
Lg0tf019689g0u	0	0	7.38	0	0	0	0	0	None	FALSE	FALSE	FALSE	FALSE	FALSE	FALSE	FALSE	Not M-Started	N0V2X3	NA
Lg0tf019690g0u	0	0	3.155	0	0	0	0	0	None	FALSE	FALSE	FALSE	FALSE	FALSE	FALSE	FALSE	Not M-Started	S8D511	NA
Lg0tf019691g0u	0	0	3.69	0	0	0	0	0	None	FALSE	FALSE	FALSE	FALSE	FALSE	FALSE	FALSE	Not M-Started	S5EUT0	NA
Lg0tf019692g0u	0	0	4.625	0	0	0	0	0	None	FALSE	FALSE	FALSE	FALSE	FALSE	FALSE	FALSE	Not M-Started	S5EUU6	NA
Lg0tf019693g0u	0.3	0	4.435	0.18	0	0	0.27	0.131666667	None	FALSE	FALSE	FALSE	FALSE	FALSE	FALSE	FALSE	Not M-Started	S5ECJ0	NA
Lg0tf019694g0u	0	0	4.365	0	0	0	0	0	None	FALSE	FALSE	FALSE	FALSE	FALSE	FALSE	FALSE	Not M-Started	E5GCE4	NA
Lg0tf019695g0u	0	0.305	6.07	0.15	0.52	0	0	0	None	FALSE	FALSE	FALSE	FALSE	FALSE	FALSE	FALSE	Not M-Started	D4HF91	NA
Lg0tf019696g0u	0	0	7.61	0	0	0	0	0.045	None	FALSE	FALSE	FALSE	FALSE	FALSE	FALSE	FALSE	Not M-Started	M9VIX7	NA
Lg0tf019697g0u	0.63	0.55	3.7	0.385	0	0	0.15	0	None	FALSE	FALSE	FALSE	FALSE	FALSE	FALSE	FALSE	Not M-Started	M9VNX0	NA
Lg0tf019698g0u	6.86	6.135	1.76	2.245	6.15	0	0.97	9.481666667	None	FALSE	FALSE	FALSE	FALSE	FALSE	FALSE	FALSE	Not M-Started	E9G049	NA
Lg0tf019699g0u	0	0	3.395	0.175	0	0	0	0	None	FALSE	FALSE	FALSE	FALSE	FALSE	FALSE	FALSE	Not M-Started	G7U9Y6	NA
Lg0tf019700g0u	0	0	0	0	0	0	0	0.033333333	None	FALSE	FALSE	FALSE	FALSE	FALSE	FALSE	FALSE	Not M-Started	No Hit	NA
Lg0tf019701g0u	0	0	0	0	0	0	0	0	None	FALSE	FALSE	FALSE	FALSE	FALSE	FALSE	FALSE	Not M-Started	F5A6C1	NA
Lg0tf019702g0u	0	0	0	0	0	0	0	0	None	FALSE	FALSE	FALSE	FALSE	FALSE	FALSE	FALSE	Not M-Started	No Hit	NA
Lg0tf019703g0u	0	0	0	0	0	0	0	0	None	FALSE	FALSE	FALSE	FALSE	FALSE	FALSE	FALSE	Not M-Started	H3B9X2	NA
Lg0tf019704g0u	0	0	0	0	0	0	0	0	None	FALSE	FALSE	FALSE	FALSE	FALSE	FALSE	FALSE	Not M-Started	H3IDC8	NA
Lg0tf019705g0u	0	0	0	0	0	0	0	0	None	FALSE	FALSE	FALSE	FALSE	FALSE	FALSE	FALSE	Not M-Started	No Hit	NA
Lg0tf019706g0u	0	0	0	0	0	0	0	0.401666667	None	FALSE	FALSE	FALSE	FALSE	FALSE	FALSE	FALSE	Not M-Started	No Hit	NA
Lg0tf019707g0u	0	0	0	1.91	0	0	0	0.263333333	None	FALSE	FALSE	FALSE	FALSE	FALSE	FALSE	FALSE	No Signal Peptide	No Hit	NA
Lg0tf019708g0u	0	0	0	0	36.335	0	0.145	0.023333333	None	FALSE	FALSE	FALSE	FALSE	TRUE	FALSE	FALSE	Signal Peptide	No Hit	NA
Lg0tf019709g0u	0	0	0.925	0	0.44	0	0	0	None	FALSE	FALSE	FALSE	FALSE	FALSE	FALSE	FALSE	Not M-Started	M9WZA5	NA
Lg0tf019710g0u	0.67	0	0.405	0.22	1.07	0	0.94	0.865	None	FALSE	FALSE	FALSE	FALSE	FALSE	FALSE	FALSE	No Signal Peptide	G7Y855	NA
Lg0tf019711g0u	0	0	0	0	0.305	0	0	0	None	FALSE	FALSE	FALSE	FALSE	FALSE	FALSE	FALSE	Not M-Started	I7IHT7	NA
Lg0tf019712g0u	0	0	0	0	0	0	0	0.13	None	FALSE	FALSE	FALSE	FALSE	FALSE	FALSE	FALSE	Not M-Started	C3Z7U1	NA
Lg0tf019713g0u	0	0	0	0	0	0	0	3.455	None	FALSE	FALSE	FALSE	FALSE	FALSE	FALSE	FALSE	No Signal Peptide	No Hit	NA
Lg0tf019714g0u	0.32	0.555	3.715	0	1.895	0	0	0.138333333	None	FALSE	FALSE	FALSE	FALSE	FALSE	FALSE	FALSE	Not M-Started	S5EQ67	NA
Lg0tf019715g0u	0	0.55	1.845	0	0	0	0.15	0	None	FALSE	FALSE	FALSE	FALSE	FALSE	FALSE	FALSE	Not M-Started	S5EPN6	NA
Lg0tf019716g0u	0.67	0.215	0.87	0.885	0.45	0	0.5	1.188333333	None	FALSE	FALSE	FALSE	FALSE	FALSE	FALSE	FALSE	No Signal Peptide	No Hit	NA
Lg0tf019717g0u	0	0	0.33	0	0	0	0	0	None	FALSE	FALSE	FALSE	FALSE	FALSE	FALSE	FALSE	No Signal Peptide	No Hit	NA
Lg0tf019718g0u	1.33	0.82	1.055	1.52	1.29	0	1.48	1.796666667	None	FALSE	FALSE	FALSE	FALSE	FALSE	FALSE	FALSE	Not M-Started	No Hit	NA
Lg0tf019719g0u	0	0	0	1.23	0.335	0	0	1.2	None	FALSE	FALSE	FALSE	FALSE	FALSE	FALSE	FALSE	Not M-Started	B7P838	013747-0
Lg0tf019720g0u	0	0	0.1	0	0.33	0	0	0.223333333	None	FALSE	FALSE	FALSE	FALSE	FALSE	FALSE	FALSE	Signal Peptide	No Hit	NA
Lg0tf019721g0u	0.39	3.23	0	0	0	0	0	0	None	FALSE	FALSE	FALSE	FALSE	FALSE	FALSE	FALSE	Not M-Started	No Hit	NA
Lg0tf019872g0u	0	0	3.905	0.155	0.525	0	0.59	0	None	FALSE	FALSE	FALSE	FALSE	FALSE	FALSE	FALSE	Not M-Started	S5EJ92	NA
Lg0tf019873g0u	0	0	5.075	0	0	0	0	0.105	None	FALSE	FALSE	FALSE	FALSE	FALSE	FALSE	FALSE	Not M-Started	E6C592	NA
Lg0tf019874g0u	0.28	0.25	4.23	0.17	0	0	0	0	None	FALSE	FALSE	FALSE	FALSE	FALSE	FALSE	FALSE	Not M-Started	No Hit	NA
Lg0tf019875g0u	0	0	3.69	0.185	0	0	0.28	0	None	FALSE	FALSE	FALSE	FALSE	FALSE	FALSE	FALSE	Not M-Started	S5EKC6	NA
Lg0tf019876g0u	0	0	5.59	0	0	0	0	0	None	FALSE	FALSE	FALSE	FALSE	FALSE	FALSE	FALSE	Not M-Started	I4IYQ5	NA
Lg0tf019877g0u	0.54	0	1.195	0.325	0.095	0	0	0	None	FALSE	FALSE	FALSE	FALSE	FALSE	FALSE	FALSE	Not M-Started	No Hit	NA
Lg0tf019878g0u	0	0	5.145	0	0	0	0	0	None	FALSE	FALSE	FALSE	FALSE	FALSE	FALSE	FALSE	Not M-Started	No Hit	NA
Lg0tf019879g0u	0	0	3.495	0	0	0	0	0	None	FALSE	FALSE	FALSE	FALSE	FALSE	FALSE	FALSE	Not M-Started	C3GCG5	NA
Lg0tf019880g0u	0	0	7.055	0	0	0	0	0.043333333	None	FALSE	FALSE	FALSE	FALSE	FALSE	FALSE	FALSE	No Signal Peptide	No Hit	NA
Lg0tf019881g0u	0	0.495	0.93	0.19	0	0	0	0	None	FALSE	FALSE	FALSE	FALSE	FALSE	FALSE	FALSE	Not M-Started	D4HFD3	NA
Lg0tf019882g0u	0	0	3.735	0	0	0	0.285	0	None	FALSE	FALSE	FALSE	FALSE	FALSE	FALSE	FALSE	Not M-Started	S5EK64	NA
Lg0tf019883g0u	0	0	4.685	0	0	0	0	0	None	FALSE	FALSE	FALSE	FALSE	FALSE	FALSE	FALSE	Not M-Started	T0VBH2	NA
Lg0tf019884g0u	0	0.28	2.805	0	0	0	0	0	None	FALSE	FALSE	FALSE	FALSE	FALSE	FALSE	FALSE	Not M-Started	S5EE43	NA
Lg0tf019885g0u	0	0	2.09	0	0	0	0.11	0	None	FALSE	FALSE	FALSE	FALSE	FALSE	FALSE	FALSE	Not M-Started	S5ELS8	NA
Lg0tf019886g0u	0	0	0	0	0	0	0	0	None	FALSE	FALSE	FALSE	FALSE	FALSE	FALSE	FALSE	Signal Peptide	No Hit	NA
Lg0tf019887g0u	0	0	0	0	0	0	0	0	None	FALSE	FALSE	FALSE	FALSE	FALSE	FALSE	FALSE	Not M-Started	H0UZJ7	NA
Lg0tf019888g0u	0	0	0	0	0	0	0	0.028333333	None	FALSE	FALSE	FALSE	FALSE	FALSE	FALSE	FALSE	No Signal Peptide	T1IVG6	NA
Lg0tf019889g0u	0	0	0	0	0	0	0	0.095	None	FALSE	FALSE	FALSE	FALSE	FALSE	FALSE	FALSE	Not M-Started	No Hit	NA
Lg0tf019890g0u	0	0	0	0	0	0	0	0	None	FALSE	FALSE	FALSE	FALSE	FALSE	FALSE	FALSE	Not M-Started	No Hit	NA
Lg0tf019891g0u	0	0	0	0	0	0	0	0	None	FALSE	FALSE	FALSE	FALSE	FALSE	FALSE	FALSE	Not M-Started	L7MHE5	NA
Lg0tf019892g0u	0	0	0	0	0	0	0	0	None	FALSE	FALSE	FALSE	FALSE	FALSE	FALSE	FALSE	Not M-Started	No Hit	NA
Lg0tf019893g0u	0	0	0	0.26	0.305	0	0.07	0.388333333	None	FALSE	FALSE	FALSE	FALSE	FALSE	FALSE	FALSE	Not M-Started	No Hit	NA
Lg0tf019894g0u	0	0	0	0	0	0	0	0	None	FALSE	FALSE	FALSE	FALSE	FALSE	FALSE	FALSE	Not M-Started	R7TWX1	NA
Lg0tf019895g0u	0	0	0	0	0	0	0	0	None	FALSE	FALSE	FALSE	FALSE	FALSE	FALSE	FALSE	Not M-Started	No Hit	NA
Lg0tf019896g0u	0	0	0	0	0	0	0	0	None	FALSE	FALSE	FALSE	FALSE	FALSE	FALSE	FALSE	Not M-Started	No Hit	NA
Lg0tf019897g0u	0	0	0	0.76	0	0	0	0	None	FALSE	FALSE	FALSE	FALSE	FALSE	FALSE	FALSE	Not M-Started	S5EKT4	NA
Lg0tf019898g0u	0	0	0	0.095	0.31	0	0	0.133333333	None	FALSE	FALSE	FALSE	FALSE	FALSE	FALSE	FALSE	No Signal Peptide	No Hit	NA
Lg0tf019899g0u	0	0	0	0	0	0	0.305	0.24	None	FALSE	FALSE	FALSE	FALSE	FALSE	FALSE	FALSE	Not M-Started	R7UM87	NA
Lg0tf019900g0u	0.08	0	0	0	0	0	0	11.85833333	None	FALSE	FALSE	FALSE	FALSE	FALSE	FALSE	FALSE	No Signal Peptide	No Hit	NA
Lg0tf019901g0u	0	0	0	0	0	0	0	15.61833333	None	FALSE	FALSE	FALSE	FALSE	FALSE	FALSE	FALSE	Not M-Started	No Hit	NA
Lg0tf019902g0u	0	0	0	0	0	0	0	29.04333333	None	FALSE	FALSE	FALSE	FALSE	FALSE	FALSE	FALSE	No Signal Peptide	No Hit	NA
Lg0tf019903g0u	0	0	0	0	0	0	0	0.26	None	FALSE	FALSE	FALSE	FALSE	FALSE	FALSE	FALSE	No Signal Peptide	No Hit	NA
Lg0tf019904g0u	0	0	0	0	0	0	0	0.318333333	None	FALSE	FALSE	FALSE	FALSE	FALSE	FALSE	FALSE	Not M-Started	No Hit	NA
Lg0tf019905g0u	0	0	0	0	0	0	0	0.106666667	None	FALSE	FALSE	FALSE	FALSE	FALSE	FALSE	FALSE	Not M-Started	No Hit	NA
Lg0tf019906g0u	0	0	0	0.185	0	0	0	0.301666667	None	FALSE	FALSE	FALSE	FALSE	FALSE	FALSE	FALSE	Not M-Started	T1IUT3	NA
Lg0tf019907g0u	0.97	2.225	5.405	0.255	4.32	0	7.425	5.866666667	None	FALSE	FALSE	FALSE	FALSE	FALSE	FALSE	FALSE	No Signal Peptide	B7QI42	NA
Lg0tf019908g0u	0.16	0.46	3.11	0.195	0	0	0.15	0	None	FALSE	FALSE	FALSE	FALSE	FALSE	FALSE	FALSE	Not M-Started	S5ER51	NA
Lg0tf019909g0u	0.21	0.235	0.855	2.13	1.55	0	0.96	0.25	None	FALSE	FALSE	FALSE	FALSE	FALSE	FALSE	FALSE	No Signal Peptide	No Hit	NA
Lg0tf019910g0u	0	0	4.655	0.375	0	0	0	0.14	None	FALSE	FALSE	FALSE	FALSE	FALSE	FALSE	FALSE	Not M-Started	S5ECS9	NA
Lg0tf019911g0u	0	0	5.165	0.195	0.675	0	0	0.028333333	None	FALSE	FALSE	FALSE	FALSE	FALSE	FALSE	FALSE	Not M-Started	M5PNC8	NA
Lg0tf019912g0u	0	0	0.775	0.305	0	0	0.355	0	None	FALSE	FALSE	FALSE	FALSE	FALSE	FALSE	FALSE	Not M-Started	F5TUU7	NA
Lg0tf019913g0u	0.8	0.545	0.145	0.605	0.465	0	0.42	0.588333333	None	FALSE	FALSE	FALSE	FALSE	FALSE	FALSE	FALSE	Not M-Started	K1PGI4	NA
Lg0tf019914g0u	4.85	2.065	2.345	7.285	4.15	0	8.35	7.946666667	None	FALSE	FALSE	FALSE	FALSE	FALSE	FALSE	FALSE	Not M-Started	No Hit	NA
Lg0tf019915g0u	0	0	0	0.345	0	0	0	0.188333333	None	FALSE	FALSE	FALSE	FALSE	FALSE	FALSE	FALSE	No Signal Peptide	No Hit	NA
Lg0tf019916g0u	0.96	0.475	0.675	1.25	0.665	0	1.435	0.606666667	None	FALSE	FALSE	FALSE	FALSE	FALSE	FALSE	FALSE	Not M-Started	No Hit	NA
Lg0tf019917g0u	0	0	0	0	0	0	0	0.186666667	None	FALSE	FALSE	FALSE	FALSE	FALSE	FALSE	FALSE	Not M-Started	No Hit	NA
Lg0tf019918g0u	0.97	0.665	0.98	0.445	0.405	0	0.615	0.481666667	None	FALSE	FALSE	FALSE	FALSE	FALSE	FALSE	FALSE	Not M-Started	J9K9M3	NA
Lg0tf020068g0u	0	1.13	0	0	0	0	0	0	None	FALSE	FALSE	FALSE	FALSE	FALSE	FALSE	FALSE	Not M-Started	S5EIT7	NA
Lg0tf020069g0u	0	0	0	0.195	0	0	0	0.088333333	None	FALSE	FALSE	FALSE	FALSE	FALSE	FALSE	FALSE	Not M-Started	No Hit	NA
Lg0tf020070g0u	0	0	4.715	0	0	0	0	0	None	FALSE	FALSE	FALSE	FALSE	FALSE	FALSE	FALSE	Not M-Started	S5EBD2	NA
Lg0tf020071g0u	0	0	4.685	0	0	0	0	0	None	FALSE	FALSE	FALSE	FALSE	FALSE	FALSE	FALSE	Not M-Started	S5EEZ4	013749-0
Lg0tf020072g0u	0	0	5.87	0	0	0	0	0	None	FALSE	FALSE	FALSE	FALSE	FALSE	FALSE	FALSE	Not M-Started	F9NUA8	NA
Lg0tf020073g0u	0	0.515	6.08	0	0	0	0	0	None	FALSE	FALSE	FALSE	FALSE	FALSE	FALSE	FALSE	Not M-Started	S4YFB9	NA
Lg0tf020074g0u	0	0	3.785	0	0	0	0	0.061666667	None	FALSE	FALSE	FALSE	FALSE	FALSE	FALSE	FALSE	Not M-Started	M9VIC3	NA
Lg0tf020075g0u	0	0	8.62	0	0	0	0	0	None	FALSE	FALSE	FALSE	FALSE	FALSE	FALSE	FALSE	Not M-Started	C6JS48	NA
Lg0tf020076g0u	0	0	4.685	0	0.64	0	0	0	None	FALSE	FALSE	FALSE	FALSE	FALSE	FALSE	FALSE	Not M-Started	S0ADF0	NA
Lg0tf020077g0u	0	0	0	0	0	0	0	0	None	FALSE	FALSE	FALSE	FALSE	FALSE	FALSE	FALSE	Not M-Started	E9GET6	NA
Lg0tf020078g0u	0	0	0	0	0	0	0	0.021666667	None	FALSE	FALSE	FALSE	FALSE	FALSE	FALSE	FALSE	Not M-Started	No Hit	NA
Lg0tf020079g0u	0	0	0	0	0	0	0	0	None	FALSE	FALSE	FALSE	FALSE	FALSE	FALSE	FALSE	No Signal Peptide	Q9GUA9	NA
Lg0tf020080g0u	0	0	0	0	0	0	0	0.031666667	None	FALSE	FALSE	FALSE	FALSE	FALSE	FALSE	FALSE	Not M-Started	No Hit	NA
Lg0tf020081g0u	0	0	0	0	0	0	0	0	None	FALSE	FALSE	FALSE	FALSE	FALSE	FALSE	FALSE	Not M-Started	I3N5Z4	NA
Lg0tf020082g0u	0	0	0	0	0	0	0	0	None	FALSE	FALSE	FALSE	FALSE	FALSE	FALSE	FALSE	Not M-Started	N6TCL3	NA
Lg0tf020083g0u	0	0	0.115	0	0	0	0	0	None	FALSE	FALSE	FALSE	FALSE	FALSE	FALSE	FALSE	Not M-Started	No Hit	NA
Lg0tf020084g0u	0	0	0	0	0	0	0	0	None	FALSE	FALSE	FALSE	FALSE	FALSE	FALSE	FALSE	No Signal Peptide	No Hit	NA
Lg0tf020085g0u	0	0	0	0	0	0	0	0	None	FALSE	FALSE	FALSE	FALSE	FALSE	FALSE	FALSE	Not M-Started	No Hit	NA
Lg0tf020086g0u	0	0	0	0	0	0	0	0	None	FALSE	FALSE	FALSE	FALSE	FALSE	FALSE	FALSE	Not M-Started	No Hit	NA
Lg0tf020087g0u	0	0	0	0	0	0	0	0	None	FALSE	FALSE	FALSE	FALSE	FALSE	FALSE	FALSE	Not M-Started	No Hit	NA
Lg0tf020088g0u	0.17	0	0.105	0	0	0	0	0.331666667	None	FALSE	FALSE	FALSE	FALSE	FALSE	FALSE	FALSE	Not M-Started	No Hit	NA
Lg0tf020089g0u	0	0	0	0.535	0.06	0	0.215	0.101666667	None	FALSE	FALSE	FALSE	FALSE	FALSE	FALSE	FALSE	Not M-Started	No Hit	NA
Lg0tf020090g0u	0	0.11	0	0	0	0	0	0.69	None	FALSE	FALSE	FALSE	FALSE	FALSE	FALSE	FALSE	Signal Peptide	P97483	NA
Lg0tf020091g0u	0	0	0	0	0	0	0	0.518333333	None	FALSE	FALSE	FALSE	FALSE	FALSE	FALSE	FALSE	Not M-Started	No Hit	NA
Lg0tf020092g0u	0	0	0	0	0	0	0	0.156666667	None	FALSE	FALSE	FALSE	FALSE	FALSE	FALSE	FALSE	Not M-Started	No Hit	NA
Lg0tf020093g0u	0	0	0	0	0	0	0	1.348333333	None	FALSE	FALSE	FALSE	FALSE	FALSE	FALSE	FALSE	Signal Peptide	No Hit	NA
Lg0tf020094g0u	0	0	0	0	0	0	0	1.615	None	FALSE	FALSE	FALSE	FALSE	FALSE	FALSE	FALSE	Not M-Started	No Hit	NA
Lg0tf020095g0u	0	0	0	0	0	0	0	0.165	None	FALSE	FALSE	FALSE	FALSE	FALSE	FALSE	FALSE	Not M-Started	B7PIH8	NA
Lg0tf020096g0u	0	0.85	2.85	0.385	2.59	0	0	0	None	FALSE	FALSE	FALSE	FALSE	FALSE	FALSE	FALSE	Not M-Started	S5ELI0	NA
Lg0tf020097g0u	0	0	0	0	0	0	0	2.69	None	FALSE	FALSE	FALSE	FALSE	FALSE	FALSE	FALSE	Not M-Started	No Hit	NA
Lg0tf020098g0u	0	0	0	0	0	0	0	0.261666667	None	FALSE	FALSE	FALSE	FALSE	FALSE	FALSE	FALSE	No Signal Peptide	No Hit	NA
Lg0tf020099g0u	0.1	0	0	0	0	0	0	0.156666667	None	FALSE	FALSE	FALSE	FALSE	FALSE	FALSE	FALSE	No Signal Peptide	No Hit	NA
Lg0tf020100g0u	0.12	0.18	4.87	0.225	0	0	0	0	None	FALSE	FALSE	FALSE	FALSE	FALSE	FALSE	FALSE	No Signal Peptide	F3CQY0	NA
Lg0tf020101g0u	0	0	3.76	0	1.285	0	0	0	None	FALSE	FALSE	FALSE	FALSE	FALSE	FALSE	FALSE	Not M-Started	S5EN59	NA
Lg0tf020102g0u	0.38	0.81	0.245	0.45	0.415	0	0	2.313333333	None	FALSE	FALSE	FALSE	FALSE	FALSE	FALSE	FALSE	Not M-Started	No Hit	NA
Lg0tf020103g0u	0.09	0	0	0.055	0.225	0	0	49.65	None	FALSE	FALSE	FALSE	FALSE	FALSE	FALSE	FALSE	No Signal Peptide	No Hit	NA
Lg0tf020104g0u	0	0	0	0	0	0	0	0.198333333	None	FALSE	FALSE	FALSE	FALSE	FALSE	FALSE	FALSE	Not M-Started	No Hit	NA
Lg0tf020105g0u	0	0	0	0	0	0	0.41	0.056666667	None	FALSE	FALSE	FALSE	FALSE	FALSE	FALSE	FALSE	No Signal Peptide	T1KWN6	NA
Lg0tf020106g0u	0.32	0	0	2.265	5.965	0	0	0.023333333	None	FALSE	FALSE	FALSE	FALSE	FALSE	FALSE	FALSE	Not M-Started	No Hit	NA
Lg0tf020107g0u	2.1	0.795	0.48	2.73	0.675	0	2.655	0.698333333	None	FALSE	FALSE	FALSE	FALSE	FALSE	FALSE	FALSE	No Signal Peptide	No Hit	NA
Lg0tf020241g0u	1.4	1.79	2.255	1.215	0.595	0	1.345	0.855	None	FALSE	FALSE	FALSE	FALSE	FALSE	FALSE	FALSE	No Signal Peptide	No Hit	NA
Lg0tf020242g0u	0	0	4.775	0	0	0	0	0	None	FALSE	FALSE	FALSE	FALSE	FALSE	FALSE	FALSE	Not M-Started	No Hit	NA
Lg0tf020243g0u	0	0	3.795	0.19	0	0	0	0	None	FALSE	FALSE	FALSE	FALSE	FALSE	FALSE	FALSE	Not M-Started	S5EUS9	NA
Lg0tf020244g0u	0.27	0	4.075	0.325	0	0	0	0	None	FALSE	FALSE	FALSE	FALSE	FALSE	FALSE	FALSE	Not M-Started	S5EQT9	NA
Lg0tf020245g0u	0	0	4.165	0	0	0	0	0.085	None	FALSE	FALSE	FALSE	FALSE	FALSE	FALSE	FALSE	Not M-Started	S5ETK7	NA
Lg0tf020246g0u	0	0	3.835	0	0.655	0	0	0	None	FALSE	FALSE	FALSE	FALSE	FALSE	FALSE	FALSE	Not M-Started	S5EK23	NA
Lg0tf020247g0u	0	0	3.635	0.185	0	0	0.275	0	None	FALSE	FALSE	FALSE	FALSE	FALSE	FALSE	FALSE	Not M-Started	S5EP34	NA
Lg0tf020248g0u	0	0	0	0	0	0	0	0	None	FALSE	FALSE	FALSE	FALSE	FALSE	FALSE	FALSE	No Signal Peptide	No Hit	NA
Lg0tf020249g0u	0	0	0	0.385	0	0	0	0	None	FALSE	FALSE	FALSE	FALSE	FALSE	FALSE	FALSE	Not M-Started	K7J0W1	NA
Lg0tf020250g0u	0	0	0	0	0	0	0	0	None	FALSE	FALSE	FALSE	FALSE	FALSE	FALSE	FALSE	Not M-Started	B7PEW3	NA
Lg0tf020251g0u	0	0	0	0	0	0	0	0	None	FALSE	FALSE	FALSE	FALSE	FALSE	FALSE	FALSE	Not M-Started	K1Q674	NA
Lg0tf020252g0u	0	0	0	0	0	0	0	0	None	FALSE	FALSE	FALSE	FALSE	FALSE	FALSE	FALSE	Not M-Started	G3VV51	NA
Lg0tf020253g0u	0	0	0	0	0	0	0	0	None	FALSE	FALSE	FALSE	FALSE	FALSE	FALSE	FALSE	Not M-Started	No Hit	NA
Lg0tf020254g0u	0	0	0	0	0	0	0	0.73	None	FALSE	FALSE	FALSE	FALSE	FALSE	FALSE	FALSE	No Signal Peptide	No Hit	NA
Lg0tf020255g0u	0	0	0	0	0	0	0	1.421666667	None	FALSE	FALSE	FALSE	FALSE	FALSE	FALSE	FALSE	Not M-Started	C3Z204	NA
Lg0tf020256g0u	0	0	0	0	0	0	0	1.705	None	FALSE	FALSE	FALSE	FALSE	FALSE	FALSE	FALSE	No Signal Peptide	A7RKP4	NA
Lg0tf020257g0u	0	0	0	0	0	0	0	0.381666667	None	FALSE	FALSE	FALSE	FALSE	FALSE	FALSE	FALSE	Not M-Started	No Hit	NA
Lg0tf020258g0u	0	0	0	0	0	0	0	0.395	None	FALSE	FALSE	FALSE	FALSE	FALSE	FALSE	FALSE	No Signal Peptide	No Hit	NA
Lg0tf020259g0u	0	0	0	0	0	0	0	0.175	None	FALSE	FALSE	FALSE	FALSE	FALSE	FALSE	FALSE	Not M-Started	No Hit	NA
Lg0tf020260g0u	0	0	0	0	0.145	0	0	0.336666667	None	FALSE	FALSE	FALSE	FALSE	FALSE	FALSE	FALSE	Not M-Started	No Hit	NA
Lg0tf020261g0u	2.19	0.885	1.72	1.79	0.995	0	2.435	9.805	None	FALSE	FALSE	FALSE	FALSE	FALSE	FALSE	FALSE	Not M-Started	B7QBL7	NA
Lg0tf020262g0u	0.43	1.035	1.745	0.45	0.62	0	0	336.625	None	FALSE	FALSE	FALSE	FALSE	FALSE	FALSE	FALSE	Not M-Started	No Hit	NA
Lg0tf020263g0u	0.11	0.255	0.205	0.19	0.905	0	0.55	0.298333333	None	FALSE	FALSE	FALSE	FALSE	FALSE	FALSE	FALSE	No Signal Peptide	No Hit	NA
Lg0tf020264g0u	0.61	0.65	0.39	0.27	1.39	0	0.595	0.631666667	None	FALSE	FALSE	FALSE	FALSE	FALSE	FALSE	FALSE	Not M-Started	No Hit	NA
Lg0tf020265g0u	0.72	0.21	0.555	0.51	0.315	0	0.42	0.251666667	None	FALSE	FALSE	FALSE	FALSE	FALSE	FALSE	FALSE	Not M-Started	No Hit	NA
Lg0tf020266g0u	0	0	0	1.53	0	0	5.44	0	None	FALSE	FALSE	FALSE	FALSE	FALSE	FALSE	FALSE	No Signal Peptide	H9JGG9	NA
Lg0tf020267g0u	1.15	0.205	0.42	1.225	0.11	0	0.73	0.825	None	FALSE	FALSE	FALSE	FALSE	FALSE	FALSE	FALSE	Not M-Started	No Hit	NA
Lg0tf020453g0u	0	0	0	0	0	0	0	0.72	None	FALSE	FALSE	FALSE	FALSE	FALSE	FALSE	FALSE	Not M-Started	No Hit	NA
Lg0tf020454g0u	0	0	4.825	0	0	0	0	0	None	FALSE	FALSE	FALSE	FALSE	FALSE	FALSE	FALSE	Not M-Started	M8F4Z7	NA
Lg0tf020455g0u	0	0	4.79	0	0.655	0	0	0	None	FALSE	FALSE	FALSE	FALSE	FALSE	FALSE	FALSE	Not M-Started	S5EG34	NA
Lg0tf020456g0u	0	0.285	3.845	0	0	0	0	0	None	FALSE	FALSE	FALSE	FALSE	FALSE	FALSE	FALSE	Not M-Started	S5EQM1	NA
Lg0tf020457g0u	0	0	3.845	0	0.655	0	0	0	None	FALSE	FALSE	FALSE	FALSE	FALSE	FALSE	FALSE	Not M-Started	S5EL28	NA
Lg0tf020458g0u	0	0	1.925	0	0	0	0	0	None	FALSE	FALSE	FALSE	FALSE	FALSE	FALSE	FALSE	Not M-Started	S4TII9	NA
Lg0tf020459g0u	0.33	0	2.885	0	0.655	0	0.45	0	None	FALSE	FALSE	FALSE	FALSE	FALSE	FALSE	FALSE	Not M-Started	S5ES28	NA
Lg0tf020460g0u	0	0.285	4.81	0	0	0	0	0	None	FALSE	FALSE	FALSE	FALSE	FALSE	FALSE	FALSE	Not M-Started	S5EIA4	NA
Lg0tf020461g0u	0	0	3.845	0	0	0	0	0	None	FALSE	FALSE	FALSE	FALSE	FALSE	FALSE	FALSE	Not M-Started	No Hit	NA
Lg0tf020462g0u	0	0	26.04	0	0	0	0.1	2.013333333	None	FALSE	FALSE	FALSE	FALSE	FALSE	FALSE	FALSE	Not M-Started	No Hit	NA
Lg0tf020463g0u	0	0	0	0	0	0	0	0	None	FALSE	FALSE	FALSE	FALSE	FALSE	FALSE	FALSE	Not M-Started	B7PT36	NA
Lg0tf020464g0u	0	0	0	0	0	0	0	0	None	FALSE	FALSE	FALSE	FALSE	FALSE	FALSE	FALSE	Not M-Started	No Hit	NA
Lg0tf020465g0u	0	0	0	0	0	0	0	0	None	FALSE	FALSE	FALSE	FALSE	FALSE	FALSE	FALSE	Signal Peptide	No Hit	NA
Lg0tf020466g0u	0	0	0	0	0	0	0	0	None	FALSE	FALSE	FALSE	FALSE	FALSE	FALSE	FALSE	Not M-Started	No Hit	NA
Lg0tf020467g0u	0	0	0	0	0	0	0	0	None	FALSE	FALSE	FALSE	FALSE	FALSE	FALSE	FALSE	Not M-Started	No Hit	NA
Lg0tf020468g0u	0	0	0	0	0	0	0	0	None	FALSE	FALSE	FALSE	FALSE	FALSE	FALSE	FALSE	Not M-Started	K7GWK1	NA
Lg0tf020469g0u	0	0	0	0	0	0	0	0	None	FALSE	FALSE	FALSE	FALSE	FALSE	FALSE	FALSE	Not M-Started	Q9N574	NA
Lg0tf020470g0u	0	0	0	0	0	0	0	0	None	FALSE	FALSE	FALSE	FALSE	FALSE	FALSE	FALSE	Not M-Started	No Hit	NA
Lg0tf020471g0u	0	0	0	0	0	0	0	0	None	FALSE	FALSE	FALSE	FALSE	FALSE	FALSE	FALSE	Not M-Started	B7P5L6	NA
Lg0tf020472g0u	0	0	0	0	0	0	0	0.18	None	FALSE	FALSE	FALSE	FALSE	FALSE	FALSE	FALSE	Not M-Started	No Hit	NA
Lg0tf020473g0u	0	0	0	0	0	0	0	0	None	FALSE	FALSE	FALSE	FALSE	FALSE	FALSE	FALSE	Not M-Started	No Hit	NA
Lg0tf020474g0u	0	0	0	0.4	0.115	0	0	0	None	FALSE	FALSE	FALSE	FALSE	FALSE	FALSE	FALSE	Not M-Started	No Hit	NA
Lg0tf020475g0u	0.07	0	0	0.075	0.025	0	0	14.35333333	None	FALSE	FALSE	FALSE	FALSE	FALSE	FALSE	FALSE	No Signal Peptide	No Hit	NA
Lg0tf020476g0u	0	0	0	0	0	0	0	20.23	None	FALSE	FALSE	FALSE	FALSE	FALSE	FALSE	FALSE	Not M-Started	No Hit	NA
Lg0tf020477g0u	0	0	0	0	0	0	0	0.173333333	None	FALSE	FALSE	FALSE	FALSE	FALSE	FALSE	FALSE	Not M-Started	No Hit	NA
Lg0tf020478g0u	0	0	0	0	0	0	0	0.13	None	FALSE	FALSE	FALSE	FALSE	FALSE	FALSE	FALSE	Not M-Started	No Hit	NA
Lg0tf020479g0u	0	0	0	0	0	0	0	0.193333333	None	FALSE	FALSE	FALSE	FALSE	FALSE	FALSE	FALSE	Not M-Started	E0VHG5	NA
Lg0tf020480g0u	0	0	0	0	0	0	0	0	None	FALSE	FALSE	FALSE	FALSE	FALSE	FALSE	FALSE	Not M-Started	L7MLJ3	NA
Lg0tf020481g0u	9.42	15.135	19.555	11.425	13.855	0	23.09	5.088333333	Broad	FALSE	FALSE	FALSE	FALSE	FALSE	FALSE	FALSE	Not M-Started	No Hit	NA
Lg0tf020482g0u	1.24	0.455	0.045	0.51	0.16	0	1.155	1.515	None	FALSE	FALSE	FALSE	FALSE	FALSE	FALSE	FALSE	Not M-Started	No Hit	NA
Lg0tf020483g0u	0	0	0.18	0	0	0	0	0.303333333	None	FALSE	FALSE	FALSE	FALSE	FALSE	FALSE	FALSE	Not M-Started	No Hit	NA
Lg0tf020484g0u	0.87	1.215	0.785	0.98	0.66	0	1.22	0.741666667	None	FALSE	FALSE	FALSE	FALSE	FALSE	FALSE	FALSE	No Signal Peptide	No Hit	NA
Lg0tf020485g0s	0	0	0	0	0	0	0	0.485	None	FALSE	FALSE	FALSE	FALSE	FALSE	FALSE	FALSE	Not M-Started	L7MMD0	NA
Lg0tf020486g0u	0	0	0	0	0	0	0	0.408333333	None	FALSE	FALSE	FALSE	FALSE	FALSE	FALSE	FALSE	Not M-Started	No Hit	NA
Lg0tf020487g0u	0.14	0.065	0	0	0.015	0	0	2.665	None	FALSE	FALSE	FALSE	FALSE	FALSE	FALSE	FALSE	No Signal Peptide	No Hit	NA
Lg0tf020488g0u	0	0	0	0	0	0	0	4.901666667	None	FALSE	FALSE	FALSE	FALSE	FALSE	FALSE	FALSE	Not M-Started	No Hit	NA
Lg0tf020489g0u	0	0	3.7	0.385	0	0	0	0.06	None	FALSE	FALSE	FALSE	FALSE	FALSE	FALSE	FALSE	Not M-Started	F1TZX9	NA
Lg0tf020490g0u	0.71	0.545	0.09	0.34	0.105	0	0.59	2.213333333	None	FALSE	FALSE	FALSE	FALSE	FALSE	FALSE	FALSE	No Signal Peptide	No Hit	NA
Lg0tf020491g0u	4.7	4.315	5.835	5.45	7.33	0	7.58	8.046666667	None	FALSE	FALSE	FALSE	FALSE	FALSE	FALSE	FALSE	No Signal Peptide	M1A9K0	013752-0
Lg0tf020492g0u	10.13	7.925	7.2	9.235	8.955	0	13.61	18.795	None	FALSE	FALSE	FALSE	FALSE	FALSE	FALSE	FALSE	Not M-Started	No Hit	NA
Lg0tf020493g0u	7.26	4.345	6.025	12.715	9.8	0	18.61	5.863333333	None	FALSE	FALSE	FALSE	FALSE	FALSE	FALSE	FALSE	No Signal Peptide	No Hit	NA
Lg0tf020494g0u	5.94	4.86	6.865	10.85	7.18	0	18.14	8.866666667	None	FALSE	FALSE	FALSE	FALSE	FALSE	FALSE	FALSE	No Signal Peptide	No Hit	NA
Lg0tf020668g0u	0	0	0	0	0	0	0	0.166666667	None	FALSE	FALSE	FALSE	FALSE	FALSE	FALSE	FALSE	Not M-Started	No Hit	NA
Lg0tf020669g0u	0	0	0	0	0	0	0	1.13	None	FALSE	FALSE	FALSE	FALSE	FALSE	FALSE	FALSE	Not M-Started	No Hit	NA
Lg0tf020670g0u	0	0	3.59	0	0	0	0	0	None	FALSE	FALSE	FALSE	FALSE	FALSE	FALSE	FALSE	Not M-Started	No Hit	NA
Lg0tf020671g0u	0	0	5.805	0.195	0.66	0	0.295	0	None	FALSE	FALSE	FALSE	FALSE	FALSE	FALSE	FALSE	Not M-Started	S5EKS5	NA
Lg0tf020672g0u	0	0	2.925	0	0	0	0	0	None	FALSE	FALSE	FALSE	FALSE	FALSE	FALSE	FALSE	Not M-Started	R4PW65	NA
Lg0tf020673g0u	0	0	2.915	0	0	0	0	0	None	FALSE	FALSE	FALSE	FALSE	FALSE	FALSE	FALSE	Not M-Started	No Hit	NA
Lg0tf020674g0u	0.53	0.555	1.595	0.58	1.295	0	2.475	1.993333333	None	FALSE	FALSE	FALSE	FALSE	FALSE	FALSE	FALSE	Not M-Started	No Hit	NA
Lg0tf020675g0u	0	0	3.895	0	0	0	0	0	None	FALSE	FALSE	FALSE	FALSE	FALSE	FALSE	FALSE	Not M-Started	No Hit	NA
Lg0tf020676g0u	0	0.29	3.885	0.205	0.115	0	0	0	None	FALSE	FALSE	FALSE	FALSE	FALSE	FALSE	FALSE	Not M-Started	S5EHI3	NA
Lg0tf020677g0u	0.33	0	2.915	0	1.995	0	0	0	None	FALSE	FALSE	FALSE	FALSE	FALSE	FALSE	FALSE	Not M-Started	H2MG10	NA
Lg0tf020678g0u	0	0	0	0	0	0	0	0	None	FALSE	FALSE	FALSE	FALSE	FALSE	FALSE	FALSE	Not M-Started	No Hit	NA
Lg0tf020679g0u	0	0	0	0	0	0	0	0	None	FALSE	FALSE	FALSE	FALSE	FALSE	FALSE	FALSE	Not M-Started	Q6I948	NA
Lg0tf020680g0u	0	0	0	0	0	0	0	0	None	FALSE	FALSE	FALSE	FALSE	FALSE	FALSE	FALSE	Not M-Started	No Hit	NA
Lg0tf020681g0u	0	0	0	0	0	0	0	0	None	FALSE	FALSE	FALSE	FALSE	FALSE	FALSE	FALSE	Not M-Started	Q66J53	NA
Lg0tf020682g0u	0	0	0	0	0	0	0	0	None	FALSE	FALSE	FALSE	FALSE	FALSE	FALSE	FALSE	Not M-Started	T1DAP1	NA
Lg0tf020683g0u	0	0	0	0	0	0	0	0	None	FALSE	FALSE	FALSE	FALSE	FALSE	FALSE	FALSE	Not M-Started	T1JFB4	NA
Lg0tf020684g0u	0.12	0	0	1.33	0.18	0	0.215	0	None	FALSE	FALSE	FALSE	FALSE	FALSE	FALSE	FALSE	Not M-Started	No Hit	NA
Lg0tf020685g0u	0	0	0	0	0	0	0	0.148333333	None	FALSE	FALSE	FALSE	FALSE	FALSE	FALSE	FALSE	Not M-Started	A7XDH3	NA
Lg0tf020686g0u	0	0	0.165	0	0	0	0	0.301666667	None	FALSE	FALSE	FALSE	FALSE	FALSE	FALSE	FALSE	Not M-Started	No Hit	NA
Lg0tf020687g0u	0	0	0	0	0	0	0	0.141666667	None	FALSE	FALSE	FALSE	FALSE	FALSE	FALSE	FALSE	Not M-Started	T1L3K2	NA
Lg0tf020688g0u	0	0.085	0	0.105	0	0	0	39.49	None	FALSE	FALSE	FALSE	FALSE	FALSE	FALSE	FALSE	No Signal Peptide	S2J733	NA
Lg0tf020689g0u	0	0	0	0	0	0	0	0.026666667	None	FALSE	FALSE	FALSE	FALSE	FALSE	FALSE	FALSE	Not M-Started	No Hit	NA
Lg0tf020690g0u	0.6	0.79	2.195	0.255	0.75	0	3.895	0.636666667	None	FALSE	FALSE	FALSE	FALSE	FALSE	FALSE	FALSE	Not M-Started	No Hit	NA
Lg0tf020691g0u	0.24	0.695	0.46	0.775	0.265	0	1.01	0.413333333	None	FALSE	FALSE	FALSE	FALSE	FALSE	FALSE	FALSE	Not M-Started	No Hit	NA
Lg0tf020692g0u	0.31	0.625	0.205	0.385	0.475	0	0.655	1.205	None	FALSE	FALSE	FALSE	FALSE	FALSE	FALSE	FALSE	No Signal Peptide	No Hit	NA
Lg0tf020693g0u	1.28	0.24	0.715	1.975	0.505	0	1.43	0.683333333	None	FALSE	FALSE	FALSE	FALSE	FALSE	FALSE	FALSE	Not M-Started	No Hit	NA
Lg0tf020694g0u	0.11	0.43	0.145	1.86	1.285	0	1.355	0.461666667	None	FALSE	FALSE	FALSE	FALSE	FALSE	FALSE	FALSE	No Signal Peptide	No Hit	NA
Lg0tf020695g0u	0.62	0.075	0	2.38	0.14	0	0.045	0.011666667	None	FALSE	FALSE	FALSE	FALSE	FALSE	FALSE	FALSE	No Signal Peptide	No Hit	NA
Lg0tf020696g0u	0.3	0.325	0.325	0.48	0.305	0	0.54	0.263333333	None	FALSE	FALSE	FALSE	FALSE	FALSE	FALSE	FALSE	Not M-Started	B7P310	NA
Lg0tf020697g0u	1.23	0.1	0.145	0.65	0.4	0	0.845	1.72	None	FALSE	FALSE	FALSE	FALSE	FALSE	FALSE	FALSE	Not M-Started	No Hit	NA
Lg0tf020698g0u	0	0.185	0	0	0	0	0.185	0.248333333	None	FALSE	FALSE	FALSE	FALSE	FALSE	FALSE	FALSE	Signal Peptide	No Hit	NA
Lg0tf020699g0u	0	0	0.07	0.065	0.825	0	0	0.04	None	FALSE	FALSE	FALSE	FALSE	FALSE	FALSE	FALSE	No Signal Peptide	No Hit	NA
Lg0tf020700g0u	0.02	0.015	0	0.04	0	0	0	26.61166667	None	FALSE	FALSE	FALSE	FALSE	FALSE	FALSE	FALSE	Not M-Started	F2UF78	NA
Lg0tf020701g0u	0.57	0.545	3.195	77.645	76.465	0	123.055	0.091666667	Tub	FALSE	FALSE	FALSE	TRUE	FALSE	FALSE	TRUE	No Signal Peptide	No Hit	NA
Lg0tf020888g0u	5.45	3.78	4.25	5.615	6.345	0	10.735	7.97	None	FALSE	FALSE	FALSE	FALSE	FALSE	FALSE	FALSE	Not M-Started	No Hit	NA
Lg0tf020889g0u	0	0	0	0	0	0	0	0	None	FALSE	FALSE	FALSE	FALSE	FALSE	FALSE	FALSE	Not M-Started	No Hit	NA
Lg0tf020890g0u	0	0	0	0	0	0	0	0.076666667	None	FALSE	FALSE	FALSE	FALSE	FALSE	FALSE	FALSE	Not M-Started	D7EKX6	NA
Lg0tf020891g0u	0	0	2.935	0	0	0	0.16	0	None	FALSE	FALSE	FALSE	FALSE	FALSE	FALSE	FALSE	Not M-Started	S5ES56	NA
Lg0tf020892g0u	0	0	8.8	0	0	0	0	0	None	FALSE	FALSE	FALSE	FALSE	FALSE	FALSE	FALSE	Not M-Started	A5AER2	NA
Lg0tf020893g0u	0	0	3.495	0	0	0	0	0	None	FALSE	FALSE	FALSE	FALSE	FALSE	FALSE	FALSE	Not M-Started	No Hit	NA
Lg0tf020894g0u	0	0	2.77	0.185	0	0	0	0.058333333	None	FALSE	FALSE	FALSE	FALSE	FALSE	FALSE	FALSE	Not M-Started	D4HBE6	NA
Lg0tf020895g0u	0	0	6.865	0	0	0	0	0	None	FALSE	FALSE	FALSE	FALSE	FALSE	FALSE	FALSE	Not M-Started	No Hit	NA
Lg0tf020896g0u	0	0	3.375	0	0	0	0	0	None	FALSE	FALSE	FALSE	FALSE	FALSE	FALSE	FALSE	Not M-Started	Q6ABA9	NA
Lg0tf020897g0u	14.94	6.37	7.84	10.13	22.025	0	37.21	25.37833333	None	FALSE	FALSE	FALSE	FALSE	FALSE	FALSE	FALSE	Not M-Started	B7PI85	NA
Lg0tf020898g0u	0	0	4.87	0.2	0.665	0	0	0	None	FALSE	FALSE	FALSE	FALSE	FALSE	FALSE	FALSE	Not M-Started	G7U4X4	NA
Lg0tf020899g0u	0	0	2.94	0	0	0	0	0	None	FALSE	FALSE	FALSE	FALSE	FALSE	FALSE	FALSE	Not M-Started	R4LAN1	NA
Lg0tf020900g0u	0	0	3.935	0	0	0	0	0	None	FALSE	FALSE	FALSE	FALSE	FALSE	FALSE	FALSE	Not M-Started	S5EZI1	NA
Lg0tf020901g0u	0	0.345	7.025	0	0	0	0	0	None	FALSE	FALSE	FALSE	FALSE	FALSE	FALSE	FALSE	Not M-Started	Q6A6K0	NA
Lg0tf020902g0u	0	0	4.57	0	0	0	0.28	0	None	FALSE	FALSE	FALSE	FALSE	FALSE	FALSE	FALSE	Not M-Started	S5EIS9	NA
Lg0tf020903g0u	0	0	3.935	0.205	0	0	0	0	None	FALSE	FALSE	FALSE	FALSE	FALSE	FALSE	FALSE	Not M-Started	S5ELD3	NA
Lg0tf020904g0u	0	0	0	0	0	0	0	0	None	FALSE	FALSE	FALSE	FALSE	FALSE	FALSE	FALSE	Not M-Started	No Hit	NA
Lg0tf020905g0u	0	0	0	0	0	0	0	0.031666667	None	FALSE	FALSE	FALSE	FALSE	FALSE	FALSE	FALSE	Not M-Started	No Hit	NA
Lg0tf020906g0u	0	0	0	0	0	0	0	0	None	FALSE	FALSE	FALSE	FALSE	FALSE	FALSE	FALSE	Not M-Started	C6JXM5	NA
Lg0tf020907g0u	0	0	0	0	0	0	0	1.351666667	None	FALSE	FALSE	FALSE	FALSE	FALSE	FALSE	FALSE	Not M-Started	No Hit	NA
Lg0tf020908g0u	0	0	0	0	0	0	0	0	None	FALSE	FALSE	FALSE	FALSE	FALSE	FALSE	FALSE	Not M-Started	No Hit	NA
Lg0tf020909g0u	0	0	0	0	0	0	0	0	None	FALSE	FALSE	FALSE	FALSE	FALSE	FALSE	FALSE	Not M-Started	No Hit	NA
Lg0tf020910g0u	0	0	0	0	0	0	0	0	None	FALSE	FALSE	FALSE	FALSE	FALSE	FALSE	FALSE	Not M-Started	No Hit	NA
Lg0tf020911g0u	0	0	0	0	0	0	0	0	None	FALSE	FALSE	FALSE	FALSE	FALSE	FALSE	FALSE	Not M-Started	No Hit	NA
Lg0tf020912g0u	0	0	0	0	0	0	0	0	None	FALSE	FALSE	FALSE	FALSE	FALSE	FALSE	FALSE	No Signal Peptide	D6W8R7	NA
Lg0tf020913g0u	0	0	0	0	0	0	0	0	None	FALSE	FALSE	FALSE	FALSE	FALSE	FALSE	FALSE	Not M-Started	J9KLW3	NA
Lg0tf020914g0u	0	0	0	0	0	0	0	0	None	FALSE	FALSE	FALSE	FALSE	FALSE	FALSE	FALSE	Not M-Started	I3LN50	NA
Lg0tf020915g0u	0	0	0	0	0	0	0	0	None	FALSE	FALSE	FALSE	FALSE	FALSE	FALSE	FALSE	Not M-Started	No Hit	NA
Lg0tf020916g0u	0	0	0	0	0	0	0	0	None	FALSE	FALSE	FALSE	FALSE	FALSE	FALSE	FALSE	No Signal Peptide	No Hit	NA
Lg0tf020917g0u	0	0	0	0	0	0	0	0	None	FALSE	FALSE	FALSE	FALSE	FALSE	FALSE	FALSE	No Signal Peptide	H3AQC2	NA
Lg0tf020918g0u	0.34	0	0	0	0.47	0	0	0	None	FALSE	FALSE	FALSE	FALSE	FALSE	FALSE	FALSE	Not M-Started	M9WQ93	NA
Lg0tf020919g0u	0	0	0	0	0	0	0	0.295	None	FALSE	FALSE	FALSE	FALSE	FALSE	FALSE	FALSE	Not M-Started	J9LAK1	NA
Lg0tf020920g0u	0	0	0	0	0	0	0	0.165	None	FALSE	FALSE	FALSE	FALSE	FALSE	FALSE	FALSE	Not M-Started	No Hit	NA
Lg0tf020921g0u	0	0	0	0	0	0	0	0.171666667	None	FALSE	FALSE	FALSE	FALSE	FALSE	FALSE	FALSE	Not M-Started	No Hit	NA
Lg0tf020922g0u	0	0.25	0	0	0	0	0	1.121666667	None	FALSE	FALSE	FALSE	FALSE	FALSE	FALSE	FALSE	Not M-Started	Q8I8E8	NA
Lg0tf020923g0u	0	0	0	0	1.12	0	1.83	13.19666667	None	FALSE	FALSE	FALSE	FALSE	FALSE	FALSE	FALSE	Not M-Started	E7D1M7	NA
Lg0tf020924g0u	0	0	0	0	0	0	0	2.608333333	None	FALSE	FALSE	FALSE	FALSE	FALSE	FALSE	FALSE	Not M-Started	No Hit	NA
Lg0tf020925g0u	0	0	0	0	0	0	0	0.261666667	None	FALSE	FALSE	FALSE	FALSE	FALSE	FALSE	FALSE	Not M-Started	No Hit	NA
Lg0tf020926g0u	0	0	0	0	0	0	0	0.248333333	None	FALSE	FALSE	FALSE	FALSE	FALSE	FALSE	FALSE	Not M-Started	J9KDJ8	NA
Lg0tf020927g0u	0	0	0	0.205	0	0	0	0.558333333	None	FALSE	FALSE	FALSE	FALSE	FALSE	FALSE	FALSE	Not M-Started	A7SL09	NA
Lg0tf020928g0u	0	0	0.335	0	0	0	0.075	6.783333333	None	FALSE	FALSE	FALSE	FALSE	FALSE	FALSE	FALSE	Not M-Started	M2VZ28	NA
Lg0tf020929g0u	6.07	3.115	3.585	10.805	4.75	0	10.275	6.605	None	FALSE	FALSE	FALSE	FALSE	FALSE	FALSE	FALSE	Not M-Started	No Hit	NA
Lg0tf020930g0u	0.06	0	0.04	0	0	0	0	0.528333333	None	FALSE	FALSE	FALSE	FALSE	FALSE	FALSE	FALSE	No Signal Peptide	No Hit	NA
Lg0tf020931g0u	0	0	0.45	0	0.13	0	0.16	0	None	FALSE	FALSE	FALSE	FALSE	FALSE	FALSE	FALSE	Not M-Started	No Hit	NA
Lg0tf020932g0u	0.28	0.425	4.96	0.17	0.295	0	0	0	None	FALSE	FALSE	FALSE	FALSE	FALSE	FALSE	FALSE	Not M-Started	C0R3D8	NA
Lg0tf020933g0u	0	0	5.865	0.4	0.67	0	0	0	None	FALSE	FALSE	FALSE	FALSE	FALSE	FALSE	FALSE	Not M-Started	S5EBN6	NA
Lg0tf020934g0u	0.15	0	0	6.17	1.81	0	0.02	0	None	FALSE	FALSE	FALSE	FALSE	FALSE	FALSE	FALSE	Not M-Started	No Hit	NA
Lg0tf020935g0u	0	0.11	0	0.21	0.335	0	0.175	0.326666667	None	FALSE	FALSE	FALSE	FALSE	FALSE	FALSE	FALSE	No Signal Peptide	No Hit	NA
Lg0tf020936g0u	0.72	0.68	1.01	1.335	0.295	0	4.64	0.441666667	None	FALSE	FALSE	FALSE	FALSE	FALSE	FALSE	FALSE	Not M-Started	No Hit	NA
Lg0tf021113g0u	12.4	4.155	3.945	5.905	3.9	0	11.575	2.37	None	FALSE	FALSE	FALSE	FALSE	FALSE	FALSE	FALSE	Not M-Started	No Hit	NA
Lg0tf021114g0u	0	0.52	0.52	0	0.72	0	0	0.203333333	None	FALSE	FALSE	FALSE	FALSE	FALSE	FALSE	FALSE	Not M-Started	G5E2Q7	NA
Lg0tf021115g0u	0	0	0	0	0	0	0	0.243333333	None	FALSE	FALSE	FALSE	FALSE	FALSE	FALSE	FALSE	Not M-Started	No Hit	NA
Lg0tf021116g0u	2.6	1.325	2.415	2.485	1.07	0	1.98	3.868333333	None	FALSE	FALSE	FALSE	FALSE	FALSE	FALSE	FALSE	Signal Peptide	G4LZ25	NA
Lg0tf021117g0u	0	0.265	4.42	0	0	0	0	0	None	FALSE	FALSE	FALSE	FALSE	FALSE	FALSE	FALSE	Not M-Started	S5ENX8	NA
Lg0tf021118g0u	0	0	3.96	0	0	0	0	0	None	FALSE	FALSE	FALSE	FALSE	FALSE	FALSE	FALSE	Not M-Started	S5ET76	NA
Lg0tf021119g0u	0	0	3.99	0	0	0	0	0	None	FALSE	FALSE	FALSE	FALSE	FALSE	FALSE	FALSE	Not M-Started	S5ENJ9	NA
Lg0tf021120g0u	0	0	0	0	0	0	0	0	None	FALSE	FALSE	FALSE	FALSE	FALSE	FALSE	FALSE	Not M-Started	T1J145	NA
Lg0tf021121g0u	0	0	0	0	0	0	0	0	None	FALSE	FALSE	FALSE	FALSE	FALSE	FALSE	FALSE	Not M-Started	No Hit	NA
Lg0tf021122g0u	0	0	0	0	0	0	0	0	None	FALSE	FALSE	FALSE	FALSE	FALSE	FALSE	FALSE	Not M-Started	No Hit	NA
Lg0tf021123g0u	0.43	0	1.33	0.13	1.25	0	0.195	0.051666667	None	FALSE	FALSE	FALSE	FALSE	FALSE	FALSE	FALSE	Not M-Started	M9X116	NA
Lg0tf021124g0u	0	0	0	0	0	0	0	1.403333333	None	FALSE	FALSE	FALSE	FALSE	FALSE	FALSE	FALSE	Not M-Started	No Hit	NA
Lg0tf021125g0u	0	0	0	0	0	0	0	1.091666667	None	FALSE	FALSE	FALSE	FALSE	FALSE	FALSE	FALSE	Not M-Started	No Hit	NA
Lg0tf021126g0u	0	0	0	0	0	0	0	1.491666667	None	FALSE	FALSE	FALSE	FALSE	FALSE	FALSE	FALSE	No Signal Peptide	No Hit	NA
Lg0tf021127g0u	0	0	0	0	0.09	0	0	0.275	None	FALSE	FALSE	FALSE	FALSE	FALSE	FALSE	FALSE	Not M-Started	B7QCW7	NA
Lg0tf021128g0u	0	0	0	0	0	0	0	0.058333333	None	FALSE	FALSE	FALSE	FALSE	FALSE	FALSE	FALSE	Not M-Started	No Hit	NA
Lg0tf021129g0u	0	0	0	0	0	0	0	0.315	None	FALSE	FALSE	FALSE	FALSE	FALSE	FALSE	FALSE	Not M-Started	No Hit	NA
Lg0tf021130g0u	0.23	0	0	0	0.085	0	0.325	0.59	None	FALSE	FALSE	FALSE	FALSE	FALSE	FALSE	FALSE	Not M-Started	No Hit	NA
Lg0tf021131g0u	23.49	20.415	17.085	28.785	20.7	0	77.605	20.29666667	None	FALSE	FALSE	FALSE	FALSE	FALSE	FALSE	FALSE	No Signal Peptide	No Hit	NA
Lg0tf021132g0u	0	0.295	3.95	0.2	0	0	0	0	None	FALSE	FALSE	FALSE	FALSE	FALSE	FALSE	FALSE	Not M-Started	S5EW35	NA
Lg0tf021133g0u	0	0	0	0	0	0	0	0	None	FALSE	FALSE	FALSE	FALSE	FALSE	FALSE	FALSE	Not M-Started	B7PZF5	NA
Lg0tf021134g0u	0.16	0.295	4.395	0.375	0.235	0	0.155	0.681666667	None	FALSE	FALSE	FALSE	FALSE	FALSE	FALSE	FALSE	Not M-Started	J9K9R0	NA
Lg0tf021135g0u	0	0	0	0.475	0.095	0	0	0	None	FALSE	FALSE	FALSE	FALSE	FALSE	FALSE	FALSE	Not M-Started	T1JP57	NA
Lg0tf021136g0u	0.34	0.06	0	0.355	0	0	0.12	2.185	None	FALSE	FALSE	FALSE	FALSE	FALSE	FALSE	FALSE	Not M-Started	No Hit	NA
Lg0tf021137g0u	0.82	1.005	0	0.65	1.015	0	1	0.42	None	FALSE	FALSE	FALSE	FALSE	FALSE	FALSE	FALSE	Not M-Started	No Hit	NA
Lg0tf021338g0u	0	0	0	0	0	0	0.165	0.46	None	FALSE	FALSE	FALSE	FALSE	FALSE	FALSE	FALSE	Not M-Started	B3DJB3	NA
Lg0tf021339g0u	0	0	0	0	0	0	0	0.606666667	None	FALSE	FALSE	FALSE	FALSE	FALSE	FALSE	FALSE	Not M-Started	No Hit	NA
Lg0tf021340g0u	0	0	0	0	0	0	0	0.696666667	None	FALSE	FALSE	FALSE	FALSE	FALSE	FALSE	FALSE	Not M-Started	E9H319	NA
Lg0tf021341g0u	0	0	0	0	0	0	0	0	None	FALSE	FALSE	FALSE	FALSE	FALSE	FALSE	FALSE	Not M-Started	No Hit	NA
Lg0tf021342g0u	0.59	1.52	1.215	1.475	2.58	0	3.255	5.678333333	None	FALSE	FALSE	FALSE	FALSE	FALSE	FALSE	FALSE	Not M-Started	No Hit	NA
Lg0tf021343g0u	0	0	0	0	0	0	0	0.233333333	None	FALSE	FALSE	FALSE	FALSE	FALSE	FALSE	FALSE	Not M-Started	No Hit	NA
Lg0tf021344g0u	0	0	2.16	0	0	0	0	0.073333333	None	FALSE	FALSE	FALSE	FALSE	FALSE	FALSE	FALSE	Not M-Started	S4PBU0	NA
Lg0tf021345g0u	0	0	5.02	0	0	0	0	0	None	FALSE	FALSE	FALSE	FALSE	FALSE	FALSE	FALSE	Not M-Started	D2U169	NA
Lg0tf021346g0u	0	0	3.01	0	0	0	0	0	None	FALSE	FALSE	FALSE	FALSE	FALSE	FALSE	FALSE	Not M-Started	M5Y1B2	NA
Lg0tf021347g0u	0	0.845	6.005	0	0	0	0	0	None	FALSE	FALSE	FALSE	FALSE	FALSE	FALSE	FALSE	Not M-Started	S5ERI4	NA
Lg0tf021348g0u	0	0.3	4.015	0	0	0	0	0.151666667	None	FALSE	FALSE	FALSE	FALSE	FALSE	FALSE	FALSE	Not M-Started	S5EW47	NA
Lg0tf021349g0u	0	0	5.005	0.205	0	0	0	0	None	FALSE	FALSE	FALSE	FALSE	FALSE	FALSE	FALSE	Not M-Started	D7WBD6	NA
Lg0tf021350g0u	0.34	0	4.005	0	0	0	0	0	None	FALSE	FALSE	FALSE	FALSE	FALSE	FALSE	FALSE	Not M-Started	S5EGA2	NA
Lg0tf021351g0u	0	0	1.92	0	0	0	0	0	None	FALSE	FALSE	FALSE	FALSE	FALSE	FALSE	FALSE	Signal Peptide	No Hit	NA
Lg0tf021352g0u	0	0	0	0	0	0	0	0.023333333	None	FALSE	FALSE	FALSE	FALSE	FALSE	FALSE	FALSE	Not M-Started	No Hit	NA
Lg0tf021353g0u	0	0	0	0	0	0	0	0	None	FALSE	FALSE	FALSE	FALSE	FALSE	FALSE	FALSE	No Signal Peptide	L7M183	NA
Lg0tf021354g0u	0	0	0	0	0	0	0	0	None	FALSE	FALSE	FALSE	FALSE	FALSE	FALSE	FALSE	Not M-Started	S4RN76	NA
Lg0tf021355g0u	0	0	0	0	0	0	0	0	None	FALSE	FALSE	FALSE	FALSE	FALSE	FALSE	FALSE	Not M-Started	T1J8J0	NA
Lg0tf021356g0u	0	0	0	0	0	0	0	0	None	FALSE	FALSE	FALSE	FALSE	FALSE	FALSE	FALSE	Not M-Started	D6WT73	NA
Lg0tf021357g0u	0.1	0	0	0	0	0	0.06	0.045	None	FALSE	FALSE	FALSE	FALSE	FALSE	FALSE	FALSE	Signal Peptide	No Hit	NA
Lg0tf021358g0u	0	0	0	0	0	0	0	0	None	FALSE	FALSE	FALSE	FALSE	FALSE	FALSE	FALSE	Not M-Started	F1PNR5	NA
Lg0tf021359g0u	0	0	0	0	0	0	0	0	None	FALSE	FALSE	FALSE	FALSE	FALSE	FALSE	FALSE	Not M-Started	No Hit	NA
Lg0tf021360g0u	0	0	0	0	0	0	0	0.033333333	None	FALSE	FALSE	FALSE	FALSE	FALSE	FALSE	FALSE	Signal Peptide	E7D1U7	NA
Lg0tf021361g0u	0	0	0	0.205	0.7	0	0	0	None	FALSE	FALSE	FALSE	FALSE	FALSE	FALSE	FALSE	Not M-Started	C0R3B1	NA
Lg0tf021362g0u	25.21	16.565	16.25	23.975	35.85	0	34.97	44.84166667	None	FALSE	FALSE	FALSE	FALSE	FALSE	FALSE	FALSE	Not M-Started	No Hit	NA
Lg0tf021363g0u	0	0	0	0	0	0	0	0.588333333	None	FALSE	FALSE	FALSE	FALSE	FALSE	FALSE	FALSE	No Signal Peptide	No Hit	NA
Lg0tf021364g0u	0	0	0	0	0	0	0.085	0.33	None	FALSE	FALSE	FALSE	FALSE	FALSE	FALSE	FALSE	No Signal Peptide	T1IG56	NA
Lg0tf021365g0u	0	0	0	0	0	0	0	0.155	None	FALSE	FALSE	FALSE	FALSE	FALSE	FALSE	FALSE	Not M-Started	No Hit	NA
Lg0tf021366g0u	0	0	0	0	0	0	0	0.281666667	None	FALSE	FALSE	FALSE	FALSE	FALSE	FALSE	FALSE	Not M-Started	J9LVU7	NA
Lg0tf021367g0u	0.09	0	0.055	0	0	0	0	6.985	None	FALSE	FALSE	FALSE	FALSE	FALSE	FALSE	FALSE	Not M-Started	D7ELG0	NA
Lg0tf021368g0u	0	0	0	0	0	0	0	6.556666667	None	FALSE	FALSE	FALSE	FALSE	FALSE	FALSE	FALSE	Not M-Started	No Hit	NA
Lg0tf021369g0u	0	0	0.055	0	0.035	0	0	31.13833333	None	FALSE	FALSE	FALSE	FALSE	FALSE	FALSE	FALSE	No Signal Peptide	No Hit	NA
Lg0tf021370g0u	0	0	0	0	0	0	0	0.251666667	None	FALSE	FALSE	FALSE	FALSE	FALSE	FALSE	FALSE	Not M-Started	No Hit	NA
Lg0tf021371g0u	0	0	0	0	0	0	0	0.288333333	None	FALSE	FALSE	FALSE	FALSE	FALSE	FALSE	FALSE	Not M-Started	No Hit	NA
Lg0tf021372g0u	0.21	0.19	0	0	0	0	0.095	0.036666667	None	FALSE	FALSE	FALSE	FALSE	FALSE	FALSE	FALSE	Not M-Started	No Hit	NA
Lg0tf021373g0u	0	0	0	0	0	0	0	0	None	FALSE	FALSE	FALSE	FALSE	FALSE	FALSE	FALSE	Not M-Started	L7M2N0	NA
Lg0tf021374g0u	0	0	0	0	0	0	0	0	None	FALSE	FALSE	FALSE	FALSE	FALSE	FALSE	FALSE	Not M-Started	No Hit	NA
Lg0tf021375g0u	0	0	0	0	0.21	0	2.665	1.508333333	None	FALSE	FALSE	FALSE	FALSE	FALSE	FALSE	FALSE	Not M-Started	No Hit	NA
Lg0tf021376g0u	0.14	2.275	4.61	1.12	1.43	0	1.035	17.02833333	None	FALSE	FALSE	FALSE	FALSE	FALSE	FALSE	FALSE	Not M-Started	No Hit	NA
Lg0tf021377g0u	0	0.485	5.465	0.19	1.24	0	0	0	None	FALSE	FALSE	FALSE	FALSE	FALSE	FALSE	FALSE	Not M-Started	F9YZ56	NA
Lg0tf021378g0u	0	0	0.98	0.05	0	0	0	0.535	None	FALSE	FALSE	FALSE	FALSE	FALSE	FALSE	FALSE	Not M-Started	No Hit	NA
Lg0tf021379g0u	0.37	0	0.32	0.295	0.14	0	0.06	3.371666667	None	FALSE	FALSE	FALSE	FALSE	FALSE	FALSE	FALSE	No Signal Peptide	No Hit	NA
Lg0tf021380g0u	0.25	0.08	0.435	0.415	0.13	0	0.36	0.233333333	None	FALSE	FALSE	FALSE	FALSE	FALSE	FALSE	FALSE	Not M-Started	No Hit	NA
Lg0tf021381g0u	0	0	2.01	0.615	0	0	0	0	None	FALSE	FALSE	FALSE	FALSE	FALSE	FALSE	FALSE	Not M-Started	S5EMX0	NA
Lg0tf021382g0u	0	0	0	0.535	0	0	0	0	None	FALSE	FALSE	FALSE	FALSE	FALSE	FALSE	FALSE	Not M-Started	No Hit	NA
Lg0tf021383g0u	0	0.64	0	0.43	1.125	0	1.245	0.403333333	None	FALSE	FALSE	FALSE	FALSE	FALSE	FALSE	FALSE	Not M-Started	No Hit	NA
Lg0tf021384g0u	0.1	0	0.2	0.845	0.04	0	0.05	0.178333333	None	FALSE	FALSE	FALSE	FALSE	FALSE	FALSE	FALSE	Not M-Started	No Hit	NA
Lg0tf021385g0u	6.17	2.88	3.435	4.965	4.36	0	6.915	5.065	None	FALSE	FALSE	FALSE	FALSE	FALSE	FALSE	FALSE	Not M-Started	No Hit	NA
Lg0tf021600g0u	0	1.22	0	0	0	0	0	0	None	FALSE	FALSE	FALSE	FALSE	FALSE	FALSE	FALSE	Not M-Started	No Hit	NA
Lg0tf021601g0u	0.35	0	0	0	0	0	0	0	None	FALSE	FALSE	FALSE	FALSE	FALSE	FALSE	FALSE	Not M-Started	No Hit	NA
Lg0tf021602g0u	0	0	0.27	0	0	0	0	1.678333333	None	FALSE	FALSE	FALSE	FALSE	FALSE	FALSE	FALSE	No Signal Peptide	No Hit	NA
Lg0tf021603g0u	0	0.29	5.805	0	0	0	0	0	None	FALSE	FALSE	FALSE	FALSE	FALSE	FALSE	FALSE	Not M-Started	S5EMX4	NA
Lg0tf021604g0u	0	0	4.07	0	0	0	0	0	None	FALSE	FALSE	FALSE	FALSE	FALSE	FALSE	FALSE	Not M-Started	No Hit	NA
Lg0tf021605g0u	0	0	5.09	0	0	0	0	0.066666667	None	FALSE	FALSE	FALSE	FALSE	FALSE	FALSE	FALSE	Not M-Started	D4H9W3	NA
Lg0tf021606g0u	0	0	1.77	0	0	0	0	0	None	FALSE	FALSE	FALSE	FALSE	FALSE	FALSE	FALSE	Not M-Started	No Hit	NA
Lg0tf021607g0u	0	0	2.01	0	0	0	0	0	None	FALSE	FALSE	FALSE	FALSE	FALSE	FALSE	FALSE	Not M-Started	S4TII9	NA
Lg0tf021608g0u	0	0	4.745	0	0	0	0	0	None	FALSE	FALSE	FALSE	FALSE	FALSE	FALSE	FALSE	Not M-Started	No Hit	NA
Lg0tf021609g0u	0	0.3	5.055	0.215	0	0	0	0	None	FALSE	FALSE	FALSE	FALSE	FALSE	FALSE	FALSE	Not M-Started	M9VGL7	NA
Lg0tf021610g0u	0	0	5.045	0	0	0	0	0.126666667	None	FALSE	FALSE	FALSE	FALSE	FALSE	FALSE	FALSE	No Signal Peptide	Q6ABM9	NA
Lg0tf021611g0u	0	0	3.02	0	0	0	0	0.248333333	None	FALSE	FALSE	FALSE	FALSE	FALSE	FALSE	FALSE	Not M-Started	H0ND75	NA
Lg0tf021612g0u	0.19	0	3.02	0.115	0.795	0	0	0.086666667	None	FALSE	FALSE	FALSE	FALSE	FALSE	FALSE	FALSE	Not M-Started	S5EZY8	NA
Lg0tf021613g0u	0	0.605	4.03	0	0	0	0	0.085	None	FALSE	FALSE	FALSE	FALSE	FALSE	FALSE	FALSE	Not M-Started	S5EZ53	NA
Lg0tf021614g0u	0	0	0	0	0	0	0	0	None	FALSE	FALSE	FALSE	FALSE	FALSE	FALSE	FALSE	No Signal Peptide	T1HHP5	NA
Lg0tf021615g0u	0	0	0	0	0	0	0	0	None	FALSE	FALSE	FALSE	FALSE	FALSE	FALSE	FALSE	Not M-Started	No Hit	NA
Lg0tf021616g0u	0	0	0	0	0	0	0	0	None	FALSE	FALSE	FALSE	FALSE	FALSE	FALSE	FALSE	Not M-Started	B7PYT5	NA
Lg0tf021617g0u	0	0	0	0	0	0	0	0	None	FALSE	FALSE	FALSE	FALSE	FALSE	FALSE	FALSE	Not M-Started	H3J1W6	NA
Lg0tf021618g0u	0	0	0	0	0	0	0.4	0.026666667	None	FALSE	FALSE	FALSE	FALSE	FALSE	FALSE	FALSE	Signal Peptide	No Hit	NA
Lg0tf021619g0u	0	0	0	0	0	0	0	0	None	FALSE	FALSE	FALSE	FALSE	FALSE	FALSE	FALSE	Not M-Started	T1IU19	NA
Lg0tf021620g0u	0	0	0	0	0	0	0	0	None	FALSE	FALSE	FALSE	FALSE	FALSE	FALSE	FALSE	Not M-Started	R0K9B8	NA
Lg0tf021621g0u	0	0	0	0.255	0	0	0	0.146666667	None	FALSE	FALSE	FALSE	FALSE	FALSE	FALSE	FALSE	Not M-Started	No Hit	NA
Lg0tf021622g0u	0	0	0	0	0	0	0	0	None	FALSE	FALSE	FALSE	FALSE	FALSE	FALSE	FALSE	Not M-Started	G1NUG4	NA
Lg0tf021623g0u	0	0	0.17	0	0.02	0	0	0	None	FALSE	FALSE	FALSE	FALSE	FALSE	FALSE	FALSE	Not M-Started	No Hit	NA
Lg0tf021624g0u	0	0	0	0	0	0	0	0	None	FALSE	FALSE	FALSE	FALSE	FALSE	FALSE	FALSE	Not M-Started	O44317	NA
Lg0tf021625g0u	0.18	0	0	0.325	0	0	0	0.088333333	None	FALSE	FALSE	FALSE	FALSE	FALSE	FALSE	FALSE	Not M-Started	No Hit	NA
Lg0tf021626g0u	0	0	0	0.845	0	0	0	0.173333333	None	FALSE	FALSE	FALSE	FALSE	FALSE	FALSE	FALSE	Not M-Started	B3RKD4	NA
Lg0tf021627g0u	0	0.3	1.01	1.035	0	0	0	0	None	FALSE	FALSE	FALSE	FALSE	FALSE	FALSE	FALSE	Not M-Started	S5EMU8	NA
Lg0tf021628g0u	0	0	0	0	0	0	0	0.456666667	None	FALSE	FALSE	FALSE	FALSE	FALSE	FALSE	FALSE	Not M-Started	No Hit	NA
Lg0tf021629g0u	0	0	0	0	0	0	0	0.261666667	None	FALSE	FALSE	FALSE	FALSE	FALSE	FALSE	FALSE	Not M-Started	No Hit	NA
Lg0tf021630g0u	0	0	0	0	0	0	0	1.118333333	None	FALSE	FALSE	FALSE	FALSE	FALSE	FALSE	FALSE	No Signal Peptide	No Hit	NA
Lg0tf021631g0u	0	0	0	0	0	0	0	3.563333333	None	FALSE	FALSE	FALSE	FALSE	FALSE	FALSE	FALSE	Not M-Started	No Hit	NA
Lg0tf021632g0u	0	0	0	0	0	0	0	0.35	None	FALSE	FALSE	FALSE	FALSE	FALSE	FALSE	FALSE	Not M-Started	No Hit	NA
Lg0tf021633g0u	0	0	0	0	0	0	0	1.103333333	None	FALSE	FALSE	FALSE	FALSE	FALSE	FALSE	FALSE	Not M-Started	H2YRM7	NA
Lg0tf021634g0u	0	0	0	0	0	0	0	0.185	None	FALSE	FALSE	FALSE	FALSE	FALSE	FALSE	FALSE	Not M-Started	No Hit	NA
Lg0tf021635g0u	0	0	0	0	0	0	0	0.195	None	FALSE	FALSE	FALSE	FALSE	FALSE	FALSE	FALSE	Not M-Started	No Hit	NA
Lg0tf021636g0u	0	0	0	0	0	0	0	0.18	None	FALSE	FALSE	FALSE	FALSE	FALSE	FALSE	FALSE	Not M-Started	Q1JV20	NA
Lg0tf021637g0u	3.12	0.315	1.64	0.36	0	0	1.065	2.963333333	None	FALSE	FALSE	FALSE	FALSE	FALSE	FALSE	FALSE	Not M-Started	No Hit	NA
Lg0tf021638g0u	0.14	0.2	0	0.485	0.24	0	0.26	0.413333333	None	FALSE	FALSE	FALSE	FALSE	FALSE	FALSE	FALSE	No Signal Peptide	No Hit	NA
Lg0tf021639g0u	0	0.605	4.06	0	0	0	0	0	None	FALSE	FALSE	FALSE	FALSE	FALSE	FALSE	FALSE	Not M-Started	L9RQ58	NA
Lg0tf021640g0u	0	0	0	0	0	0	0	1.84	None	FALSE	FALSE	FALSE	FALSE	FALSE	FALSE	FALSE	No Signal Peptide	No Hit	NA
Lg0tf021641g0u	0	0.145	0.05	21.47	114.41	0	0	0.731666667	None	FALSE	FALSE	FALSE	FALSE	FALSE	FALSE	FALSE	Not M-Started	No Hit	NA
Lg0tf021642g0u	0	0	0.22	0	0	0	0	0.648333333	None	FALSE	FALSE	FALSE	FALSE	FALSE	FALSE	FALSE	Not M-Started	No Hit	NA
Lg0tf021643g0u	0.7	0.335	0.225	1.745	0.295	0	0.335	0.391666667	None	FALSE	FALSE	FALSE	FALSE	FALSE	FALSE	FALSE	Not M-Started	No Hit	NA
Lg0tf021644g0u	0	0	4.015	0.625	0.12	0	0	0	None	FALSE	FALSE	FALSE	FALSE	FALSE	FALSE	FALSE	Not M-Started	G7U549	NA
Lg0tf021645g0u	0	0	0	0.15	0.09	0	0	0.25	None	FALSE	FALSE	FALSE	FALSE	FALSE	FALSE	FALSE	Not M-Started	No Hit	NA
Lg0tf021646g0u	0.68	0	0.21	0.4	0.235	0	0	0.301666667	None	FALSE	FALSE	FALSE	FALSE	FALSE	FALSE	FALSE	Not M-Started	No Hit	NA
Lg0tf021647g0u	0	0	0	0	0	0	0	0.346666667	None	FALSE	FALSE	FALSE	FALSE	FALSE	FALSE	FALSE	Not M-Started	No Hit	NA
Lg0tf021648g0u	5.96	0.695	0.49	2.34	2.67	0	1.555	1390.323333	None	FALSE	FALSE	FALSE	FALSE	FALSE	FALSE	FALSE	Not M-Started	No Hit	NA
Lg0tf021649g0u	1.69	0.365	0.685	1.77	0.79	0	1.5	0.875	None	FALSE	FALSE	FALSE	FALSE	FALSE	FALSE	FALSE	No Signal Peptide	No Hit	NA
Lg0tf021650g0u	6.42	3.76	7.415	13.735	6.34	0	3.315	4.968333333	None	FALSE	FALSE	FALSE	FALSE	FALSE	FALSE	FALSE	Not M-Started	No Hit	NA
Lg0tf021844g0u	1.41	2.775	4.875	2.165	7.345	0	17.85	20.17833333	None	FALSE	FALSE	FALSE	FALSE	FALSE	FALSE	FALSE	Not M-Started	E7D1W6	NA
Lg0tf021845g0u	0	0	0	0	0	0	0	1.186666667	None	FALSE	FALSE	FALSE	FALSE	FALSE	FALSE	FALSE	Not M-Started	No Hit	NA
Lg0tf021846g0u	5.74	6.885	5.325	7.94	6.81	0	15.88	37.08	None	FALSE	FALSE	FALSE	FALSE	FALSE	FALSE	FALSE	Not M-Started	No Hit	NA
Lg0tf021847g0u	0.26	0.7	0.225	0.44	0.72	0	1.345	1.221666667	None	FALSE	FALSE	FALSE	FALSE	FALSE	FALSE	FALSE	Not M-Started	No Hit	NA
Lg0tf021848g0u	0	0	5.365	0	0	0	0.095	0	None	FALSE	FALSE	FALSE	FALSE	FALSE	FALSE	FALSE	Not M-Started	No Hit	NA
Lg0tf021849g0u	0	0	6.415	0	0	0	0	0	None	FALSE	FALSE	FALSE	FALSE	FALSE	FALSE	FALSE	Not M-Started	No Hit	NA
Lg0tf021850g0u	0	0.385	4.57	0	0	0	0.1	0.038333333	None	FALSE	FALSE	FALSE	FALSE	FALSE	FALSE	FALSE	Not M-Started	F9Z0Q7	NA
Lg0tf021851g0u	0	0	5.125	0	0	0	0	0	None	FALSE	FALSE	FALSE	FALSE	FALSE	FALSE	FALSE	Not M-Started	C4GJH8	NA
Lg0tf021852g0u	0	0	3.835	0	0	0	0	0	None	FALSE	FALSE	FALSE	FALSE	FALSE	FALSE	FALSE	Not M-Started	S5EWK2	NA
Lg0tf021853g0u	0.22	0.195	5.295	0.125	0	0	0	0	None	FALSE	FALSE	FALSE	FALSE	FALSE	FALSE	FALSE	Not M-Started	I2DS64	NA
Lg0tf021854g0u	0	0.305	4.07	0	0	0	0.315	0	None	FALSE	FALSE	FALSE	FALSE	FALSE	FALSE	FALSE	Not M-Started	No Hit	NA
Lg0tf021855g0u	0	0.25	3.395	0	1.145	0	0	0	None	FALSE	FALSE	FALSE	FALSE	FALSE	FALSE	FALSE	Not M-Started	S5EDE2	NA
Lg0tf021856g0u	0	0.305	7.15	0	0.705	0	0	0	None	FALSE	FALSE	FALSE	FALSE	FALSE	FALSE	FALSE	Not M-Started	E6EAA6	NA
Lg0tf021857g0u	0	0	6.105	0	0	0	0	0.155	None	FALSE	FALSE	FALSE	FALSE	FALSE	FALSE	FALSE	Not M-Started	M9VIW6	NA
Lg0tf021858g0u	0	0	3.075	0.21	0	0	0	0	None	FALSE	FALSE	FALSE	FALSE	FALSE	FALSE	FALSE	Not M-Started	S5EUT0	NA
Lg0tf021859g0u	0	0	0	0	0	0	0	0	None	FALSE	FALSE	FALSE	FALSE	FALSE	FALSE	FALSE	Not M-Started	No Hit	NA
Lg0tf021860g0u	0	0	0	0	0	0	0	0	None	FALSE	FALSE	FALSE	FALSE	FALSE	FALSE	FALSE	Not M-Started	No Hit	NA
Lg0tf021861g0u	0	0	0	0	0	0	0	0	None	FALSE	FALSE	FALSE	FALSE	FALSE	FALSE	FALSE	Not M-Started	No Hit	NA
Lg0tf021862g0u	0	0	0	0	0	0	0	0	None	FALSE	FALSE	FALSE	FALSE	FALSE	FALSE	FALSE	Not M-Started	No Hit	NA
Lg0tf021863g0u	0	0	0	0	0	0	0	0	None	FALSE	FALSE	FALSE	FALSE	FALSE	FALSE	FALSE	Not M-Started	No Hit	NA
Lg0tf021864g0u	0	0	0	0	0	0	0	0	None	FALSE	FALSE	FALSE	FALSE	FALSE	FALSE	FALSE	Not M-Started	Q6WVH4	NA
Lg0tf021865g0u	0	0	0	0	0	0	0	0	None	FALSE	FALSE	FALSE	FALSE	FALSE	FALSE	FALSE	Not M-Started	T1FZM6	NA
Lg0tf021866g0u	0	0	0	0	0	0	0	0	None	FALSE	FALSE	FALSE	FALSE	FALSE	FALSE	FALSE	Not M-Started	E0VDE6	NA
Lg0tf021867g0u	0	0	0	0	0	0	0.055	0.018333333	None	FALSE	FALSE	FALSE	FALSE	FALSE	FALSE	FALSE	No Signal Peptide	Q6XL86	NA
Lg0tf021868g0u	0	0	0	0	0	0	0	0	None	FALSE	FALSE	FALSE	FALSE	FALSE	FALSE	FALSE	Not M-Started	No Hit	NA
Lg0tf021869g0u	0	0	0	0	0	0	0	0	None	FALSE	FALSE	FALSE	FALSE	FALSE	FALSE	FALSE	Not M-Started	R4V202	NA
Lg0tf021870g0u	0	0	0	0	0	0	0	0.223333333	None	FALSE	FALSE	FALSE	FALSE	FALSE	FALSE	FALSE	Not M-Started	B7PGJ8	NA
Lg0tf021871g0u	0	0	0	0	0	0	0	0	None	FALSE	FALSE	FALSE	FALSE	FALSE	FALSE	FALSE	Not M-Started	No Hit	NA
Lg0tf021872g0u	0	0	0	0	0	0	0	0	None	FALSE	FALSE	FALSE	FALSE	FALSE	FALSE	FALSE	Not M-Started	No Hit	NA
Lg0tf021873g0u	0	0	0	0	0	0	0	0	None	FALSE	FALSE	FALSE	FALSE	FALSE	FALSE	FALSE	Not M-Started	B7P751	NA
Lg0tf021874g0u	0	0.305	0	0.625	0	0	0	0	None	FALSE	FALSE	FALSE	FALSE	FALSE	FALSE	FALSE	Not M-Started	S5ENE7	NA
Lg0tf021875g0u	0	0	0	0	0	0	0	0.386666667	None	FALSE	FALSE	FALSE	FALSE	FALSE	FALSE	FALSE	Not M-Started	No Hit	NA
Lg0tf021876g0u	0	0	0	0	0	0	0	5.538333333	None	FALSE	FALSE	FALSE	FALSE	FALSE	FALSE	FALSE	Not M-Started	No Hit	NA
Lg0tf021877g0u	0	0	0	0	0	0	0	1.48	None	FALSE	FALSE	FALSE	FALSE	FALSE	FALSE	FALSE	No Signal Peptide	E0VNX1	NA
Lg0tf021878g0u	0	0	0	0	0	0	0	0.435	None	FALSE	FALSE	FALSE	FALSE	FALSE	FALSE	FALSE	Not M-Started	No Hit	NA
Lg0tf021879g0u	0	0	0	0	0	0	0	0.311666667	None	FALSE	FALSE	FALSE	FALSE	FALSE	FALSE	FALSE	No Signal Peptide	No Hit	NA
Lg0tf021880g0u	0	0	0	0	0	0	0	0.43	None	FALSE	FALSE	FALSE	FALSE	FALSE	FALSE	FALSE	No Signal Peptide	No Hit	NA
Lg0tf021881g0u	0.2	0	0.12	4.425	2	0	0.24	1.076666667	None	FALSE	FALSE	FALSE	FALSE	FALSE	FALSE	FALSE	Not M-Started	N6SSA6	NA
Lg0tf021882g0u	0.46	0.075	11.7	0.635	0.05	0	0.15	0.178333333	None	FALSE	FALSE	FALSE	FALSE	FALSE	FALSE	FALSE	Not M-Started	No Hit	NA
Lg0tf021883g0u	0	0	0	0	0	0	0	0.466666667	None	FALSE	FALSE	FALSE	FALSE	FALSE	FALSE	FALSE	Not M-Started	No Hit	NA
Lg0tf021884g0u	0	0	0.45	0	0	0	5.48	0	None	FALSE	FALSE	FALSE	FALSE	FALSE	FALSE	FALSE	Not M-Started	No Hit	NA
Lg0tf021885g0u	0	0	0	0	0	0	0	0.548333333	None	FALSE	FALSE	FALSE	FALSE	FALSE	FALSE	FALSE	Not M-Started	B7Q401	NA
Lg0tf021886g0u	0.11	4.185	0	0.065	0	0	0.05	11.195	None	FALSE	FALSE	FALSE	FALSE	FALSE	FALSE	FALSE	No Signal Peptide	No Hit	NA
Lg0tf021887g0u	0	0.61	6.13	0.21	0	0	0	0	None	FALSE	FALSE	FALSE	FALSE	FALSE	FALSE	FALSE	Not M-Started	S5EWX9	NA
Lg0tf021888g0u	0	0	0.145	0	0	0	0.22	0.803333333	None	FALSE	FALSE	FALSE	FALSE	FALSE	FALSE	FALSE	Not M-Started	No Hit	NA
Lg0tf021889g0u	0.79	0	0	0.115	0.43	0	0	0.325	None	FALSE	FALSE	FALSE	FALSE	FALSE	FALSE	FALSE	Not M-Started	No Hit	NA
Lg0tf021890g0u	0.45	0	0.075	0.665	0.13	0	0.11	1.066666667	None	FALSE	FALSE	FALSE	FALSE	FALSE	FALSE	FALSE	No Signal Peptide	No Hit	NA
Lg0tf021891g0u	0	0	0	0	0	0	0	2.103333333	None	FALSE	FALSE	FALSE	FALSE	FALSE	FALSE	FALSE	Not M-Started	No Hit	NA
Lg0tf021892g0u	0	0.205	0	0	0	0	0.07	56.965	None	FALSE	FALSE	FALSE	FALSE	FALSE	FALSE	FALSE	Not M-Started	No Hit	NA
Lg0tf021893g0u	0	0	1.88	0	0.225	0	0.285	0	None	FALSE	FALSE	FALSE	FALSE	FALSE	FALSE	FALSE	Not M-Started	T1HKI5	NA
Lg0tf021894g0u	0.71	0	3.075	0.21	0.705	0	0.315	0	None	FALSE	FALSE	FALSE	FALSE	FALSE	FALSE	FALSE	Not M-Started	K8VL97	NA
Lg0tf021895g0u	0.08	0	0.1	0	0.625	0	0.07	0.183333333	None	FALSE	FALSE	FALSE	FALSE	FALSE	FALSE	FALSE	Not M-Started	No Hit	NA
Lg0tf021896g0u	0.95	0	0.505	0.285	0.845	0	0.375	0.385	None	FALSE	FALSE	FALSE	FALSE	FALSE	FALSE	FALSE	Not M-Started	No Hit	NA
Lg0tf021897g0u	3.63	1.98	1.01	5.98	1.505	0	3.94	2.488333333	None	FALSE	FALSE	FALSE	FALSE	FALSE	FALSE	FALSE	No Signal Peptide	No Hit	NA
Lg0tf022096g0u	0	0.835	0	0	0	0	0	0	None	FALSE	FALSE	FALSE	FALSE	FALSE	FALSE	FALSE	Not M-Started	No Hit	NA
Lg0tf022097g0u	0	0.925	0	0	0	0	0	0	None	FALSE	FALSE	FALSE	FALSE	FALSE	FALSE	FALSE	Not M-Started	S5EK55	NA
Lg0tf022098g0u	0	0	0	0	0	0	0	0.321666667	None	FALSE	FALSE	FALSE	FALSE	FALSE	FALSE	FALSE	Not M-Started	No Hit	NA
Lg0tf022099g0u	0	0	0	0	0	0	0	0.925	None	FALSE	FALSE	FALSE	FALSE	FALSE	FALSE	FALSE	Not M-Started	No Hit	NA
Lg0tf022100g0u	0	0	0	0	0	0	0	0	None	FALSE	FALSE	FALSE	FALSE	FALSE	FALSE	FALSE	Not M-Started	No Hit	NA
Lg0tf022101g0u	0.86	0.375	2.695	2.095	5.135	0	5.275	4.685	None	FALSE	FALSE	FALSE	FALSE	FALSE	FALSE	FALSE	No Signal Peptide	N6U904	NA
Lg0tf022102g0u	0	0	0	0	0	0	0	0.96	None	FALSE	FALSE	FALSE	FALSE	FALSE	FALSE	FALSE	Not M-Started	T1JPZ7	NA
Lg0tf022103g0u	0	0.305	5.07	0	0	0	0	0	None	FALSE	FALSE	FALSE	FALSE	FALSE	FALSE	FALSE	Not M-Started	E6DJ18	NA
Lg0tf022104g0u	0	0	5.18	0.425	0	0	0	0	None	FALSE	FALSE	FALSE	FALSE	FALSE	FALSE	FALSE	Not M-Started	No Hit	NA
Lg0tf022105g0u	0	0	4.13	0	0	0	0	0	None	FALSE	FALSE	FALSE	FALSE	FALSE	FALSE	FALSE	Not M-Started	No Hit	NA
Lg0tf022106g0u	0	0	0.945	0	0	0	0.24	0.051666667	None	FALSE	FALSE	FALSE	FALSE	FALSE	FALSE	FALSE	No Signal Peptide	No Hit	NA
Lg0tf022107g0u	0	0	0.835	0	0	0	0	0	None	FALSE	FALSE	FALSE	FALSE	FALSE	FALSE	FALSE	Not M-Started	F7HNE0	NA
Lg0tf022108g0u	0	0.31	4.13	0	0	0	0.32	0	None	FALSE	FALSE	FALSE	FALSE	FALSE	FALSE	FALSE	Not M-Started	S5EQL0	NA
Lg0tf022109g0u	0	0	4.145	0	0	0	0	0	None	FALSE	FALSE	FALSE	FALSE	FALSE	FALSE	FALSE	Not M-Started	No Hit	NA
Lg0tf022110g0u	0	0	4.115	0.215	0	0	0	0	None	FALSE	FALSE	FALSE	FALSE	FALSE	FALSE	FALSE	Not M-Started	G8W7S3	NA
Lg0tf022111g0u	0.36	0.31	3.085	0	0	0	0	0	None	FALSE	FALSE	FALSE	FALSE	FALSE	FALSE	FALSE	Not M-Started	S5EWZ8	NA
Lg0tf022112g0u	0	0	3.105	0	0	0	0.32	0	None	FALSE	FALSE	FALSE	FALSE	FALSE	FALSE	FALSE	Not M-Started	S5EHW7	NA
Lg0tf022113g0u	0	0	4.13	0	0	0	0	0	None	FALSE	FALSE	FALSE	FALSE	FALSE	FALSE	FALSE	Not M-Started	No Hit	NA
Lg0tf022114g0u	0	0	11.315	0	0	0	0	0	None	FALSE	FALSE	FALSE	FALSE	FALSE	FALSE	FALSE	Not M-Started	No Hit	NA
Lg0tf022115g0u	0	0	3.12	0	0	0	0	0	None	FALSE	FALSE	FALSE	FALSE	FALSE	FALSE	FALSE	Not M-Started	No Hit	NA
Lg0tf022116g0u	0	0	3.085	0	0.71	0	0	0	None	FALSE	FALSE	FALSE	FALSE	FALSE	FALSE	FALSE	Not M-Started	S5EQ51	NA
Lg0tf022117g0u	0	0	3.095	0	0.125	0	0	0	None	FALSE	FALSE	FALSE	FALSE	FALSE	FALSE	FALSE	Not M-Started	No Hit	NA
Lg0tf022118g0u	0	0	3.095	0	0	0	0	0	None	FALSE	FALSE	FALSE	FALSE	FALSE	FALSE	FALSE	Not M-Started	S5EWF2	NA
Lg0tf022119g0u	0	0	0	0	0	0	0	0	None	FALSE	FALSE	FALSE	FALSE	FALSE	FALSE	FALSE	Not M-Started	T1J358	NA
Lg0tf022120g0u	0	0	0	0	0	0	0	0	None	FALSE	FALSE	FALSE	FALSE	FALSE	FALSE	FALSE	Not M-Started	No Hit	NA
Lg0tf022121g0u	0	0	0	0	0	0	0	0.031666667	None	FALSE	FALSE	FALSE	FALSE	FALSE	FALSE	FALSE	Not M-Started	Q17PK9	NA
Lg0tf022122g0u	0	0	0	0	0	0	0	0	None	FALSE	FALSE	FALSE	FALSE	FALSE	FALSE	FALSE	Not M-Started	F7FRV0	NA
Lg0tf022123g0u	0	0	0	0	0	0	0	0	None	FALSE	FALSE	FALSE	FALSE	FALSE	FALSE	FALSE	Not M-Started	No Hit	NA
Lg0tf022124g0u	0	0	0	0	0	0	0	0	None	FALSE	FALSE	FALSE	FALSE	FALSE	FALSE	FALSE	Not M-Started	T1JU36	NA
Lg0tf022125g0u	0	0	0	0	0	0	0	0	None	FALSE	FALSE	FALSE	FALSE	FALSE	FALSE	FALSE	Not M-Started	No Hit	NA
Lg0tf022126g0u	0	0	0	0	0	0	0	0	None	FALSE	FALSE	FALSE	FALSE	FALSE	FALSE	FALSE	Not M-Started	A7RWJ0	NA
Lg0tf022127g0u	0	0	0	0	0	0	0	0	None	FALSE	FALSE	FALSE	FALSE	FALSE	FALSE	FALSE	Not M-Started	L7M544	NA
Lg0tf022128g0u	0	0	0	0	0	0	0	0	None	FALSE	FALSE	FALSE	FALSE	FALSE	FALSE	FALSE	Not M-Started	No Hit	NA
Lg0tf022129g0u	0	0	0	0	0	0	0	0	None	FALSE	FALSE	FALSE	FALSE	FALSE	FALSE	FALSE	Not M-Started	No Hit	NA
Lg0tf022130g0u	0	0	0	0	0	0	0	0	None	FALSE	FALSE	FALSE	FALSE	FALSE	FALSE	FALSE	Signal Peptide	No Hit	NA
Lg0tf022131g0u	0	0	0	0	0	0	0	0.053333333	None	FALSE	FALSE	FALSE	FALSE	FALSE	FALSE	FALSE	Not M-Started	T1D1R1	NA
Lg0tf022132g0u	0	0	0	0	0	0	0	0	None	FALSE	FALSE	FALSE	FALSE	FALSE	FALSE	FALSE	Not M-Started	No Hit	NA
Lg0tf022133g0u	0	0	0	0	0	0	0	0	None	FALSE	FALSE	FALSE	FALSE	FALSE	FALSE	FALSE	Not M-Started	L7M307	NA
Lg0tf022134g0u	0	0	0	0	0	0	0	0.263333333	None	FALSE	FALSE	FALSE	FALSE	FALSE	FALSE	FALSE	Not M-Started	Q17MA5	NA
Lg0tf022135g0u	0.46	0	0	1.62	0	0	0	0	None	FALSE	FALSE	FALSE	FALSE	FALSE	FALSE	FALSE	Not M-Started	No Hit	NA
Lg0tf022136g0u	0	0	0	1	0	0	0	0	None	FALSE	FALSE	FALSE	FALSE	FALSE	FALSE	FALSE	Not M-Started	No Hit	NA
Lg0tf022137g0u	0	0	0	0	0.37	0	0	0	None	FALSE	FALSE	FALSE	FALSE	FALSE	FALSE	FALSE	Not M-Started	M9WR78	NA
[truncated: 504,030 more rows]
