# Supplementary material for: Evolutionary shifts in gene expression decoupled from gene duplication across functionally distinct spider silk glands
Source: Sci Rep. 2017 Aug 21;7:8393. doi: 10.1038/s41598-017-07388-1 (PMC5566633; doi:10.1038/s41598-017-07388-1)
Supplement: Supplementary file 4 — Supplementary File 3 [file 41598_2017_7388_MOESM4_ESM.xls]

## Sheet: All 3 species
Go Term	Hypergeometric P-Value that GO Term is Over-Reprented in OESTs	Hypergeometric P-Value that GO Term is Under-Reprented in OESTs	Number of OESTs with GO Term	Number of Transcripts with GO Term	GO Term Defiination	GO Term Ontology	FDR Corrected P-Value that GO Term is Over-Reprented in OESTs	FDR Corrected P-Value that GO Term is Under-Reprented in OESTs	Number of OESTs in Aciniform+Flagelliform Clusters Matching GO Term	Number of OESTs in Posterior Aggregate Clusters Matching GO Term	Number of OESTs in Multiple Gland Clusters Matching GO Term	Number of OESTs in Anterior Aggregate Clusters Matching GO Term	Number of OESTs in Major Ampullate Clusters Matching GO Term	Number of OESTs in Minor Ampullate Clusters Matching GO Term	Number of OESTs in Tubuliform Clusters Matching GO Term	Number of OESTs in Pyriform Clusters Matching GO Term
GO:0004867	4.93786e-51	1	80	321	serine-type endopeptidase inhibitor activity	MF	4.65097e-47	1	0	52	0	10	6	0	6	7
GO:0055085	1.73109e-31	1	119	1108	transmembrane transport	BP	1.63034e-27	1	3	18	10	41	20	6	22	0
GO:0020037	1.25635e-25	1	88	778	heme binding	MF	1.1831e-21	1	7	6	6	24	26	2	16	1
GO:0005506	6.89804e-24	1	97	974	iron ion binding	MF	6.4952e-20	1	1	12	7	37	30	3	7	1
GO:0016042	4.80523e-23	1	38	160	lipid catabolic process	BP	4.52412e-19	1	1	1	2	2	13	11	8	0
GO:0004497	3.72369e-20	1	58	449	monooxygenase activity	MF	3.50549e-16	1	1	1	5	21	22	2	5	1
GO:0006629	2.51582e-19	1	61	502	lipid metabolic process	BP	2.36814e-15	1	1	10	1	11	18	8	11	1
GO:0016705	3.40673e-19	1	58	461	oxidoreductase activity, acting on paired donors, with incorporation or reduction of molecular oxygen	MF	3.20642e-15	1	1	1	5	21	22	2	5	1
GO:0005576	4.34751e-19	1	111	1381	extracellular region	CC	4.09144e-15	1	3	25	9	23	17	5	21	10
GO:0018401	6.68972e-19	1	17	27	peptidyl-proline hydroxylation to 4-hydroxy-L-proline	BP	6.29503e-15	1	0	6	0	11	0	0	0	0
GO:0030199	1.18286e-17	1	17	31	collagen fibril organization	BP	1.11296e-13	1	0	6	0	11	0	0	0	0
GO:0003735	3.60313e-17	1	88	1227	structural constituent of ribosome	MF	3.38982e-13	1	0	45	23	2	7	6	4	1
GO:0010430	4.11633e-17	1	23	71	fatty acid omega-oxidation	BP	3.87224e-13	1	1	0	2	0	15	1	3	1
GO:0005215	8.85288e-16	1	77	1006	transporter activity	MF	8.32702e-12	1	1	17	9	22	6	7	15	3
GO:0010951	1.11088e-15	1	24	97	negative regulation of endopeptidase activity	BP	1.04479e-11	1	0	7	1	9	0	0	2	5
GO:0004656	1.66043e-15	1	17	40	procollagen-proline 4-dioxygenase activity	MF	1.56147e-11	1	0	6	0	11	0	0	0	0
GO:0006412	7.32021e-14	1	80	1205	translation	BP	6.8832e-10	1	0	42	20	2	7	5	3	1
GO:0005581	8.76398e-14	1	27	143	collagen trimer	CC	8.2399e-10	1	0	7	0	19	0	1	0	0
GO:0010466	8.9215e-14	1	22	95	negative regulation of peptidase activity	BP	8.3871e-10	1	0	7	0	3	3	0	3	7
GO:0006564	9.6468e-14	1	15	37	L-serine biosynthetic process	BP	9.06799e-10	1	2	2	1	1	7	2	0	0
GO:0016788	1.76397e-13	1	33	242	hydrolase activity, acting on ester bonds	MF	1.65795e-09	1	0	2	1	2	13	8	7	0
GO:0004866	6.87996e-13	1	21	95	endopeptidase inhibitor activity	MF	6.46579e-09	1	0	5	1	9	0	0	1	5
GO:0052852	1.14322e-12	1	14	34	very-long-chain-(S)-2-hydroxy-acid oxidase activity	MF	1.07429e-08	1	6	0	2	0	1	0	5	0
GO:0052854	1.14322e-12	1	14	34	medium-chain-(S)-2-hydroxy-acid oxidase activity	MF	1.07429e-08	1	6	0	2	0	1	0	5	0
GO:0016021	1.15983e-12	1	289	6345	integral component of membrane	CC	1.08966e-08	1	14	52	39	66	49	25	45	6
GO:0052853	1.70454e-12	1	14	35	long-chain-(S)-2-hydroxy-long-chain-acid oxidase activity	MF	1.60125e-08	1	6	0	2	0	1	0	5	0
GO:0003993	2.39915e-12	1	22	103	acid phosphatase activity	MF	2.25352e-08	1	1	10	3	4	1	2	2	0
GO:0031418	1.10648e-11	1	17	63	L-ascorbic acid binding	MF	1.03921e-07	1	0	6	0	11	0	0	0	0
GO:0009055	3.00553e-11	1	64	859	electron carrier activity	MF	2.82249e-07	1	1	3	6	23	22	2	6	1
GO:0005615	4.7649e-11	1	39	372	extracellular space	CC	4.47425e-07	1	1	7	2	13	2	0	8	7
GO:0008891	5.4495e-11	1	12	28	glycolate oxidase activity	MF	5.11653e-07	1	5	0	2	0	1	0	4	0
GO:0005840	9.94287e-11	1	76	1272	ribosome	CC	9.33437e-07	1	0	40	18	2	7	5	3	1
GO:0008233	1.24948e-10	1	46	529	peptidase activity	MF	1.17289e-06	1	0	18	0	9	5	0	6	8
GO:0005921	2.85798e-10	1	16	61	gap junction	CC	2.6825e-06	1	1	0	2	3	7	1	1	1
GO:0016702	1.18166e-09	1	18	99	oxidoreductase activity, acting on single donors with incorporation of molecular oxygen, incorporation of two atoms of oxygen	MF	1.10899e-05	1	0	6	1	11	0	0	0	0
GO:0016714	2.6141e-09	1	7	10	oxidoreductase activity, acting on paired donors, with incorporation or reduction of molecular oxygen, reduced pteridine as one donor, and incorporation of one atom of oxygen	MF	2.45307e-05	1	0	0	1	4	2	0	0	0
GO:0010181	3.36595e-09	1	20	142	FMN binding	MF	3.15827e-05	1	7	1	2	0	1	0	9	0
GO:0008812	5.70089e-09	1	14	65	choline dehydrogenase activity	MF	5.34858e-05	1	0	1	0	6	4	0	2	1
GO:0006066	6.58353e-09	1	14	66	alcohol metabolic process	BP	6.17601e-05	1	0	1	0	6	4	0	2	1
GO:0005578	7.56546e-09	1	24	186	proteinaceous extracellular matrix	CC	7.0964e-05	1	0	7	0	4	0	1	5	8
GO:0003840	8.50681e-09	1	9	20	gamma-glutamyltransferase activity	MF	7.97854e-05	1	1	0	0	2	1	5	0	0
GO:0001561	2.81503e-08	1	12	44	fatty acid alpha-oxidation	BP	0.000263993	1	5	0	2	0	1	0	4	0
GO:0042302	3.68041e-08	1	25	274	structural constituent of cuticle	MF	0.000345112	1	3	4	1	0	1	14	1	2
GO:0017158	5.56647e-08	1	5	5	regulation of calcium ion-dependent exocytosis	BP	0.000521913	1	0	0	1	1	0	2	2	0
GO:0003943	9.33958e-08	1	10	31	N-acetylgalactosamine-4-sulfatase activity	MF	0.000875586	1	1	0	0	0	5	2	1	1
GO:0005783	1.01424e-07	1	56	773	endoplasmic reticulum	CC	0.00095075	1	0	13	5	15	13	1	8	1
GO:0006414	1.22455e-07	1	10	46	translational elongation	BP	0.00114777	1	0	3	5	0	0	2	1	0
GO:0002250	1.45225e-07	1	7	14	adaptive immune response	BP	0.00136105	1	0	0	0	5	0	0	2	0
GO:0047980	1.98414e-07	1	8	20	hippurate hydrolase activity	MF	0.00185934	1	0	1	1	3	1	2	0	0
GO:0004647	2.12946e-07	1	8	20	phosphoserine phosphatase activity	MF	0.0019953	1	1	2	0	0	5	0	0	0
GO:0048771	2.52077e-07	1	9	31	tissue remodeling	BP	0.00236171	1	0	0	0	1	3	3	2	0
GO:0045744	3.66465e-07	1	5	6	negative regulation of G-protein coupled receptor protein signaling pathway	BP	0.00343305	1	0	0	1	1	0	2	2	0
GO:0006979	3.68629e-07	1	26	261	response to oxidative stress	BP	0.00345295	1	5	2	2	2	2	0	13	0
GO:0031012	4.16318e-07	1	16	111	extracellular matrix	CC	0.00389924	1	0	2	0	0	0	1	6	7
GO:0004601	7.04828e-07	1	18	160	peroxidase activity	MF	0.00660072	1	5	1	0	1	2	0	9	0
GO:0006749	7.55027e-07	1	14	82	glutathione metabolic process	BP	0.00707007	1	2	0	1	2	1	5	3	0
GO:0050714	8.38146e-07	1	5	7	positive regulation of protein secretion	BP	0.00784756	1	0	0	1	1	0	2	2	0
GO:0016712	8.50612e-07	1	19	154	oxidoreductase activity, acting on paired donors, with incorporation or reduction of molecular oxygen, reduced flavin or flavoprotein as one donor, and incorporation of one atom of oxygen	MF	0.00796343	1	0	1	2	15	1	0	0	0
GO:0008080	8.68561e-07	1	21	196	N-acetyltransferase activity	MF	0.0081306	1	0	3	0	9	6	0	4	0
GO:0009072	9.29146e-07	1	9	33	aromatic amino acid family metabolic process	BP	0.00869681	1	1	0	1	5	2	0	0	0
GO:0016614	1.17703e-06	1	10	54	oxidoreductase activity, acting on CH-OH group of donors	MF	0.0110158	1	0	1	0	3	3	0	2	1
GO:0030729	1.76418e-06	1	12	68	acetoacetate-CoA ligase activity	MF	0.0165092	1	0	2	0	3	3	0	4	0
GO:0009570	2.12484e-06	1	6	14	chloroplast stroma	CC	0.0198821	1	5	0	0	0	0	0	1	0
GO:0003973	2.42635e-06	1	7	20	(S)-2-hydroxy-acid oxidase activity	MF	0.0227009	1	2	0	2	0	0	0	3	0
GO:0097067	2.49649e-06	1	7	20	cellular response to thyroid hormone stimulus	BP	0.0233547	1	0	0	0	5	0	0	2	0
GO:0048046	4.70852e-06	1	7	23	apoplast	CC	0.0440435	1	5	0	0	0	0	0	1	1
GO:0070330	7.23196e-06	0.999998	15	125	aromatase activity	MF	0.0676406	1	0	1	0	7	6	0	1	0
GO:0008643	7.44185e-06	0.999998	16	142	carbohydrate transport	BP	0.0695961	1	1	3	1	6	1	2	2	1
GO:0016311	8.10727e-06	0.999998	14	101	dephosphorylation	BP	0.0758111	1	2	3	0	3	5	0	1	0
GO:0021986	8.91403e-06	1	6	15	habenula development	BP	0.0833462	1	0	0	1	0	1	1	2	1
GO:0008124	9.08558e-06	1	6	16	4-alpha-hydroxytetrahydrobiopterin dehydratase activity	MF	0.0849411	1	0	0	5	0	1	0	0	0
GO:0016539	9.41227e-06	0.999999	9	45	intein-mediated protein splicing	BP	0.0879859	1	0	0	2	0	4	0	3	0
GO:0001816	1.18447e-05	0.999999	9	44	cytokine production	BP	0.110712	1	0	0	0	1	3	3	2	0
GO:0004528	1.33563e-05	1	5	11	phosphodiesterase I activity	MF	0.124828	1	0	1	3	0	1	0	0	0
GO:0004487	1.52179e-05	1	4	6	methylenetetrahydrofolate dehydrogenase (NAD+) activity	MF	0.142211	1	0	0	0	0	2	3	0	0
GO:0009258	1.60846e-05	1	4	7	10-formyltetrahydrofolate catabolic process	BP	0.150295	1	0	0	0	0	4	0	0	0
GO:0016155	1.60846e-05	1	4	7	formyltetrahydrofolate dehydrogenase activity	MF	0.150295	1	0	0	0	0	4	0	0	0
GO:0015377	1.88093e-05	0.999999	5	11	cation:chloride symporter activity	MF	0.175716	1	0	1	0	1	1	1	1	0
GO:0003990	1.9421e-05	0.999998	7	29	acetylcholinesterase activity	MF	0.181412	1	0	1	0	6	0	0	0	0
GO:0003996	2.22601e-05	1	3	3	acyl-CoA ligase activity	MF	0.207909	1	0	2	0	1	0	0	0	0
GO:0001558	3.17374e-05	0.999995	10	67	regulation of cell growth	BP	0.296396	1	0	1	0	0	1	0	5	3
GO:0030667	3.23856e-05	0.999999	5	12	secretory granule membrane	CC	0.302417	1	0	0	1	1	0	2	2	0
GO:0015645	3.33934e-05	0.999999	5	12	fatty acid ligase activity	MF	0.311794	1	0	2	0	3	0	0	0	0
GO:0016787	3.36729e-05	0.99998	85	1762	hydrolase activity	MF	0.31437	1	1	17	12	27	16	10	8	1
GO:0050688	3.42931e-05	0.999999	4	6	regulation of defense response to virus	BP	0.320126	1	0	0	1	0	2	0	1	0
GO:0002759	3.46489e-05	1	3	3	regulation of antimicrobial humoral response	BP	0.323413	1	0	0	0	1	0	0	2	0
GO:0034701	3.53115e-05	0.999999	4	7	tripeptidase activity	MF	0.329562	1	0	0	4	0	0	0	0	0
GO:0045541	3.61068e-05	1	3	4	negative regulation of cholesterol biosynthetic process	BP	0.336949	1	0	0	0	0	0	0	3	0
GO:0050665	3.88072e-05	0.999998	5	15	hydrogen peroxide biosynthetic process	BP	0.36211	1	0	0	1	2	0	0	2	0
GO:0022625	4.24782e-05	0.999993	10	84	cytosolic large ribosomal subunit	CC	0.396322	1	0	1	3	1	0	3	2	0
GO:0004104	4.57464e-05	0.999996	7	30	cholinesterase activity	MF	0.426769	1	0	2	0	5	0	0	0	0
GO:0006702	5.40115e-05	1	3	3	androgen biosynthetic process	BP	0.50382	1	0	0	0	0	0	0	2	1
GO:0009798	5.40115e-05	1	3	3	axis specification	BP	0.50382	1	0	0	0	0	0	0	2	1
GO:0030237	5.40115e-05	1	3	3	female sex determination	BP	0.50382	1	0	0	0	0	0	0	2	1
GO:0033080	5.40115e-05	1	3	3	immature T cell proliferation in thymus	BP	0.50382	1	0	0	0	0	0	0	2	1
GO:0038030	5.40115e-05	1	3	3	non-canonical Wnt signaling pathway via MAPK cascade	BP	0.50382	1	0	0	0	0	0	0	2	1
GO:0045836	5.40115e-05	1	3	3	positive regulation of meiotic nuclear division	BP	0.50382	1	0	0	0	0	0	0	2	1
GO:0060126	5.40115e-05	1	3	3	somatotropin secreting cell differentiation	BP	0.50382	1	0	0	0	0	0	0	2	1
GO:0060748	5.40115e-05	1	3	3	tertiary branching involved in mammary gland duct morphogenesis	BP	0.50382	1	0	0	0	0	0	0	2	1
GO:0061184	5.40115e-05	1	3	3	positive regulation of dermatome development	BP	0.50382	1	0	0	0	0	0	0	2	1
GO:0061369	5.40115e-05	1	3	3	negative regulation of testicular blood vessel morphogenesis	BP	0.50382	1	0	0	0	0	0	0	2	1
GO:0072033	5.40115e-05	1	3	3	renal vesicle formation	BP	0.50382	1	0	0	0	0	0	0	2	1
GO:0072164	5.40115e-05	1	3	3	mesonephric tubule development	BP	0.50382	1	0	0	0	0	0	0	2	1
GO:0072273	5.40115e-05	1	3	3	metanephric nephron morphogenesis	BP	0.50382	1	0	0	0	0	0	0	2	1
GO:2000019	5.40115e-05	1	3	3	negative regulation of male gonad development	BP	0.50382	1	0	0	0	0	0	0	2	1
GO:2000066	5.40115e-05	1	3	3	positive regulation of cortisol biosynthetic process	BP	0.50382	1	0	0	0	0	0	0	2	1
GO:2000225	5.40115e-05	1	3	3	negative regulation of testosterone biosynthetic process	BP	0.50382	1	0	0	0	0	0	0	2	1
GO:0042301	5.90073e-05	0.999998	4	9	phosphate ion binding	MF	0.549476	1	0	0	0	0	2	3	0	0
GO:0004869	6.50095e-05	0.999992	8	44	cysteine-type endopeptidase inhibitor activity	MF	0.605303	1	0	2	0	0	1	3	2	0
GO:0008021	7.54126e-05	0.999978	17	167	synaptic vesicle	CC	0.702091	1	0	3	5	4	2	3	2	0
GO:0048873	7.61889e-05	0.999988	9	55	homeostasis of number of cells within a tissue	BP	0.709243	1	0	0	0	1	3	3	2	0
GO:0034341	9.76344e-05	0.999995	5	14	response to interferon-gamma	BP	0.908781	1	0	0	1	1	2	1	0	0
GO:0006729	0.000106749	0.999988	7	34	tetrahydrobiopterin biosynthetic process	BP	0.993509	1	0	0	5	0	2	0	0	0
GO:0004511	0.000122569	0.999996	4	11	tyrosine 3-monooxygenase activity	MF	1	1	0	0	0	4	0	0	0	0
GO:0042423	0.000122569	0.999996	4	11	catecholamine biosynthetic process	BP	1	1	0	0	0	4	0	0	0	0
GO:0042427	0.00012452	0.999996	4	8	serotonin biosynthetic process	BP	1	1	0	0	0	3	1	0	0	0
GO:0022627	0.000128125	0.999981	8	63	cytosolic small ribosomal subunit	CC	1	1	0	1	3	0	2	2	0	0
GO:0070654	0.000128488	0.999999	3	4	sensory epithelium regeneration	BP	1	1	0	0	0	0	0	0	2	1
GO:0048791	0.000136364	0.999999	3	4	calcium ion-dependent exocytosis of neurotransmitter	BP	1	1	0	0	0	1	0	2	0	0
GO:0090002	0.00014169	0.999999	3	4	establishment of protein localization to plasma membrane	BP	1	1	0	0	0	0	0	0	2	1
GO:0008743	0.000141919	0.999995	4	11	L-threonine 3-dehydrogenase activity	MF	1	1	0	0	1	1	0	1	1	0
GO:0001817	0.000143005	0.999991	5	16	regulation of cytokine production	BP	1	1	0	0	1	1	2	0	1	0
GO:0022626	0.000147599	0.999986	6	29	cytosolic ribosome	CC	1	1	5	0	0	0	0	0	1	0
GO:0001819	0.000149105	0.999998	3	5	positive regulation of cytokine production	BP	1	1	0	0	0	0	0	0	3	0
GO:0009014	0.000153633	0.999994	4	11	succinyl-diaminopimelate desuccinylase activity	MF	1	1	0	0	4	0	0	0	0	0
GO:0009615	0.000161943	0.999965	11	97	response to virus	BP	1	1	0	2	3	4	0	1	1	0
GO:0015842	0.000167267	0.999994	4	9	synaptic vesicle amine transport	BP	1	1	0	0	0	3	1	0	0	0
GO:0046684	0.000167267	0.999994	4	9	response to pyrethroid	BP	1	1	0	0	0	3	1	0	0	0
GO:0052314	0.000167267	0.999994	4	9	phytoalexin metabolic process	BP	1	1	0	0	0	3	1	0	0	0
GO:0005641	0.000178666	0.999977	7	41	nuclear envelope lumen	CC	1	1	0	3	0	4	0	0	0	0
GO:0042445	0.000184294	0.999998	3	4	hormone metabolic process	BP	1	1	0	0	0	0	0	0	2	1
GO:0060129	0.000208579	0.999998	3	4	thyroid-stimulating hormone-secreting cell differentiation	BP	1	1	0	0	0	0	0	0	2	1
GO:0004510	0.000209196	0.999998	3	4	tryptophan 5-monooxygenase activity	MF	1	1	0	0	1	0	2	0	0	0
GO:0004806	0.000215689	0.999934	16	184	triglyceride lipase activity	MF	1	1	1	1	0	0	7	2	5	0
GO:0071312	0.000216106	0.999992	4	9	cellular response to alkaloid	BP	1	1	0	0	0	3	1	0	0	0
GO:0018345	0.000222268	0.999998	3	4	protein palmitoylation	BP	1	1	0	0	0	0	0	0	2	1
GO:0035567	0.000222273	0.999998	3	4	non-canonical Wnt signaling pathway	BP	1	1	0	0	0	0	0	0	2	1
GO:0004058	0.000250006	0.999989	4	10	aromatic-L-amino-acid decarboxylase activity	MF	1	1	0	0	0	3	1	0	0	0
GO:0006567	0.000255735	0.999988	4	12	threonine catabolic process	BP	1	1	0	0	1	1	0	1	1	0
GO:0030170	0.000262241	0.999892	25	417	pyridoxal phosphate binding	MF	1	1	0	0	6	9	6	3	1	0
GO:0033076	0.000273528	0.999988	4	10	isoquinoline alkaloid metabolic process	BP	1	1	0	0	0	3	1	0	0	0
GO:0008484	0.000274163	0.999943	10	80	sulfuric ester hydrolase activity	MF	1	1	1	0	0	0	5	2	1	1
GO:0005777	0.000294891	0.9999	18	201	peroxisome	CC	1	1	7	0	2	0	1	0	8	0
GO:0000293	0.000333853	0.999994	3	5	ferric-chelate reductase activity	MF	1	1	1	0	0	0	0	2	1	0
GO:0004477	0.000341168	0.999983	4	12	methenyltetrahydrofolate cyclohydrolase activity	MF	1	1	0	0	0	0	2	3	0	0
GO:0015114	0.000352125	0.999993	3	6	phosphate ion transmembrane transporter activity	MF	1	1	0	0	1	0	2	0	0	0
GO:0004197	0.000373455	0.999904	12	116	cysteine-type endopeptidase activity	MF	1	1	0	0	0	6	2	0	4	0
GO:0008890	0.000375252	0.999993	3	5	glycine C-acetyltransferase activity	MF	1	1	0	0	1	0	2	0	0	0
GO:0004505	0.000424204	0.999992	3	5	phenylalanine 4-monooxygenase activity	MF	1	1	0	0	1	0	2	0	0	0
GO:0015758	0.000495464	0.99999	3	5	glucose transport	BP	1	1	1	0	0	1	0	0	0	1
GO:0019395	0.000497966	0.999956	5	21	fatty acid oxidation	BP	1	1	1	0	0	0	0	0	4	0
GO:0032349	0.00050876	0.99999	3	5	positive regulation of aldosterone biosynthetic process	BP	1	1	0	0	0	0	0	0	2	1
GO:0042493	0.000516227	0.999798	21	271	response to drug	BP	1	1	0	2	1	10	0	2	7	0
GO:0047760	0.000533638	0.999951	5	23	butyrate-CoA ligase activity	MF	1	1	0	2	0	3	0	0	0	0
GO:0008061	0.000539666	0.999782	22	323	chitin binding	MF	1	1	1	2	1	3	5	3	2	6
GO:0035272	0.00055023	0.999987	3	6	exocrine system development	BP	1	1	0	0	2	0	1	0	0	0
GO:0032967	0.000551047	0.999987	3	6	positive regulation of collagen biosynthetic process	BP	1	1	0	0	0	0	0	0	2	1
GO:0001676	0.000626928	0.999868	9	71	long-chain fatty acid metabolic process	BP	1	1	0	1	0	2	1	0	5	0
GO:0004344	0.000644348	0.999917	6	36	glucose dehydrogenase activity	MF	1	1	0	1	0	1	2	0	1	1
GO:0022407	0.000664331	0.999983	3	6	regulation of cell-cell adhesion	BP	1	1	0	0	0	0	0	0	2	1
GO:0016715	0.000674273	0.999983	3	6	oxidoreductase activity, acting on paired donors, with incorporation or reduction of molecular oxygen, reduced ascorbate as one donor, and incorporation of one atom of oxygen	MF	1	1	0	2	0	1	0	0	0	0
GO:0050805	0.000706173	0.999958	4	12	negative regulation of synaptic transmission	BP	1	1	1	1	0	2	0	0	0	0
GO:0006633	0.000712353	0.999788	13	154	fatty acid biosynthetic process	BP	1	1	0	3	0	3	6	0	1	0
GO:0051145	0.000764151	0.99998	3	6	smooth muscle cell differentiation	BP	1	1	0	0	0	0	0	0	2	1
GO:0016831	0.000817758	0.999863	7	55	carboxy-lyase activity	MF	1	1	0	0	0	6	1	0	0	0
GO:0072034	0.000835531	0.999977	3	6	renal vesicle induction	BP	1	1	0	0	0	0	0	0	2	1
GO:0016597	0.00091623	0.999843	7	59	amino acid binding	MF	1	1	0	0	1	3	3	0	0	0
GO:0030324	0.000935292	0.99975	11	109	lung development	BP	1	1	0	0	1	2	3	3	2	0
GO:0015232	0.00103986	0.999888	5	25	heme transporter activity	MF	1	1	1	1	0	0	1	0	2	0
GO:0006102	0.00116452	0.999915	4	15	isocitrate metabolic process	BP	1	1	0	2	1	0	0	0	1	0
GO:0006562	0.00128321	0.999903	4	16	proline catabolic process	BP	1	1	0	3	0	1	0	0	0	0
GO:0006954	0.00130503	0.999662	10	100	inflammatory response	BP	1	1	0	0	0	2	3	3	2	0
GO:0016742	0.00131943	0.999897	4	18	hydroxymethyl-, formyl- and related transferase activity	MF	1	1	0	0	0	0	4	0	0	0
GO:0004450	0.00132161	0.999898	4	17	isocitrate dehydrogenase (NADP+) activity	MF	1	1	0	2	1	0	0	0	1	0
GO:0006643	0.00132652	0.999902	4	14	membrane lipid metabolic process	BP	1	1	0	0	0	0	4	0	0	0
GO:0046485	0.00132652	0.999902	4	14	ether lipid metabolic process	BP	1	1	0	0	0	0	4	0	0	0
GO:0050479	0.00132652	0.999902	4	14	glyceryl-ether monooxygenase activity	MF	1	1	0	0	0	0	4	0	0	0
GO:0040037	0.00135275	0.999952	3	7	negative regulation of fibroblast growth factor receptor signaling pathway	BP	1	1	0	0	0	0	0	0	2	1
GO:0004143	0.00136263	0.999795	6	38	diacylglycerol kinase activity	MF	1	1	0	0	2	1	0	0	0	3
GO:0004648	0.00136411	0.999893	4	17	O-phospho-L-serine:2-oxoglutarate aminotransferase activity	MF	1	1	0	0	1	1	1	1	0	0
GO:0002262	0.00145329	0.999989	2	3	myeloid cell homeostasis	BP	1	1	0	0	0	0	0	0	2	0
GO:0060087	0.00145329	0.999989	2	3	relaxation of vascular smooth muscle	BP	1	1	0	0	0	0	0	0	2	0
GO:0003824	0.00150497	0.999048	64	1416	catalytic activity	MF	1	1	2	16	7	18	3	9	10	2
GO:0004850	0.00163387	0.999933	3	8	uridine phosphorylase activity	MF	1	1	0	0	1	0	0	1	1	0
GO:0007205	0.00163614	0.999692	7	53	protein kinase C-activating G-protein coupled receptor signaling pathway	BP	1	1	0	0	2	1	0	0	2	3
GO:0030325	0.00171477	0.999857	4	17	adrenal gland development	BP	1	1	0	0	0	1	0	0	2	1
GO:0061205	0.00175598	0.999931	3	7	paramesonephric duct development	BP	1	1	0	0	0	0	0	0	2	1
GO:0008097	0.00176484	0.999851	4	18	5S rRNA binding	MF	1	1	0	1	2	0	1	0	0	0
GO:0008063	0.00182647	0.999849	4	15	Toll signaling pathway	BP	1	1	0	0	1	0	2	0	1	0
GO:0016811	0.00184443	0.999644	7	55	hydrolase activity, acting on carbon-nitrogen (but not peptide) bonds, in linear amides	MF	1	1	1	4	0	1	1	0	0	0
GO:0004657	0.00184851	0.99984	4	19	proline dehydrogenase activity	MF	1	1	0	3	0	1	0	0	0	0
GO:0031666	0.00189163	0.999919	3	8	positive regulation of lipopolysaccharide-mediated signaling pathway	BP	1	1	0	0	1	0	1	0	1	0
GO:0004653	0.00189289	0.999698	6	36	polypeptide N-acetylgalactosaminyltransferase activity	MF	1	1	0	6	0	0	0	0	0	0
GO:0016020	0.00194535	0.998583	126	3164	membrane	CC	1	1	14	19	22	29	14	12	20	4
GO:0004488	0.00195077	0.999827	4	20	methylenetetrahydrofolate dehydrogenase (NADP+) activity	MF	1	1	0	0	0	0	2	3	0	0
GO:0033119	0.00203874	0.999898	3	12	negative regulation of RNA splicing	BP	1	1	0	0	1	0	2	0	0	0
GO:0050829	0.00213113	0.999812	4	17	defense response to Gram-negative bacterium	BP	1	1	0	0	0	2	0	0	2	0
GO:0004467	0.00250508	0.999416	8	70	long-chain fatty acid-CoA ligase activity	MF	1	1	0	1	0	2	0	0	5	0
GO:0017159	0.00252331	0.999666	5	26	pantetheine hydrolase activity	MF	1	1	1	2	0	1	1	0	0	0
GO:0060231	0.00261613	0.999868	3	9	mesenchymal to epithelial transition	BP	1	1	0	0	0	0	0	0	2	1
GO:0001957	0.00262907	0.999973	2	3	intramembranous ossification	BP	1	1	0	0	0	1	0	0	1	0
GO:0042335	0.00265415	0.999751	4	17	cuticle development	BP	1	1	0	1	1	0	1	1	0	0
GO:0032287	0.00266185	0.999962	2	4	peripheral nervous system myelin maintenance	BP	1	1	0	0	0	0	0	0	2	0
GO:0032451	0.00281951	0.999849	3	10	demethylase activity	MF	1	1	0	0	1	2	0	0	0	0
GO:0009703	0.00282428	0.999727	4	18	nitrate reductase (NADH) activity	MF	1	1	0	1	1	1	1	0	0	0
GO:0005773	0.00298867	0.999366	7	63	vacuole	CC	1	1	5	0	0	0	0	0	2	0
GO:0045087	0.00300094	0.999371	7	52	innate immune response	BP	1	1	1	0	1	1	3	0	1	0
GO:0034394	0.00307922	0.999456	6	38	protein localization to cell surface	BP	1	1	0	0	2	2	0	0	2	0
GO:0005791	0.00313484	0.999559	5	28	rough endoplasmic reticulum	CC	1	1	0	0	3	0	1	1	0	0
GO:0016805	0.00326436	0.99966	4	23	dipeptidase activity	MF	1	1	0	0	4	0	0	0	0	0
GO:0007476	0.00340984	0.998993	10	102	imaginal disc-derived wing morphogenesis	BP	1	1	0	4	1	4	0	1	0	0
GO:0050253	0.00349358	0.998816	12	152	retinyl-palmitate esterase activity	MF	1	1	0	3	0	0	5	1	3	0
GO:0048599	0.00350321	0.999804	3	9	oocyte development	BP	1	1	0	0	0	0	0	0	2	1
GO:0046653	0.00356663	0.999629	4	19	tetrahydrofolate metabolic process	BP	1	1	0	0	0	0	2	3	0	0
GO:0009166	0.00357183	0.999468	5	36	nucleotide catabolic process	BP	1	1	0	2	1	0	0	1	1	0
GO:0010259	0.00370333	0.999614	4	18	multicellular organismal aging	BP	1	1	0	0	0	3	1	0	0	0
GO:0022857	0.00386316	0.998749	11	136	transmembrane transporter activity	MF	1	1	0	3	0	5	0	1	1	1
GO:0015934	0.00398014	0.998985	8	94	large ribosomal subunit	CC	1	1	0	4	3	0	0	0	1	0
GO:0046956	0.00407978	0.999759	3	9	positive phototaxis	BP	1	1	0	2	0	1	0	0	0	0
GO:0060088	0.00417257	0.999924	2	4	auditory receptor cell stereocilium organization	BP	1	1	0	0	0	0	0	0	2	0
GO:0010507	0.00435844	0.999521	4	19	negative regulation of autophagy	BP	1	1	0	1	1	0	1	1	0	0
GO:0006559	0.00441847	0.999722	3	10	L-phenylalanine catabolic process	BP	1	1	0	0	1	0	2	0	0	0
GO:0004504	0.00449999	0.999708	3	11	peptidylglycine monooxygenase activity	MF	1	1	0	0	0	0	2	0	1	0
GO:0014016	0.00457998	0.999708	3	10	neuroblast differentiation	BP	1	1	0	1	0	2	0	0	0	0
GO:0019695	0.00457998	0.999708	3	10	choline metabolic process	BP	1	1	0	1	0	2	0	0	0	0
GO:0033265	0.00457998	0.999708	3	10	choline binding	MF	1	1	0	1	0	2	0	0	0	0
GO:0043279	0.00457998	0.999708	3	10	response to alkaloid	BP	1	1	0	1	0	2	0	0	0	0
GO:0032839	0.00460319	0.999475	4	22	dendrite cytoplasm	CC	1	1	0	0	0	1	0	0	3	0
GO:0004743	0.00469084	0.999465	4	21	pyruvate kinase activity	MF	1	1	0	1	3	0	1	0	0	0
GO:0016747	0.00469459	0.997931	18	298	transferase activity, transferring acyl groups other than amino-acyl groups	MF	1	1	0	0	1	1	7	6	4	0
GO:0004382	0.00484677	0.999932	2	3	guanosine-diphosphatase activity	MF	1	1	0	2	0	0	0	0	0	0
GO:0014066	0.00484677	0.999932	2	3	regulation of phosphatidylinositol 3-kinase signaling	BP	1	1	0	2	0	0	0	0	0	0
GO:0051084	0.00484677	0.999932	2	3	'de novo' posttranslational protein folding	BP	1	1	0	2	0	0	0	0	0	0
GO:0006730	0.00487748	0.99872	8	83	one-carbon metabolic process	BP	1	1	0	0	0	0	6	3	0	0
GO:0018894	0.00490532	0.999888	2	5	dibenzo-p-dioxin metabolic process	BP	1	1	0	0	1	1	0	0	0	0
GO:0071276	0.00490532	0.999888	2	5	cellular response to cadmium ion	BP	1	1	0	0	1	1	0	0	0	0
GO:0000902	0.00536085	0.998083	12	152	cell morphogenesis	BP	1	1	0	0	2	1	3	3	3	0
GO:0031226	0.00536479	0.999609	3	14	intrinsic component of plasma membrane	CC	1	1	0	0	2	0	1	0	0	0
GO:0050660	0.00541517	0.997181	26	500	flavin adenine dinucleotide binding	MF	1	1	0	4	0	10	7	0	5	1
GO:0009636	0.0054469	0.998547	8	80	response to toxic substance	BP	1	1	0	1	0	6	1	0	0	0
GO:0008585	0.00548997	0.999091	5	38	female gonad development	BP	1	1	0	1	0	0	0	0	3	1
GO:0070971	0.0057483	0.99931	4	20	endoplasmic reticulum exit site	CC	1	1	0	0	2	1	0	0	1	0
GO:0046632	0.00581025	0.999875	2	4	alpha-beta T cell differentiation	BP	1	1	0	0	2	0	0	0	0	0
GO:0008237	0.00584548	0.997994	11	147	metallopeptidase activity	MF	1	1	0	2	4	1	1	0	0	4
GO:0045672	0.00612822	0.999555	3	11	positive regulation of osteoclast differentiation	BP	1	1	0	0	1	0	1	0	1	0
GO:0006030	0.00619128	0.997197	18	296	chitin metabolic process	BP	1	1	1	2	1	2	3	2	2	6
GO:0033209	0.00635372	0.99921	4	21	tumor necrosis factor-mediated signaling pathway	BP	1	1	0	0	1	0	2	0	1	0
GO:0004995	0.00635631	0.999532	3	11	tachykinin receptor activity	MF	1	1	0	0	0	2	0	0	1	0
GO:0007217	0.00635631	0.999532	3	11	tachykinin receptor signaling pathway	BP	1	1	0	0	0	2	0	0	1	0
GO:0004820	0.00636781	0.999495	3	16	glycine-tRNA ligase activity	MF	1	1	0	0	1	0	2	0	0	0
GO:0006426	0.00636781	0.999495	3	16	glycyl-tRNA aminoacylation	BP	1	1	0	0	1	0	2	0	0	0
GO:0003843	0.00652966	0.998883	5	34	1,3-beta-D-glucan synthase activity	MF	1	1	0	0	0	0	1	1	3	0
GO:0001664	0.00707469	0.999099	4	20	G-protein coupled receptor binding	MF	1	1	1	0	0	0	0	0	2	1
GO:0001895	0.00709339	0.999803	2	5	retina homeostasis	BP	1	1	0	0	0	0	0	0	2	0
GO:0006778	0.00716355	0.999428	3	13	porphyrin-containing compound metabolic process	BP	1	1	0	0	1	2	0	0	0	0
GO:0050860	0.00732167	0.999822	2	4	negative regulation of T cell receptor signaling pathway	BP	1	1	0	0	0	2	0	0	0	0
GO:0030955	0.00756886	0.998993	4	24	potassium ion binding	MF	1	1	0	1	3	0	1	0	0	0
GO:0043958	0.00768245	0.998624	5	37	acryloyl-CoA reductase activity	MF	1	1	0	1	0	2	0	0	2	0
GO:0070498	0.00768749	0.999381	3	12	interleukin-1-mediated signaling pathway	BP	1	1	0	0	1	0	1	0	1	0
GO:0042180	0.00804165	0.998923	4	22	cellular ketone metabolic process	BP	1	1	0	1	1	2	0	0	0	0
GO:0007612	0.00832924	0.998867	4	23	learning	BP	1	1	0	1	0	3	0	0	0	0
GO:0009410	0.00861962	0.999245	3	15	response to xenobiotic stimulus	BP	1	1	0	0	0	2	0	0	1	0
GO:0015075	0.00895095	0.999238	3	12	ion transmembrane transporter activity	MF	1	1	0	0	0	1	0	1	1	0
GO:0004950	0.00915427	0.999201	3	13	chemokine receptor activity	MF	1	1	0	0	0	2	0	0	1	0
GO:0070098	0.00915427	0.999201	3	13	chemokine-mediated signaling pathway	BP	1	1	0	0	0	2	0	0	1	0
GO:0009820	0.00924548	0.99968	2	6	alkaloid metabolic process	BP	1	1	0	0	1	1	0	0	0	0
GO:0032787	0.00924548	0.99968	2	6	monocarboxylic acid metabolic process	BP	1	1	0	0	1	1	0	0	0	0
GO:0071615	0.00924548	0.99968	2	6	oxidative deethylation	BP	1	1	0	0	1	1	0	0	0	0
GO:0045134	0.00932287	0.999742	2	4	uridine-diphosphatase activity	MF	1	1	0	2	0	0	0	0	0	0
GO:0000060	0.00972013	0.999132	3	13	protein import into nucleus, translocation	BP	1	1	0	1	0	1	1	0	0	0
GO:0032024	0.0099728	0.998551	4	26	positive regulation of insulin secretion	BP	1	1	0	0	0	2	0	2	0	0
GO:0046331	0.0106604	0.996792	8	89	lateral inhibition	BP	1	1	0	1	0	2	3	0	1	1
GO:0008202	0.0109968	0.99837	4	24	steroid metabolic process	BP	1	1	0	1	1	2	0	0	0	0
GO:0003331	0.0112821	0.998953	3	12	positive regulation of extracellular matrix constituent secretion	BP	1	1	0	0	2	0	0	0	1	0
GO:0022409	0.0112821	0.998953	3	12	positive regulation of cell-cell adhesion	BP	1	1	0	0	2	0	0	0	1	0
GO:0005001	0.0117633	0.998858	3	14	transmembrane receptor protein tyrosine phosphatase activity	MF	1	1	0	0	0	2	0	0	1	0
GO:0009403	0.0120257	0.999496	2	7	toxin biosynthetic process	BP	1	1	0	0	1	1	0	0	0	0
GO:0010009	0.0120882	0.999557	2	5	cytoplasmic side of endosome membrane	CC	1	1	0	1	0	1	1	0	0	0
GO:0042500	0.012217	0.999549	2	5	aspartic endopeptidase activity, intramembrane cleaving	MF	1	1	0	0	2	0	0	0	0	0
GO:0071458	0.012217	0.999549	2	5	integral component of cytoplasmic side of endoplasmic reticulum membrane	CC	1	1	0	0	2	0	0	0	0	0
GO:0071556	0.012217	0.999549	2	5	integral component of lumenal side of endoplasmic reticulum membrane	CC	1	1	0	0	2	0	0	0	0	0
GO:0030424	0.0123767	0.995047	12	167	axon	CC	1	1	0	0	0	10	1	0	1	0
GO:0008783	0.0124128	0.999499	2	6	agmatinase activity	MF	1	1	0	0	0	0	0	2	0	0
GO:0001745	0.0126003	0.997435	5	40	compound eye morphogenesis	BP	1	1	0	2	1	1	0	1	0	0
GO:0040003	0.0126073	0.998744	3	14	chitin-based cuticle development	BP	1	1	0	0	2	0	0	0	1	0
GO:0005254	0.0132026	0.997925	4	25	chloride channel activity	MF	1	1	0	0	1	0	1	1	1	0
GO:0009405	0.0135353	0.997158	5	49	pathogenesis	BP	1	1	0	3	1	0	0	0	1	0
GO:0043204	0.0137976	0.997127	5	40	perikaryon	CC	1	1	1	1	0	2	1	0	0	0
GO:0008234	0.0138971	0.99332	17	292	cysteine-type peptidase activity	MF	1	1	0	5	0	9	1	0	2	0
GO:0016790	0.0142392	0.998515	3	14	thiolester hydrolase activity	MF	1	1	0	0	0	2	0	0	1	0
GO:0015935	0.0145963	0.995304	8	124	small ribosomal subunit	CC	1	1	0	3	3	0	0	1	1	0
GO:0004091	0.0148933	0.996212	6	59	NA	NA	1	1	0	2	0	4	0	0	0	0
GO:0006171	0.0149242	0.998382	3	16	cAMP biosynthetic process	BP	1	1	0	0	2	0	1	0	0	0
GO:0016203	0.0155188	0.998328	3	14	muscle attachment	BP	1	1	0	0	2	0	0	0	1	0
GO:0005102	0.0155229	0.998308	3	15	receptor binding	MF	1	1	0	0	0	0	0	0	2	1
GO:0003796	0.0155313	0.996614	5	52	lysozyme activity	MF	1	1	0	2	0	3	0	0	0	0
GO:0031256	0.0157926	0.998268	3	15	leading edge membrane	CC	1	1	0	0	0	2	0	0	1	0
GO:0034614	0.0157926	0.998268	3	15	cellular response to reactive oxygen species	BP	1	1	0	0	0	2	0	0	1	0
GO:0010596	0.0158244	0.998263	3	15	negative regulation of endothelial cell migration	BP	1	1	0	0	0	2	0	0	1	0
GO:0006935	0.0159868	0.99725	4	37	chemotaxis	BP	1	1	0	0	1	2	0	0	1	0
GO:0004016	0.0163476	0.998136	3	18	adenylate cyclase activity	MF	1	1	0	0	2	0	1	0	0	0
GO:0045296	0.0167438	0.998123	3	15	cadherin binding	MF	1	1	0	0	0	2	0	0	1	0
GO:0034625	0.0169613	0.997085	4	29	fatty acid elongation, monounsaturated fatty acid	BP	1	1	0	0	0	0	1	0	3	0
GO:0004508	0.0172993	0.999167	2	6	steroid 17-alpha-monooxygenase activity	MF	1	1	0	0	0	2	0	0	0	0
GO:0006704	0.0172993	0.999167	2	6	glucocorticoid biosynthetic process	BP	1	1	0	0	0	2	0	0	0	0
GO:0005913	0.0180768	0.997875	3	17	cell-cell adherens junction	CC	1	1	0	0	0	2	0	0	1	0
GO:0048041	0.0181326	0.997884	3	16	focal adhesion assembly	BP	1	1	0	0	0	2	0	0	1	0
GO:0003978	0.0182915	0.996775	4	30	UDP-glucose 4-epimerase activity	MF	1	1	0	0	1	1	0	1	1	0
GO:0007271	0.0184135	0.997821	3	17	synaptic transmission, cholinergic	BP	1	1	0	1	0	2	0	0	0	0
GO:0001750	0.018668	0.996709	4	28	photoreceptor outer segment	CC	1	1	1	0	0	2	0	0	1	0
GO:0009922	0.0187563	0.996668	4	30	fatty acid elongase activity	MF	1	1	0	0	0	0	1	0	3	0
GO:0048800	0.0199529	0.998963	2	6	antennal morphogenesis	BP	1	1	0	1	0	0	1	0	0	0
GO:0033089	0.0201251	0.997537	3	17	positive regulation of T cell differentiation in thymus	BP	1	1	1	0	0	1	1	0	0	0
GO:0010759	0.0207099	1	1	1	positive regulation of macrophage chemotaxis	BP	1	1	0	0	0	1	0	0	0	0
GO:0050918	0.0207099	1	1	1	positive chemotaxis	BP	1	1	0	0	0	1	0	0	0	0
GO:2000272	0.0207099	1	1	1	negative regulation of receptor activity	BP	1	1	0	0	0	1	0	0	0	0
GO:0000303	0.0209386	0.998823	2	7	response to superoxide	BP	1	1	0	0	0	0	0	0	2	0
GO:0046849	0.0212065	0.997332	3	18	bone remodeling	BP	1	1	0	0	1	0	1	0	1	0
GO:0008258	0.0220491	0.997185	3	18	head involution	BP	1	1	0	0	1	0	1	1	0	0
GO:0009336	0.0220864	0.998788	2	6	sulfate adenylyltransferase complex (ATP)	CC	1	1	0	0	1	0	1	0	0	0
GO:0050428	0.0220864	0.998788	2	6	3'-phosphoadenosine 5'-phosphosulfate biosynthetic process	BP	1	1	0	0	1	0	1	0	0	0
GO:0004435	0.02248	0.995741	4	34	phosphatidylinositol phospholipase C activity	MF	1	1	0	0	0	0	1	3	0	0
GO:0010942	0.0234664	0.996954	3	17	positive regulation of cell death	BP	1	1	0	0	1	0	1	1	0	0
GO:0007596	0.0234874	0.990629	10	145	blood coagulation	BP	1	1	0	3	2	1	2	0	0	3
GO:0001837	0.0239144	0.995393	4	33	epithelial to mesenchymal transition	BP	1	1	0	0	0	1	0	0	2	1
GO:0004180	0.0242589	0.994075	5	52	carboxypeptidase activity	MF	1	1	0	1	4	0	0	0	0	0
GO:0006807	0.0245587	0.992072	7	96	nitrogen compound metabolic process	BP	1	1	1	4	0	1	1	0	0	0
GO:0043390	0.0246566	1	1	1	aflatoxin B1 metabolic process	BP	1	1	0	0	0	1	0	0	0	0
GO:0030011	0.0246676	0.996737	3	17	maintenance of cell polarity	BP	1	1	0	0	2	0	0	0	1	0
GO:0004021	0.0250228	0.998452	2	7	L-alanine:2-oxoglutarate aminotransferase activity	MF	1	1	0	0	1	0	0	1	0	0
GO:0045909	0.0252405	0.996585	3	19	positive regulation of vasodilation	BP	1	1	0	0	0	2	0	0	1	0
GO:0001656	0.0253539	0.99661	3	17	metanephros development	BP	1	1	0	0	0	0	0	0	2	1
GO:0006508	0.0255527	0.98074	83	2222	proteolysis	BP	1	1	0	25	9	16	10	2	12	10
GO:0017157	0.0256733	0.996503	3	19	regulation of exocytosis	BP	1	1	0	0	2	0	1	0	0	0
GO:0042593	0.0258895	0.993597	5	48	glucose homeostasis	BP	1	1	0	0	1	1	0	2	2	0
GO:0043507	0.0259345	0.996477	3	18	positive regulation of JUN kinase activity	BP	1	1	0	0	1	0	1	0	1	0
GO:0042738	0.0260338	0.993538	5	50	exogenous drug catabolic process	BP	1	1	0	1	1	3	0	0	0	0
GO:0015889	0.0261954	0.992404	6	65	cobalamin transport	BP	1	1	0	0	1	2	1	0	2	0
GO:0045169	0.0268292	0.996283	3	19	fusome	CC	1	1	0	0	1	0	1	1	0	0
GO:0022891	0.0268584	0.99321	5	62	substrate-specific transmembrane transporter activity	MF	1	1	1	1	0	1	0	1	0	1
GO:0001838	0.0272263	0.996231	3	18	embryonic epithelial tube formation	BP	1	1	0	0	0	0	0	0	2	1
GO:0017168	0.0279951	1	1	1	5-oxoprolinase (ATP-hydrolyzing) activity	MF	1	1	0	0	1	0	0	0	0	0
GO:0043025	0.0280472	0.986482	14	233	neuronal cell body	CC	1	1	0	0	2	8	1	0	4	0
GO:0010839	0.0283166	0.995995	3	19	negative regulation of keratinocyte proliferation	BP	1	1	0	0	0	2	0	0	1	0
GO:0004020	0.0287071	0.998017	2	8	adenylylsulfate kinase activity	MF	1	1	0	0	1	0	1	0	0	0
GO:0004350	0.0287608	0.997957	2	9	glutamate-5-semialdehyde dehydrogenase activity	MF	1	1	0	0	0	0	0	1	1	0
GO:0060123	0.0293948	0.999781	1	2	regulation of growth hormone secretion	BP	1	1	0	0	0	1	0	0	0	0
GO:0007250	0.0295566	0.995725	3	20	activation of NF-kappaB-inducing kinase activity	BP	1	1	0	0	1	0	1	0	1	0
GO:0006882	0.0295609	0.997999	2	7	cellular zinc ion homeostasis	BP	1	1	0	1	0	0	0	0	1	0
GO:0030501	0.0302255	0.995568	3	21	positive regulation of bone mineralization	BP	1	1	0	0	0	0	0	0	2	1
GO:0030148	0.0310877	0.993493	4	34	sphingolipid biosynthetic process	BP	1	1	0	0	0	0	1	0	3	0
GO:0006537	0.0313043	0.9933	4	48	glutamate biosynthetic process	BP	1	1	0	3	0	1	0	0	0	0
GO:0008217	0.0316454	0.995255	3	22	regulation of blood pressure	BP	1	1	0	0	0	0	1	0	2	0
GO:0004745	0.0317576	0.991704	5	49	retinol dehydrogenase activity	MF	1	1	0	0	0	0	5	0	1	0
GO:0032259	0.0319192	0.982755	18	362	methylation	BP	1	1	0	3	0	3	6	4	2	0
GO:0043086	0.0319884	0.995164	3	23	negative regulation of catalytic activity	BP	1	1	0	3	0	0	0	0	0	0
GO:0005784	0.0329476	0.99735	2	12	Sec61 translocon complex	CC	1	1	0	1	1	0	0	0	0	0
GO:0006613	0.0329476	0.99735	2	12	cotranslational protein targeting to membrane	BP	1	1	0	1	1	0	0	0	0	0
GO:0042126	0.0329565	0.997384	2	11	nitrate metabolic process	BP	1	1	0	0	2	0	0	0	0	0
GO:0004617	0.0331262	0.994944	3	22	phosphoglycerate dehydrogenase activity	MF	1	1	1	0	0	0	1	1	0	0
GO:0042416	0.0333675	0.997377	2	10	dopamine biosynthetic process	BP	1	1	0	0	0	1	1	0	0	0
GO:0048545	0.0336188	0.994889	3	20	response to steroid hormone	BP	1	1	0	0	0	0	0	0	3	0
GO:0000187	0.0339247	0.994753	3	23	activation of MAPK activity	BP	1	1	0	0	1	0	0	0	2	0
GO:0001963	0.0342539	0.999702	1	2	synaptic transmission, dopaminergic	BP	1	1	0	0	0	1	0	0	0	0
GO:0006585	0.0342539	0.999702	1	2	dopamine biosynthetic process from tyrosine	BP	1	1	0	0	0	1	0	0	0	0
GO:0042418	0.0342539	0.999702	1	2	epinephrine biosynthetic process	BP	1	1	0	0	0	1	0	0	0	0
GO:0048081	0.0347702	0.994674	3	19	positive regulation of cuticle pigmentation	BP	1	1	0	0	2	0	0	0	1	0
GO:0007611	0.0348347	0.99243	4	35	learning or memory	BP	1	1	0	0	2	1	0	0	0	1
GO:0031410	0.0359081	0.986387	8	113	cytoplasmic vesicle	CC	1	1	0	0	1	1	2	0	4	1
GO:0061448	0.0364593	1	1	1	connective tissue development	BP	1	1	0	1	0	0	0	0	0	0
GO:0071577	0.0364593	1	1	1	zinc II ion transmembrane transport	BP	1	1	0	1	0	0	0	0	0	0
GO:0004349	0.0366039	0.996924	2	11	glutamate 5-kinase activity	MF	1	1	0	0	0	0	0	1	1	0
GO:0015198	0.0371628	1	1	1	oligopeptide transporter activity	MF	1	1	0	0	1	0	0	0	0	0
GO:0003845	0.0376607	1	1	1	11-beta-hydroxysteroid dehydrogenase [NAD(P)] activity	MF	1	1	0	0	0	0	0	1	0	0
GO:0033619	0.0381204	0.996843	2	9	membrane protein proteolysis	BP	1	1	0	0	2	0	0	0	0	0
GO:0016460	0.038278	0.996704	2	11	myosin II complex	CC	1	1	0	2	0	0	0	0	0	0
GO:0052650	0.0383493	0.996898	2	8	NADP-retinol dehydrogenase activity	MF	1	1	0	0	0	0	2	0	0	0
GO:0010243	0.0386383	0.996656	2	11	response to organonitrogen compound	BP	1	1	0	0	0	1	0	0	1	0
GO:0042572	0.038853	0.991261	4	35	retinol metabolic process	BP	1	1	0	0	0	0	5	0	0	0
GO:0042554	0.0389821	0.996665	2	10	superoxide anion generation	BP	1	1	0	0	0	0	0	0	2	0
GO:0005764	0.039003	0.979818	15	259	lysosome	CC	1	1	0	0	3	6	0	3	2	1
GO:0045596	0.039123	0.993627	3	22	negative regulation of cell differentiation	BP	1	1	0	0	0	0	0	0	2	1
GO:0016813	0.0391264	0.99659	2	11	hydrolase activity, acting on carbon-nitrogen (but not peptide) bonds, in linear amidines	MF	1	1	0	0	0	0	0	2	0	0
GO:0045329	0.0393719	0.996682	2	9	carnitine biosynthetic process	BP	1	1	0	0	0	2	0	0	0	0
GO:0051791	0.0393719	0.996682	2	9	medium-chain fatty acid metabolic process	BP	1	1	0	0	0	2	0	0	0	0
GO:0070991	0.0393719	0.996682	2	9	medium-chain-acyl-CoA dehydrogenase activity	MF	1	1	0	0	0	2	0	0	0	0
GO:2001256	0.0402011	1	1	1	regulation of store-operated calcium entry	BP	1	1	0	1	0	0	0	0	0	0
GO:0004985	0.0404315	1	1	1	opioid receptor activity	MF	1	1	0	0	1	0	0	0	0	0
GO:0038003	0.0404315	1	1	1	opioid receptor signaling pathway	BP	1	1	0	0	1	0	0	0	0	0
GO:0032270	0.0406239	1	1	1	positive regulation of cellular protein metabolic process	BP	1	1	0	0	0	0	1	0	0	0
GO:0032308	0.0406239	1	1	1	positive regulation of prostaglandin secretion	BP	1	1	0	0	0	0	1	0	0	0
GO:0044240	0.0406239	1	1	1	multicellular organismal lipid catabolic process	BP	1	1	0	0	0	0	1	0	0	0
GO:0051977	0.0406239	1	1	1	lysophospholipid transport	BP	1	1	0	0	0	0	1	0	0	0
GO:0004027	0.0406996	0.985399	7	97	alcohol sulfotransferase activity	MF	1	1	1	2	0	2	0	1	1	0
GO:0031268	0.0407575	1	1	1	pseudopodium organization	BP	1	1	0	0	1	0	0	0	0	0
GO:0044351	0.0407575	1	1	1	macropinocytosis	BP	1	1	0	0	1	0	0	0	0	0
GO:0016998	0.0411903	0.988292	5	69	cell wall macromolecule catabolic process	BP	1	1	0	2	0	3	0	0	0	0
GO:0003995	0.0415424	0.985027	7	98	acyl-CoA dehydrogenase activity	MF	1	1	0	3	0	2	0	0	3	0
GO:0006518	0.0418377	0.992924	3	25	peptide metabolic process	BP	1	1	0	0	0	0	2	0	1	0
GO:0042981	0.0422808	0.981394	10	152	regulation of apoptotic process	BP	1	1	0	0	3	2	2	0	3	0
GO:0051919	0.0434118	0.992506	3	27	positive regulation of fibrinolysis	BP	1	1	0	1	1	0	1	0	0	1
GO:0002544	0.0434249	0.996137	2	9	chronic inflammatory response	BP	1	1	1	0	0	0	1	0	0	0
GO:0015939	0.0434249	0.996137	2	9	pantothenate metabolic process	BP	1	1	1	0	0	0	1	0	0	0
GO:0048468	0.0434939	0.992646	3	21	cell development	BP	1	1	0	0	1	0	1	0	1	0
GO:0001658	0.0450687	0.989302	4	39	branching involved in ureteric bud morphogenesis	BP	1	1	0	0	0	0	0	0	3	1
GO:0035138	0.0451151	0.995902	2	9	pectoral fin morphogenesis	BP	1	1	0	0	0	0	3	0	0	0
GO:0035149	0.0451273	0.992257	3	21	lumen formation, open tracheal system	BP	1	1	0	0	2	0	0	0	1	0
GO:0008859	0.0453489	0.992137	3	23	exoribonuclease II activity	MF	1	1	0	0	1	1	0	0	0	1
GO:0008544	0.0456554	0.992034	3	24	epidermis development	BP	1	1	0	2	1	0	0	0	0	0
GO:0004586	0.0461046	0.991872	3	26	ornithine decarboxylase activity	MF	1	1	0	1	0	2	0	0	0	0
GO:0004819	0.0464771	0.995489	2	12	glutamine-tRNA ligase activity	MF	1	1	0	0	0	0	2	0	0	0
GO:0009396	0.0470287	0.988561	4	48	folic acid-containing compound biosynthetic process	BP	1	1	0	0	0	0	2	3	0	0
GO:0009887	0.047107	0.986219	5	57	organ morphogenesis	BP	1	1	0	0	2	1	1	0	1	0
GO:0034620	0.0472128	0.995512	2	10	cellular response to unfolded protein	BP	1	1	0	0	2	0	0	0	0	0
GO:0031419	0.0476754	0.983971	6	79	cobalamin binding	MF	1	1	0	0	1	2	1	0	2	0
GO:0045294	0.049237	0.995305	2	9	alpha-catenin binding	MF	1	1	0	0	0	1	0	0	1	0
GO:0051393	0.049237	0.995305	2	9	alpha-actinin binding	MF	1	1	0	0	0	1	0	0	1	0
GO:0042632	0.0493727	0.985292	5	65	cholesterol homeostasis	BP	1	1	0	0	2	0	1	1	1	0
GO:0042541	0.0498184	0.995042	2	11	hemoglobin biosynthetic process	BP	1	1	0	0	0	1	0	0	0	1
GO:0004321	0.0502323	0.995058	2	10	fatty-acyl-CoA synthase activity	MF	1	1	0	0	0	1	0	0	1	0
GO:0015321	0.0502752	0.994849	2	13	sodium-dependent phosphate transmembrane transporter activity	MF	1	1	1	0	0	0	1	0	0	0
GO:0007569	0.0514174	0.984343	5	92	cell aging	BP	1	1	0	0	0	2	0	0	3	0
GO:0015031	0.0516619	0.968676	22	451	protein transport	BP	1	1	1	3	7	4	6	1	1	1
GO:0010572	0.0519558	0.999307	1	2	positive regulation of platelet activation	BP	1	1	0	0	0	1	0	0	0	0
GO:0000737	0.052229	0.984238	5	61	DNA catabolic process, endonucleolytic	BP	1	1	0	0	0	4	1	0	0	0
GO:0043566	0.052229	0.984238	5	61	structure-specific DNA binding	MF	1	1	0	0	0	4	1	0	0	0
GO:2001034	0.052229	0.984238	5	61	positive regulation of double-strand break repair via nonhomologous end joining	BP	1	1	0	0	0	4	1	0	0	0
GO:2001251	0.052229	0.984238	5	61	negative regulation of chromosome organization	BP	1	1	0	0	0	4	1	0	0	0
GO:0002526	0.0536408	0.994526	2	10	acute inflammatory response	BP	1	1	1	0	0	0	1	0	0	0
GO:0036101	0.0536425	0.999018	1	3	leukotriene B4 catabolic process	BP	1	1	1	0	0	0	0	0	0	0
GO:0050051	0.0536425	0.999018	1	3	leukotriene-B4 20-monooxygenase activity	MF	1	1	1	0	0	0	0	0	0	0
GO:0052871	0.0536425	0.999018	1	3	alpha-tocopherol omega-hydroxylase activity	MF	1	1	1	0	0	0	0	0	0	0
GO:0001878	0.0541754	0.999246	1	2	response to yeast	BP	1	1	0	0	0	0	0	0	1	0
GO:0006596	0.0541957	0.98978	3	27	polyamine biosynthetic process	BP	1	1	0	1	0	2	0	0	0	0
GO:0090370	0.0548107	0.999228	1	2	negative regulation of cholesterol efflux	BP	1	1	0	0	0	0	1	0	0	0
GO:0007617	0.0554939	0.998948	1	3	mating behavior	BP	1	1	0	0	0	1	0	0	0	0
GO:0016620	0.055777	0.980364	6	104	oxidoreductase activity, acting on the aldehyde or oxo group of donors, NAD or NADP as acceptor	MF	1	1	0	1	0	0	5	0	0	0
GO:0051287	0.0566584	0.973625	10	205	NAD binding	MF	1	1	2	4	1	0	1	1	1	0
GO:0003870	0.0578086	0.993668	2	12	5-aminolevulinate synthase activity	MF	1	1	0	0	0	2	0	0	0	0
GO:0071560	0.0579409	0.98884	3	25	cellular response to transforming growth factor beta stimulus	BP	1	1	0	0	0	0	0	0	2	1
GO:0071363	0.0581708	0.984909	4	44	cellular response to growth factor stimulus	BP	1	1	0	0	0	3	1	0	0	0
GO:0001937	0.0584692	0.988734	3	24	negative regulation of endothelial cell proliferation	BP	1	1	0	0	0	2	0	0	1	0
GO:0050237	0.0586988	0.99329	2	16	pyridoxine 4-oxidase activity	MF	1	1	0	0	0	0	1	0	0	1
GO:0003131	0.0589855	0.998663	1	4	mesodermal-endodermal cell signaling	BP	1	1	0	0	0	1	0	0	0	0
GO:0031052	0.0589855	0.998663	1	4	chromosome breakage	BP	1	1	0	0	0	1	0	0	0	0
GO:0035978	0.0589855	0.998663	1	4	histone H2A-S139 phosphorylation	BP	1	1	0	0	0	1	0	0	0	0
GO:0035985	0.0589855	0.998663	1	4	senescence-associated heterochromatin focus	CC	1	1	0	0	0	1	0	0	0	0
GO:0035986	0.0589855	0.998663	1	4	senescence-associated heterochromatin focus assembly	BP	1	1	0	0	0	1	0	0	0	0
GO:0045869	0.0589855	0.998663	1	4	negative regulation of single stranded viral RNA replication via double stranded DNA intermediate	BP	1	1	0	0	0	1	0	0	0	0
GO:0090402	0.0589855	0.998663	1	4	oncogene-induced cell senescence	BP	1	1	0	0	0	1	0	0	0	0
GO:2000036	0.0589855	0.998663	1	4	regulation of stem cell maintenance	BP	1	1	0	0	0	1	0	0	0	0
GO:2000685	0.0589855	0.998663	1	4	positive regulation of cellular response to X-ray	BP	1	1	0	0	0	1	0	0	0	0
GO:2001022	0.0589855	0.998663	1	4	positive regulation of response to DNA damage stimulus	BP	1	1	0	0	0	1	0	0	0	0
GO:2001033	0.0589855	0.998663	1	4	negative regulation of double-strand break repair via nonhomologous end joining	BP	1	1	0	0	0	1	0	0	0	0
GO:0003987	0.0598982	0.988109	3	32	acetate-CoA ligase activity	MF	1	1	0	2	0	1	0	0	0	0
GO:0015100	0.0600868	0.993275	2	12	vanadium ion transmembrane transporter activity	MF	1	1	0	0	0	1	0	0	0	1
GO:0015295	0.0600868	0.993275	2	12	solute:proton symporter activity	MF	1	1	0	0	0	1	0	0	0	1
GO:0015692	0.0600868	0.993275	2	12	lead ion transport	BP	1	1	0	0	0	1	0	0	0	1
GO:0035444	0.0600868	0.993275	2	12	nickel cation transmembrane transport	BP	1	1	0	0	0	1	0	0	0	1
GO:0070574	0.0600868	0.993275	2	12	cadmium ion transmembrane transport	BP	1	1	0	0	0	1	0	0	0	1
GO:0070627	0.0600868	0.993275	2	12	ferrous iron import	BP	1	1	0	0	0	1	0	0	0	1
GO:0070826	0.0600868	0.993275	2	12	paraferritin complex	CC	1	1	0	0	0	1	0	0	0	1
GO:0071421	0.0600868	0.993275	2	12	manganese ion transmembrane transport	BP	1	1	0	0	0	1	0	0	0	1
GO:0019752	0.0606597	0.987896	3	32	carboxylic acid metabolic process	BP	1	1	0	0	0	2	1	0	0	0
GO:0015171	0.0608276	0.976003	7	131	amino acid transmembrane transporter activity	MF	1	1	1	2	1	1	0	1	1	2
GO:0006563	0.0612645	0.992993	2	13	L-serine metabolic process	BP	1	1	0	0	0	0	2	0	0	0
GO:0033014	0.0613276	0.987708	3	32	tetrapyrrole biosynthetic process	BP	1	1	0	0	0	2	0	1	0	0
GO:0052826	0.0620744	0.999006	1	2	inositol hexakisphosphate 2-phosphatase activity	MF	1	1	1	0	0	0	0	0	0	0
GO:0051881	0.0624785	0.987489	3	28	regulation of mitochondrial membrane potential	BP	1	1	0	0	0	0	0	0	3	0
GO:0031205	0.0625394	0.998991	1	2	endoplasmic reticulum Sec complex	CC	1	1	0	1	0	0	0	0	0	0
GO:0008970	0.0627536	0.998984	1	2	phosphatidylcholine 1-acylhydrolase activity	MF	1	1	0	0	0	0	0	1	0	0
GO:0006824	0.0647341	0.992364	2	13	cobalt ion transport	BP	1	1	0	0	0	1	0	0	0	1
GO:0007340	0.0671918	0.992095	2	11	acrosome reaction	BP	1	1	0	0	3	0	0	0	0	0
GO:0016337	0.0672163	0.986101	3	29	single organismal cell-cell adhesion	BP	1	1	1	0	1	0	1	0	0	0
GO:0000256	0.0672688	0.99883	1	2	allantoin catabolic process	BP	1	1	0	0	1	0	0	0	0	0
GO:0004037	0.0672688	0.99883	1	2	allantoicase activity	MF	1	1	0	0	1	0	0	0	0	0
GO:0006309	0.0683762	0.991682	2	13	apoptotic DNA fragmentation	BP	1	1	0	0	0	0	0	0	2	0
GO:0002115	0.0685349	0.998784	1	2	store-operated calcium entry	BP	1	1	0	1	0	0	0	0	0	0
GO:0015684	0.0689997	0.991487	2	14	ferrous iron transport	BP	1	1	0	0	0	1	0	0	0	1
GO:0004813	0.0690324	0.991308	2	17	alanine-tRNA ligase activity	MF	1	1	0	0	0	0	0	1	1	0
GO:0006419	0.0690324	0.991308	2	17	alanyl-tRNA aminoacylation	BP	1	1	0	0	0	0	0	1	1	0
GO:0008508	0.0692187	0.985483	3	30	bile acid:sodium symporter activity	MF	1	1	0	0	0	3	0	0	0	0
GO:0016525	0.0701291	0.985279	3	28	negative regulation of angiogenesis	BP	1	1	0	0	0	2	0	0	1	0
GO:0004372	0.0702612	0.991175	2	15	glycine hydroxymethyltransferase activity	MF	1	1	0	0	0	0	2	0	0	0
GO:0043085	0.0708407	0.991061	2	15	positive regulation of catalytic activity	BP	1	1	0	0	0	0	0	0	2	0
GO:0035988	0.0729009	0.997811	1	5	chondrocyte proliferation	BP	1	1	0	0	0	1	0	0	0	0
GO:0090238	0.0732879	0.998607	1	2	positive regulation of arachidonic acid secretion	BP	1	1	0	0	0	0	1	0	0	0
GO:0004784	0.0733151	0.984141	3	34	superoxide dismutase activity	MF	1	1	0	0	0	0	0	0	3	0
GO:0045177	0.0734459	0.972502	6	82	apical part of cell	CC	1	1	1	3	0	1	1	0	0	0
GO:0033162	0.0736031	0.998134	1	3	melanosome membrane	CC	1	1	0	0	0	1	0	0	0	0
GO:0004551	0.0738212	0.998122	1	3	nucleotide diphosphatase activity	MF	1	1	0	1	0	0	0	0	0	0
GO:0045669	0.0739293	0.984038	3	31	positive regulation of osteoblast differentiation	BP	1	1	0	0	0	0	0	0	2	1
GO:0009308	0.0740648	0.990489	2	14	amine metabolic process	BP	1	1	0	0	0	2	0	0	0	0
GO:0060052	0.0745843	0.99047	2	13	neurofilament cytoskeleton organization	BP	1	1	0	0	0	0	0	0	2	0
GO:0006783	0.075749	0.983449	3	32	heme biosynthetic process	BP	1	1	0	0	0	1	0	1	0	1
GO:0004831	0.0758161	0.990059	2	15	tyrosine-tRNA ligase activity	MF	1	1	0	0	1	0	1	0	0	0
GO:0006437	0.0758161	0.990059	2	15	tyrosyl-tRNA aminoacylation	BP	1	1	0	0	1	0	1	0	0	0
GO:0008756	0.0758635	0.989926	2	17	o-succinylbenzoate-CoA ligase activity	MF	1	1	0	1	0	0	0	0	1	0
GO:0006032	0.0763874	0.978123	4	54	chitin catabolic process	BP	1	1	0	1	0	0	2	1	0	0
GO:0008940	0.0768116	0.989516	2	22	nitrate reductase activity	MF	1	1	0	0	2	0	0	0	0	0
GO:0015093	0.0778867	0.989562	2	16	ferrous iron transmembrane transporter activity	MF	1	1	0	0	0	1	0	0	0	1
GO:0004994	0.0781252	0.998412	1	2	somatostatin receptor activity	MF	1	1	0	0	1	0	0	0	0	0
GO:0038170	0.0781252	0.998412	1	2	somatostatin signaling pathway	BP	1	1	0	0	1	0	0	0	0	0
GO:0045480	0.0783363	0.998404	1	2	galactose oxidase activity	MF	1	1	0	0	0	0	0	1	0	0
GO:0070166	0.0785305	0.99787	1	3	enamel mineralization	BP	1	1	0	0	0	1	0	0	0	0
GO:0017171	0.078869	0.998381	1	2	serine hydrolase activity	MF	1	1	0	0	0	1	0	0	0	0
GO:0045212	0.078869	0.998381	1	2	neurotransmitter receptor biosynthetic process	BP	1	1	0	0	0	1	0	0	0	0
GO:0045333	0.0790037	0.98921	2	18	cellular respiration	BP	1	1	0	0	1	1	0	0	0	0
GO:0061099	0.0794816	0.998356	1	2	negative regulation of protein tyrosine kinase activity	BP	1	1	0	1	0	0	0	0	0	0
GO:0006062	0.0797977	0.998342	1	2	sorbitol catabolic process	BP	1	1	1	0	0	0	0	0	0	0
GO:0051160	0.0797977	0.998342	1	2	L-xylitol catabolic process	BP	1	1	1	0	0	0	0	0	0	0
GO:0030552	0.0798551	0.99834	1	2	cAMP binding	MF	1	1	0	0	1	0	0	0	0	0
GO:0035017	0.0798575	0.99834	1	2	cuticle pattern formation	BP	1	1	0	1	0	0	0	0	0	0
GO:0001973	0.079864	0.998339	1	2	adenosine receptor signaling pathway	BP	1	1	1	0	0	0	0	0	0	0
GO:0004984	0.0802545	0.969195	6	89	olfactory receptor activity	MF	1	1	2	0	2	0	2	0	0	0
GO:0050911	0.0802545	0.969195	6	89	detection of chemical stimulus involved in sensory perception of smell	BP	1	1	2	0	2	0	2	0	0	0
GO:0010747	0.0804792	0.989166	2	14	positive regulation of plasma membrane long-chain fatty acid transport	BP	1	1	0	0	0	0	0	0	2	0
GO:0004102	0.0810449	0.997729	1	3	choline O-acetyltransferase activity	MF	1	1	0	0	0	1	0	0	0	0
GO:0071157	0.0810669	0.972185	5	69	negative regulation of cell cycle arrest	BP	1	1	0	0	0	4	1	0	0	0
GO:0071711	0.0812256	0.981927	3	27	basement membrane organization	BP	1	1	0	0	2	0	0	0	1	0
GO:0043523	0.0813562	0.988896	2	15	regulation of neuron apoptotic process	BP	1	1	0	0	2	0	0	0	0	0
GO:0043116	0.0813948	0.997709	1	3	negative regulation of vascular permeability	BP	1	1	0	0	0	1	0	0	0	0
GO:0007422	0.083124	0.981159	3	31	peripheral nervous system development	BP	1	1	0	1	0	1	1	0	0	0
GO:0018685	0.0832087	0.997311	1	4	alkane 1-monooxygenase activity	MF	1	1	0	0	0	0	1	0	0	0
GO:0052869	0.0832087	0.997311	1	4	arachidonic acid omega-hydroxylase activity	MF	1	1	0	0	0	0	1	0	0	0
GO:0015136	0.0835767	0.997582	1	3	sialic acid transmembrane transporter activity	MF	1	1	0	0	1	0	0	0	0	0
GO:0015739	0.0835767	0.997582	1	3	sialic acid transport	BP	1	1	0	0	1	0	0	0	0	0
GO:0000976	0.083697	0.975357	4	50	transcription regulatory region sequence-specific DNA binding	MF	1	1	0	0	1	0	0	0	2	1
GO:0032088	0.0838305	0.971016	5	65	negative regulation of NF-kappaB transcription factor activity	BP	1	1	0	0	1	0	2	0	2	0
GO:0000103	0.0838962	0.988203	2	17	sulfate assimilation	BP	1	1	0	0	1	0	1	0	0	0
GO:0002309	0.0839458	0.99756	1	3	T cell proliferation involved in immune response	BP	1	1	0	0	0	1	0	0	0	0
GO:0002606	0.0839458	0.99756	1	3	positive regulation of dendritic cell antigen processing and presentation	BP	1	1	0	0	0	1	0	0	0	0
GO:0002827	0.0839458	0.99756	1	3	positive regulation of T-helper 1 type immune response	BP	1	1	0	0	0	1	0	0	0	0
GO:0006876	0.0839458	0.99756	1	3	cellular cadmium ion homeostasis	BP	1	1	0	0	0	1	0	0	0	0
GO:0015707	0.0839458	0.99756	1	3	nitrite transport	BP	1	1	0	0	0	1	0	0	0	0
GO:0032623	0.0839458	0.99756	1	3	interleukin-2 production	BP	1	1	0	0	0	1	0	0	0	0
GO:0032632	0.0839458	0.99756	1	3	interleukin-3 production	BP	1	1	0	0	0	1	0	0	0	0
GO:0043091	0.0839458	0.99756	1	3	L-arginine import	BP	1	1	0	0	0	1	0	0	0	0
GO:0045342	0.0839458	0.99756	1	3	MHC class II biosynthetic process	BP	1	1	0	0	0	1	0	0	0	0
GO:0045730	0.0839458	0.99756	1	3	respiratory burst	BP	1	1	0	0	0	1	0	0	0	0
GO:0048002	0.0839458	0.99756	1	3	antigen processing and presentation of peptide antigen	BP	1	1	0	0	0	1	0	0	0	0
GO:0048255	0.0839458	0.99756	1	3	mRNA stabilization	BP	1	1	0	0	0	1	0	0	0	0
GO:0051139	0.0839458	0.99756	1	3	metal ion:proton antiporter activity	MF	1	1	0	0	0	1	0	0	0	0
GO:0070821	0.0839458	0.99756	1	3	tertiary granule membrane	CC	1	1	0	0	0	1	0	0	0	0
GO:0070839	0.0839458	0.99756	1	3	divalent metal ion export	BP	1	1	0	0	0	1	0	0	0	0
GO:0006879	0.084801	0.974794	4	57	cellular iron ion homeostasis	BP	1	1	0	0	1	1	0	0	2	0
GO:0042594	0.0850854	0.974852	4	48	response to starvation	BP	1	1	0	0	0	4	0	0	0	0
GO:0000462	0.0869528	0.997059	1	4	maturation of SSU-rRNA from tricistronic rRNA transcript (SSU-rRNA, 5.8S rRNA, LSU-rRNA)	BP	1	1	0	0	0	0	0	1	0	0
GO:0010867	0.087283	0.987599	2	15	positive regulation of triglyceride biosynthetic process	BP	1	1	0	0	0	0	0	0	2	0
GO:0019867	0.087418	0.979277	3	53	outer membrane	CC	1	1	0	3	0	0	0	0	0	0
GO:0006520	0.0877249	0.96535	6	113	cellular amino acid metabolic process	BP	1	1	0	0	0	5	1	0	0	0
GO:0045178	0.0877954	0.987484	2	15	basal part of cell	CC	1	1	0	0	0	1	0	0	0	1
GO:0004568	0.0881029	0.973472	4	57	chitinase activity	MF	1	1	0	1	0	0	2	1	0	0
GO:0005044	0.0884566	0.959548	8	139	scavenger receptor activity	MF	1	1	0	2	5	0	1	0	1	0
GO:0060586	0.0886075	0.987301	2	15	multicellular organismal iron ion homeostasis	BP	1	1	0	0	0	1	0	0	0	1
GO:0050790	0.0900279	0.967951	5	86	regulation of catalytic activity	BP	1	1	0	0	1	0	2	0	2	0
GO:0031639	0.090602	0.978509	3	37	plasminogen activation	BP	1	1	0	1	1	0	1	0	0	1
GO:0006111	0.0908394	0.986893	2	14	regulation of gluconeogenesis	BP	1	1	0	0	0	2	0	0	0	0
GO:0004983	0.0918349	0.986666	2	14	neuropeptide Y receptor activity	MF	1	1	0	0	0	2	0	0	0	0
GO:0042462	0.0929344	0.97158	4	53	eye photoreceptor cell development	BP	1	1	0	1	0	3	0	0	0	0
GO:0031088	0.092963	0.996995	1	3	platelet dense granule membrane	CC	1	1	0	0	0	0	0	0	1	0
GO:0003032	0.0930122	0.986293	2	15	detection of oxygen	BP	1	1	0	0	0	1	0	0	0	1
GO:0030127	0.0932121	0.97772	3	34	COPII vesicle coat	CC	1	1	0	0	2	0	0	0	1	0
GO:0005381	0.0935594	0.985996	2	17	iron ion transmembrane transporter activity	MF	1	1	0	0	0	1	0	0	0	1
GO:0030713	0.0944189	0.986192	2	13	ovarian follicle cell stalk formation	BP	1	1	0	1	0	0	1	0	0	0
GO:0010033	0.0946568	0.977227	3	34	response to organic substance	BP	1	1	0	1	0	0	0	0	2	0
GO:0007157	0.0949759	0.985741	2	16	heterophilic cell-cell adhesion via plasma membrane cell adhesion molecules	BP	1	1	0	0	1	0	0	0	1	0
GO:0008090	0.0964693	0.985481	2	15	retrograde axon cargo transport	BP	1	1	0	0	0	0	0	0	2	0
GO:0060613	0.0966016	0.984929	2	23	fat pad development	BP	1	1	0	1	0	1	0	0	0	0
GO:0034707	0.0996022	0.984729	2	15	chloride channel complex	CC	1	1	0	0	1	0	0	1	0	0
GO:0047971	0.10033	0.996488	1	3	guanidinobutyrase activity	MF	1	1	0	0	0	0	0	1	0	0
GO:0019254	0.101063	0.984374	2	15	carnitine metabolic process, CoA-linked	BP	1	1	0	0	0	2	0	0	0	0
GO:0000729	0.102855	0.962096	5	73	DNA double-strand break processing	BP	1	1	0	0	0	4	1	0	0	0
GO:0004735	0.103944	0.983383	2	18	pyrroline-5-carboxylate reductase activity	MF	1	1	0	1	0	0	0	1	0	0
GO:0016630	0.104384	0.973909	3	32	protochlorophyllide reductase activity	MF	1	1	0	0	0	0	3	0	0	0
GO:0045047	0.105382	0.995362	1	5	protein targeting to ER	BP	1	1	0	1	0	0	0	0	0	0
GO:0032367	0.105858	0.973148	3	38	intracellular cholesterol transport	BP	1	1	0	0	2	0	0	1	0	0
GO:0003407	0.106093	0.996062	1	3	neural retina development	BP	1	1	0	0	1	0	0	0	0	0
GO:0014916	0.108364	0.995887	1	3	regulation of lung blood pressure	BP	1	1	0	0	0	0	1	0	0	0
GO:0051066	0.108364	0.995887	1	3	dihydrobiopterin metabolic process	BP	1	1	0	0	0	0	1	0	0	0
GO:0036094	0.109	0.981817	2	22	small molecule binding	MF	1	1	0	1	0	1	0	0	0	0
GO:0015844	0.10909	0.99583	1	3	monoamine transport	BP	1	1	0	0	0	0	0	0	2	0
GO:0004361	0.10986	0.99577	1	3	glutaryl-CoA dehydrogenase activity	MF	1	1	0	0	0	0	0	0	1	0
GO:0035999	0.110021	0.981493	2	23	tetrahydrofolate interconversion	BP	1	1	0	0	0	0	2	0	0	0
GO:0030429	0.110723	0.995701	1	3	kynureninase activity	MF	1	1	0	0	0	0	0	0	1	0
GO:0097053	0.110723	0.995701	1	3	L-kynurenine catabolic process	BP	1	1	0	0	0	0	0	0	1	0
GO:0006821	0.110983	0.981568	2	18	chloride transport	BP	1	1	0	0	0	0	1	0	1	0
GO:0019430	0.112278	0.981144	2	19	removal of superoxide radicals	BP	1	1	0	0	0	0	0	0	2	0
GO:0034201	0.112665	0.980967	2	20	response to oleic acid	BP	1	1	0	0	0	1	0	0	1	0
GO:0072661	0.112738	0.981104	2	18	protein targeting to plasma membrane	BP	1	1	0	2	0	0	0	0	0	0
GO:0045746	0.112904	0.970719	3	34	negative regulation of Notch signaling pathway	BP	1	1	0	2	0	0	1	0	0	0
GO:0045197	0.112911	0.981255	2	16	establishment or maintenance of epithelial cell apical/basal polarity	BP	1	1	0	0	0	1	0	0	1	0
GO:0015908	0.11366	0.980952	2	17	fatty acid transport	BP	1	1	0	0	0	0	0	0	2	0
GO:0035987	0.113783	0.994355	1	6	endodermal cell differentiation	BP	1	1	0	0	0	1	0	0	0	0
GO:0050884	0.114166	0.981045	2	15	neuromuscular process controlling posture	BP	1	1	0	0	0	0	1	1	0	0
GO:0044429	0.114499	0.995394	1	3	mitochondrial part	CC	1	1	0	1	0	0	0	0	0	0
GO:0004818	0.114682	0.980584	2	18	glutamate-tRNA ligase activity	MF	1	1	0	0	1	0	1	0	0	0
GO:0043030	0.114849	0.995365	1	3	regulation of macrophage activation	BP	1	1	0	0	0	0	1	0	0	0
GO:0006689	0.115003	0.995353	1	3	ganglioside catabolic process	BP	1	1	0	0	0	0	0	1	0	0
GO:0055129	0.115809	0.980118	2	20	L-proline biosynthetic process	BP	1	1	0	1	0	0	0	1	0	0
GO:0009629	0.115863	0.980266	2	18	response to gravity	BP	1	1	0	0	0	0	0	0	2	0
GO:0006581	0.116398	0.995236	1	3	acetylcholine catabolic process	BP	1	1	0	0	0	1	0	0	0	0
GO:0006096	0.11669	0.950242	6	124	glycolytic process	BP	1	1	0	3	3	0	1	0	0	0
GO:0006857	0.116743	0.979793	2	21	oligopeptide transport	BP	1	1	0	0	1	1	0	0	0	0
GO:0009012	0.116989	0.995186	1	3	aminoglycoside 3''-adenylyltransferase activity	MF	1	1	0	0	0	1	0	0	0	0
GO:0035641	0.117001	0.995185	1	3	locomotory exploration behavior	BP	1	1	0	1	0	0	0	0	0	0
GO:0007214	0.117214	0.995167	1	3	gamma-aminobutyric acid signaling pathway	BP	1	1	1	0	0	0	0	0	0	0
GO:0045471	0.118083	0.949702	6	101	response to ethanol	BP	1	1	0	0	0	4	0	0	2	0
GO:0042116	0.118138	0.994494	1	4	macrophage activation	BP	1	1	0	0	0	1	0	0	0	0
GO:0015992	0.118496	0.96849	3	37	proton transport	BP	1	1	0	0	1	1	0	0	0	1
GO:0007275	0.118588	0.929358	14	334	multicellular organismal development	BP	1	1	4	1	0	2	0	1	6	1
GO:0007623	0.118646	0.954483	5	67	circadian rhythm	BP	1	1	0	1	0	3	1	0	0	0
GO:0001818	0.119568	0.994356	1	4	negative regulation of cytokine production	BP	1	1	0	0	0	1	0	0	0	0
GO:0045022	0.119836	0.979397	2	16	early endosome to late endosome transport	BP	1	1	0	1	0	1	1	0	0	0
GO:0043546	0.120164	0.979308	2	16	molybdopterin cofactor binding	MF	1	1	0	0	2	0	0	0	0	0
GO:0004466	0.121283	0.994188	1	4	long-chain-acyl-CoA dehydrogenase activity	MF	1	1	0	0	0	0	0	0	1	0
GO:0042832	0.121292	0.994187	1	4	defense response to protozoan	BP	1	1	0	0	0	1	0	0	0	0
GO:0005328	0.121958	0.952694	5	73	neurotransmitter:sodium symporter activity	MF	1	1	0	1	0	1	2	0	1	0
GO:0006644	0.122557	0.967067	3	34	phospholipid metabolic process	BP	1	1	0	0	1	0	1	0	1	0
GO:0033344	0.122699	0.966761	3	40	cholesterol efflux	BP	1	1	0	0	2	0	0	1	0	0
GO:0015087	0.124555	0.977604	2	21	cobalt ion transmembrane transporter activity	MF	1	1	0	0	0	1	0	0	0	1
GO:0001772	0.125611	0.993352	1	5	immunological synapse	CC	1	1	0	0	0	1	0	0	0	0
GO:0050852	0.126239	0.965588	3	35	T cell receptor signaling pathway	BP	1	1	0	0	1	0	1	0	1	0
GO:0005507	0.126556	0.931515	10	239	copper ion binding	MF	1	1	0	0	1	2	2	0	4	1
GO:0010038	0.128106	0.97675	2	19	response to metal ion	BP	1	1	0	0	0	1	0	0	1	0
GO:0018478	0.128207	0.993485	1	4	malonate-semialdehyde dehydrogenase (acetylating) activity	MF	1	1	0	0	0	1	0	0	0	0
GO:0030593	0.128422	0.993462	1	4	neutrophil chemotaxis	BP	1	1	0	1	0	0	0	0	0	0
GO:0050830	0.129221	0.964465	3	34	defense response to Gram-positive bacterium	BP	1	1	0	0	0	1	0	0	2	0
GO:1901096	0.13214	0.993067	1	4	regulation of autophagic vacuole maturation	BP	1	1	0	0	0	0	0	1	0	0
GO:0007492	0.132143	0.963251	3	35	endoderm development	BP	1	1	0	0	0	0	0	0	2	1
GO:0006968	0.134103	0.992853	1	4	cellular defense response	BP	1	1	0	1	0	0	0	0	0	0
GO:0007169	0.135849	0.952422	4	57	transmembrane receptor protein tyrosine kinase signaling pathway	BP	1	1	2	0	0	2	0	0	1	0
GO:0035158	0.137301	0.961168	3	35	regulation of tube diameter, open tracheal system	BP	1	1	0	0	2	0	0	0	1	0
GO:0031175	0.137597	0.95156	4	58	neuron projection development	BP	1	1	0	0	1	2	0	0	1	0
GO:0042311	0.137733	0.992448	1	4	vasodilation	BP	1	1	0	0	0	0	1	0	0	0
GO:0048812	0.138816	0.943845	5	79	neuron projection morphogenesis	BP	1	1	0	1	1	0	2	1	0	0
GO:0006725	0.139131	0.960028	3	44	cellular aromatic compound metabolic process	BP	1	1	0	0	0	2	0	1	0	0
GO:0005221	0.139494	0.992247	1	4	intracellular cyclic nucleotide activated cation channel activity	MF	1	1	1	0	0	0	0	0	0	0
GO:0051894	0.139785	0.991715	1	5	positive regulation of focal adhesion assembly	BP	1	1	0	0	0	1	0	0	0	0
GO:0009624	0.139864	0.992205	1	4	response to nematode	BP	1	1	0	0	0	1	0	0	0	0
GO:0009812	0.139864	0.992205	1	4	flavonoid metabolic process	BP	1	1	0	0	0	1	0	0	0	0
GO:0010041	0.139864	0.992205	1	4	response to iron(III) ion	BP	1	1	0	0	0	1	0	0	0	0
GO:0016679	0.139864	0.992205	1	4	oxidoreductase activity, acting on diphenols and related substances as donors	MF	1	1	0	0	0	1	0	0	0	0
GO:0016711	0.139864	0.992205	1	4	flavonoid 3'-monooxygenase activity	MF	1	1	0	0	0	1	0	0	0	0
GO:0017143	0.139864	0.992205	1	4	insecticide metabolic process	BP	1	1	0	0	0	1	0	0	0	0
GO:0060137	0.139864	0.992205	1	4	maternal process involved in parturition	BP	1	1	0	0	0	1	0	0	0	0
GO:0008470	0.139868	0.973367	2	18	isovaleryl-CoA dehydrogenase activity	MF	1	1	0	1	0	0	0	0	1	0
GO:0010092	0.140844	0.992091	1	4	specification of organ identity	BP	1	1	0	0	0	0	1	0	0	0
GO:0036011	0.140844	0.992091	1	4	imaginal disc-derived leg segmentation	BP	1	1	0	0	0	0	1	0	0	0
GO:0005329	0.140912	0.992083	1	4	dopamine transmembrane transporter activity	MF	1	1	0	0	0	1	0	0	0	0
GO:0019811	0.140912	0.992083	1	4	cocaine binding	MF	1	1	0	0	0	1	0	0	0	0
GO:0030431	0.140912	0.992083	1	4	sleep	BP	1	1	0	0	0	1	0	0	0	0
GO:0030247	0.141836	0.949437	4	61	polysaccharide binding	MF	1	1	0	1	3	0	0	0	0	0
GO:0010039	0.141972	0.972408	2	21	response to iron ion	BP	1	1	0	0	0	1	0	0	0	1
GO:0031290	0.142081	0.959001	3	39	retinal ganglion cell axon guidance	BP	1	1	0	0	0	2	0	0	1	0
GO:0004790	0.143767	0.991221	1	5	thioether S-methyltransferase activity	MF	1	1	0	0	0	1	0	0	0	0
GO:0033878	0.14418	0.991699	1	4	hormone-sensitive lipase activity	MF	1	1	1	0	0	0	0	0	0	0
GO:0043630	0.144461	0.991666	1	4	ncRNA polyadenylation involved in polyadenylation-dependent ncRNA catabolic process	BP	1	1	0	1	0	0	0	0	0	0
GO:0051593	0.147106	0.95694	3	38	response to folic acid	BP	1	1	0	1	0	2	0	0	0	0
GO:0006544	0.147351	0.970817	2	20	glycine metabolic process	BP	1	1	0	0	0	0	2	0	0	0
GO:0007586	0.1488	0.990574	1	5	digestion	BP	1	1	0	1	0	0	0	0	0	0
GO:0042574	0.148867	0.946107	4	57	retinal metabolic process	BP	1	1	0	0	0	0	5	0	0	0
GO:0030336	0.148981	0.956144	3	38	negative regulation of cell migration	BP	1	1	0	0	0	2	0	0	1	0
GO:0033120	0.149832	0.991012	1	4	positive regulation of RNA splicing	BP	1	1	0	0	0	0	1	0	0	0
GO:0035552	0.15176	0.990771	1	4	oxidative single-stranded DNA demethylation	BP	1	1	0	0	1	0	0	0	0	0
GO:0046464	0.152308	0.990109	1	5	acylglycerol catabolic process	BP	1	1	0	0	0	0	0	0	2	0
GO:0051930	0.152308	0.990109	1	5	regulation of sensory perception of pain	BP	1	1	0	0	0	0	0	0	2	0
GO:2000124	0.152308	0.990109	1	5	regulation of endocannabinoid signaling pathway	BP	1	1	0	0	0	0	0	0	2	0
GO:0009635	0.152874	0.990033	1	5	response to herbicide	BP	1	1	0	0	0	1	0	0	0	0
GO:0009409	0.152888	0.969039	2	20	response to cold	BP	1	1	0	0	0	2	0	0	0	0
GO:0042745	0.153906	0.989893	1	5	circadian sleep/wake cycle	BP	1	1	0	0	0	1	0	0	0	0
GO:0007605	0.154382	0.943186	4	63	sensory perception of sound	BP	1	1	0	1	1	0	0	1	2	0
GO:0007029	0.154863	0.943121	4	57	endoplasmic reticulum organization	BP	1	1	0	0	2	1	0	0	1	0
GO:0045453	0.155308	0.968141	2	21	bone resorption	BP	1	1	0	0	0	1	0	0	1	0
GO:0003939	0.155564	0.989256	1	6	L-iditol 2-dehydrogenase activity	MF	1	1	1	0	0	0	0	0	0	0
GO:0006313	0.155982	0.882471	36	1026	transposition, DNA-mediated	BP	1	1	1	5	4	11	4	2	10	0
GO:0001889	0.156083	0.91886	8	149	liver development	BP	1	1	0	0	0	5	0	0	2	1
GO:0005743	0.156336	0.892936	21	495	mitochondrial inner membrane	CC	1	1	0	7	6	3	0	1	5	0
GO:0003934	0.156801	0.989079	1	6	GTP cyclohydrolase I activity	MF	1	1	0	0	0	0	1	0	0	0
GO:0002369	0.157101	0.989454	1	5	T cell cytokine production	BP	1	1	0	0	0	1	0	0	0	0
GO:0001503	0.160095	0.951275	3	39	ossification	BP	1	1	0	0	1	0	1	0	1	0
GO:0001890	0.160103	0.95122	3	40	placenta development	BP	1	1	0	0	0	1	1	1	0	0
GO:0016491	0.161128	0.871823	53	1560	oxidoreductase activity	MF	1	1	8	2	4	4	22	1	14	0
GO:0009617	0.161473	0.965888	2	23	response to bacterium	BP	1	1	0	0	1	0	0	0	1	0
GO:0008395	0.162714	0.988658	1	5	steroid hydroxylase activity	MF	1	1	0	0	0	1	0	0	0	0
GO:0006706	0.162779	0.965444	2	23	steroid catabolic process	BP	1	1	0	0	1	1	0	0	0	0
GO:0015116	0.163644	0.965466	2	20	sulfate transmembrane transporter activity	MF	1	1	1	0	1	0	0	0	0	0
GO:0004803	0.164242	0.875608	36	1037	transposase activity	MF	1	1	1	5	4	11	4	2	10	0
GO:0016034	0.164331	0.988423	1	5	maleylacetoacetate isomerase activity	MF	1	1	1	0	0	0	0	0	0	0
GO:0016641	0.164455	0.987946	1	6	oxidoreductase activity, acting on the CH-NH2 group of donors, oxygen as acceptor	MF	1	1	0	0	0	0	0	1	0	0
GO:0035690	0.164716	0.937979	4	61	cellular response to drug	BP	1	1	0	0	0	3	1	0	0	0
GO:0030659	0.165188	0.964822	2	21	cytoplasmic vesicle membrane	CC	1	1	0	0	2	0	0	0	0	0
GO:0005549	0.168283	0.92744	5	90	odorant binding	MF	1	1	2	0	1	0	2	0	0	0
GO:0009190	0.169815	0.946339	3	53	cyclic nucleotide biosynthetic process	BP	1	1	0	0	2	0	1	0	0	0
GO:0016849	0.169815	0.946339	3	53	phosphorus-oxygen lyase activity	MF	1	1	0	0	2	0	1	0	0	0
GO:0032791	0.170018	0.987576	1	5	lead ion binding	MF	1	1	0	0	0	0	0	1	0	0
GO:0016298	0.170668	0.986982	1	6	lipase activity	MF	1	1	1	0	0	0	0	0	0	0
GO:0006213	0.170736	0.987467	1	5	pyrimidine nucleoside metabolic process	BP	1	1	0	0	0	0	0	1	0	0
GO:0016154	0.170736	0.987467	1	5	pyrimidine-nucleoside phosphorylase activity	MF	1	1	0	0	0	0	0	1	0	0
GO:0009804	0.170884	0.987444	1	5	coumarin metabolic process	BP	1	1	0	0	0	1	0	0	0	0
GO:0006548	0.171672	0.986466	1	7	histidine catabolic process	BP	1	1	0	0	0	0	0	0	1	0
GO:0060047	0.173278	0.945175	3	42	heart contraction	BP	1	1	0	0	0	0	0	0	3	0
GO:0080030	0.176668	0.960797	2	21	methyl indole-3-acetate esterase activity	MF	1	1	0	2	0	0	0	0	0	0
GO:0080031	0.176668	0.960797	2	21	methyl salicylate esterase activity	MF	1	1	0	2	0	0	0	0	0	0
GO:0080032	0.176668	0.960797	2	21	methyl jasmonate esterase activity	MF	1	1	0	2	0	0	0	0	0	0
GO:0003884	0.177008	0.986491	1	5	D-amino-acid oxidase activity	MF	1	1	0	0	0	0	0	1	0	0
GO:0006434	0.177246	0.960363	2	23	seryl-tRNA aminoacylation	BP	1	1	1	0	0	0	0	0	1	0
GO:0003854	0.17805	0.985785	1	6	3-beta-hydroxy-delta5-steroid dehydrogenase activity	MF	1	1	0	0	0	0	0	0	1	0
GO:0005385	0.178576	0.959991	2	22	zinc ion transmembrane transporter activity	MF	1	1	0	0	0	1	0	0	0	1
GO:0008584	0.179361	0.930251	4	62	male gonad development	BP	1	1	0	0	0	1	0	0	2	1
GO:0002237	0.17957	0.985532	1	6	response to molecule of bacterial origin	BP	1	1	0	0	0	1	0	0	0	0
GO:0034162	0.17957	0.985532	1	6	toll-like receptor 9 signaling pathway	BP	1	1	0	0	0	1	0	0	0	0
GO:0001913	0.179834	0.986038	1	5	T cell mediated cytotoxicity	BP	1	1	0	1	0	0	0	0	0	0
GO:0048844	0.179953	0.985076	1	7	artery morphogenesis	BP	1	1	0	0	0	1	0	0	0	0
GO:0030670	0.181242	0.98525	1	6	phagocytic vesicle membrane	CC	1	1	0	0	0	1	0	0	0	0
GO:0034875	0.181655	0.958562	2	25	caffeine oxidase activity	MF	1	1	0	0	1	1	0	0	0	0
GO:0060674	0.182491	0.985038	1	6	placenta blood vessel development	BP	1	1	0	1	0	0	0	0	0	0
GO:0034626	0.1826	0.928416	4	65	fatty acid elongation, polyunsaturated fatty acid	BP	1	1	0	0	0	0	1	0	3	0
GO:0042059	0.182828	0.98498	1	6	negative regulation of epidermal growth factor receptor signaling pathway	BP	1	1	0	0	0	1	0	0	0	0
GO:0046034	0.183773	0.957978	2	23	ATP metabolic process	BP	1	1	0	2	0	0	0	0	0	0
GO:0004397	0.184283	0.984012	1	8	histidine ammonia-lyase activity	MF	1	1	0	0	0	0	0	0	1	0
GO:0002168	0.18527	0.985144	1	5	instar larval development	BP	1	1	0	1	0	0	0	0	0	0
GO:0046370	0.185343	0.985132	1	5	fructose biosynthetic process	BP	1	1	1	0	0	0	0	0	0	0
GO:0007626	0.187161	0.9385	3	45	locomotory behavior	BP	1	1	0	0	0	1	0	0	2	0
GO:0018272	0.187391	0.984189	1	6	protein-pyridoxal-5-phosphate linkage via peptidyl-N6-pyridoxal phosphate-L-lysine	BP	1	1	0	0	0	0	0	1	0	0
GO:0044524	0.187391	0.984189	1	6	protein sulfhydration	BP	1	1	0	0	0	0	0	1	0	0
GO:0004040	0.189175	0.915415	5	84	amidase activity	MF	1	1	0	0	0	1	2	1	1	0
GO:0008060	0.189338	0.937501	3	44	NA	NA	1	1	0	1	1	0	1	0	0	0
GO:0032312	0.189338	0.937501	3	44	NA	NA	1	1	0	1	1	0	1	0	0	0
GO:0044237	0.190447	0.914468	5	93	cellular metabolic process	BP	1	1	0	0	1	1	1	1	1	0
GO:0042074	0.191779	0.936373	3	43	cell migration involved in gastrulation	BP	1	1	0	0	0	0	0	0	2	1
GO:0006561	0.195942	0.952811	2	29	proline biosynthetic process	BP	1	1	0	0	0	0	0	1	1	0
GO:0046923	0.196761	0.982025	1	7	ER retention sequence binding	MF	1	1	0	0	0	0	0	0	0	1
GO:0008089	0.197061	0.952829	2	24	anterograde axon cargo transport	BP	1	1	0	0	0	0	0	0	2	0
GO:0046330	0.197571	0.933432	3	45	positive regulation of JNK cascade	BP	1	1	0	0	1	0	1	0	1	0
GO:0055007	0.197755	0.952675	2	23	cardiac muscle cell differentiation	BP	1	1	0	0	0	2	0	0	0	0
GO:0070365	0.197994	0.982265	1	6	hepatocyte differentiation	BP	1	1	0	0	0	1	0	0	0	0
GO:0006487	0.198289	0.952734	2	21	protein N-linked glycosylation	BP	1	1	0	2	0	0	0	0	0	0
GO:0009408	0.198482	0.901876	6	120	response to heat	BP	1	1	0	0	0	0	2	3	2	0
GO:0035317	0.199635	0.981956	1	6	imaginal disc-derived wing hair organization	BP	1	1	0	1	0	0	0	0	0	0
GO:0005853	0.199788	0.951092	2	32	eukaryotic translation elongation factor 1 complex	CC	1	1	0	0	0	0	0	2	0	0
GO:0009404	0.200891	0.980863	1	8	toxin metabolic process	BP	1	1	0	0	0	1	0	0	0	0
GO:0031594	0.200971	0.951299	2	24	neuromuscular junction	CC	1	1	0	0	1	1	0	0	0	0
GO:0047750	0.201449	0.981611	1	6	cholestenol delta-isomerase activity	MF	1	1	0	0	0	0	0	1	0	0
GO:0016098	0.201735	0.950787	2	26	monoterpenoid metabolic process	BP	1	1	0	0	1	1	0	0	0	0
GO:0031492	0.203173	0.980406	1	8	nucleosomal DNA binding	MF	1	1	0	0	0	1	0	0	0	0
GO:2000774	0.203362	0.980368	1	8	positive regulation of cellular senescence	BP	1	1	0	0	0	1	0	0	0	0
GO:0004828	0.204608	0.949745	2	25	serine-tRNA ligase activity	MF	1	1	1	0	0	0	0	0	1	0
GO:0005790	0.20618	0.979795	1	8	smooth endoplasmic reticulum	CC	1	1	0	0	0	1	0	0	0	0
GO:0007391	0.206239	0.92916	3	44	dorsal closure	BP	1	1	0	0	1	0	1	1	0	0
GO:0014070	0.208256	0.913966	4	71	response to organic cyclic compound	BP	1	1	0	0	0	1	0	1	2	0
GO:0050707	0.208405	0.979336	1	8	regulation of cytokine secretion	BP	1	1	0	0	0	1	0	0	0	0
GO:0080146	0.208674	0.980204	1	6	L-cysteine desulfhydrase activity	MF	1	1	0	0	0	0	0	1	0	0
GO:0008016	0.208962	0.978913	1	9	regulation of heart contraction	BP	1	1	0	0	0	1	0	0	0	0
GO:0008013	0.209997	0.947955	2	22	beta-catenin binding	MF	1	1	0	0	0	1	0	0	1	0
GO:0045835	0.211228	0.979692	1	6	negative regulation of meiotic nuclear division	BP	1	1	0	0	1	0	0	0	0	0
GO:0048814	0.211236	0.979149	1	7	regulation of dendrite morphogenesis	BP	1	1	0	0	0	0	1	0	0	0
GO:0010501	0.211631	0.979611	1	6	RNA secondary structure unwinding	BP	1	1	0	0	1	0	0	0	0	0
GO:0030621	0.211631	0.979611	1	6	U4 snRNA binding	MF	1	1	0	0	1	0	0	0	0	0
GO:0009986	0.212926	0.868378	11	240	cell surface	CC	1	1	0	0	2	4	0	0	3	2
GO:0030748	0.214002	0.945626	2	28	amine N-methyltransferase activity	MF	1	1	0	0	0	1	1	0	0	0
GO:0051928	0.2141	0.978552	1	7	positive regulation of calcium ion transport	BP	1	1	0	1	0	0	0	0	0	0
GO:0001821	0.215002	0.978363	1	7	histamine secretion	BP	1	1	0	0	0	1	0	0	0	0
GO:0001883	0.215002	0.978363	1	7	purine nucleoside binding	MF	1	1	0	0	0	1	0	0	0	0
GO:0002314	0.215002	0.978363	1	7	germinal center B cell differentiation	BP	1	1	0	0	0	1	0	0	0	0
GO:0002636	0.215002	0.978363	1	7	positive regulation of germinal center formation	BP	1	1	0	0	0	1	0	0	0	0
GO:0006157	0.215002	0.978363	1	7	deoxyadenosine catabolic process	BP	1	1	0	0	0	1	0	0	0	0
GO:0010460	0.215002	0.978363	1	7	positive regulation of heart rate	BP	1	1	0	0	0	1	0	0	0	0
GO:0032261	0.215002	0.978363	1	7	purine nucleotide salvage	BP	1	1	0	0	0	1	0	0	0	0
GO:0033632	0.215002	0.978363	1	7	regulation of cell-cell adhesion mediated by integrin	BP	1	1	0	0	0	1	0	0	0	0
GO:0042323	0.215002	0.978363	1	7	negative regulation of circadian sleep/wake cycle, non-REM sleep	BP	1	1	0	0	0	1	0	0	0	0
GO:0046061	0.215002	0.978363	1	7	dATP catabolic process	BP	1	1	0	0	0	1	0	0	0	0
GO:0046111	0.215002	0.978363	1	7	xanthine biosynthetic process	BP	1	1	0	0	0	1	0	0	0	0
GO:0060169	0.215002	0.978363	1	7	negative regulation of adenosine receptor signaling pathway	BP	1	1	0	0	0	1	0	0	0	0
GO:0060407	0.215002	0.978363	1	7	negative regulation of penile erection	BP	1	1	0	0	0	1	0	0	0	0
GO:0070256	0.215002	0.978363	1	7	negative regulation of mucus secretion	BP	1	1	0	0	0	1	0	0	0	0
GO:0032504	0.215255	0.978309	1	7	multicellular organism reproduction	BP	1	1	0	0	0	0	0	0	1	0
GO:0016847	0.216591	0.978595	1	6	1-aminocyclopropane-1-carboxylate synthase activity	MF	1	1	0	0	1	0	0	0	0	0
GO:0042218	0.216591	0.978595	1	6	1-aminocyclopropane-1-carboxylate biosynthetic process	BP	1	1	0	0	1	0	0	0	0	0
GO:0004300	0.216619	0.923446	3	52	enoyl-CoA hydratase activity	MF	1	1	0	2	1	0	0	0	0	0
GO:0070050	0.216622	0.978019	1	7	neuron cellular homeostasis	BP	1	1	0	0	0	0	0	0	1	0
GO:0070989	0.21715	0.944316	2	28	oxidative demethylation	BP	1	1	0	0	1	1	0	0	0	0
GO:0007584	0.217302	0.923278	3	48	response to nutrient	BP	1	1	0	0	0	1	0	0	2	0
GO:0048678	0.217342	0.944332	2	27	response to axon injury	BP	1	1	0	0	0	0	0	0	2	0
GO:0048712	0.21752	0.977398	1	8	negative regulation of astrocyte differentiation	BP	1	1	0	0	0	1	0	0	0	0
GO:0060348	0.218764	0.943841	2	26	bone development	BP	1	1	0	0	1	0	1	0	0	0
GO:0009890	0.219423	0.978003	1	6	negative regulation of biosynthetic process	BP	1	1	0	0	1	0	0	0	0	0
GO:0008378	0.22015	0.921957	3	45	galactosyltransferase activity	MF	1	1	0	1	1	0	0	0	1	0
GO:0007193	0.221046	0.97766	1	6	adenylate cyclase-inhibiting G-protein coupled receptor signaling pathway	BP	1	1	1	0	0	0	0	0	0	0
GO:0042588	0.221046	0.97766	1	6	zymogen granule	CC	1	1	1	0	0	0	0	0	0	0
GO:0071460	0.221466	0.976975	1	7	cellular response to cell-matrix adhesion	BP	1	1	0	0	0	0	0	0	0	1
GO:0004694	0.222132	0.976829	1	7	eukaryotic translation initiation factor 2alpha kinase activity	MF	1	1	0	0	0	1	0	0	0	0
GO:0006825	0.222333	0.942129	2	28	copper ion transport	BP	1	1	0	0	0	1	0	0	0	1
GO:0042761	0.222432	0.90573	4	71	very long-chain fatty acid biosynthetic process	BP	1	1	0	0	0	0	1	0	3	0
GO:0008936	0.223098	0.976617	1	7	nicotinamidase activity	MF	1	1	0	1	0	0	0	0	0	0
GO:0030042	0.223386	0.976101	1	8	actin filament depolymerization	BP	1	1	0	1	0	0	0	0	0	0
GO:0017070	0.224039	0.976409	1	7	U6 snRNA binding	MF	1	1	0	0	1	0	0	0	0	0
GO:0006486	0.225656	0.862445	10	216	protein glycosylation	BP	1	1	0	7	1	0	0	0	2	0
GO:0046638	0.226612	0.97537	1	8	positive regulation of alpha-beta T cell differentiation	BP	1	1	0	0	0	1	0	0	0	0
GO:0004491	0.228977	0.974163	1	10	methylmalonate-semialdehyde dehydrogenase (acylating) activity	MF	1	1	0	0	0	1	0	0	0	0
GO:0042420	0.229009	0.939476	2	26	dopamine catabolic process	BP	1	1	0	0	0	2	0	0	0	0
GO:0003868	0.230917	0.97486	1	7	4-hydroxyphenylpyruvate dioxygenase activity	MF	1	1	0	0	0	1	0	0	0	0
GO:0042755	0.231366	0.973894	1	9	eating behavior	BP	1	1	0	0	0	1	0	0	0	0
GO:0042421	0.2318	0.973791	1	9	norepinephrine biosynthetic process	BP	1	1	0	0	0	1	0	0	0	0
GO:0019557	0.233687	0.972573	1	12	histidine catabolic process to glutamate and formate	BP	1	1	0	0	0	0	0	0	1	0
GO:0016125	0.234005	0.974147	1	7	sterol metabolic process	BP	1	1	0	0	0	0	0	1	0	0
GO:0007096	0.235309	0.973843	1	7	regulation of exit from mitosis	BP	1	1	0	0	1	0	0	0	0	0
GO:0080094	0.235401	0.973821	1	7	response to trehalose-6-phosphate	BP	1	1	0	0	0	0	0	0	0	1
GO:0031821	0.236416	0.973583	1	7	G-protein coupled serotonin receptor binding	MF	1	1	1	0	0	0	0	0	0	0
GO:0046470	0.236832	0.972975	1	8	phosphatidylcholine metabolic process	BP	1	1	0	0	0	0	1	0	0	0
GO:0001666	0.236889	0.858317	9	195	response to hypoxia	BP	1	1	0	0	0	4	0	1	3	1
GO:0010884	0.237226	0.973391	1	7	positive regulation of lipid storage	BP	1	1	0	0	0	0	1	0	0	0
GO:0047372	0.237408	0.972439	1	9	acylglycerol lipase activity	MF	1	1	0	0	0	0	0	0	2	0
GO:0006478	0.23747	0.973333	1	7	peptidyl-tyrosine sulfation	BP	1	1	0	0	0	1	0	0	0	0
GO:0008476	0.23747	0.973333	1	7	protein-tyrosine sulfotransferase activity	MF	1	1	0	0	0	1	0	0	0	0
GO:0006569	0.237502	0.973326	1	7	tryptophan catabolic process	BP	1	1	0	0	0	0	0	0	1	0
GO:0046688	0.237646	0.935356	2	29	response to copper ion	BP	1	1	0	0	0	1	0	0	0	1
GO:0019367	0.237789	0.89647	4	73	fatty acid elongation, saturated fatty acid	BP	1	1	0	0	0	0	1	0	3	0
GO:0019825	0.23836	0.911885	3	51	oxygen binding	MF	1	1	0	1	0	2	0	0	0	0
GO:0034038	0.238396	0.973114	1	7	deoxyhypusine synthase activity	MF	1	1	0	1	0	0	0	0	0	0
GO:0050983	0.238396	0.973114	1	7	deoxyhypusine biosynthetic process from spermidine	BP	1	1	0	1	0	0	0	0	0	0
GO:0006425	0.239916	0.971498	1	10	glutaminyl-tRNA aminoacylation	BP	1	1	0	0	0	0	1	0	0	0
GO:0033189	0.240101	0.972707	1	7	response to vitamin A	BP	1	1	0	0	0	1	0	0	0	0
GO:0050850	0.24086	0.971997	1	8	positive regulation of calcium-mediated signaling	BP	1	1	0	0	0	1	0	0	0	0
GO:0014063	0.241117	0.934016	2	27	negative regulation of serotonin secretion	BP	1	1	0	0	0	2	0	0	0	0
GO:0005687	0.241285	0.972422	1	7	U4 snRNP	CC	1	1	0	0	1	0	0	0	0	0
GO:0046520	0.241522	0.972364	1	7	sphingoid biosynthetic process	BP	1	1	0	0	1	0	0	0	0	0
GO:0002906	0.241732	0.971782	1	8	negative regulation of mature B cell apoptotic process	BP	1	1	0	0	0	1	0	0	0	0
GO:0004155	0.242081	0.971283	1	9	6,7-dihydropteridine reductase activity	MF	1	1	0	0	0	0	1	0	0	0
GO:0006154	0.242147	0.97168	1	8	adenosine catabolic process	BP	1	1	0	0	0	1	0	0	0	0
GO:0046103	0.242147	0.97168	1	8	inosine biosynthetic process	BP	1	1	0	0	0	1	0	0	0	0
GO:0003680	0.243202	0.969981	1	13	AT DNA binding	MF	1	1	0	0	0	1	0	0	0	0
GO:0070244	0.24444	0.971111	1	8	negative regulation of thymocyte apoptotic process	BP	1	1	0	0	0	1	0	0	0	0
GO:0051412	0.246852	0.931298	2	28	response to corticosterone	BP	1	1	0	0	0	2	0	0	0	0
GO:0048667	0.2488	0.970012	1	8	cell morphogenesis involved in neuron differentiation	BP	1	1	0	0	0	0	0	1	0	0
GO:0048541	0.250344	0.969176	1	9	Peyer's patch development	BP	1	1	0	0	0	1	0	0	0	0
GO:0016062	0.250874	0.970054	1	7	adaptation of rhodopsin mediated signaling	BP	1	1	0	0	0	0	1	0	0	0
GO:0032237	0.251667	0.969853	1	7	activation of store-operated calcium channel activity	BP	1	1	0	1	0	0	0	0	0	0
GO:0016049	0.251793	0.929268	2	26	cell growth	BP	1	1	0	2	0	0	0	0	0	0
GO:0051575	0.253256	0.968052	1	10	5'-deoxyribose-5-phosphate lyase activity	MF	1	1	0	0	0	1	0	0	0	0
GO:0032729	0.25329	0.968857	1	8	positive regulation of interferon-gamma production	BP	1	1	0	0	0	1	0	0	0	0
GO:0033897	0.254291	0.968139	1	9	ribonuclease T2 activity	MF	1	1	0	0	1	0	0	0	0	0
GO:0071394	0.255837	0.967059	1	11	cellular response to testosterone stimulus	BP	1	1	0	0	0	1	0	0	0	0
GO:0032993	0.256436	0.967198	1	10	protein-DNA complex	CC	1	1	0	0	0	1	0	0	0	0
GO:0004832	0.256802	0.966796	1	11	valine-tRNA ligase activity	MF	1	1	0	0	1	0	0	0	0	0
GO:0006438	0.256802	0.966796	1	11	valyl-tRNA aminoacylation	BP	1	1	0	0	1	0	0	0	0	0
GO:0033539	0.258664	0.925795	2	28	fatty acid beta-oxidation using acyl-CoA dehydrogenase	BP	1	1	0	1	0	2	0	0	0	0
GO:0003746	0.259721	0.836376	10	243	translation elongation factor activity	MF	1	1	0	2	2	0	3	3	1	0
GO:0004677	0.260673	0.966041	1	10	DNA-dependent protein kinase activity	MF	1	1	0	0	0	1	0	0	0	0
GO:0016162	0.261732	0.965748	1	10	cellulose 1,4-beta-cellobiosidase activity	MF	1	1	0	0	0	1	0	0	0	0
GO:0060356	0.261927	0.966564	1	8	leucine import	BP	1	1	0	0	0	0	0	0	0	1
GO:0048878	0.262627	0.966374	1	8	chemical homeostasis	BP	1	1	0	1	0	0	0	0	0	0
GO:2001038	0.262784	0.965138	1	11	regulation of cellular response to drug	BP	1	1	0	0	0	1	0	0	0	0
GO:0031017	0.263428	0.923293	2	30	exocrine pancreas development	BP	1	1	0	0	0	0	3	0	0	0
GO:0005759	0.263836	0.867529	5	98	mitochondrial matrix	CC	1	1	0	2	0	3	0	0	0	0
GO:0050766	0.264051	0.965494	1	9	positive regulation of phagocytosis	BP	1	1	0	0	0	1	0	0	0	0
GO:0006641	0.26407	0.923214	2	28	triglyceride metabolic process	BP	1	1	0	0	0	0	0	0	2	0
GO:0015299	0.26424	0.922523	2	34	solute:proton antiporter activity	MF	1	1	0	0	0	2	0	0	0	0
GO:0010044	0.265683	0.922316	2	29	response to aluminum ion	BP	1	1	0	0	0	2	0	0	0	0
GO:0015872	0.26661	0.965283	1	8	dopamine transport	BP	1	1	0	0	0	1	0	0	0	0
GO:0021846	0.267437	0.964549	1	9	cell proliferation in forebrain	BP	1	1	0	0	0	1	0	0	0	0
GO:0046513	0.268376	0.964792	1	8	ceramide biosynthetic process	BP	1	1	0	0	0	0	0	1	0	0
GO:0007035	0.26844	0.964266	1	9	vacuolar acidification	BP	1	1	0	0	0	1	0	0	0	0
GO:0006465	0.271014	0.919299	2	33	signal peptide processing	BP	1	1	0	0	2	0	0	0	0	0
GO:0010642	0.27441	0.961256	1	13	negative regulation of platelet-derived growth factor receptor signaling pathway	BP	1	1	0	0	0	1	0	0	0	0
GO:0004001	0.275705	0.961752	1	10	adenosine kinase activity	MF	1	1	0	0	0	0	0	0	0	1
GO:0005384	0.276153	0.960731	1	13	manganese ion transmembrane transporter activity	MF	1	1	0	0	0	1	0	0	0	0
GO:0031018	0.276861	0.961058	1	11	endocrine pancreas development	BP	1	1	0	0	0	0	1	0	0	0
GO:0004035	0.276923	0.916362	2	33	alkaline phosphatase activity	MF	1	1	0	0	1	0	0	0	1	0
GO:0045786	0.277259	0.889471	3	54	negative regulation of cell cycle	BP	1	1	0	0	0	2	0	0	1	0
GO:0006888	0.278015	0.857607	5	106	ER to Golgi vesicle-mediated transport	BP	1	1	0	0	2	2	0	0	1	0
GO:0008404	0.278356	0.915958	2	30	arachidonic acid 14,15-epoxygenase activity	MF	1	1	0	1	1	0	0	0	0	0
GO:0008405	0.278356	0.915958	2	30	arachidonic acid 11,12-epoxygenase activity	MF	1	1	0	1	1	0	0	0	0	0
GO:0019373	0.278356	0.915958	2	30	epoxygenase P450 pathway	BP	1	1	0	1	1	0	0	0	0	0
GO:0043651	0.278356	0.915958	2	30	linoleic acid metabolic process	BP	1	1	0	1	1	0	0	0	0	0
GO:0071614	0.278356	0.915958	2	30	linoleic acid epoxygenase activity	MF	1	1	0	1	1	0	0	0	0	0
GO:0006955	0.27854	0.870515	4	79	immune response	BP	1	1	0	1	3	0	0	0	0	0
GO:0008112	0.279765	0.960185	1	11	nicotinamide N-methyltransferase activity	MF	1	1	0	0	0	1	0	0	0	0
GO:0016706	0.28112	0.815311	11	279	oxidoreductase activity, acting on paired donors, with incorporation or reduction of molecular oxygen, 2-oxoglutarate as one donor, and incorporation of one atom each of oxygen into both donors	MF	1	1	0	4	2	4	0	1	1	0
GO:0004365	0.281264	0.958953	1	14	glyceraldehyde-3-phosphate dehydrogenase (NAD+) (phosphorylating) activity	MF	1	1	0	1	0	0	0	0	0	0
GO:0008750	0.281604	0.959322	1	12	NAD(P)+ transhydrogenase (AB-specific) activity	MF	1	1	0	0	1	0	0	0	0	0
GO:0006801	0.283451	0.885408	3	61	superoxide metabolic process	BP	1	1	0	0	0	0	0	0	3	0
GO:0043051	0.283598	0.959838	1	9	regulation of pharyngeal pumping	BP	1	1	0	0	0	0	1	0	0	0
GO:0005097	0.283889	0.82812	8	183	NA	NA	1	1	0	1	2	2	1	2	0	0
GO:0032851	0.283889	0.82812	8	183	NA	NA	1	1	0	1	2	2	1	2	0	0
GO:0009306	0.285062	0.884569	3	58	protein secretion	BP	1	1	0	0	2	0	0	0	1	0
GO:0046949	0.287139	0.958296	1	10	fatty-acyl-CoA biosynthetic process	BP	1	1	0	0	0	0	0	0	1	0
GO:0004829	0.288055	0.958012	1	10	threonine-tRNA ligase activity	MF	1	1	0	0	0	0	0	0	1	0
GO:0006435	0.288055	0.958012	1	10	threonyl-tRNA aminoacylation	BP	1	1	0	0	0	0	0	0	1	0
GO:0007179	0.290988	0.848653	5	100	transforming growth factor beta receptor signaling pathway	BP	1	1	0	0	0	4	0	0	1	0
GO:0016987	0.292255	0.954443	1	21	sigma factor activity	MF	1	1	0	0	0	1	0	0	0	0
GO:0030203	0.29511	0.956277	1	9	glycosaminoglycan metabolic process	BP	1	1	0	0	0	0	0	1	0	0
GO:0050291	0.295767	0.956068	1	9	sphingosine N-acyltransferase activity	MF	1	1	0	0	0	0	0	1	0	0
GO:0004557	0.296793	0.955742	1	9	alpha-galactosidase activity	MF	1	1	0	0	0	0	0	0	1	0
GO:0008456	0.296793	0.955742	1	9	alpha-N-acetylgalactosaminidase activity	MF	1	1	0	0	0	0	0	0	1	0
GO:0016139	0.296793	0.955742	1	9	glycoside catabolic process	BP	1	1	0	0	0	0	0	0	1	0
GO:0046477	0.296793	0.955742	1	9	glycosylceramide catabolic process	BP	1	1	0	0	0	0	0	0	1	0
GO:0042589	0.297781	0.955426	1	9	zymogen granule membrane	CC	1	1	0	0	1	0	0	0	0	0
GO:0010842	0.299232	0.876185	3	52	retina layer formation	BP	1	1	0	0	0	2	0	0	1	0
GO:0008283	0.29932	0.790245	14	333	cell proliferation	BP	1	1	1	2	1	2	3	3	2	0
GO:0008360	0.299773	0.841813	5	128	regulation of cell shape	BP	1	1	0	2	2	0	0	0	1	0
GO:0005525	0.301672	0.750319	45	1281	GTP binding	MF	1	1	4	9	8	8	11	4	4	0
GO:0016779	0.301701	0.821313	7	164	nucleotidyltransferase activity	MF	1	1	0	3	0	1	1	1	1	0
GO:0060063	0.301918	0.953576	1	10	Spemann organizer formation at the embryonic shield	BP	1	1	1	0	0	0	0	0	0	0
GO:0017059	0.302215	0.953993	1	9	serine C-palmitoyltransferase complex	CC	1	1	0	0	1	0	0	0	0	0
GO:0006811	0.303526	0.950983	1	18	ion transport	BP	1	1	0	1	0	0	0	0	0	0
GO:0001501	0.303552	0.873183	3	57	skeletal system development	BP	1	1	0	0	0	0	3	1	0	0
GO:0060670	0.303776	0.952962	1	10	branching involved in labyrinthine layer morphogenesis	BP	1	1	0	1	0	0	0	0	0	0
GO:0004781	0.304802	0.901983	2	32	sulfate adenylyltransferase (ATP) activity	MF	1	1	0	0	1	0	1	0	0	0
GO:0009437	0.305244	0.952474	1	10	carnitine metabolic process	BP	1	1	0	0	0	1	0	0	0	0
GO:0040014	0.305347	0.90181	2	31	regulation of multicellular organism growth	BP	1	1	0	0	0	0	0	0	2	0
GO:0004123	0.305565	0.952366	1	10	cystathionine gamma-lyase activity	MF	1	1	0	0	0	0	0	1	0	0
GO:0044540	0.305565	0.952366	1	10	L-cystine L-cysteine-lyase (deaminating)	MF	1	1	0	0	0	0	0	1	0	0
GO:0005704	0.305978	0.950654	1	15	polytene chromosome band	CC	1	1	0	1	0	0	0	0	0	0
GO:0005793	0.305978	0.901349	2	32	endoplasmic reticulum-Golgi intermediate compartment	CC	1	1	0	0	0	1	0	0	0	1
GO:0009785	0.307255	0.9518	1	10	blue light signaling pathway	BP	1	1	0	1	0	0	0	0	0	0
GO:0009882	0.307255	0.9518	1	10	blue light photoreceptor activity	MF	1	1	0	1	0	0	0	0	0	0
GO:0004304	0.307996	0.870265	3	59	estrone sulfotransferase activity	MF	1	1	1	0	0	0	0	1	1	0
GO:0051000	0.308749	0.951296	1	10	positive regulation of nitric-oxide synthase activity	BP	1	1	0	0	0	0	1	0	0	0
GO:0012505	0.308871	0.899905	2	31	endomembrane system	CC	1	1	0	0	0	1	0	0	0	1
GO:0006099	0.308976	0.82421	6	156	tricarboxylic acid cycle	BP	1	1	0	2	1	1	1	0	1	0
GO:0090263	0.309477	0.869545	3	55	positive regulation of canonical Wnt signaling pathway	BP	1	1	0	0	0	0	0	0	2	1
GO:0046549	0.310317	0.950321	1	11	retinal cone cell development	BP	1	1	1	0	0	0	0	0	0	0
GO:0050862	0.311643	0.949865	1	11	positive regulation of T cell receptor signaling pathway	BP	1	1	0	0	0	1	0	0	0	0
GO:0004771	0.311894	0.949778	1	11	sterol esterase activity	MF	1	1	0	0	0	0	0	0	1	0
GO:0050727	0.314289	0.948946	1	11	regulation of inflammatory response	BP	1	1	0	0	0	0	0	0	2	0
GO:0019556	0.315325	0.94737	1	15	histidine catabolic process to glutamate and formamide	BP	1	1	0	0	0	0	0	0	1	0
GO:0016055	0.316267	0.830344	5	103	Wnt signaling pathway	BP	1	1	0	0	0	0	0	1	3	1
GO:0006621	0.316889	0.948035	1	11	protein retention in ER lumen	BP	1	1	0	0	0	0	0	0	0	1
GO:0001541	0.31805	0.894737	2	32	ovarian follicle development	BP	1	1	0	0	0	0	0	0	2	0
GO:0070278	0.318971	0.947299	1	11	extracellular matrix constituent secretion	BP	1	1	0	0	0	1	0	0	0	0
GO:0006784	0.319694	0.947041	1	11	heme a biosynthetic process	BP	1	1	0	1	0	0	0	0	0	0
GO:0004645	0.319753	0.94702	1	11	phosphorylase activity	MF	1	1	0	0	0	0	0	1	0	0
GO:0045964	0.320814	0.893075	2	33	positive regulation of dopamine metabolic process	BP	1	1	0	0	0	2	0	0	0	0
GO:0010269	0.32275	0.891988	2	33	response to selenium ion	BP	1	1	0	0	0	2	0	0	0	0
GO:0048333	0.323754	0.944555	1	14	mesodermal cell differentiation	BP	1	1	0	0	0	1	0	0	0	0
GO:0005788	0.324265	0.859873	3	57	endoplasmic reticulum lumen	CC	1	1	0	1	0	2	0	0	0	0
GO:0006665	0.325147	0.890211	2	37	sphingolipid metabolic process	BP	1	1	0	0	1	0	0	1	0	0
GO:0002686	0.32594	0.944789	1	11	negative regulation of leukocyte migration	BP	1	1	0	0	0	1	0	0	0	0
GO:0008168	0.326114	0.733034	37	1084	methyltransferase activity	MF	1	1	0	4	3	11	10	6	3	0
GO:0047429	0.326461	0.943298	1	15	nucleoside-triphosphate diphosphatase activity	MF	1	1	0	1	0	0	0	0	0	0
GO:0045750	0.329851	0.943852	1	10	NA	NA	1	1	0	0	0	1	0	0	0	0
GO:0097037	0.331251	0.942832	1	11	heme export	BP	1	1	1	0	0	0	0	0	0	0
GO:0055093	0.332167	0.94249	1	11	response to hyperoxia	BP	1	1	0	0	0	1	0	0	0	0
GO:0017144	0.332517	0.941936	1	12	drug metabolic process	BP	1	1	0	0	0	1	0	0	0	0
GO:2000648	0.333201	0.941013	1	14	positive regulation of stem cell proliferation	BP	1	1	0	0	0	1	0	0	0	0
GO:0031623	0.334335	0.941676	1	11	receptor internalization	BP	1	1	0	0	0	1	0	0	0	0
GO:0018931	0.336421	0.940888	1	11	naphthalene metabolic process	BP	1	1	0	1	0	0	0	0	0	0
GO:0036002	0.33764	0.883725	2	31	pre-mRNA binding	MF	1	1	0	1	0	0	1	0	0	0
GO:0035497	0.34021	0.938623	1	13	cAMP response element binding	MF	1	1	0	0	0	1	0	0	0	0
GO:0006826	0.340363	0.880969	2	42	iron ion transport	BP	1	1	0	0	1	1	0	0	0	0
GO:0014074	0.343199	0.937126	1	14	response to purine-containing compound	BP	1	1	0	0	0	1	0	0	0	0
GO:0045859	0.34385	0.87935	2	37	regulation of protein kinase activity	BP	1	1	0	0	0	0	0	0	2	0
GO:2000679	0.344473	0.936336	1	15	positive regulation of transcription regulatory region DNA binding	BP	1	1	0	0	0	1	0	0	0	0
GO:0016884	0.348479	0.805877	5	113	carbon-nitrogen ligase activity, with glutamine as amido-N-donor	MF	1	1	0	0	0	1	2	1	1	0
GO:0021888	0.351361	0.932682	1	19	hypothalamus gonadotrophin-releasing hormone neuron development	BP	1	1	0	1	0	0	0	0	0	0
GO:0008289	0.353745	0.83925	3	72	lipid binding	MF	1	1	0	1	1	0	0	0	3	0
GO:0009143	0.353936	0.933135	1	13	nucleoside triphosphate catabolic process	BP	1	1	0	1	0	0	0	0	0	0
GO:0042060	0.354507	0.873172	2	35	wound healing	BP	1	1	0	0	0	1	0	0	1	0
GO:0060323	0.356287	0.932167	1	13	head morphogenesis	BP	1	1	1	0	0	0	0	0	0	0
GO:0034644	0.356454	0.838208	3	56	cellular response to UV	BP	1	1	0	0	0	2	0	0	1	0
GO:0045776	0.357578	0.931632	1	13	negative regulation of blood pressure	BP	1	1	0	0	0	0	1	0	0	0
GO:0030672	0.358654	0.931184	1	13	synaptic vesicle membrane	CC	1	1	0	0	1	0	0	0	0	0
GO:0048265	0.359623	0.93078	1	13	response to pain	BP	1	1	0	0	0	0	1	0	0	0
GO:0015238	0.36156	0.928204	1	20	drug transmembrane transporter activity	MF	1	1	0	0	0	0	0	0	1	0
GO:0048821	0.362368	0.868355	2	35	erythrocyte development	BP	1	1	0	0	0	1	0	0	0	1
GO:0090316	0.363091	0.930249	1	11	positive regulation of intracellular protein transport	BP	1	1	0	0	0	0	1	0	0	0
GO:0050662	0.364557	0.780615	6	166	coenzyme binding	MF	1	1	0	0	1	1	2	1	1	0
GO:0019904	0.36702	0.928079	1	12	protein domain specific binding	MF	1	1	0	0	0	0	0	0	2	0
GO:0043103	0.368301	0.927093	1	13	hypoxanthine salvage	BP	1	1	0	0	0	1	0	0	0	0
GO:0071158	0.369621	0.926145	1	14	positive regulation of cell cycle arrest	BP	1	1	0	0	0	1	0	0	0	0
GO:0004043	0.370071	0.925622	1	15	L-aminoadipate-semialdehyde dehydrogenase activity	MF	1	1	0	0	0	0	1	0	0	0
GO:0071141	0.370738	0.925658	1	14	SMAD protein complex	CC	1	1	0	0	0	1	0	0	0	0
GO:0030151	0.371193	0.861095	2	58	molybdenum ion binding	MF	1	1	0	0	2	0	0	0	0	0
GO:0034612	0.3733	0.924918	1	13	response to tumor necrosis factor	BP	1	1	0	0	0	0	1	0	0	0
GO:0004095	0.373559	0.925254	1	12	carnitine O-palmitoyltransferase activity	MF	1	1	0	0	0	1	0	0	0	0
GO:0006103	0.376008	0.924179	1	12	2-oxoglutarate metabolic process	BP	1	1	0	0	0	0	0	0	1	0
GO:0050729	0.376852	0.922618	1	15	positive regulation of inflammatory response	BP	1	1	0	0	0	1	0	0	0	0
GO:0015485	0.377355	0.822649	3	69	cholesterol binding	MF	1	1	0	0	2	0	0	1	0	0
GO:0000186	0.377717	0.822759	3	62	activation of MAPKK activity	BP	1	1	1	0	1	0	0	1	0	0
GO:0072488	0.377839	0.921382	1	18	ammonium transmembrane transport	BP	1	1	0	1	0	0	0	0	0	0
GO:0008272	0.37814	0.857671	2	42	sulfate transport	BP	1	1	1	0	1	0	0	0	0	0
GO:0001725	0.378329	0.857642	2	41	stress fiber	CC	1	1	0	2	0	0	0	0	0	0
GO:0045987	0.3804	0.921762	1	13	positive regulation of smooth muscle contraction	BP	1	1	0	0	0	1	0	0	0	0
GO:0090200	0.380716	0.854529	2	69	positive regulation of release of cytochrome c from mitochondria	BP	1	1	0	0	0	2	0	0	0	0
GO:0003985	0.381872	0.920348	1	15	acetyl-CoA C-acetyltransferase activity	MF	1	1	0	0	1	0	0	0	0	0
GO:0004222	0.382852	0.706145	18	539	metalloendopeptidase activity	MF	1	1	0	6	0	2	0	0	3	8
GO:0030855	0.383778	0.919827	1	14	epithelial cell differentiation	BP	1	1	0	0	0	0	1	0	0	0
GO:0001919	0.385119	0.919622	1	13	regulation of receptor recycling	BP	1	1	0	0	0	1	0	0	0	0
GO:0006424	0.385278	0.918476	1	16	glutamyl-tRNA aminoacylation	BP	1	1	0	0	0	0	1	0	0	0
GO:0009116	0.386077	0.815906	3	78	nucleoside metabolic process	BP	1	1	0	0	1	0	0	1	1	0
GO:0046716	0.386446	0.852932	2	36	muscle cell cellular homeostasis	BP	1	1	0	0	0	0	0	0	2	0
GO:0030060	0.386741	0.917061	1	19	L-malate dehydrogenase activity	MF	1	1	0	0	0	1	0	0	0	0
GO:0016174	0.388672	0.851122	2	39	NAD(P)H oxidase activity	MF	1	1	0	0	2	0	0	0	0	0
GO:0033554	0.391535	0.915868	1	15	cellular response to stress	BP	1	1	0	0	0	0	1	0	0	0
GO:0001917	0.39164	0.917102	1	12	photoreceptor inner segment	CC	1	1	0	0	0	0	1	0	0	0
GO:0016717	0.391709	0.848722	2	43	oxidoreductase activity, acting on paired donors, with oxidation of a pair of donors resulting in the reduction of molecular oxygen to two molecules of water	MF	1	1	0	1	0	0	1	0	0	0
GO:0005272	0.391737	0.916139	1	14	sodium channel activity	MF	1	1	0	0	0	0	0	0	1	0
GO:0008637	0.391975	0.91534	1	16	apoptotic mitochondrial changes	BP	1	1	0	0	0	1	0	0	0	0
GO:0043022	0.392416	0.811772	3	66	ribosome binding	MF	1	1	0	0	1	0	1	1	0	0
GO:0033644	0.394111	0.91404	1	17	host cell membrane	CC	1	1	0	0	0	1	0	0	0	0
GO:0006184	0.395778	0.723172	10	291	NA	NA	1	1	0	2	3	0	5	1	1	0
GO:0007213	0.396376	0.914376	1	13	G-protein coupled acetylcholine receptor signaling pathway	BP	1	1	1	0	0	0	0	0	0	0
GO:0043123	0.397109	0.784414	4	88	positive regulation of I-kappaB kinase/NF-kappaB signaling	BP	1	1	0	0	1	0	1	1	1	0
GO:0000221	0.39744	0.913058	1	15	vacuolar proton-transporting V-type ATPase, V1 domain	CC	1	1	0	1	0	0	0	0	0	0
GO:0030890	0.397999	0.912789	1	15	positive regulation of B cell proliferation	BP	1	1	0	0	0	1	0	0	0	0
GO:0060070	0.398037	0.807641	3	65	canonical Wnt signaling pathway	BP	1	1	0	0	0	0	0	0	2	1
GO:0004827	0.399117	0.911625	1	17	proline-tRNA ligase activity	MF	1	1	0	0	0	0	1	0	0	0
GO:0006433	0.399117	0.911625	1	17	prolyl-tRNA aminoacylation	BP	1	1	0	0	0	0	1	0	0	0
GO:0000346	0.399462	0.912083	1	15	transcription export complex	CC	1	1	0	0	1	0	0	0	0	0
GO:0048546	0.399788	0.843621	2	40	digestive tract morphogenesis	BP	1	1	0	0	0	0	3	0	0	0
GO:0007588	0.399907	0.912248	1	14	excretion	BP	1	1	0	1	0	0	0	0	0	0
GO:0003006	0.400134	0.91258	1	13	developmental process involved in reproduction	BP	1	1	0	0	0	0	0	0	1	0
GO:0044420	0.400134	0.91258	1	13	extracellular matrix component	CC	1	1	0	0	0	0	0	0	1	0
GO:0008290	0.400328	0.911663	1	15	F-actin capping protein complex	CC	1	1	0	0	0	0	0	0	0	1
GO:0004499	0.400542	0.80582	3	64	N,N-dimethylaniline monooxygenase activity	MF	1	1	0	0	0	0	3	0	0	0
GO:0048264	0.401845	0.910925	1	15	determination of ventral identity	BP	1	1	1	0	0	0	0	0	0	0
GO:0032094	0.402283	0.911097	1	14	response to food	BP	1	1	0	0	0	1	0	0	0	0
GO:0003917	0.402405	0.841462	2	44	DNA topoisomerase type I activity	MF	1	1	0	1	0	0	1	0	0	0
GO:0043278	0.402785	0.910466	1	15	response to morphine	BP	1	1	0	0	0	1	0	0	0	0
GO:0009168	0.403904	0.909578	1	16	purine ribonucleoside monophosphate biosynthetic process	BP	1	1	0	0	0	1	0	0	0	0
GO:0001829	0.404766	0.909884	1	14	trophectodermal cell differentiation	BP	1	1	0	0	0	1	0	0	0	0
GO:0043734	0.408504	0.908039	1	14	DNA-N1-methyladenine dioxygenase activity	MF	1	1	0	0	1	0	0	0	0	0
GO:0051747	0.408504	0.908039	1	14	cytosine C-5 DNA demethylase activity	MF	1	1	0	0	1	0	0	0	0	0
GO:0000733	0.409303	0.835233	2	71	DNA strand renaturation	BP	1	1	0	0	0	2	0	0	0	0
GO:0035249	0.409508	0.906791	1	16	synaptic transmission, glutamatergic	BP	1	1	0	0	1	0	0	0	0	0
GO:0046620	0.409722	0.907433	1	14	regulation of organ growth	BP	1	1	1	0	0	0	0	0	0	0
GO:0007264	0.409761	0.668286	25	692	small GTPase mediated signal transduction	BP	1	1	1	4	5	7	6	2	2	0
GO:0003724	0.409841	0.837015	2	38	RNA helicase activity	MF	1	1	0	1	0	1	0	0	0	0
GO:0005794	0.413781	0.659188	29	772	Golgi apparatus	CC	1	1	1	14	3	5	0	1	5	2
GO:0015408	0.414285	0.90292	1	22	ferric-transporting ATPase activity	MF	1	1	0	0	0	1	0	0	0	0
GO:0005605	0.41641	0.903288	1	16	basal lamina	CC	1	1	0	0	0	1	0	0	0	0
GO:0042254	0.418372	0.749093	5	135	ribosome biogenesis	BP	1	1	0	1	2	0	0	1	1	0
GO:0055123	0.418701	0.902472	1	15	digestive system development	BP	1	1	0	0	0	1	0	0	0	0
GO:0005739	0.41948	0.625165	82	2376	mitochondrion	CC	1	1	3	14	11	30	9	4	16	0
GO:0043686	0.421227	0.901165	1	15	co-translational protein modification	BP	1	1	0	0	0	0	0	0	1	0
GO:0051865	0.422386	0.789168	3	63	protein autoubiquitination	BP	1	1	0	0	1	0	1	0	1	0
GO:0004768	0.423828	0.826908	2	41	stearoyl-CoA 9-desaturase activity	MF	1	1	0	0	0	0	1	0	1	0
GO:0005337	0.425115	0.899133	1	15	nucleoside transmembrane transporter activity	MF	1	1	0	0	0	0	1	0	0	0
GO:0042734	0.426897	0.89748	1	17	presynaptic membrane	CC	1	1	0	0	0	0	0	0	2	0
GO:0071949	0.428064	0.896858	1	17	FAD binding	MF	1	1	0	1	0	0	0	0	0	0
GO:0016442	0.428574	0.896921	1	16	RISC complex	CC	1	1	0	0	0	0	1	0	0	0
GO:0072520	0.42876	0.895085	1	23	seminiferous tubule development	BP	1	1	0	1	0	0	0	0	0	0
GO:0005742	0.429851	0.89509	1	20	mitochondrial outer membrane translocase complex	CC	1	1	0	0	0	0	0	0	1	0
GO:0046685	0.430625	0.895823	1	16	response to arsenic-containing substance	BP	1	1	0	0	0	1	0	0	0	0
GO:0006686	0.431489	0.896188	1	14	sphingomyelin biosynthetic process	BP	1	1	0	0	1	0	0	0	0	0
GO:0046511	0.431489	0.896188	1	14	sphinganine biosynthetic process	BP	1	1	0	0	1	0	0	0	0	0
GO:0005911	0.431862	0.781364	3	69	cell-cell junction	CC	1	1	0	0	0	2	0	0	1	0
GO:0008022	0.432571	0.895608	1	14	protein C-terminus binding	MF	1	1	0	0	0	0	0	0	2	0
GO:0008535	0.432734	0.893767	1	19	respiratory chain complex IV assembly	BP	1	1	0	1	0	0	0	0	0	0
GO:0002076	0.43464	0.893652	1	16	osteoblast development	BP	1	1	0	0	0	1	0	0	0	0
GO:0006906	0.434937	0.894333	1	14	vesicle fusion	BP	1	1	1	0	0	0	0	0	0	0
GO:0000975	0.434965	0.893868	1	15	regulatory region DNA binding	MF	1	1	0	0	0	0	0	0	1	0
GO:0048477	0.437641	0.776882	3	67	oogenesis	BP	1	1	0	2	0	1	0	0	0	0
GO:0009311	0.437793	0.892326	1	15	oligosaccharide metabolic process	BP	1	1	0	0	0	0	0	0	1	0
GO:0003810	0.437922	0.892256	1	15	protein-glutamine gamma-glutamyltransferase activity	MF	1	1	0	1	0	0	0	0	0	0
GO:0010494	0.440368	0.890508	1	16	cytoplasmic stress granule	CC	1	1	0	0	1	0	0	0	0	0
GO:0007566	0.44135	0.813845	2	45	embryo implantation	BP	1	1	0	0	0	0	0	0	2	0
GO:0046101	0.441772	0.889728	1	16	hypoxanthine biosynthetic process	BP	1	1	0	0	0	1	0	0	0	0
GO:0048008	0.44452	0.888193	1	16	platelet-derived growth factor receptor signaling pathway	BP	1	1	0	0	0	1	0	0	0	0
GO:0032526	0.444658	0.811503	2	44	response to retinoic acid	BP	1	1	0	0	0	0	1	1	0	0
GO:0042787	0.445247	0.726308	5	125	protein ubiquitination involved in ubiquitin-dependent protein catabolic process	BP	1	1	0	3	1	0	1	0	1	0
GO:0042542	0.445946	0.769814	3	74	response to hydrogen peroxide	BP	1	1	0	0	0	1	0	0	2	0
GO:0016853	0.44776	0.68258	9	260	isomerase activity	MF	1	1	1	3	2	0	0	0	5	0
GO:0070814	0.44805	0.884309	1	23	hydrogen sulfide biosynthetic process	BP	1	1	0	0	0	0	0	1	0	0
GO:0008201	0.448149	0.809016	2	43	heparin binding	MF	1	1	0	0	2	0	0	0	0	0
GO:0051384	0.449927	0.766965	3	67	response to glucocorticoid	BP	1	1	0	1	0	2	0	0	0	0
GO:0016477	0.450118	0.766523	3	72	cell migration	BP	1	1	0	0	0	2	0	0	1	0
GO:0007405	0.451106	0.806917	2	42	neuroblast proliferation	BP	1	1	0	0	0	0	0	0	2	0
GO:0005978	0.452256	0.805543	2	47	glycogen biosynthetic process	BP	1	1	0	0	0	2	0	0	0	0
GO:0060038	0.452577	0.882908	1	18	cardiac muscle cell proliferation	BP	1	1	0	0	1	0	0	0	0	0
GO:0051597	0.452621	0.883589	1	16	response to methylmercury	BP	1	1	0	0	0	0	0	0	1	0
GO:0019915	0.455842	0.881726	1	16	lipid storage	BP	1	1	0	0	0	0	0	1	0	0
GO:0032147	0.456013	0.881627	1	16	activation of protein kinase activity	BP	1	1	0	0	0	1	0	0	0	0
GO:0016772	0.458409	0.733078	4	108	transferase activity, transferring phosphorus-containing groups	MF	1	1	0	0	1	3	0	0	0	0
GO:0010804	0.458507	0.879446	1	18	negative regulation of tumor necrosis factor-mediated signaling pathway	BP	1	1	0	0	0	0	0	0	1	0
GO:2000660	0.458507	0.879446	1	18	negative regulation of interleukin-1-mediated signaling pathway	BP	1	1	0	0	0	0	0	0	1	0
GO:0030027	0.461655	0.756916	3	74	lamellipodium	CC	1	1	0	0	0	2	0	0	1	0
GO:0004623	0.462806	0.755957	3	74	phospholipase A2 activity	MF	1	1	0	0	1	0	1	0	1	0
GO:0050873	0.463157	0.877427	1	16	brown fat cell differentiation	BP	1	1	0	0	0	1	0	0	0	0
GO:0008152	0.463834	0.616563	25	789	metabolic process	BP	1	1	2	8	4	10	1	4	1	0
GO:0006167	0.463992	0.876188	1	18	AMP biosynthetic process	BP	1	1	0	0	0	0	0	0	0	1
GO:0043407	0.464207	0.876408	1	17	negative regulation of MAP kinase activity	BP	1	1	0	0	0	1	0	0	0	0
GO:0008612	0.465013	0.875263	1	19	peptidyl-lysine modification to peptidyl-hypusine	BP	1	1	0	1	0	0	0	0	0	0
GO:0010992	0.465904	0.873552	1	24	ubiquitin homeostasis	BP	1	1	0	1	0	0	0	0	0	0
GO:0046654	0.466702	0.874243	1	19	tetrahydrofolate biosynthetic process	BP	1	1	0	0	0	0	1	0	0	0
GO:0031047	0.468799	0.87297	1	19	gene silencing by RNA	BP	1	1	0	0	0	0	1	0	0	0
GO:0015450	0.471393	0.869832	1	26	P-P-bond-hydrolysis-driven protein transmembrane transporter activity	MF	1	1	0	1	0	0	0	0	0	0
GO:0051924	0.472339	0.871892	1	16	regulation of calcium ion transport	BP	1	1	1	0	0	0	0	0	0	0
GO:0005487	0.472772	0.871627	1	16	nucleocytoplasmic transporter activity	MF	1	1	0	0	0	0	1	0	0	0
GO:0008519	0.474395	0.868316	1	24	ammonium transmembrane transporter activity	MF	1	1	0	1	0	0	0	0	0	0
GO:0048863	0.474406	0.868969	1	21	stem cell differentiation	BP	1	1	0	0	0	1	0	0	0	0
GO:0008301	0.475034	0.867917	1	24	DNA binding, bending	MF	1	1	0	0	0	1	0	0	0	0
GO:0009058	0.477592	0.642475	11	360	biosynthetic process	BP	1	1	0	0	3	0	6	1	1	0
GO:0055070	0.478557	0.86664	1	20	copper ion homeostasis	BP	1	1	0	0	1	0	0	0	0	0
GO:0033673	0.478867	0.866743	1	19	negative regulation of kinase activity	BP	1	1	0	0	1	0	0	0	0	0
GO:0045671	0.480417	0.865767	1	19	negative regulation of osteoclast differentiation	BP	1	1	0	0	0	0	0	0	1	0
GO:0006469	0.481128	0.865653	1	18	negative regulation of protein kinase activity	BP	1	1	0	0	1	0	0	0	0	0
GO:0035725	0.482696	0.864023	1	20	sodium ion transmembrane transport	BP	1	1	0	0	0	0	0	0	1	0
GO:0007507	0.487309	0.67425	6	155	heart development	BP	1	1	0	0	1	2	0	0	2	1
GO:0045664	0.491013	0.859713	1	17	regulation of neuron differentiation	BP	1	1	0	0	1	0	0	0	0	0
GO:0016765	0.491121	0.858055	1	22	transferase activity, transferring alkyl or aryl (other than methyl) groups	MF	1	1	0	0	0	0	0	0	1	0
GO:0015416	0.491783	0.856186	1	30	organic phosphonate transmembrane-transporting ATPase activity	MF	1	1	0	0	0	1	0	0	0	0
GO:0008241	0.492377	0.857773	1	20	peptidyl-dipeptidase activity	MF	1	1	0	0	0	0	1	0	0	0
GO:0019239	0.492403	0.857472	1	21	deaminase activity	MF	1	1	0	0	0	1	0	0	0	0
GO:0001822	0.493001	0.702703	4	103	kidney development	BP	1	1	0	2	0	2	0	0	0	0
GO:0051898	0.493204	0.857546	1	19	negative regulation of protein kinase B signaling	BP	1	1	0	0	0	1	0	0	0	0
GO:0060612	0.494249	0.855761	1	23	adipose tissue development	BP	1	1	0	0	0	1	0	0	0	0
GO:0005688	0.495203	0.854911	1	24	U6 snRNP	CC	1	1	0	0	1	0	0	0	0	0
GO:0034599	0.496101	0.771289	2	45	cellular response to oxidative stress	BP	1	1	0	0	0	1	0	0	0	1
GO:0035162	0.496327	0.770788	2	48	embryonic hemopoiesis	BP	1	1	0	0	0	1	0	0	0	1
GO:0006694	0.496756	0.855562	1	18	steroid biosynthetic process	BP	1	1	0	0	0	0	0	0	1	0
GO:0043499	0.500301	0.85223	1	21	NA	NA	1	1	0	0	0	0	0	0	1	0
GO:0007249	0.501645	0.851326	1	21	I-kappaB kinase/NF-kappaB signaling	BP	1	1	0	0	0	0	0	0	1	0
GO:0042178	0.503434	0.850117	1	21	xenobiotic catabolic process	BP	1	1	0	0	0	0	0	0	1	0
GO:0035005	0.503503	0.851058	1	18	1-phosphatidylinositol-4-phosphate 3-kinase activity	MF	1	1	0	1	0	0	0	0	0	0
GO:0032496	0.504009	0.692521	4	108	response to lipopolysaccharide	BP	1	1	0	0	0	3	1	0	0	0
GO:0005057	0.504956	0.848813	1	22	receptor signaling protein activity	MF	1	1	0	0	0	0	1	0	0	0
GO:0030425	0.507201	0.669973	5	141	dendrite	CC	1	1	0	0	1	2	0	0	3	0
GO:0031683	0.508525	0.847649	1	18	G-protein beta/gamma-subunit complex binding	MF	1	1	1	0	0	0	0	0	0	0
GO:0004591	0.508658	0.845585	1	25	oxoglutarate dehydrogenase (succinyl-transferring) activity	MF	1	1	0	0	0	0	1	0	0	0
GO:0050290	0.508845	0.846723	1	20	sphingomyelin phosphodiesterase D activity	MF	1	1	0	0	0	0	1	0	0	0
GO:0003906	0.509076	0.845101	1	26	DNA-(apurinic or apyrimidinic site) lyase activity	MF	1	1	0	0	0	1	0	0	0	0
GO:0004672	0.509296	0.586259	18	545	protein kinase activity	MF	1	1	2	4	4	4	2	2	1	0
GO:0006605	0.511097	0.757712	2	57	protein targeting	BP	1	1	0	1	0	0	0	0	2	0
GO:0004758	0.511223	0.845421	1	19	serine C-palmitoyltransferase activity	MF	1	1	0	0	1	0	0	0	0	0
GO:0070328	0.514296	0.842638	1	21	triglyceride homeostasis	BP	1	1	0	0	0	0	0	0	1	0
GO:0048666	0.517455	0.753081	2	48	neuron development	BP	1	1	0	0	0	0	0	0	2	0
GO:0048661	0.518355	0.840096	1	20	positive regulation of smooth muscle cell proliferation	BP	1	1	0	0	0	0	0	0	1	0
GO:0008081	0.518454	0.751512	2	56	phosphoric diester hydrolase activity	MF	1	1	0	0	1	0	1	0	0	0
GO:0070576	0.518505	0.839676	1	21	vitamin D 24-hydroxylase activity	MF	1	1	0	0	0	1	0	0	0	0
GO:0004652	0.519039	0.839298	1	21	polynucleotide adenylyltransferase activity	MF	1	1	0	1	0	0	0	0	0	0
GO:0008407	0.519905	0.839346	1	19	chaeta morphogenesis	BP	1	1	0	1	0	0	0	0	0	0
GO:0043508	0.520165	0.838212	1	22	negative regulation of JUN kinase activity	BP	1	1	0	0	0	0	0	0	1	0
GO:0050591	0.520518	0.837239	1	25	quinine 3-monooxygenase activity	MF	1	1	0	0	0	1	0	0	0	0
GO:0044281	0.520909	0.839023	1	18	small molecule metabolic process	BP	1	1	0	0	1	0	0	0	0	0
GO:0030970	0.522414	0.836893	1	21	retrograde protein transport, ER to cytosol	BP	1	1	0	1	0	0	0	0	0	0
GO:0006206	0.522636	0.837404	1	19	pyrimidine nucleobase metabolic process	BP	1	1	0	0	0	0	0	1	0	0
GO:0048536	0.522843	0.836585	1	21	spleen development	BP	1	1	1	0	0	0	0	0	0	0
GO:0004576	0.524039	0.835436	1	22	oligosaccharyl transferase activity	MF	1	1	0	0	0	0	0	0	1	0
GO:0006796	0.524327	0.746775	2	52	phosphate-containing compound metabolic process	BP	1	1	0	0	2	0	0	0	0	0
GO:0042904	0.524746	0.835217	1	21	9-cis-retinoic acid biosynthetic process	BP	1	1	0	0	0	1	0	0	0	0
GO:0008266	0.526129	0.834218	1	21	poly(U) RNA binding	MF	1	1	0	0	1	0	0	0	0	0
GO:0043392	0.526562	0.833345	1	23	negative regulation of DNA binding	BP	1	1	0	0	0	1	0	0	0	0
GO:0030866	0.527632	0.833811	1	19	cortical actin cytoskeleton organization	BP	1	1	0	1	0	0	0	0	0	0
GO:0045292	0.527695	0.833082	1	21	mRNA cis splicing, via spliceosome	BP	1	1	0	0	0	0	1	0	0	0
GO:0004427	0.529152	0.742481	2	53	inorganic diphosphatase activity	MF	1	1	0	0	2	0	0	0	0	0
GO:0004571	0.529231	0.832289	1	20	mannosyl-oligosaccharide 1,2-alpha-mannosidase activity	MF	1	1	0	1	0	0	0	0	0	0
GO:0007144	0.529842	0.82989	1	28	female meiosis I	BP	1	1	0	1	0	0	0	0	0	0
GO:0043922	0.53094	0.829894	1	24	negative regulation by host of viral transcription	BP	1	1	0	0	0	1	0	0	0	0
GO:0090090	0.531687	0.694963	3	82	negative regulation of canonical Wnt signaling pathway	BP	1	1	0	0	0	0	0	0	2	1
GO:0010976	0.532102	0.739804	2	54	positive regulation of neuron projection development	BP	1	1	0	0	0	0	0	0	2	0
GO:0005769	0.533252	0.630371	6	165	early endosome	CC	1	1	0	2	0	3	1	0	0	1
GO:0004655	0.533639	0.827667	1	25	porphobilinogen synthase activity	MF	1	1	0	0	0	0	0	1	0	0
GO:0042402	0.534961	0.827443	1	22	cellular biogenic amine catabolic process	BP	1	1	0	0	0	1	0	0	0	0
GO:0009214	0.53698	0.826576	1	20	cyclic nucleotide catabolic process	BP	1	1	0	0	0	0	0	0	2	0
GO:0022416	0.540097	0.823904	1	21	chaeta development	BP	1	1	0	0	0	0	0	0	1	0
GO:0006723	0.543187	0.821566	1	21	cuticle hydrocarbon biosynthetic process	BP	1	1	0	0	0	0	1	0	0	0
GO:0042811	0.543187	0.821566	1	21	pheromone biosynthetic process	BP	1	1	0	0	0	0	1	0	0	0
GO:0048047	0.543187	0.821566	1	21	mating behavior, sex discrimination	BP	1	1	0	0	0	0	1	0	0	0
GO:0006166	0.544157	0.819732	1	25	purine ribonucleoside salvage	BP	1	1	0	0	0	0	0	0	0	1
GO:0018149	0.544987	0.819596	1	23	peptide cross-linking	BP	1	1	0	1	0	0	0	0	0	0
GO:0032869	0.548166	0.725526	2	53	cellular response to insulin stimulus	BP	1	1	0	0	0	0	0	0	2	0
GO:0016758	0.549517	0.648819	4	134	transferase activity, transferring hexosyl groups	MF	1	1	0	0	0	0	4	0	0	0
GO:0060292	0.551262	0.815038	1	22	long term synaptic depression	BP	1	1	0	0	0	0	0	0	2	0
GO:0006307	0.55192	0.814525	1	22	DNA dealkylation involved in DNA repair	BP	1	1	0	0	1	0	0	0	0	0
GO:0050872	0.553388	0.812816	1	24	white fat cell differentiation	BP	1	1	0	0	0	1	0	0	0	0
GO:0071397	0.554414	0.811761	1	25	cellular response to cholesterol	BP	1	1	0	0	0	1	0	0	0	0
GO:0032587	0.555025	0.812092	1	22	ruffle membrane	CC	1	1	0	0	0	1	0	0	0	0
GO:0006406	0.557739	0.809949	1	22	mRNA export from nucleus	BP	1	1	0	0	1	0	0	0	0	0
GO:0002755	0.562204	0.806082	1	23	MyD88-dependent toll-like receptor signaling pathway	BP	1	1	0	0	0	1	0	0	0	0
GO:0005765	0.562234	0.805781	1	24	lysosomal membrane	CC	1	1	0	0	1	0	0	0	0	0
GO:0030150	0.564567	0.802793	1	29	protein import into mitochondrial matrix	BP	1	1	0	0	0	0	0	0	1	0
GO:0009952	0.566109	0.662184	3	82	anterior/posterior pattern specification	BP	1	1	0	0	0	0	0	0	2	1
GO:0005618	0.567043	0.660549	3	99	cell wall	CC	1	1	0	0	1	0	0	1	0	1
GO:0009792	0.56766	0.800882	1	26	embryo development ending in birth or egg hatching	BP	1	1	0	0	0	1	0	0	0	0
GO:0042769	0.568053	0.800559	1	26	DNA damage response, detection of DNA damage	BP	1	1	0	0	0	1	0	0	0	0
GO:0046677	0.569163	0.705211	2	64	response to antibiotic	BP	1	1	0	0	0	1	0	0	1	0
GO:0048813	0.569818	0.704945	2	59	dendrite morphogenesis	BP	1	1	0	0	0	1	0	0	0	1
GO:0005952	0.570271	0.799237	1	24	cAMP-dependent protein kinase complex	CC	1	1	0	0	1	0	0	0	0	0
GO:0046483	0.57054	0.799016	1	24	heterocycle metabolic process	BP	1	1	0	0	0	1	0	0	0	0
GO:0005811	0.572379	0.561871	9	255	lipid particle	CC	1	1	0	0	2	1	2	1	3	0
GO:0004113	0.572795	0.797751	1	22	2',3'-cyclic-nucleotide 3'-phosphodiesterase activity	MF	1	1	0	0	0	0	0	0	2	0
GO:0004835	0.573137	0.796135	1	27	tubulin-tyrosine ligase activity	MF	1	1	0	0	0	1	0	0	0	0
GO:0005844	0.573623	0.796751	1	23	polysome	CC	1	1	0	0	2	0	0	0	0	0
GO:0007267	0.574196	0.700782	2	59	cell-cell signaling	BP	1	1	0	1	0	0	0	0	0	1
GO:0097009	0.574357	0.794532	1	30	energy homeostasis	BP	1	1	0	1	0	0	0	0	0	0
GO:0003714	0.5752	0.653186	3	83	transcription corepressor activity	MF	1	1	0	0	0	0	0	0	2	1
GO:0004029	0.575829	0.793886	1	27	aldehyde dehydrogenase (NAD) activity	MF	1	1	0	0	0	0	1	0	0	0
GO:0007628	0.577058	0.793885	1	23	adult walking behavior	BP	1	1	0	0	0	0	0	1	0	0
GO:0071944	0.577386	0.793052	1	25	cell periphery	CC	1	1	0	0	1	0	0	0	0	0
GO:0006911	0.577714	0.697574	2	57	phagocytosis, engulfment	BP	1	1	0	0	1	0	0	0	1	0
GO:0044539	0.58112	0.790166	1	24	long-chain fatty acid import	BP	1	1	0	0	0	0	0	0	1	0
GO:0008260	0.582375	0.789098	1	24	3-oxoacid CoA-transferase activity	MF	1	1	0	0	0	0	0	0	1	0
GO:2000678	0.583478	0.787633	1	26	negative regulation of transcription regulatory region DNA binding	BP	1	1	0	0	0	0	0	0	1	0
GO:0008131	0.584462	0.787042	1	25	primary amine oxidase activity	MF	1	1	0	0	0	1	0	0	0	0
GO:0019369	0.585067	0.786796	1	24	arachidonic acid metabolic process	BP	1	1	0	0	0	0	0	0	2	0
GO:0004709	0.586511	0.689229	2	55	MAP kinase kinase kinase activity	MF	1	1	0	0	1	0	0	1	0	0
GO:0048566	0.587231	0.784403	1	26	embryonic digestive tract development	BP	1	1	0	0	0	1	0	0	0	0
GO:0030317	0.587708	0.784522	1	24	sperm motility	BP	1	1	1	0	0	0	0	0	0	0
GO:0007030	0.588921	0.639446	3	83	Golgi organization	BP	1	1	0	0	2	0	0	0	1	0
GO:0043434	0.589975	0.782277	1	25	response to peptide hormone	BP	1	1	1	0	0	0	0	0	0	0
GO:0008236	0.590635	0.684542	2	63	serine-type peptidase activity	MF	1	1	0	1	0	0	0	0	1	0
GO:0008340	0.590833	0.637087	3	92	determination of adult lifespan	BP	1	1	0	1	0	0	0	0	2	0
GO:0045263	0.592244	0.778124	1	37	proton-transporting ATP synthase complex, coupling factor F(o)	CC	1	1	0	1	0	0	0	0	0	0
GO:0000209	0.592752	0.635665	3	81	protein polyubiquitination	BP	1	1	0	0	1	0	1	0	1	0
GO:0002062	0.592765	0.778911	1	29	chondrocyte differentiation	BP	1	1	0	0	0	1	0	0	0	0
GO:0006122	0.592865	0.778123	1	33	mitochondrial electron transport, ubiquinol to cytochrome c	BP	1	1	0	0	0	1	0	0	0	0
GO:0046512	0.595246	0.778242	1	23	sphingosine biosynthetic process	BP	1	1	0	0	1	0	0	0	0	0
GO:0021983	0.596066	0.776423	1	27	pituitary gland development	BP	1	1	0	0	0	1	0	0	0	0
GO:0007188	0.600136	0.7733	1	25	adenylate cyclase-modulating G-protein coupled receptor signaling pathway	BP	1	1	1	0	0	0	0	0	0	0
GO:0004518	0.601623	0.625998	3	93	nuclease activity	MF	1	1	0	0	1	0	2	0	0	0
GO:0043433	0.603221	0.770814	1	24	negative regulation of sequence-specific DNA binding transcription factor activity	BP	1	1	0	0	0	0	1	0	0	0
GO:0030018	0.60512	0.670003	2	64	Z disc	CC	1	1	0	2	0	0	0	0	0	0
GO:0008198	0.607954	0.765465	1	28	ferrous iron binding	MF	1	1	0	0	1	0	0	0	0	0
GO:0030833	0.608783	0.765459	1	25	regulation of actin filament polymerization	BP	1	1	0	0	0	0	0	0	1	0
GO:0007143	0.612797	0.761479	1	26	female meiotic division	BP	1	1	0	0	1	0	0	0	0	0
GO:0051092	0.614235	0.660997	2	60	positive regulation of NF-kappaB transcription factor activity	BP	1	1	0	0	1	0	0	1	0	0
GO:0007369	0.617888	0.756717	1	26	gastrulation	BP	1	1	0	1	0	0	0	0	0	0
GO:0031532	0.618198	0.755927	1	28	actin cytoskeleton reorganization	BP	1	1	0	0	1	0	0	0	0	0
GO:0046784	0.62053	0.753718	1	28	viral mRNA export from host cell nucleus	BP	1	1	0	0	1	0	0	0	0	0
GO:0060179	0.620889	0.753878	1	26	male mating behavior	BP	1	1	0	0	0	0	1	0	0	0
GO:0006119	0.623949	0.749296	1	34	oxidative phosphorylation	BP	1	1	0	1	0	0	0	0	0	0
GO:0001047	0.624795	0.748818	1	32	core promoter binding	MF	1	1	0	0	0	1	0	0	0	0
GO:0005216	0.625468	0.648929	2	65	ion channel activity	MF	1	1	2	0	0	0	0	0	0	0
GO:0050661	0.626565	0.534074	6	211	NADP binding	MF	1	1	0	1	1	0	3	0	1	0
GO:0031100	0.626639	0.747634	1	29	organ regeneration	BP	1	1	0	0	0	1	0	0	0	0
GO:0006950	0.627584	0.496842	10	353	response to stress	BP	1	1	2	3	4	0	0	0	1	0
GO:0008143	0.631649	0.742987	1	28	poly(A) binding	MF	1	1	0	0	1	0	0	0	0	0
GO:0045069	0.63215	0.743013	1	26	regulation of viral genome replication	BP	1	1	0	0	0	1	0	0	0	0
GO:0043231	0.63289	0.542848	5	153	intracellular membrane-bounded organelle	CC	1	1	0	1	1	1	1	1	0	0
GO:0019899	0.633006	0.742173	1	26	enzyme binding	MF	1	1	0	0	0	0	0	0	2	0
GO:0009791	0.634832	0.540801	5	150	post-embryonic development	BP	1	1	0	1	1	3	0	0	0	0
GO:0006909	0.636188	0.737852	1	31	phagocytosis	BP	1	1	0	0	0	1	0	0	0	0
GO:0034314	0.636407	0.738058	1	29	Arp2/3 complex-mediated actin nucleation	BP	1	1	0	0	0	1	0	0	0	0
GO:0042626	0.636749	0.537974	5	194	ATPase activity, coupled to transmembrane movement of substances	MF	1	1	0	0	0	0	2	2	1	0
GO:0004000	0.640553	0.733692	1	30	adenosine deaminase activity	MF	1	1	0	0	0	1	0	0	0	0
GO:0019216	0.641203	0.733753	1	27	regulation of lipid metabolic process	BP	1	1	0	0	0	0	1	0	0	0
GO:0010468	0.64253	0.630613	2	66	regulation of gene expression	BP	1	1	0	0	1	1	0	0	0	0
GO:0055114	0.642968	0.448814	18	619	oxidation-reduction process	BP	1	1	0	1	0	1	13	1	4	0
GO:0009060	0.644238	0.729044	1	35	aerobic respiration	BP	1	1	0	1	0	0	0	0	0	0
GO:0045214	0.648007	0.725349	1	34	sarcomere organization	BP	1	1	0	0	1	0	0	0	0	0
GO:0050885	0.648189	0.726156	1	29	neuromuscular process controlling balance	BP	1	1	0	0	0	0	0	1	0	0
GO:0033280	0.648421	0.72642	1	27	response to vitamin D	BP	1	1	0	0	0	0	0	0	1	0
GO:0042110	0.648718	0.725855	1	28	T cell activation	BP	1	1	0	0	0	1	0	0	0	0
GO:0016235	0.650904	0.723358	1	29	aggresome	CC	1	1	0	0	1	0	0	0	0	0
GO:0008146	0.654118	0.519313	5	163	sulfotransferase activity	MF	1	1	1	1	0	0	0	2	1	0
GO:0031227	0.65566	0.567727	3	96	intrinsic component of endoplasmic reticulum membrane	CC	1	1	0	0	0	0	3	0	0	0
GO:0045787	0.658588	0.714481	1	33	positive regulation of cell cycle	BP	1	1	0	1	0	0	0	0	0	0
GO:0006108	0.659689	0.711788	1	44	malate metabolic process	BP	1	1	0	0	0	1	0	0	0	0
GO:0051017	0.660579	0.712763	1	31	actin filament bundle assembly	BP	1	1	0	1	0	0	0	0	0	0
GO:0055037	0.661107	0.61021	2	64	recycling endosome	CC	1	1	0	0	0	1	0	0	0	1
GO:0016462	0.662166	0.71107	1	31	pyrophosphatase activity	MF	1	1	0	0	0	0	0	0	1	0
GO:0080025	0.662966	0.710434	1	30	phosphatidylinositol-3,5-bisphosphate binding	MF	1	1	0	0	0	0	1	0	0	0
GO:0017069	0.663006	0.709966	1	32	snRNA binding	MF	1	1	0	0	0	0	1	0	0	0
GO:0051897	0.66698	0.70549	1	33	positive regulation of protein kinase B signaling	BP	1	1	0	0	0	1	0	0	0	0
GO:0000988	0.670339	0.702462	1	30	protein binding transcription factor activity	MF	1	1	0	0	0	1	0	0	0	0
GO:0006805	0.670876	0.701442	1	32	xenobiotic metabolic process	BP	1	1	0	0	0	1	0	0	0	0
GO:0048596	0.672975	0.698938	1	33	embryonic camera-type eye morphogenesis	BP	1	1	0	0	0	1	0	0	0	0
GO:0006635	0.679827	0.588259	2	71	fatty acid beta-oxidation	BP	1	1	0	0	0	2	0	0	0	0
GO:0003729	0.679882	0.539842	3	101	mRNA binding	MF	1	1	0	0	1	0	2	0	0	0
GO:0007568	0.680359	0.539139	3	105	aging	BP	1	1	0	1	0	2	0	0	0	0
GO:0043010	0.680685	0.690765	1	31	camera-type eye development	BP	1	1	0	0	0	1	0	0	0	0
GO:0007613	0.68074	0.690488	1	32	memory	BP	1	1	0	0	0	1	0	0	0	0
GO:0004715	0.682701	0.536514	3	102	non-membrane spanning protein tyrosine kinase activity	MF	1	1	2	0	1	0	0	0	0	0
GO:0072593	0.68669	0.683157	1	35	reactive oxygen species metabolic process	BP	1	1	0	0	1	0	0	0	0	0
GO:0006919	0.687198	0.579935	2	66	activation of cysteine-type endopeptidase activity involved in apoptotic process	BP	1	1	0	0	0	1	0	0	0	1
GO:0009898	0.688387	0.681582	1	33	cytoplasmic side of plasma membrane	CC	1	1	0	0	0	1	0	0	0	0
GO:0005903	0.688422	0.577956	2	74	brush border	CC	1	1	0	0	0	1	0	0	0	1
GO:0003958	0.690448	0.679204	1	33	NADPH-hemoprotein reductase activity	MF	1	1	0	1	0	0	0	0	0	0
GO:0005885	0.691797	0.67764	1	33	Arp2/3 protein complex	CC	1	1	0	0	0	1	0	0	0	0
GO:0008610	0.693248	0.675755	1	34	lipid biosynthetic process	BP	1	1	0	0	0	0	0	0	1	0
GO:0004814	0.694955	0.673079	1	38	arginine-tRNA ligase activity	MF	1	1	0	0	1	0	0	0	0	0
GO:0006420	0.694955	0.673079	1	38	arginyl-tRNA aminoacylation	BP	1	1	0	0	1	0	0	0	0	0
GO:0042221	0.695385	0.673451	1	33	response to chemical	BP	1	1	0	0	2	0	0	0	0	0
GO:0071353	0.696005	0.569202	2	69	cellular response to interleukin-4	BP	1	1	0	0	1	0	0	1	0	0
GO:0007601	0.702125	0.664735	1	37	visual perception	BP	1	1	0	0	0	1	0	0	0	0
GO:0048565	0.70294	0.664491	1	33	digestive tract development	BP	1	1	0	0	0	1	0	0	0	0
GO:0004316	0.703611	0.511053	3	120	3-oxoacyl-[acyl-carrier-protein] reductase (NADPH) activity	MF	1	1	0	0	0	0	2	0	1	0
GO:0008483	0.704149	0.50997	3	138	transaminase activity	MF	1	1	0	0	1	0	0	2	0	0
GO:0048500	0.704792	0.661369	1	38	signal recognition particle	CC	1	1	0	0	0	0	0	1	0	0
GO:0008250	0.70736	0.658419	1	37	oligosaccharyltransferase complex	CC	1	1	0	0	0	0	0	0	1	0
GO:0004563	0.708071	0.656583	1	44	beta-N-acetylhexosaminidase activity	MF	1	1	0	0	0	0	0	1	0	0
GO:0044297	0.70846	0.656622	1	40	cell body	CC	1	1	0	1	0	0	0	0	0	0
GO:0010008	0.708461	0.65762	1	34	endosome membrane	CC	1	1	0	0	0	1	0	0	0	0
GO:0033148	0.710696	0.655307	1	32	positive regulation of intracellular estrogen receptor signaling pathway	BP	1	1	0	1	0	0	0	0	0	0
GO:0043524	0.711747	0.501547	3	107	negative regulation of neuron apoptotic process	BP	1	1	0	1	0	0	0	0	2	0
GO:0051291	0.711763	0.653579	1	34	protein heterooligomerization	BP	1	1	0	0	0	0	1	0	0	0
GO:0044262	0.711959	0.651815	1	44	cellular carbohydrate metabolic process	BP	1	1	0	0	0	1	0	0	0	0
GO:0007141	0.712535	0.651224	1	43	male meiosis I	BP	1	1	0	1	0	0	0	0	0	0
GO:0046873	0.714846	0.545634	2	76	metal ion transmembrane transporter activity	MF	1	1	0	2	0	0	0	0	0	0
GO:0009435	0.715493	0.647681	1	42	NAD biosynthetic process	BP	1	1	0	0	0	0	0	0	1	0
GO:0033211	0.715874	0.648118	1	36	adiponectin-activated signaling pathway	BP	1	1	0	0	0	0	0	0	1	0
GO:0035050	0.716704	0.647084	1	36	embryonic heart tube development	BP	1	1	0	0	0	0	1	0	0	0
GO:0005856	0.717998	0.41002	8	289	cytoskeleton	CC	1	1	2	0	0	1	3	1	1	0
GO:0000287	0.718449	0.377459	14	538	magnesium ion binding	MF	1	1	0	3	6	0	3	3	1	0
GO:0005776	0.719173	0.644372	1	34	autophagic vacuole	CC	1	1	0	0	0	0	0	1	0	0
GO:0035556	0.722497	0.366658	16	569	intracellular signal transduction	BP	1	1	0	0	5	1	3	3	1	3
GO:0016627	0.725506	0.635462	1	39	oxidoreductase activity, acting on the CH-CH group of donors	MF	1	1	0	1	0	0	0	0	0	0
GO:0051262	0.725669	0.532068	2	74	protein tetramerization	BP	1	1	0	0	1	1	0	0	0	0
GO:0018024	0.726389	0.434969	5	175	histone-lysine N-methyltransferase activity	MF	1	1	0	0	0	4	1	0	0	0
GO:0007243	0.728624	0.631778	1	37	NA	NA	1	1	1	0	0	0	0	0	0	0
GO:0019079	0.730084	0.62956	1	39	viral genome replication	BP	1	1	0	0	0	1	0	0	0	0
GO:0000245	0.732504	0.626919	1	36	spliceosomal complex assembly	BP	1	1	0	0	1	0	0	0	0	0
GO:0006779	0.735387	0.621586	1	47	porphyrin-containing compound biosynthetic process	BP	1	1	0	0	0	0	0	1	0	0
GO:0071902	0.738412	0.618958	1	37	positive regulation of protein serine/threonine kinase activity	BP	1	1	0	0	0	0	0	0	1	0
GO:0002161	0.740862	0.614198	1	48	aminoacyl-tRNA editing activity	MF	1	1	0	0	1	0	0	0	0	0
GO:0006302	0.741035	0.512184	2	73	double-strand break repair	BP	1	1	0	0	0	0	0	0	2	0
GO:0048471	0.742709	0.362053	11	368	perinuclear region of cytoplasm	CC	1	1	0	2	2	4	0	0	4	1
GO:0008603	0.743202	0.612379	1	38	cAMP-dependent protein kinase regulator activity	MF	1	1	0	0	1	0	0	0	0	0
GO:0008158	0.743681	0.611905	1	37	hedgehog receptor activity	MF	1	1	0	0	0	0	0	0	1	0
GO:0005249	0.746492	0.607048	1	44	voltage-gated potassium channel activity	MF	1	1	1	0	0	0	0	0	0	0
GO:0006468	0.749993	0.50002	2	77	protein phosphorylation	BP	1	1	0	0	1	0	0	0	2	0
GO:0001958	0.755396	0.595174	1	41	endochondral ossification	BP	1	1	0	0	0	0	0	0	1	0
GO:0005682	0.75566	0.594804	1	41	U5 snRNP	CC	1	1	0	0	0	0	1	0	0	0
GO:0045261	0.756748	0.592001	1	52	proton-transporting ATP synthase complex, catalytic core F(1)	CC	1	1	0	1	0	0	0	0	0	0
GO:0008121	0.757552	0.591266	1	48	ubiquinol-cytochrome-c reductase activity	MF	1	1	0	0	0	1	0	0	0	0
GO:0035220	0.758003	0.591669	1	40	wing disc development	BP	1	1	0	0	0	0	0	0	1	0
GO:0046329	0.759212	0.58981	1	41	negative regulation of JNK cascade	BP	1	1	0	0	0	0	0	0	1	0
GO:0004004	0.761736	0.484294	2	73	ATP-dependent RNA helicase activity	MF	1	1	0	0	1	0	0	0	1	0
GO:0000228	0.762256	0.585642	1	40	nuclear chromosome	CC	1	1	0	0	0	1	0	0	0	0
GO:0050728	0.762958	0.584641	1	40	negative regulation of inflammatory response	BP	1	1	0	0	0	1	0	0	0	0
GO:0008559	0.76324	0.58354	1	45	xenobiotic-transporting ATPase activity	MF	1	1	0	0	0	0	0	0	1	0
GO:0006887	0.763619	0.583856	1	39	exocytosis	BP	1	1	0	0	1	0	0	0	0	0
GO:0008199	0.764835	0.580594	1	51	ferric iron binding	MF	1	1	0	0	1	0	0	0	0	0
GO:0000165	0.7663	0.431356	3	113	MAPK cascade	BP	1	1	0	0	2	0	0	1	0	0
GO:0043517	0.769352	0.575579	1	39	positive regulation of DNA damage response, signal transduction by p53 class mediator	BP	1	1	0	1	0	0	0	0	0	0
GO:0042552	0.77023	0.574299	1	39	myelination	BP	1	1	0	0	0	0	0	1	0	0
GO:0003779	0.771786	0.571859	1	40	actin binding	MF	1	1	0	1	0	0	0	0	0	0
GO:0072332	0.772376	0.571329	1	38	intrinsic apoptotic signaling pathway by p53 class mediator	BP	1	1	0	1	0	0	0	0	0	0
GO:0016310	0.773942	0.567851	1	46	phosphorylation	BP	1	1	0	0	0	0	0	0	1	0
GO:0016607	0.775227	0.373493	5	178	nuclear speck	CC	1	1	0	3	1	0	2	0	0	0
GO:0003899	0.776264	0.358138	6	255	DNA-directed RNA polymerase activity	MF	1	1	0	0	5	0	1	0	0	0
GO:0071407	0.776668	0.564642	1	40	cellular response to organic cyclic compound	BP	1	1	0	0	0	0	0	0	1	0
GO:0072358	0.779746	0.560202	1	39	cardiovascular system development	BP	1	1	0	1	0	0	0	0	0	0
GO:0051536	0.78062	0.410973	3	151	iron-sulfur cluster binding	MF	1	1	0	1	0	1	0	0	1	0
GO:0035118	0.782969	0.554323	1	46	embryonic pectoral fin morphogenesis	BP	1	1	0	0	0	0	1	0	0	0
GO:0070469	0.785699	0.448851	2	110	respiratory chain	CC	1	1	0	1	0	1	0	0	0	0
GO:0009279	0.786728	0.54586	1	89	cell outer membrane	CC	1	1	0	0	0	1	0	0	0	0
GO:0060765	0.787399	0.548397	1	40	regulation of androgen receptor signaling pathway	BP	1	1	0	1	0	0	0	0	0	0
GO:0042773	0.789016	0.543588	1	62	ATP synthesis coupled electron transport	BP	1	1	0	0	0	1	0	0	0	0
GO:0008654	0.789753	0.443559	2	92	phospholipid biosynthetic process	BP	1	1	0	0	0	0	0	0	2	0
GO:0006450	0.790869	0.541243	1	55	regulation of translational fidelity	BP	1	1	0	0	1	0	0	0	0	0
GO:0001707	0.791848	0.541342	1	41	mesoderm formation	BP	1	1	0	0	1	0	0	0	0	0
GO:0040007	0.792038	0.540228	1	47	growth	BP	1	1	1	0	0	0	0	0	0	0
GO:0046961	0.793284	0.438179	2	97	proton-transporting ATPase activity, rotational mechanism	MF	1	1	0	2	0	0	0	0	0	0
GO:0034605	0.794332	0.536294	1	50	cellular response to heat	BP	1	1	0	0	1	0	0	0	0	0
GO:0007095	0.79616	0.533305	1	51	mitotic G2 DNA damage checkpoint	BP	1	1	0	0	0	1	0	0	0	0
GO:0001525	0.796527	0.389447	3	119	angiogenesis	BP	1	1	0	0	1	1	0	1	0	0
GO:0015629	0.79768	0.387524	3	130	actin cytoskeleton	CC	1	1	0	1	0	1	0	0	1	0
GO:0030301	0.799921	0.528428	1	42	cholesterol transport	BP	1	1	0	0	0	0	0	0	1	0
GO:0008312	0.79998	0.527219	1	51	7S RNA binding	MF	1	1	0	0	0	0	0	1	0	0
GO:0008203	0.804103	0.520782	1	49	cholesterol metabolic process	BP	1	1	1	0	0	0	0	0	0	0
GO:0016459	0.811121	0.342248	4	190	myosin complex	CC	1	1	0	1	0	0	1	1	1	0
GO:0005694	0.812703	0.310358	6	256	chromosome	CC	1	1	0	1	0	4	1	0	0	0
GO:0019028	0.813233	0.50497	1	57	viral capsid	CC	1	1	0	0	0	1	0	0	0	0
GO:0015630	0.814608	0.337661	4	166	microtubule cytoskeleton	CC	1	1	0	1	0	1	0	2	0	0
GO:0000178	0.815879	0.501187	1	50	exosome (RNase complex)	CC	1	1	0	1	0	0	0	0	0	0
GO:0016829	0.81787	0.35752	3	172	lyase activity	MF	1	1	0	0	0	2	0	1	0	0
GO:0003924	0.819385	0.246305	19	714	GTPase activity	MF	1	1	1	4	4	5	5	1	1	0
GO:0006464	0.820092	0.397177	2	104	cellular protein modification process	BP	1	1	0	1	0	1	0	0	0	0
GO:0040018	0.820962	0.492887	1	47	positive regulation of multicellular organism growth	BP	1	1	0	0	0	1	0	0	0	0
GO:0045444	0.82172	0.491466	1	48	fat cell differentiation	BP	1	1	0	0	0	1	0	0	0	0
GO:0005770	0.825043	0.390107	2	85	late endosome	CC	1	1	0	0	0	1	0	0	0	1
GO:0005351	0.825791	0.482	1	84	sugar:proton symporter activity	MF	1	1	0	0	1	0	0	0	0	0
GO:0010506	0.826777	0.48282	1	47	regulation of autophagy	BP	1	1	0	0	0	0	1	0	0	0
GO:0030218	0.828747	0.479127	1	49	erythrocyte differentiation	BP	1	1	1	0	0	0	0	0	0	0
GO:0015078	0.830265	0.339299	3	151	hydrogen ion transmembrane transporter activity	MF	1	1	0	1	0	1	0	0	0	1
GO:0003968	0.831812	0.473383	1	52	RNA-directed RNA polymerase activity	MF	1	1	0	0	0	1	0	0	0	0
GO:0035019	0.832139	0.473011	1	50	somatic stem cell maintenance	BP	1	1	0	0	0	1	0	0	0	0
GO:0019898	0.83474	0.467954	1	54	extrinsic component of membrane	CC	1	1	0	0	0	1	0	0	0	0
GO:0034613	0.834939	0.467792	1	52	cellular protein localization	BP	1	1	0	1	0	0	0	0	0	0
GO:0016323	0.835914	0.466247	1	50	basolateral plasma membrane	CC	1	1	0	0	0	0	0	0	1	0
GO:0001077	0.836162	0.465489	1	53	RNA polymerase II core promoter proximal region sequence-specific DNA binding transcription factor activity involved in positive regulation of transcription	MF	1	1	0	0	0	1	0	0	0	0
GO:0007156	0.837183	0.328765	3	150	homophilic cell adhesion via plasma membrane adhesion molecules	BP	1	1	0	0	0	2	0	0	1	0
GO:0030234	0.837439	0.462576	1	60	enzyme regulator activity	MF	1	1	0	0	1	0	0	0	0	0
GO:0031404	0.839044	0.460465	1	51	chloride ion binding	MF	1	1	0	1	0	0	0	0	0	0
GO:0000049	0.840884	0.363496	2	112	tRNA binding	MF	1	1	0	0	1	0	1	0	0	0
GO:0003774	0.841402	0.298363	4	204	motor activity	MF	1	1	0	1	0	0	1	1	1	0
GO:0009611	0.842401	0.454203	1	52	response to wounding	BP	1	1	0	0	0	1	0	0	0	0
GO:0016023	0.842963	0.452971	1	54	cytoplasmic membrane-bounded vesicle	CC	1	1	0	0	2	0	0	0	0	0
GO:0030976	0.844505	0.448894	1	71	thiamine pyrophosphate binding	MF	1	1	0	0	0	0	1	0	0	0
GO:0031647	0.845409	0.448626	1	52	regulation of protein stability	BP	1	1	0	1	0	0	0	0	0	0
GO:0003918	0.845477	0.447031	1	72	DNA topoisomerase type II (ATP-hydrolyzing) activity	MF	1	1	0	1	0	0	0	0	0	0
GO:0008324	0.846166	0.354864	2	107	cation transmembrane transporter activity	MF	1	1	0	0	0	0	1	0	1	0
GO:0003960	0.847194	0.444739	1	58	NADPH:quinone reductase activity	MF	1	1	0	0	0	0	1	0	0	0
GO:0004579	0.847278	0.445131	1	52	dolichyl-diphosphooligosaccharide-protein glycotransferase activity	MF	1	1	0	0	0	0	0	0	1	0
GO:0004871	0.847676	0.253368	7	291	signal transducer activity	MF	1	1	1	0	3	0	3	0	1	0
GO:0043234	0.849396	0.259855	6	237	protein complex	CC	1	1	0	0	0	0	2	0	5	0
GO:0022624	0.849845	0.44029	1	52	proteasome accessory complex	CC	1	1	0	0	1	0	0	0	0	0
GO:0005834	0.850605	0.438471	1	56	heterotrimeric G-protein complex	CC	1	1	1	0	0	0	0	0	0	0
GO:0015986	0.857848	0.33449	2	129	ATP synthesis coupled proton transport	BP	1	1	0	2	0	0	0	0	0	0
GO:0006614	0.859024	0.421618	1	64	SRP-dependent cotranslational protein targeting to membrane	BP	1	1	0	0	0	0	0	1	0	0
GO:0016226	0.859371	0.421006	1	63	iron-sulfur cluster assembly	BP	1	1	0	0	0	0	0	0	1	0
GO:0018279	0.860485	0.419548	1	54	protein N-linked glycosylation via asparagine	BP	1	1	0	0	0	0	0	0	1	0
GO:0004714	0.865095	0.284716	3	142	transmembrane receptor protein tyrosine kinase activity	MF	1	1	2	0	0	0	1	0	1	0
GO:0042176	0.868188	0.403649	1	60	regulation of protein catabolic process	BP	1	1	0	0	1	0	0	0	0	0
GO:0008284	0.874284	0.223638	6	258	positive regulation of cell proliferation	BP	1	1	1	2	1	2	0	0	0	0
GO:0033961	0.877082	0.385237	1	61	cis-stilbene-oxide hydrolase activity	MF	1	1	0	0	0	1	0	1	0	0
GO:0016874	0.878217	0.182372	14	549	ligase activity	MF	1	1	0	3	1	3	2	0	5	0
GO:0005509	0.87834	0.155296	43	1581	calcium ion binding	MF	1	1	1	9	6	1	13	4	9	2
GO:0030433	0.87976	0.379823	1	58	ER-associated ubiquitin-dependent protein catabolic process	BP	1	1	0	1	0	0	0	0	0	0
GO:0000062	0.88055	0.377987	1	60	fatty-acyl-CoA binding	MF	1	1	0	0	0	0	0	0	1	0
GO:0048286	0.880734	0.377307	1	64	lung alveolus development	BP	1	1	0	0	0	1	0	0	0	0
GO:0007062	0.883928	0.370604	1	62	sister chromatid cohesion	BP	1	1	0	1	0	0	0	0	0	0
GO:0004129	0.885645	0.284434	2	142	cytochrome-c oxidase activity	MF	1	1	0	2	0	0	0	0	0	0
GO:0016757	0.886077	0.205846	6	285	transferase activity, transferring glycosyl groups	MF	1	1	0	6	0	0	0	0	0	0
GO:0005802	0.886875	0.282843	2	108	trans-Golgi network	CC	1	1	0	0	0	1	0	0	0	1
GO:0015991	0.888563	0.24503	3	159	ATP hydrolysis coupled proton transport	BP	1	1	0	3	0	0	0	0	0	0
GO:0019221	0.890931	0.355357	1	61	cytokine-mediated signaling pathway	BP	1	1	0	0	0	0	0	0	1	0
GO:0071333	0.894542	0.346881	1	67	cellular response to glucose stimulus	BP	1	1	0	0	0	1	0	0	0	0
GO:0008380	0.896572	0.342166	1	69	RNA splicing	BP	1	1	0	0	0	0	0	0	1	0
GO:0007032	0.89756	0.340508	1	60	endosome organization	BP	1	1	0	0	0	1	0	0	0	0
GO:0015030	0.899787	0.334807	1	69	Cajal body	CC	1	1	0	0	0	0	1	0	1	0
GO:0046933	0.900226	0.333019	1	86	proton-transporting ATP synthase activity, rotational mechanism	MF	1	1	0	1	0	0	0	0	0	0
GO:0007040	0.90155	0.331033	1	64	lysosome organization	BP	1	1	0	0	0	0	0	1	0	0
GO:0001078	0.901885	0.329948	1	69	RNA polymerase II core promoter proximal region sequence-specific DNA binding transcription factor activity involved in negative regulation of transcription	MF	1	1	0	0	0	1	0	0	0	0
GO:0016324	0.902951	0.21969	3	158	apical plasma membrane	CC	1	1	0	1	0	1	0	0	0	1
GO:0004252	0.903711	0.155217	11	508	serine-type endopeptidase activity	MF	1	1	0	3	3	2	2	1	0	1
GO:0000381	0.904601	0.323893	1	64	regulation of alternative mRNA splicing, via spliceosome	BP	1	1	0	1	0	0	0	0	0	0
GO:0030308	0.905091	0.215518	3	186	negative regulation of cell growth	BP	1	1	0	0	0	3	0	0	0	0
GO:0045121	0.90588	0.32087	1	64	membrane raft	CC	1	1	1	0	0	0	0	0	0	0
GO:0001570	0.909053	0.313108	1	67	vasculogenesis	BP	1	1	0	0	0	1	0	0	0	0
GO:0000785	0.91161	0.306646	1	72	chromatin	CC	1	1	0	0	0	1	0	0	0	0
GO:0035264	0.913264	0.30288	1	67	multicellular organism growth	BP	1	1	1	0	0	0	0	0	0	0
GO:0004683	0.913649	0.301935	1	67	calmodulin-dependent protein kinase activity	MF	1	1	0	0	1	0	0	0	0	0
GO:0003756	0.91604	0.296083	1	66	protein disulfide isomerase activity	MF	1	1	0	0	0	0	0	0	1	0
GO:0004519	0.916393	0.147271	8	432	endonuclease activity	MF	1	1	0	0	0	6	1	0	1	0
GO:0004190	0.918265	0.163392	5	292	aspartic-type endopeptidase activity	MF	1	1	0	0	2	0	1	1	1	0
GO:0006367	0.919192	0.287576	1	78	transcription initiation from RNA polymerase II promoter	BP	1	1	0	0	1	0	0	0	0	0
GO:0007050	0.920256	0.216487	2	120	cell cycle arrest	BP	1	1	0	1	0	0	1	0	0	0
GO:0022900	0.923228	0.276387	1	107	electron transport chain	BP	1	1	0	1	0	0	0	0	0	0
GO:0006289	0.924052	0.207816	2	166	nucleotide-excision repair	BP	1	1	0	0	0	2	0	0	0	0
GO:0032440	0.924157	0.128564	10	424	2-alkenal reductase [NAD(P)] activity	MF	1	1	0	4	0	0	0	4	0	2
GO:0003712	0.925393	0.271948	1	72	transcription cofactor activity	MF	1	1	0	1	0	0	0	0	0	0
GO:0004713	0.925815	0.177033	3	170	protein tyrosine kinase activity	MF	1	1	3	0	0	0	0	0	0	1
GO:0019843	0.926774	0.266865	1	123	rRNA binding	MF	1	1	0	0	0	1	0	0	0	0
GO:0006265	0.93075	0.256852	1	98	DNA topological change	BP	1	1	0	1	0	0	0	0	0	0
GO:0008138	0.931962	0.19131	2	123	protein tyrosine/serine/threonine phosphatase activity	MF	1	1	0	1	1	0	0	0	0	0
GO:0006006	0.932449	0.252569	1	88	glucose metabolic process	BP	1	1	0	1	0	0	0	0	0	0
GO:0004364	0.932657	0.251823	1	94	glutathione transferase activity	MF	1	1	1	0	0	0	0	0	0	0
GO:0006897	0.935073	0.245859	1	76	endocytosis	BP	1	1	0	0	0	1	0	0	0	0
GO:0046686	0.935133	0.24561	1	78	response to cadmium ion	BP	1	1	0	0	0	0	0	0	0	1
GO:0016070	0.936842	0.155438	3	163	RNA metabolic process	BP	1	1	0	0	0	0	0	0	4	0
GO:0006662	0.937154	0.239869	1	82	glycerol ether metabolic process	BP	1	1	0	0	0	0	0	0	1	0
GO:0046872	0.937647	0.085515	35	1532	metal ion binding	MF	1	1	1	7	12	4	2	4	4	1
GO:0019829	0.93791	0.237467	1	91	cation-transporting ATPase activity	MF	1	1	0	0	0	1	0	0	0	0
GO:0030198	0.938493	0.236284	1	78	extracellular matrix organization	BP	1	1	0	1	0	0	0	0	0	0
GO:0030176	0.940312	0.231005	1	82	integral component of endoplasmic reticulum membrane	CC	1	1	0	0	1	0	0	0	0	0
GO:0051225	0.941571	0.227354	1	84	spindle assembly	BP	1	1	0	1	0	0	0	0	0	0
GO:0030036	0.944891	0.161828	2	140	actin cytoskeleton organization	BP	1	1	0	0	2	0	0	0	0	1
GO:0015074	0.945326	0.0747549	38	1674	DNA integration	BP	1	1	1	5	3	11	5	3	11	0
GO:0051726	0.945516	0.160449	2	134	regulation of cell cycle	BP	1	1	0	1	1	0	0	0	0	0
GO:0090305	0.94555	0.137281	3	218	nucleic acid phosphodiester bond hydrolysis	BP	1	1	0	0	1	0	2	0	0	0
GO:0007420	0.947144	0.156555	2	140	brain development	BP	1	1	0	1	0	1	0	0	0	0
GO:0005741	0.948927	0.205858	1	84	mitochondrial outer membrane	CC	1	1	0	0	0	0	0	0	1	0
GO:0005635	0.95025	0.201818	1	86	nuclear envelope	CC	1	1	0	0	0	1	0	0	0	0
GO:0009897	0.951729	0.197299	1	87	external side of plasma membrane	CC	1	1	0	0	0	1	0	0	0	0
GO:0006284	0.952218	0.195663	1	92	base-excision repair	BP	1	1	0	0	0	1	0	0	0	0
GO:0005778	0.952248	0.195775	1	85	peroxisomal membrane	CC	1	1	0	0	1	0	0	0	1	0
GO:0008408	0.953312	0.192132	1	99	3'-5' exonuclease activity	MF	1	1	0	0	0	0	1	0	0	0
GO:0051260	0.956531	0.133933	2	138	protein homooligomerization	BP	1	1	0	0	0	0	1	1	0	0
GO:0016746	0.956576	0.113891	3	216	transferase activity, transferring acyl groups	MF	1	1	0	0	0	2	0	0	0	1
GO:0004527	0.957644	0.130986	2	156	exonuclease activity	MF	1	1	0	1	0	0	0	0	0	1
GO:0006352	0.958419	0.175974	1	105	DNA-templated transcription, initiation	BP	1	1	0	0	0	1	0	0	0	0
GO:0006810	0.95942	0.0737228	10	510	transport	BP	1	1	0	1	4	0	1	0	4	0
GO:0016791	0.96056	0.169326	1	93	phosphatase activity	MF	1	1	0	0	0	0	0	0	1	0
GO:0000413	0.960853	0.122871	2	162	protein peptidyl-prolyl isomerization	BP	1	1	0	1	0	1	0	0	0	0
GO:0005201	0.96104	0.167539	1	103	extracellular matrix structural constituent	MF	1	1	0	0	0	0	0	1	0	0
GO:0016773	0.961185	0.122034	2	161	phosphotransferase activity, alcohol group as acceptor	MF	1	1	0	0	1	0	0	0	0	1
GO:0016616	0.961283	0.166505	1	117	oxidoreductase activity, acting on the CH-OH group of donors, NAD or NADP as acceptor	MF	1	1	0	1	0	0	0	0	0	0
GO:0007411	0.962634	0.162243	1	106	axon guidance	BP	1	1	0	0	0	0	1	0	0	0
GO:0051216	0.962695	0.162364	1	91	cartilage development	BP	1	1	0	0	0	1	0	0	0	0
GO:0006506	0.963184	0.160765	1	90	GPI anchor biosynthetic process	BP	1	1	0	0	0	0	0	0	1	0
GO:0007049	0.965116	0.0948201	3	232	cell cycle	BP	1	1	2	0	0	0	1	0	0	0
GO:0043565	0.965824	0.0538775	20	874	sequence-specific DNA binding	MF	1	1	2	1	8	2	2	1	5	0
GO:0045454	0.966505	0.0763216	5	295	cell redox homeostasis	BP	1	1	0	0	1	3	0	0	1	0
GO:0030163	0.966596	0.148914	1	106	protein catabolic process	BP	1	1	0	0	0	1	0	0	0	0
GO:0009790	0.966657	0.0914693	3	193	embryo development	BP	1	1	0	1	3	0	0	0	0	0
GO:0004888	0.96802	0.144157	1	98	transmembrane signaling receptor activity	MF	1	1	0	0	0	1	0	0	0	0
GO:0006470	0.969927	0.0992582	2	148	protein dephosphorylation	BP	1	1	0	1	1	0	0	0	0	0
GO:0007186	0.970101	0.136736	1	105	G-protein coupled receptor signaling pathway	BP	1	1	1	0	0	0	0	0	0	0
GO:0051258	0.971175	0.132659	1	123	protein polymerization	BP	1	1	0	1	0	0	0	0	0	0
GO:0051289	0.971605	0.131376	1	105	protein homotetramerization	BP	1	1	0	0	0	0	0	1	0	0
GO:0004523	0.972391	0.0697285	4	302	RNA-DNA hybrid ribonuclease activity	MF	1	1	0	1	0	0	1	2	0	0
GO:0009507	0.973359	0.124427	1	162	chloroplast	CC	1	1	0	0	1	0	0	0	0	1
GO:0050254	0.97342	0.124801	1	105	rhodopsin kinase activity	MF	1	1	0	0	0	1	0	0	0	0
GO:0006366	0.97342	0.124626	1	117	transcription from RNA polymerase II promoter	BP	1	1	0	1	0	0	0	0	0	0
GO:0005887	0.973732	0.0668791	4	268	integral component of plasma membrane	CC	1	1	0	1	0	2	0	0	0	1
GO:0005730	0.975049	0.0402694	20	908	nucleolus	CC	1	1	1	4	4	5	2	3	1	0
GO:0003755	0.975138	0.0847131	2	176	peptidyl-prolyl cis-trans isomerase activity	MF	1	1	0	1	0	1	0	0	0	0
GO:0006917	0.975189	0.118302	1	103	NA	NA	1	1	0	0	0	0	1	0	0	0
GO:0005886	0.976232	0.0333639	44	1985	plasma membrane	CC	1	1	3	6	3	13	2	3	14	2
GO:0007017	0.977009	0.111125	1	128	microtubule-based process	BP	1	1	0	1	0	0	0	0	0	0
GO:0000776	0.977881	0.108077	1	105	kinetochore	CC	1	1	0	0	0	1	0	0	0	0
GO:0005975	0.97818	0.0421309	10	619	carbohydrate metabolic process	BP	1	1	0	4	1	0	2	2	1	0
GO:0016740	0.978858	0.033519	23	1123	transferase activity	MF	1	1	3	7	3	3	5	2	0	0
GO:0042733	0.979187	0.102955	1	109	embryonic digit morphogenesis	BP	1	1	1	0	0	0	0	0	0	0
GO:0030246	0.979649	0.0385623	11	578	carbohydrate binding	MF	1	1	0	3	1	3	4	1	0	0
GO:0005681	0.980872	0.0961083	1	126	spliceosomal complex	CC	1	1	0	0	1	0	0	0	0	0
GO:0001701	0.981692	0.0489592	4	257	in utero embryonic development	BP	1	1	1	1	0	0	1	1	0	0
GO:0007283	0.982955	0.0459858	4	268	spermatogenesis	BP	1	1	0	0	0	1	0	1	2	0
GO:0015035	0.983833	0.0592019	2	179	protein disulfide oxidoreductase activity	MF	1	1	0	0	1	0	0	0	1	0
GO:0006357	0.984266	0.0822732	1	122	regulation of transcription from RNA polymerase II promoter	BP	1	1	0	0	0	1	0	0	0	0
GO:0045892	0.985403	0.0313536	8	451	negative regulation of transcription, DNA-templated	BP	1	1	0	0	0	3	0	0	4	1
GO:0007218	0.985629	0.0764543	1	127	neuropeptide signaling pathway	BP	1	1	0	0	0	1	0	0	0	0
GO:0046777	0.986029	0.0748141	1	118	protein autophosphorylation	BP	1	1	0	0	1	0	0	0	0	0
GO:0008285	0.986725	0.036964	4	270	negative regulation of cell proliferation	BP	1	1	0	1	0	3	0	0	0	0
GO:0005200	0.986917	0.0707233	1	150	structural constituent of cytoskeleton	MF	1	1	0	1	0	0	0	0	0	0
GO:0008026	0.987486	0.0254381	10	567	ATP-dependent helicase activity	MF	1	1	1	4	1	2	0	0	2	0
GO:0045893	0.987566	0.0283535	7	408	positive regulation of transcription, DNA-templated	BP	1	1	0	0	2	1	0	0	3	1
GO:0006396	0.988	0.0381284	3	261	RNA processing	BP	1	1	0	0	3	0	0	0	0	0
GO:0005768	0.988195	0.0454192	2	179	endosome	CC	1	1	0	0	0	0	2	0	0	0
GO:0031965	0.988473	0.0640254	1	119	nuclear membrane	CC	1	1	0	0	0	0	1	0	0	0
GO:0006364	0.988796	0.0624294	1	138	rRNA processing	BP	1	1	0	0	0	0	0	0	1	0
GO:0060041	0.989167	0.0608152	1	126	retina development in camera-type eye	BP	1	1	0	0	0	1	0	0	0	0
GO:0001764	0.990078	0.0565484	1	136	neuron migration	BP	1	1	0	1	0	0	0	0	0	0
GO:0003700	0.992401	0.0119668	32	1534	sequence-specific DNA binding transcription factor activity	MF	1	1	3	1	11	4	7	1	7	1
GO:0005789	0.992827	0.0296624	2	194	endoplasmic reticulum membrane	CC	1	1	0	1	1	0	0	0	1	0
GO:0006200	0.992886	0.0146988	11	748	NA	NA	1	1	0	1	2	2	2	2	2	0
GO:0006915	0.993872	0.0211978	3	282	apoptotic process	BP	1	1	0	0	0	2	0	0	1	0
GO:0043066	0.994364	0.0138466	7	437	negative regulation of apoptotic process	BP	1	1	1	0	0	1	1	1	2	1
GO:0003887	0.995636	0.0284805	1	182	DNA-directed DNA polymerase activity	MF	1	1	0	1	0	0	0	0	0	0
GO:0008137	0.995664	0.0282988	1	197	NADH dehydrogenase (ubiquinone) activity	MF	1	1	0	0	0	1	0	0	0	0
GO:0006351	0.995738	0.00780967	19	1129	transcription, DNA-templated	BP	1	1	3	1	6	1	6	0	2	1
GO:0071011	0.995867	0.0272494	1	162	precatalytic spliceosome	CC	1	1	0	0	0	0	1	0	0	0
GO:0000139	0.995871	0.0272514	1	151	Golgi membrane	CC	1	1	0	0	2	0	0	0	0	0
GO:0007165	0.995878	0.0091707	10	590	signal transduction	BP	1	1	0	2	4	2	1	0	2	0
GO:0035023	0.995923	0.026913	1	171	regulation of Rho protein signal transduction	BP	1	1	0	0	0	0	1	0	0	0
GO:0005089	0.996607	0.0230364	1	176	Rho guanyl-nucleotide exchange factor activity	MF	1	1	0	0	0	0	1	0	0	0
GO:0016032	0.996669	0.010797	4	359	viral process	BP	1	1	1	0	1	0	1	0	1	0
GO:0008565	0.996771	0.010498	4	363	protein transporter activity	MF	1	1	0	2	2	1	0	0	0	0
GO:0004221	0.997178	0.0131627	2	240	NA	NA	1	1	0	0	0	0	2	1	0	0
GO:0003777	0.997391	0.0184317	1	172	microtubule motor activity	MF	1	1	0	0	1	0	0	0	0	0
GO:0000398	0.997664	0.0111428	2	253	mRNA splicing, via spliceosome	BP	1	1	0	0	1	0	1	0	0	0
GO:0003713	0.997751	0.0162332	1	174	transcription coactivator activity	MF	1	1	0	1	0	0	0	0	0	0
GO:0004553	0.997914	0.0151793	1	210	hydrolase activity, hydrolyzing O-glycosyl compounds	MF	1	1	0	0	0	0	0	0	1	0
GO:0005875	0.997922	0.00811811	3	296	microtubule associated complex	CC	1	1	0	2	1	0	0	0	0	0
GO:0007018	0.997974	0.0148304	1	182	microtubule-based movement	BP	1	1	0	0	1	0	0	0	0	0
GO:0000502	0.997977	0.0148135	1	181	proteasome complex	CC	1	1	0	0	1	0	0	0	0	0
GO:0043065	0.998267	0.0129683	1	181	positive regulation of apoptotic process	BP	1	1	0	0	0	1	0	0	0	0
GO:0030496	0.998311	0.0126877	1	182	midbody	CC	1	1	1	0	0	0	0	0	0	0
GO:0016573	0.998648	0.0068756	2	242	histone acetylation	BP	1	1	0	0	0	2	0	0	0	0
GO:0006310	0.998714	0.00999238	1	224	DNA recombination	BP	1	1	0	0	0	0	1	0	0	0
GO:0016881	0.99908	0.00747848	1	199	acid-amino acid ligase activity	MF	1	1	0	0	0	0	1	0	0	0
GO:0004767	0.999128	0.00714041	1	199	sphingomyelin phosphodiesterase activity	MF	1	1	0	0	1	1	0	0	0	0
GO:0000122	0.999134	0.00264008	6	471	negative regulation of transcription from RNA polymerase II promoter	BP	1	1	0	1	0	0	1	0	3	1
GO:0004402	0.999175	0.00442691	2	259	histone acetyltransferase activity	MF	1	1	0	0	0	2	0	0	0	0
GO:0022008	0.999308	0.00377789	2	282	neurogenesis	BP	1	1	0	0	1	0	0	0	1	0
GO:0071013	0.999405	0.00262136	3	343	catalytic step 2 spliceosome	CC	1	1	0	1	0	0	2	0	0	0
GO:0005829	0.999579	0.000921309	16	926	cytosol	CC	1	1	1	3	0	5	2	0	5	0
GO:0006457	0.999603	0.00127866	6	554	protein folding	BP	1	1	0	2	1	1	0	0	3	0
GO:0005667	0.999606	0.00354955	1	215	transcription factor complex	CC	1	1	0	0	0	0	1	0	0	0
GO:0004842	0.99961	0.00117642	7	558	ubiquitin-protein transferase activity	MF	1	1	0	0	1	0	3	0	2	1
GO:0005543	0.999749	0.000778572	7	587	phospholipid binding	MF	1	1	0	0	3	1	3	0	0	0
GO:0004930	0.999775	0.00136977	2	329	G-protein coupled receptor activity	MF	1	1	0	1	0	1	0	0	1	0
GO:0005874	0.999821	0.0011087	2	330	microtubule	CC	1	1	0	1	1	0	0	0	0	0
GO:0035335	0.999878	0.000615216	3	386	peptidyl-tyrosine dephosphorylation	BP	1	1	0	0	0	2	0	0	1	0
GO:0004725	0.999881	0.000600957	3	386	protein tyrosine phosphatase activity	MF	1	1	0	0	0	2	0	0	1	0
GO:0005643	0.999889	0.00114489	1	284	nuclear pore	CC	1	1	0	0	1	0	0	0	0	0
GO:0006886	0.999923	0.000219526	10	786	intracellular protein transport	BP	1	1	0	1	6	1	0	2	3	0
GO:0016567	0.99994	0.000317153	3	425	protein ubiquitination	BP	1	1	0	1	0	0	1	0	1	0
GO:0006278	0.99995	0.000118581	17	1319	RNA-dependent DNA replication	BP	1	1	0	0	0	10	2	3	2	1
GO:0006511	0.999952	0.000256673	3	440	ubiquitin-dependent protein catabolic process	BP	1	1	0	1	0	0	2	0	0	0
GO:0016887	0.999957	0.000232453	3	549	ATPase activity	MF	1	1	0	0	1	1	0	0	2	0
GO:0006355	0.999962	7.44074e-05	32	1831	regulation of transcription, DNA-templated	BP	1	0.699356	7	4	1	4	9	2	6	1
GO:0030529	0.999964	0.000166366	4	513	ribonucleoprotein complex	CC	1	1	0	0	3	0	1	0	0	0
GO:0019953	0.999969	0.000358756	1	290	sexual reproduction	BP	1	1	0	0	0	0	0	1	0	0
GO:0003964	0.99997	7.22381e-05	17	1358	RNA-directed DNA polymerase activity	MF	1	0.679039	0	0	0	10	2	3	2	1
GO:0003743	0.999972	0.000130814	4	509	translation initiation factor activity	MF	1	1	0	0	0	1	0	1	2	1
GO:0007155	0.999975	0.00014205	3	471	cell adhesion	BP	1	1	0	0	0	2	0	0	1	0
GO:0004386	0.999976	0.000284994	1	342	helicase activity	MF	1	1	0	0	1	0	0	0	0	0
GO:0030141	0.999986	0.000171536	1	312	secretory granule	CC	1	1	0	0	0	0	0	0	0	1
GO:0051301	0.999987	0.000167342	1	362	cell division	BP	1	1	1	0	0	0	0	0	0	0
GO:0006281	0.999993	5.86245e-05	2	457	DNA repair	BP	1	0.551129	0	0	0	0	2	0	0	0
GO:0005813	0.999997	1.8068e-05	3	485	centrosome	CC	1	0.169894	1	0	1	1	0	0	0	0
GO:0017111	0.999997	3.5604e-05	1	419	nucleoside-triphosphatase activity	MF	1	0.334749	0	0	1	0	0	0	0	0
GO:0004674	0.999999	5.25422e-06	9	883	protein serine/threonine kinase activity	MF	1	0.0494212	0	1	4	2	1	0	0	1
GO:0045944	0.999999	9.41843e-06	3	517	positive regulation of transcription from RNA polymerase II promoter	BP	1	0.0885803	0	1	0	2	0	0	0	0
GO:0005198	0.999999	9.45784e-06	2	487	structural molecule activity	MF	1	0.0889416	0	0	0	2	0	0	0	0
GO:0003677	1	3.4284e-07	89	4721	DNA binding	MF	1	0.00322646	6	7	16	18	20	3	22	1
GO:0000166	1	5.72088e-07	16	1329	nucleotide binding	MF	1	0.00538278	0	2	8	0	3	1	2	0
GO:0003723	1	3.5321e-07	37	2545	RNA binding	MF	1	0.0033237	0	5	9	11	4	4	5	1
GO:0003682	1	1.66769e-07	2	600	chromatin binding	MF	1	0.00156963	0	0	0	1	1	0	0	0
GO:0006592	1	0.972672	0	1	ornithine biosynthetic process	BP	1	1	0	0	0	0	0	0	0	0
GO:0007406	1	0.972672	0	1	negative regulation of neuroblast proliferation	BP	1	1	0	0	0	0	0	0	0	0
GO:0019240	1	0.972672	0	1	citrulline biosynthetic process	BP	1	1	0	0	0	0	0	0	0	0
GO:0034243	1	0.972672	0	1	regulation of transcription elongation from RNA polymerase II promoter	BP	1	1	0	0	0	0	0	0	0	0
GO:0007168	1	0.975944	0	1	receptor guanylyl cyclase signaling pathway	BP	1	1	0	0	0	0	0	0	0	0
GO:0016941	1	0.975944	0	1	natriuretic peptide receptor activity	MF	1	1	0	0	0	0	0	0	0	0
GO:0030828	1	0.975944	0	1	positive regulation of cGMP biosynthetic process	BP	1	1	0	0	0	0	0	0	0	0
GO:0007319	1	0.959243	0	1	negative regulation of oskar mRNA translation	BP	1	1	0	0	0	0	0	0	0	0
GO:0000903	1	0.960284	0	1	regulation of cell shape during vegetative growth phase	BP	1	1	0	0	0	0	0	0	0	0
GO:0001400	1	0.960284	0	1	mating projection base	CC	1	1	0	0	0	0	0	0	0	0
GO:0005935	1	0.960284	0	1	cellular bud neck	CC	1	1	0	0	0	0	0	0	0	0
GO:0007114	1	0.960284	0	1	cell budding	BP	1	1	0	0	0	0	0	0	0	0
GO:0030846	1	0.960284	0	1	termination of RNA polymerase II transcription, poly(A)-coupled	BP	1	1	0	0	0	0	0	0	0	0
GO:0030847	1	0.960284	0	1	termination of RNA polymerase II transcription, exosome-dependent	BP	1	1	0	0	0	0	0	0	0	0
GO:0002238	1	0.959105	0	1	response to molecule of fungal origin	BP	1	1	0	0	0	0	0	0	0	0
GO:0016064	1	0.959105	0	1	immunoglobulin mediated immune response	BP	1	1	0	0	0	0	0	0	0	0
GO:0032494	1	0.959105	0	1	response to peptidoglycan	BP	1	1	0	0	0	0	0	0	0	0
GO:0032740	1	0.959105	0	1	positive regulation of interleukin-17 production	BP	1	1	0	0	0	0	0	0	0	0
GO:0032747	1	0.959105	0	1	positive regulation of interleukin-23 production	BP	1	1	0	0	0	0	0	0	0	0
GO:0045080	1	0.959105	0	1	positive regulation of chemokine biosynthetic process	BP	1	1	0	0	0	0	0	0	0	0
GO:0045351	1	0.959105	0	1	type I interferon biosynthetic process	BP	1	1	0	0	0	0	0	0	0	0
GO:0050671	1	0.959105	0	1	positive regulation of lymphocyte proliferation	BP	1	1	0	0	0	0	0	0	0	0
GO:0002281	1	0.959243	0	1	macrophage activation involved in immune response	BP	1	1	0	0	0	0	0	0	0	0
GO:0004699	1	0.959243	0	1	calcium-independent protein kinase C activity	MF	1	1	0	0	0	0	0	0	0	0
GO:0030546	1	0.959243	0	1	receptor activator activity	MF	1	1	0	0	0	0	0	0	0	0
GO:0035276	1	0.959243	0	1	ethanol binding	MF	1	1	0	0	0	0	0	0	0	0
GO:0035669	1	0.959243	0	1	TRAM-dependent toll-like receptor 4 signaling pathway	BP	1	1	0	0	0	0	0	0	0	0
GO:0050996	1	0.959243	0	1	positive regulation of lipid catabolic process	BP	1	1	0	0	0	0	0	0	0	0
GO:0070257	1	0.959243	0	1	positive regulation of mucus secretion	BP	1	1	0	0	0	0	0	0	0	0
GO:2001031	1	0.959243	0	1	positive regulation of cellular glucuronidation	BP	1	1	0	0	0	0	0	0	0	0
GO:0010909	1	0.959242	0	1	positive regulation of heparan sulfate proteoglycan biosynthetic process	BP	1	1	0	0	0	0	0	0	0	0
GO:0032252	1	0.959242	0	1	secretory granule localization	BP	1	1	0	0	0	0	0	0	0	0
GO:0032350	1	0.959242	0	1	regulation of hormone metabolic process	BP	1	1	0	0	0	0	0	0	0	0
GO:0035411	1	0.959242	0	1	catenin import into nucleus	BP	1	1	0	0	0	0	0	0	0	0
GO:0044334	1	0.959242	0	1	canonical Wnt signaling pathway involved in positive regulation of epithelial to mesenchymal transition	BP	1	1	0	0	0	0	0	0	0	0
GO:0048619	1	0.959242	0	1	embryonic hindgut morphogenesis	BP	1	1	0	0	0	0	0	0	0	0
GO:0048625	1	0.959242	0	1	myoblast fate commitment	BP	1	1	0	0	0	0	0	0	0	0
GO:0048699	1	0.959242	0	1	generation of neurons	BP	1	1	0	0	0	0	0	0	0	0
GO:0048713	1	0.959242	0	1	regulation of oligodendrocyte differentiation	BP	1	1	0	0	0	0	0	0	0	0
GO:0070369	1	0.959242	0	1	beta-catenin-TCF7L2 complex	CC	1	1	0	0	0	0	0	0	0	0
GO:0004441	1	0.962854	0	1	inositol-1,4-bisphosphate 1-phosphatase activity	MF	1	1	0	0	0	0	0	0	0	0
GO:0046902	1	0.962854	0	1	regulation of mitochondrial membrane permeability	BP	1	1	0	0	0	0	0	0	0	0
GO:0060154	1	0.962854	0	1	cellular process regulating host cell cycle in response to virus	BP	1	1	0	0	0	0	0	0	0	0
GO:0097136	1	0.962854	0	1	Bcl-2 family protein complex	CC	1	1	0	0	0	0	0	0	0	0
GO:0030200	1	0.973319	0	1	heparan sulfate proteoglycan catabolic process	BP	1	1	0	0	0	0	0	0	0	0
GO:2001016	1	0.973319	0	1	positive regulation of skeletal muscle cell differentiation	BP	1	1	0	0	0	0	0	0	0	0
GO:0016520	1	0.976677	0	1	growth hormone-releasing hormone receptor activity	MF	1	1	0	0	0	0	0	0	0	0
GO:0000989	1	0.97605	0	1	transcription factor binding transcription factor activity	MF	1	1	0	0	0	0	0	0	0	0
GO:0003416	1	0.97605	0	1	endochondral bone growth	BP	1	1	0	0	0	0	0	0	0	0
GO:0030262	1	0.97605	0	1	apoptotic nuclear changes	BP	1	1	0	0	0	0	0	0	0	0
GO:0032792	1	0.97605	0	1	negative regulation of CREB transcription factor activity	BP	1	1	0	0	0	0	0	0	0	0
GO:0035313	1	0.97605	0	1	wound healing, spreading of epidermal cells	BP	1	1	0	0	0	0	0	0	0	0
GO:0035880	1	0.97605	0	1	embryonic nail plate morphogenesis	BP	1	1	0	0	0	0	0	0	0	0
GO:0051795	1	0.97605	0	1	positive regulation of catagen	BP	1	1	0	0	0	0	0	0	0	0
GO:0060364	1	0.97605	0	1	frontal suture morphogenesis	BP	1	1	0	0	0	0	0	0	0	0
GO:0061180	1	0.97605	0	1	mammary gland epithelium development	BP	1	1	0	0	0	0	0	0	0	0
GO:0061312	1	0.97605	0	1	BMP signaling pathway involved in heart development	BP	1	1	0	0	0	0	0	0	0	0
GO:0071392	1	0.97605	0	1	cellular response to estradiol stimulus	BP	1	1	0	0	0	0	0	0	0	0
GO:0055090	1	0.959245	0	1	acylglycerol homeostasis	BP	1	1	0	0	0	0	0	0	0	0
GO:0032400	1	0.960277	0	1	melanosome localization	BP	1	1	0	0	0	0	0	0	0	0
GO:0032418	1	0.960277	0	1	lysosome localization	BP	1	1	0	0	0	0	0	0	0	0
GO:0070889	1	0.960277	0	1	platelet alpha granule organization	BP	1	1	0	0	0	0	0	0	0	0
GO:0010459	1	0.964484	0	1	negative regulation of heart rate	BP	1	1	0	0	0	0	0	0	0	0
GO:0010615	1	0.964484	0	1	positive regulation of cardiac muscle adaptation	BP	1	1	0	0	0	0	0	0	0	0
GO:0014808	1	0.964484	0	1	release of sequestered calcium ion into cytosol by sarcoplasmic reticulum	BP	1	1	0	0	0	0	0	0	0	0
GO:0019227	1	0.964484	0	1	neuronal action potential propagation	BP	1	1	0	0	0	0	0	0	0	0
GO:0032513	1	0.964484	0	1	negative regulation of protein phosphatase type 2B activity	BP	1	1	0	0	0	0	0	0	0	0
GO:0032925	1	0.964484	0	1	regulation of activin receptor signaling pathway	BP	1	1	0	0	0	0	0	0	0	0
GO:0034205	1	0.964484	0	1	beta-amyloid formation	BP	1	1	0	0	0	0	0	0	0	0
GO:0060314	1	0.964484	0	1	regulation of ryanodine-sensitive calcium-release channel activity	BP	1	1	0	0	0	0	0	0	0	0
GO:0060452	1	0.964484	0	1	positive regulation of cardiac muscle contraction	BP	1	1	0	0	0	0	0	0	0	0
GO:0015252	1	0.966693	0	1	hydrogen ion channel activity	MF	1	1	0	0	0	0	0	0	0	0
GO:0004676	1	0.972903	0	1	3-phosphoinositide-dependent protein kinase activity	MF	1	1	0	0	0	0	0	0	0	0
GO:0010594	1	0.972903	0	1	regulation of endothelial cell migration	BP	1	1	0	0	0	0	0	0	0	0
GO:0016505	1	0.959221	0	1	peptidase activator activity involved in apoptotic process	MF	1	1	0	0	0	0	0	0	0	0
GO:0046839	1	0.975908	0	1	phospholipid dephosphorylation	BP	1	1	0	0	0	0	0	0	0	0
GO:0006623	1	0.9594	0	1	protein targeting to vacuole	BP	1	1	0	0	0	0	0	0	0	0
GO:0045053	1	0.9594	0	1	protein retention in Golgi apparatus	BP	1	1	0	0	0	0	0	0	0	0
GO:0060988	1	0.9594	0	1	lipid tube assembly	BP	1	1	0	0	0	0	0	0	0	0
GO:0051683	1	0.960883	0	1	establishment of Golgi localization	BP	1	1	0	0	0	0	0	0	0	0
GO:0051835	1	0.960883	0	1	positive regulation of synapse structural plasticity	BP	1	1	0	0	0	0	0	0	0	0
GO:0060661	1	0.960883	0	1	submandibular salivary gland formation	BP	1	1	0	0	0	0	0	0	0	0
GO:0072384	1	0.960883	0	1	organelle transport along microtubule	BP	1	1	0	0	0	0	0	0	0	0
GO:0090135	1	0.960883	0	1	actin filament branching	BP	1	1	0	0	0	0	0	0	0	0
GO:0006607	1	0.961943	0	1	NLS-bearing protein import into nucleus	BP	1	1	0	0	0	0	0	0	0	0
GO:0016011	1	0.961943	0	1	dystroglycan complex	CC	1	1	0	0	0	0	0	0	0	0
GO:0021682	1	0.961943	0	1	nerve maturation	BP	1	1	0	0	0	0	0	0	0	0
GO:0004989	1	0.968011	0	1	octopamine receptor activity	MF	1	1	0	0	0	0	0	0	0	0
GO:0002043	1	0.962505	0	1	blood vessel endothelial cell proliferation involved in sprouting angiogenesis	BP	1	1	0	0	0	0	0	0	0	0
GO:0003130	1	0.962505	0	1	BMP signaling pathway involved in heart induction	BP	1	1	0	0	0	0	0	0	0	0
GO:0003308	1	0.962505	0	1	negative regulation of Wnt signaling pathway involved in heart development	BP	1	1	0	0	0	0	0	0	0	0
GO:0007500	1	0.962505	0	1	mesodermal cell fate determination	BP	1	1	0	0	0	0	0	0	0	0
GO:0010922	1	0.962505	0	1	positive regulation of phosphatase activity	BP	1	1	0	0	0	0	0	0	0	0
GO:0035125	1	0.962505	0	1	embryonic anal fin morphogenesis	BP	1	1	0	0	0	0	0	0	0	0
GO:0035469	1	0.962505	0	1	determination of pancreatic left/right asymmetry	BP	1	1	0	0	0	0	0	0	0	0
GO:0035630	1	0.962505	0	1	bone mineralization involved in bone maturation	BP	1	1	0	0	0	0	0	0	0	0
GO:0035990	1	0.962505	0	1	tendon cell differentiation	BP	1	1	0	0	0	0	0	0	0	0
GO:0035993	1	0.962505	0	1	deltoid tuberosity development	BP	1	1	0	0	0	0	0	0	0	0
GO:0042482	1	0.962505	0	1	positive regulation of odontogenesis	BP	1	1	0	0	0	0	0	0	0	0
GO:0045168	1	0.962505	0	1	cell-cell signaling involved in cell fate commitment	BP	1	1	0	0	0	0	0	0	0	0
GO:0048392	1	0.962505	0	1	intermediate mesodermal cell differentiation	BP	1	1	0	0	0	0	0	0	0	0
GO:0055020	1	0.962505	0	1	positive regulation of cardiac muscle fiber development	BP	1	1	0	0	0	0	0	0	0	0
GO:0060034	1	0.962505	0	1	notochord cell differentiation	BP	1	1	0	0	0	0	0	0	0	0
GO:0060128	1	0.962505	0	1	corticotropin hormone secreting cell differentiation	BP	1	1	0	0	0	0	0	0	0	0
GO:0060197	1	0.962505	0	1	cloacal septation	BP	1	1	0	0	0	0	0	0	0	0
GO:0060433	1	0.962505	0	1	bronchus development	BP	1	1	0	0	0	0	0	0	0	0
GO:0060440	1	0.962505	0	1	trachea formation	BP	1	1	0	0	0	0	0	0	0	0
GO:0060442	1	0.962505	0	1	branching involved in prostate gland morphogenesis	BP	1	1	0	0	0	0	0	0	0	0
GO:0060502	1	0.962505	0	1	epithelial cell proliferation involved in lung morphogenesis	BP	1	1	0	0	0	0	0	0	0	0
GO:0060503	1	0.962505	0	1	bud dilation involved in lung branching	BP	1	1	0	0	0	0	0	0	0	0
GO:0060592	1	0.962505	0	1	mammary gland formation	BP	1	1	0	0	0	0	0	0	0	0
GO:0060803	1	0.962505	0	1	BMP signaling pathway involved in mesodermal cell fate specification	BP	1	1	0	0	0	0	0	0	0	0
GO:0060804	1	0.962505	0	1	positive regulation of Wnt signaling pathway by BMP signaling pathway	BP	1	1	0	0	0	0	0	0	0	0
GO:0061047	1	0.962505	0	1	positive regulation of branching involved in lung morphogenesis	BP	1	1	0	0	0	0	0	0	0	0
GO:0061149	1	0.962505	0	1	BMP signaling pathway involved in ureter morphogenesis	BP	1	1	0	0	0	0	0	0	0	0
GO:0061151	1	0.962505	0	1	BMP signaling pathway involved in renal system segmentation	BP	1	1	0	0	0	0	0	0	0	0
GO:0061155	1	0.962505	0	1	pulmonary artery endothelial tube morphogenesis	BP	1	1	0	0	0	0	0	0	0	0
GO:0071729	1	0.962505	0	1	beak morphogenesis	BP	1	1	0	0	0	0	0	0	0	0
GO:0071893	1	0.962505	0	1	BMP signaling pathway involved in nephric duct formation	BP	1	1	0	0	0	0	0	0	0	0
GO:0071910	1	0.962505	0	1	determination of liver left/right asymmetry	BP	1	1	0	0	0	0	0	0	0	0
GO:0072097	1	0.962505	0	1	negative regulation of branch elongation involved in ureteric bud branching by BMP signaling pathway	BP	1	1	0	0	0	0	0	0	0	0
GO:0072101	1	0.962505	0	1	specification of ureteric bud anterior/posterior symmetry by BMP signaling pathway	BP	1	1	0	0	0	0	0	0	0	0
GO:0072138	1	0.962505	0	1	mesenchymal cell proliferation involved in ureteric bud development	BP	1	1	0	0	0	0	0	0	0	0
GO:0072161	1	0.962505	0	1	mesenchymal cell differentiation involved in kidney development	BP	1	1	0	0	0	0	0	0	0	0
GO:0072192	1	0.962505	0	1	ureter epithelial cell differentiation	BP	1	1	0	0	0	0	0	0	0	0
GO:0072198	1	0.962505	0	1	mesenchymal cell proliferation involved in ureter development	BP	1	1	0	0	0	0	0	0	0	0
GO:0072200	1	0.962505	0	1	negative regulation of mesenchymal cell proliferation involved in ureter development	BP	1	1	0	0	0	0	0	0	0	0
GO:0072205	1	0.962505	0	1	metanephric collecting duct development	BP	1	1	0	0	0	0	0	0	0	0
GO:0090184	1	0.962505	0	1	positive regulation of kidney development	BP	1	1	0	0	0	0	0	0	0	0
GO:0090194	1	0.962505	0	1	negative regulation of glomerulus development	BP	1	1	0	0	0	0	0	0	0	0
GO:2000005	1	0.962505	0	1	negative regulation of metanephric S-shaped body morphogenesis	BP	1	1	0	0	0	0	0	0	0	0
GO:2000007	1	0.962505	0	1	negative regulation of metanephric comma-shaped body morphogenesis	BP	1	1	0	0	0	0	0	0	0	0
GO:2000137	1	0.962505	0	1	negative regulation of cell proliferation involved in heart morphogenesis	BP	1	1	0	0	0	0	0	0	0	0
GO:2000726	1	0.962505	0	1	negative regulation of cardiac muscle cell differentiation	BP	1	1	0	0	0	0	0	0	0	0
GO:0016277	1	0.959243	0	1	[myelin basic protein]-arginine N-methyltransferase activity	MF	1	1	0	0	0	0	0	0	0	0
GO:0035241	1	0.959243	0	1	protein-arginine omega-N monomethyltransferase activity	MF	1	1	0	0	0	0	0	0	0	0
GO:0044020	1	0.959243	0	1	histone methyltransferase activity (H4-R3 specific)	MF	1	1	0	0	0	0	0	0	0	0
GO:0034593	1	0.959517	0	1	phosphatidylinositol bisphosphate phosphatase activity	MF	1	1	0	0	0	0	0	0	0	0
GO:0043812	1	0.959517	0	1	phosphatidylinositol-4-phosphate phosphatase activity	MF	1	1	0	0	0	0	0	0	0	0
GO:0030948	1	0.966517	0	1	negative regulation of vascular endothelial growth factor receptor signaling pathway	BP	1	1	0	0	0	0	0	0	0	0
GO:0032688	1	0.966517	0	1	negative regulation of interferon-beta production	BP	1	1	0	0	0	0	0	0	0	0
GO:0032717	1	0.966517	0	1	negative regulation of interleukin-8 production	BP	1	1	0	0	0	0	0	0	0	0
GO:0060339	1	0.966517	0	1	negative regulation of type I interferon-mediated signaling pathway	BP	1	1	0	0	0	0	0	0	0	0
GO:0018192	1	0.961565	0	1	enzyme active site formation via L-cysteine persulfide	BP	1	1	0	0	0	0	0	0	0	0
GO:0042292	1	0.961565	0	1	URM1 activating enzyme activity	MF	1	1	0	0	0	0	0	0	0	0
GO:0003401	1	0.973961	0	1	axis elongation	BP	1	1	0	0	0	0	0	0	0	0
GO:0003945	1	0.963088	0	1	N-acetyllactosamine synthase activity	MF	1	1	0	0	0	0	0	0	0	0
GO:0031848	1	0.963088	0	1	protection from non-homologous end joining at telomere	BP	1	1	0	0	0	0	0	0	0	0
GO:0048239	1	0.963088	0	1	negative regulation of DNA recombination at telomere	BP	1	1	0	0	0	0	0	0	0	0
GO:0016301	1	1.84384e-09	4	925	kinase activity	MF	1	1.73561e-05	0	0	2	0	0	0	3	0
GO:0003230	1	0.959251	0	1	cardiac atrium development	BP	1	1	0	0	0	0	0	0	0	0
GO:0016361	1	0.959251	0	1	activin receptor activity, type I	MF	1	1	0	0	0	0	0	0	0	0
GO:0035124	1	0.959251	0	1	embryonic caudal fin morphogenesis	BP	1	1	0	0	0	0	0	0	0	0
GO:0035462	1	0.959251	0	1	determination of left/right asymmetry in diencephalon	BP	1	1	0	0	0	0	0	0	0	0
GO:0046588	1	0.959251	0	1	negative regulation of calcium-dependent cell-cell adhesion	BP	1	1	0	0	0	0	0	0	0	0
GO:0048179	1	0.959251	0	1	activin receptor complex	CC	1	1	0	0	0	0	0	0	0	0
GO:0061445	1	0.959251	0	1	endocardial cushion cell fate commitment	BP	1	1	0	0	0	0	0	0	0	0
GO:0070724	1	0.959251	0	1	BMP receptor complex	CC	1	1	0	0	0	0	0	0	0	0
GO:2000017	1	0.959251	0	1	positive regulation of determination of dorsal identity	BP	1	1	0	0	0	0	0	0	0	0
GO:0002456	1	0.959233	0	1	T cell mediated immunity	BP	1	1	0	0	0	0	0	0	0	0
GO:0030595	1	0.959233	0	1	leukocyte chemotaxis	BP	1	1	0	0	0	0	0	0	0	0
GO:0033364	1	0.959233	0	1	mast cell secretory granule organization	BP	1	1	0	0	0	0	0	0	0	0
GO:0061321	1	0.970603	0	1	garland nephrocyte differentiation	BP	1	1	0	0	0	0	0	0	0	0
GO:0097206	1	0.970603	0	1	nephrocyte filtration	BP	1	1	0	0	0	0	0	0	0	0
GO:0005656	1	0.959261	0	1	nuclear pre-replicative complex	CC	1	1	0	0	0	0	0	0	0	0
GO:0006277	1	0.959261	0	1	DNA amplification	BP	1	1	0	0	0	0	0	0	0	0
GO:0005610	1	0.968357	0	1	laminin-5 complex	CC	1	1	0	0	0	0	0	0	0	0
GO:0004033	1	0.960093	0	1	aldo-keto reductase (NADP) activity	MF	1	1	0	0	0	0	0	0	0	0
GO:0005926	1	0.969935	0	1	connecting hemi-adherens junction	CC	1	1	0	0	0	0	0	0	0	0
GO:0046166	1	0.962325	0	1	glyceraldehyde-3-phosphate biosynthetic process	BP	1	1	0	0	0	0	0	0	0	0
GO:0022885	1	0.965507	0	1	bacteriocin transmembrane transporter activity	MF	1	1	0	0	0	0	0	0	0	0
GO:0004575	1	0.976605	0	1	sucrose alpha-glucosidase activity	MF	1	1	0	0	0	0	0	0	0	0
GO:0035032	1	0.959474	0	1	phosphatidylinositol 3-kinase complex, class III	CC	1	1	0	0	0	0	0	0	0	0
GO:0003142	1	0.959244	0	1	cardiogenic plate morphogenesis	BP	1	1	0	0	0	0	0	0	0	0
GO:0003144	1	0.959244	0	1	embryonic heart tube formation	BP	1	1	0	0	0	0	0	0	0	0
GO:0030859	1	0.959244	0	1	polarized epithelial cell differentiation	BP	1	1	0	0	0	0	0	0	0	0
GO:0061032	1	0.959244	0	1	visceral serous pericardium development	BP	1	1	0	0	0	0	0	0	0	0
GO:0061325	1	0.959244	0	1	cell proliferation involved in outflow tract morphogenesis	BP	1	1	0	0	0	0	0	0	0	0
GO:0071908	1	0.959244	0	1	determination of intestine left/right asymmetry	BP	1	1	0	0	0	0	0	0	0	0
GO:2000763	1	0.959244	0	1	positive regulation of transcription from RNA polymerase II promoter involved in norepinephrine biosynthetic process	BP	1	1	0	0	0	0	0	0	0	0
GO:2000764	1	0.959244	0	1	positive regulation of semaphorin-plexin signaling pathway involved in outflow tract morphogenesis	BP	1	1	0	0	0	0	0	0	0	0
GO:0006382	1	0.972558	0	1	adenosine to inosine editing	BP	1	1	0	0	0	0	0	0	0	0
GO:0060547	1	0.95928	0	1	negative regulation of necrotic cell death	BP	1	1	0	0	0	0	0	0	0	0
GO:0031998	1	0.959327	0	1	regulation of fatty acid beta-oxidation	BP	1	1	0	0	0	0	0	0	0	0
GO:0035122	1	0.959278	0	1	embryonic medial fin morphogenesis	BP	1	1	0	0	0	0	0	0	0	0
GO:0090497	1	0.959278	0	1	mesenchymal cell migration	BP	1	1	0	0	0	0	0	0	0	0
GO:0044325	1	0.977111	0	1	ion channel binding	MF	1	1	0	0	0	0	0	0	0	0
GO:0009032	1	0.974182	0	1	thymidine phosphorylase activity	MF	1	1	0	0	0	0	0	0	0	0
GO:0046562	1	0.975431	0	1	glucose oxidase activity	MF	1	1	0	0	0	0	0	0	0	0
GO:0009616	1	0.971477	0	1	virus induced gene silencing	BP	1	1	0	0	0	0	0	0	0	0
GO:0009850	1	0.971477	0	1	auxin metabolic process	BP	1	1	0	0	0	0	0	0	0	0
GO:0010218	1	0.971477	0	1	response to far red light	BP	1	1	0	0	0	0	0	0	0	0
GO:0048830	1	0.971477	0	1	adventitious root development	BP	1	1	0	0	0	0	0	0	0	0
GO:0034696	1	0.959242	0	1	response to prostaglandin F	BP	1	1	0	0	0	0	0	0	0	0
GO:0045939	1	0.959242	0	1	negative regulation of steroid metabolic process	BP	1	1	0	0	0	0	0	0	0	0
GO:0003992	1	0.98553	0	1	N2-acetyl-L-ornithine:2-oxoglutarate 5-aminotransferase activity	MF	1	1	0	0	0	0	0	0	0	0
GO:0004150	1	0.98553	0	1	dihydroneopterin aldolase activity	MF	1	1	0	0	0	0	0	0	0	0
GO:0008705	1	0.98553	0	1	methionine synthase activity	MF	1	1	0	0	0	0	0	0	0	0
GO:0015499	1	0.98553	0	1	formate transmembrane transporter activity	MF	1	1	0	0	0	0	0	0	0	0
GO:0042558	1	0.98553	0	1	pteridine-containing compound metabolic process	BP	1	1	0	0	0	0	0	0	0	0
GO:0043825	1	0.98553	0	1	succinylornithine transaminase activity	MF	1	1	0	0	0	0	0	0	0	0
GO:0047834	1	0.98553	0	1	D-threo-aldose 1-dehydrogenase activity	MF	1	1	0	0	0	0	0	0	0	0
GO:0070822	1	0.98553	0	1	Sin3-type complex	CC	1	1	0	0	0	0	0	0	0	0
GO:0003848	1	0.981592	0	1	2-amino-4-hydroxy-6-hydroxymethyldihydropteridine diphosphokinase activity	MF	1	1	0	0	0	0	0	0	0	0
GO:0034228	1	0.981592	0	1	ethanolamine transmembrane transporter activity	MF	1	1	0	0	0	0	0	0	0	0
GO:0048561	1	0.977075	0	1	establishment of organ orientation	BP	1	1	0	0	0	0	0	0	0	0
GO:0048924	1	0.977075	0	1	posterior lateral line neuromast mantle cell differentiation	BP	1	1	0	0	0	0	0	0	0	0
GO:0060040	1	0.977075	0	1	retinal bipolar neuron differentiation	BP	1	1	0	0	0	0	0	0	0	0
GO:0072086	1	0.977075	0	1	specification of loop of Henle identity	BP	1	1	0	0	0	0	0	0	0	0
GO:0072272	1	0.977075	0	1	proximal/distal pattern formation involved in metanephric nephron development	BP	1	1	0	0	0	0	0	0	0	0
GO:0008625	1	0.959244	0	1	extrinsic apoptotic signaling pathway via death domain receptors	BP	1	1	0	0	0	0	0	0	0	0
GO:0030264	1	0.959244	0	1	nuclear fragmentation involved in apoptotic nuclear change	BP	1	1	0	0	0	0	0	0	0	0
GO:0009640	1	0.984087	0	1	photomorphogenesis	BP	1	1	0	0	0	0	0	0	0	0
GO:0009908	1	0.984087	0	1	flower development	BP	1	1	0	0	0	0	0	0	0	0
GO:0010305	1	0.984087	0	1	leaf vascular tissue pattern formation	BP	1	1	0	0	0	0	0	0	0	0
GO:0042398	1	0.984087	0	1	cellular modified amino acid biosynthetic process	BP	1	1	0	0	0	0	0	0	0	0
GO:0045303	1	0.984087	0	1	diaminobutyrate-2-oxoglutarate transaminase activity	MF	1	1	0	0	0	0	0	0	0	0
GO:0048001	1	0.984087	0	1	erythrose-4-phosphate dehydrogenase activity	MF	1	1	0	0	0	0	0	0	0	0
GO:0048364	1	0.984087	0	1	root development	BP	1	1	0	0	0	0	0	0	0	0
GO:0005916	1	0.974664	0	1	fascia adherens	CC	1	1	0	0	0	0	0	0	0	0
GO:0009270	1	0.973386	0	1	response to humidity	BP	1	1	0	0	0	0	0	0	0	0
GO:0003208	1	0.977457	0	1	cardiac ventricle morphogenesis	BP	1	1	0	0	0	0	0	0	0	0
GO:0004874	1	0.977457	0	1	aryl hydrocarbon receptor activity	MF	1	1	0	0	0	0	0	0	0	0
GO:0015144	1	0.977457	0	1	carbohydrate transmembrane transporter activity	MF	1	1	0	0	0	0	0	0	0	0
GO:0016743	1	0.98295	0	1	carboxyl- or carbamoyltransferase activity	MF	1	1	0	0	0	0	0	0	0	0
GO:0045948	1	0.981631	0	1	positive regulation of translational initiation	BP	1	1	0	0	0	0	0	0	0	0
GO:0046963	1	0.95983	0	1	3'-phosphoadenosine 5'-phosphosulfate transport	BP	1	1	0	0	0	0	0	0	0	0
GO:0046964	1	0.95983	0	1	3'-phosphoadenosine 5'-phosphosulfate transmembrane transporter activity	MF	1	1	0	0	0	0	0	0	0	0
GO:0008381	1	0.983498	0	1	mechanically-gated ion channel activity	MF	1	1	0	0	0	0	0	0	0	0
GO:0030488	1	0.983498	0	1	tRNA methylation	BP	1	1	0	0	0	0	0	0	0	0
GO:0047206	1	0.983498	0	1	UDP-N-acetylmuramoylpentapeptide-lysine N6-alanyltransferase activity	MF	1	1	0	0	0	0	0	0	0	0
GO:0008074	1	0.959187	0	1	guanylate cyclase complex, soluble	CC	1	1	0	0	0	0	0	0	0	0
GO:0043167	1	0.959187	0	1	ion binding	MF	1	1	0	0	0	0	0	0	0	0
GO:0008833	1	0.975414	0	1	deoxyribonuclease IV (phage-T4-induced) activity	MF	1	1	0	0	0	0	0	0	0	0
GO:0016401	1	0.980291	0	1	palmitoyl-CoA oxidase activity	MF	1	1	0	0	0	0	0	0	0	0
GO:0019761	1	0.980291	0	1	glucosinolate biosynthetic process	BP	1	1	0	0	0	0	0	0	0	0
GO:0032260	1	0.980291	0	1	response to jasmonic acid stimulus involved in jasmonic acid and ethylene-dependent systemic resistance	BP	1	1	0	0	0	0	0	0	0	0
GO:0080066	1	0.980291	0	1	3-methylthiopropyl-desulfoglucosinolate sulfotransferase activity	MF	1	1	0	0	0	0	0	0	0	0
GO:0080067	1	0.980291	0	1	4-methylthiobutyl-desulfoglucosinolate sulfotransferase activity	MF	1	1	0	0	0	0	0	0	0	0
GO:0080068	1	0.980291	0	1	5-methylthiopentyl-desulfoglucosinolate sulfotransferase activity	MF	1	1	0	0	0	0	0	0	0	0
GO:0080069	1	0.980291	0	1	7-methylthioheptyl-desulfoglucosinolate sulfotransferase activity	MF	1	1	0	0	0	0	0	0	0	0
GO:0080070	1	0.980291	0	1	8-methylthiooctyl-desulfoglucosinolate sulfotransferase activity	MF	1	1	0	0	0	0	0	0	0	0
GO:0080071	1	0.980291	0	1	indol-3-yl-methyl-desulfoglucosinolate sulfotransferase activity	MF	1	1	0	0	0	0	0	0	0	0
GO:0045795	1	0.95941	0	1	positive regulation of cell volume	BP	1	1	0	0	0	0	0	0	0	0
GO:0005614	1	0.971288	0	1	interstitial matrix	CC	1	1	0	0	0	0	0	0	0	0
GO:0002213	1	0.976247	0	1	defense response to insect	BP	1	1	0	0	0	0	0	0	0	0
GO:0018676	1	0.976247	0	1	(S)-limonene 7-monooxygenase activity	MF	1	1	0	0	0	0	0	0	0	0
GO:0033773	1	0.976247	0	1	isoflavone 2'-hydroxylase activity	MF	1	1	0	0	0	0	0	0	0	0
GO:0007295	1	0.962708	0	1	growth of a germarium-derived egg chamber	BP	1	1	0	0	0	0	0	0	0	0
GO:0004324	1	0.969401	0	1	ferredoxin-NADP+ reductase activity	MF	1	1	0	0	0	0	0	0	0	0
GO:0015491	1	0.970495	0	1	cation:cation antiporter activity	MF	1	1	0	0	0	0	0	0	0	0
GO:0010522	1	0.96682	0	1	regulation of calcium ion transport into cytosol	BP	1	1	0	0	0	0	0	0	0	0
GO:0015175	1	0.96682	0	1	neutral amino acid transmembrane transporter activity	MF	1	1	0	0	0	0	0	0	0	0
GO:0015180	1	0.96682	0	1	L-alanine transmembrane transporter activity	MF	1	1	0	0	0	0	0	0	0	0
GO:0015193	1	0.96682	0	1	L-proline transmembrane transporter activity	MF	1	1	0	0	0	0	0	0	0	0
GO:0015194	1	0.96682	0	1	L-serine transmembrane transporter activity	MF	1	1	0	0	0	0	0	0	0	0
GO:0015195	1	0.96682	0	1	L-threonine transmembrane transporter activity	MF	1	1	0	0	0	0	0	0	0	0
GO:0034590	1	0.96682	0	1	L-hydroxyproline transmembrane transporter activity	MF	1	1	0	0	0	0	0	0	0	0
GO:0097038	1	0.96682	0	1	perinuclear endoplasmic reticulum	CC	1	1	0	0	0	0	0	0	0	0
GO:0005010	1	0.977878	0	1	insulin-like growth factor-activated receptor activity	MF	1	1	0	0	0	0	0	0	0	0
GO:0051389	1	0.977878	0	1	inactivation of MAPKK activity	BP	1	1	0	0	0	0	0	0	0	0
GO:0071469	1	0.977878	0	1	cellular response to alkaline pH	BP	1	1	0	0	0	0	0	0	0	0
GO:0090031	1	0.977878	0	1	positive regulation of steroid hormone biosynthetic process	BP	1	1	0	0	0	0	0	0	0	0
GO:0000711	1	0.974457	0	1	meiotic DNA repair synthesis	BP	1	1	0	0	0	0	0	0	0	0
GO:0061458	1	0.974457	0	1	reproductive system development	BP	1	1	0	0	0	0	0	0	0	0
GO:0016488	1	0.971509	0	1	farnesol catabolic process	BP	1	1	0	0	0	0	0	0	0	0
GO:0045550	1	0.971509	0	1	geranylgeranyl reductase activity	MF	1	1	0	0	0	0	0	0	0	0
GO:0047718	1	0.971509	0	1	indanol dehydrogenase activity	MF	1	1	0	0	0	0	0	0	0	0
GO:0030586	1	0.959601	0	1	[methionine synthase] reductase activity	MF	1	1	0	0	0	0	0	0	0	0
GO:0031077	1	0.981612	0	1	post-embryonic camera-type eye development	BP	1	1	0	0	0	0	0	0	0	0
GO:0043480	1	0.981612	0	1	pigment accumulation in tissues	BP	1	1	0	0	0	0	0	0	0	0
GO:0050104	1	0.964933	0	1	L-gulonate 3-dehydrogenase activity	MF	1	1	0	0	0	0	0	0	0	0
GO:0002318	1	0.959243	0	1	myeloid progenitor cell differentiation	BP	1	1	0	0	0	0	0	0	0	0
GO:0071336	1	0.959243	0	1	regulation of hair follicle cell proliferation	BP	1	1	0	0	0	0	0	0	0	0
GO:2000872	1	0.959243	0	1	positive regulation of progesterone secretion	BP	1	1	0	0	0	0	0	0	0	0
GO:0004118	1	0.969357	0	1	cGMP-stimulated cyclic-nucleotide phosphodiesterase activity	MF	1	1	0	0	0	0	0	0	0	0
GO:0033159	1	0.969357	0	1	negative regulation of protein import into nucleus, translocation	BP	1	1	0	0	0	0	0	0	0	0
GO:0036006	1	0.969357	0	1	cellular response to macrophage colony-stimulating factor stimulus	BP	1	1	0	0	0	0	0	0	0	0
GO:0043117	1	0.969357	0	1	positive regulation of vascular permeability	BP	1	1	0	0	0	0	0	0	0	0
GO:0046069	1	0.969357	0	1	cGMP catabolic process	BP	1	1	0	0	0	0	0	0	0	0
GO:0071321	1	0.969357	0	1	cellular response to cGMP	BP	1	1	0	0	0	0	0	0	0	0
GO:0019200	1	0.984481	0	1	carbohydrate kinase activity	MF	1	1	0	0	0	0	0	0	0	0
GO:0047348	1	0.984481	0	1	glycerol-3-phosphate cytidylyltransferase activity	MF	1	1	0	0	0	0	0	0	0	0
GO:0097171	1	0.984481	0	1	ADP-L-glycero-beta-D-manno-heptose biosynthetic process	BP	1	1	0	0	0	0	0	0	0	0
GO:0002327	1	0.959237	0	1	immature B cell differentiation	BP	1	1	0	0	0	0	0	0	0	0
GO:0002904	1	0.959237	0	1	positive regulation of B cell apoptotic process	BP	1	1	0	0	0	0	0	0	0	0
GO:2000973	1	0.959237	0	1	regulation of pro-B cell differentiation	BP	1	1	0	0	0	0	0	0	0	0
GO:0033608	1	0.964047	0	1	formyl-CoA transferase activity	MF	1	1	0	0	0	0	0	0	0	0
GO:0050907	1	0.966269	0	1	detection of chemical stimulus involved in sensory perception	BP	1	1	0	0	0	0	0	0	0	0
GO:0071683	1	0.966269	0	1	sensory dendrite	CC	1	1	0	0	0	0	0	0	0	0
GO:0007482	1	0.961896	0	1	haltere development	BP	1	1	0	0	0	0	0	0	0	0
GO:0003957	1	0.959243	0	1	NAD(P)+ transhydrogenase (B-specific) activity	MF	1	1	0	0	0	0	0	0	0	0
GO:0007100	1	0.959258	0	1	mitotic centrosome separation	BP	1	1	0	0	0	0	0	0	0	0
GO:0009428	1	0.984067	0	1	bacterial-type flagellum basal body, distal rod, P ring	CC	1	1	0	0	0	0	0	0	0	0
GO:0016879	1	0.984067	0	1	ligase activity, forming carbon-nitrogen bonds	MF	1	1	0	0	0	0	0	0	0	0
GO:0035069	1	0.975133	0	1	larval midgut histolysis	BP	1	1	0	0	0	0	0	0	0	0
GO:0006850	1	0.974508	0	1	mitochondrial pyruvate transport	BP	1	1	0	0	0	0	0	0	0	0
GO:0050833	1	0.974508	0	1	pyruvate transmembrane transporter activity	MF	1	1	0	0	0	0	0	0	0	0
GO:0001839	1	0.985213	0	1	neural plate morphogenesis	BP	1	1	0	0	0	0	0	0	0	0
GO:0005539	1	0.985213	0	1	glycosaminoglycan binding	MF	1	1	0	0	0	0	0	0	0	0
GO:0007228	1	0.985213	0	1	positive regulation of hh target transcription factor activity	BP	1	1	0	0	0	0	0	0	0	0
GO:0010465	1	0.985213	0	1	nerve growth factor receptor activity	MF	1	1	0	0	0	0	0	0	0	0
GO:0019333	1	0.985213	0	1	denitrification pathway	BP	1	1	0	0	0	0	0	0	0	0
GO:0021938	1	0.985213	0	1	smoothened signaling pathway involved in regulation of cerebellar granule cell precursor cell proliferation	BP	1	1	0	0	0	0	0	0	0	0
GO:0030704	1	0.985213	0	1	vitelline membrane formation	BP	1	1	0	0	0	0	0	0	0	0
GO:0030947	1	0.985213	0	1	regulation of vascular endothelial growth factor receptor signaling pathway	BP	1	1	0	0	0	0	0	0	0	0
GO:0035143	1	0.985213	0	1	caudal fin morphogenesis	BP	1	1	0	0	0	0	0	0	0	0
GO:0042490	1	0.985213	0	1	mechanoreceptor differentiation	BP	1	1	0	0	0	0	0	0	0	0
GO:0042694	1	0.985213	0	1	muscle cell fate specification	BP	1	1	0	0	0	0	0	0	0	0
GO:0043237	1	0.985213	0	1	laminin-1 binding	MF	1	1	0	0	0	0	0	0	0	0
GO:0043369	1	0.985213	0	1	CD4-positive or CD8-positive, alpha-beta T cell lineage commitment	BP	1	1	0	0	0	0	0	0	0	0
GO:0046639	1	0.985213	0	1	negative regulation of alpha-beta T cell differentiation	BP	1	1	0	0	0	0	0	0	0	0
GO:0048011	1	0.985213	0	1	neurotrophin TRK receptor signaling pathway	BP	1	1	0	0	0	0	0	0	0	0
GO:0048074	1	0.985213	0	1	negative regulation of eye pigmentation	BP	1	1	0	0	0	0	0	0	0	0
GO:0048643	1	0.985213	0	1	positive regulation of skeletal muscle tissue development	BP	1	1	0	0	0	0	0	0	0	0
GO:0048795	1	0.985213	0	1	swim bladder morphogenesis	BP	1	1	0	0	0	0	0	0	0	0
GO:0050810	1	0.985213	0	1	regulation of steroid biosynthetic process	BP	1	1	0	0	0	0	0	0	0	0
GO:0060220	1	0.985213	0	1	camera-type eye photoreceptor cell fate commitment	BP	1	1	0	0	0	0	0	0	0	0
GO:0060428	1	0.985213	0	1	lung epithelium development	BP	1	1	0	0	0	0	0	0	0	0
GO:0060458	1	0.985213	0	1	right lung development	BP	1	1	0	0	0	0	0	0	0	0
GO:0060459	1	0.985213	0	1	left lung development	BP	1	1	0	0	0	0	0	0	0	0
GO:0060516	1	0.985213	0	1	primary prostatic bud elongation	BP	1	1	0	0	0	0	0	0	0	0
GO:0060662	1	0.985213	0	1	salivary gland cavitation	BP	1	1	0	0	0	0	0	0	0	0
GO:0060685	1	0.985213	0	1	regulation of prostatic bud formation	BP	1	1	0	0	0	0	0	0	0	0
GO:0060738	1	0.985213	0	1	epithelial-mesenchymal signaling involved in prostate gland development	BP	1	1	0	0	0	0	0	0	0	0
GO:0060769	1	0.985213	0	1	positive regulation of epithelial cell proliferation involved in prostate gland development	BP	1	1	0	0	0	0	0	0	0	0
GO:0060782	1	0.985213	0	1	regulation of mesenchymal cell proliferation involved in prostate gland development	BP	1	1	0	0	0	0	0	0	0	0
GO:0060783	1	0.985213	0	1	mesenchymal smoothened signaling pathway involved in prostate gland development	BP	1	1	0	0	0	0	0	0	0	0
GO:0061035	1	0.985213	0	1	regulation of cartilage development	BP	1	1	0	0	0	0	0	0	0	0
GO:0061053	1	0.985213	0	1	somite development	BP	1	1	0	0	0	0	0	0	0	0
GO:0061189	1	0.985213	0	1	positive regulation of sclerotome development	BP	1	1	0	0	0	0	0	0	0	0
GO:0072498	1	0.985213	0	1	embryonic skeletal joint development	BP	1	1	0	0	0	0	0	0	0	0
GO:0080125	1	0.985213	0	1	multicellular structure septum development	BP	1	1	0	0	0	0	0	0	0	0
GO:1900180	1	0.985213	0	1	regulation of protein localization to nucleus	BP	1	1	0	0	0	0	0	0	0	0
GO:2000062	1	0.985213	0	1	negative regulation of ureter smooth muscle cell differentiation	BP	1	1	0	0	0	0	0	0	0	0
GO:2000063	1	0.985213	0	1	positive regulation of ureter smooth muscle cell differentiation	BP	1	1	0	0	0	0	0	0	0	0
GO:2000357	1	0.985213	0	1	negative regulation of kidney smooth muscle cell differentiation	BP	1	1	0	0	0	0	0	0	0	0
GO:2000358	1	0.985213	0	1	positive regulation of kidney smooth muscle cell differentiation	BP	1	1	0	0	0	0	0	0	0	0
GO:0009316	1	0.979723	0	1	3-isopropylmalate dehydratase complex	CC	1	1	0	0	0	0	0	0	0	0
GO:0043412	1	0.968135	0	1	macromolecule modification	BP	1	1	0	0	0	0	0	0	0	0
GO:0035193	1	0.975449	0	1	larval central nervous system remodeling	BP	1	1	0	0	0	0	0	0	0	0
GO:0036033	1	0.975449	0	1	mediator complex binding	MF	1	1	0	0	0	0	0	0	0	0
GO:0003012	1	0.959421	0	1	muscle system process	BP	1	1	0	0	0	0	0	0	0	0
GO:0050681	1	0.959345	0	1	androgen receptor binding	MF	1	1	0	0	0	0	0	0	0	0
GO:0035006	1	0.962692	0	1	melanization defense response	BP	1	1	0	0	0	0	0	0	0	0
GO:0000114	1	0.979798	0	1	NA	NA	1	1	0	0	0	0	0	0	0	0
GO:0008899	1	0.979798	0	1	homoserine O-succinyltransferase activity	MF	1	1	0	0	0	0	0	0	0	0
GO:0019281	1	0.979798	0	1	L-methionine biosynthetic process from homoserine via O-succinyl-L-homoserine and cystathionine	BP	1	1	0	0	0	0	0	0	0	0
GO:0032453	1	0.959243	0	1	histone demethylase activity (H3-K4 specific)	MF	1	1	0	0	0	0	0	0	0	0
GO:0009163	1	0.984461	0	1	nucleoside biosynthetic process	BP	1	1	0	0	0	0	0	0	0	0
GO:0015970	1	0.984461	0	1	guanosine tetraphosphate biosynthetic process	BP	1	1	0	0	0	0	0	0	0	0
GO:0015974	1	0.984461	0	1	guanosine pentaphosphate catabolic process	BP	1	1	0	0	0	0	0	0	0	0
GO:0032474	1	0.984461	0	1	otolith morphogenesis	BP	1	1	0	0	0	0	0	0	0	0
GO:0043752	1	0.984461	0	1	adenosylcobinamide kinase activity	MF	1	1	0	0	0	0	0	0	0	0
GO:0050840	1	0.984461	0	1	extracellular matrix binding	MF	1	1	0	0	0	0	0	0	0	0
GO:0051188	1	0.984461	0	1	cofactor biosynthetic process	BP	1	1	0	0	0	0	0	0	0	0
GO:0003056	1	0.975766	0	1	regulation of vascular smooth muscle contraction	BP	1	1	0	0	0	0	0	0	0	0
GO:0004728	1	0.975766	0	1	receptor signaling protein tyrosine phosphatase activity	MF	1	1	0	0	0	0	0	0	0	0
GO:0034111	1	0.975766	0	1	negative regulation of homotypic cell-cell adhesion	BP	1	1	0	0	0	0	0	0	0	0
GO:0036289	1	0.975766	0	1	peptidyl-serine autophosphorylation	BP	1	1	0	0	0	0	0	0	0	0
GO:0043539	1	0.975766	0	1	protein serine/threonine kinase activator activity	MF	1	1	0	0	0	0	0	0	0	0
GO:0048313	1	0.975766	0	1	Golgi inheritance	BP	1	1	0	0	0	0	0	0	0	0
GO:0060711	1	0.975766	0	1	labyrinthine layer development	BP	1	1	0	0	0	0	0	0	0	0
GO:0004966	1	0.971652	0	1	galanin receptor activity	MF	1	1	0	0	0	0	0	0	0	0
GO:0007419	1	0.962317	0	1	ventral cord development	BP	1	1	0	0	0	0	0	0	0	0
GO:0045610	1	0.962317	0	1	regulation of hemocyte differentiation	BP	1	1	0	0	0	0	0	0	0	0
GO:0048803	1	0.962317	0	1	imaginal disc-derived male genitalia morphogenesis	BP	1	1	0	0	0	0	0	0	0	0
GO:0009597	1	0.983517	0	1	detection of virus	BP	1	1	0	0	0	0	0	0	0	0
GO:0047938	1	0.983517	0	1	glucose-6-phosphate 1-epimerase activity	MF	1	1	0	0	0	0	0	0	0	0
GO:0005178	1	0.97186	0	1	integrin binding	MF	1	1	0	0	0	0	0	0	0	0
GO:0033627	1	0.97186	0	1	cell adhesion mediated by integrin	BP	1	1	0	0	0	0	0	0	0	0
GO:0009299	1	0.974337	0	1	mRNA transcription	BP	1	1	0	0	0	0	0	0	0	0
GO:0010803	1	0.974337	0	1	regulation of tumor necrosis factor-mediated signaling pathway	BP	1	1	0	0	0	0	0	0	0	0
GO:0035332	1	0.974337	0	1	positive regulation of hippo signaling	BP	1	1	0	0	0	0	0	0	0	0
GO:0061072	1	0.974337	0	1	iris morphogenesis	BP	1	1	0	0	0	0	0	0	0	0
GO:0007307	1	0.970588	0	1	eggshell chorion gene amplification	BP	1	1	0	0	0	0	0	0	0	0
GO:0047497	1	0.967221	0	1	mitochondrion transport along microtubule	BP	1	1	0	0	0	0	0	0	0	0
GO:0048917	1	0.967221	0	1	posterior lateral line ganglion development	BP	1	1	0	0	0	0	0	0	0	0
GO:0048918	1	0.967221	0	1	posterior lateral line nerve development	BP	1	1	0	0	0	0	0	0	0	0
GO:0048213	1	0.959323	0	1	Golgi vesicle prefusion complex stabilization	BP	1	1	0	0	0	0	0	0	0	0
GO:0031134	1	0.975046	0	1	sister chromatid biorientation	BP	1	1	0	0	0	0	0	0	0	0
GO:0035189	1	0.975046	0	1	Rb-E2F complex	CC	1	1	0	0	0	0	0	0	0	0
GO:0043550	1	0.975046	0	1	regulation of lipid kinase activity	BP	1	1	0	0	0	0	0	0	0	0
GO:0071922	1	0.975046	0	1	regulation of cohesin localization to chromatin	BP	1	1	0	0	0	0	0	0	0	0
GO:0071930	1	0.975046	0	1	negative regulation of transcription involved in G1/S transition of mitotic cell cycle	BP	1	1	0	0	0	0	0	0	0	0
GO:0035517	1	0.974319	0	1	PR-DUB complex	CC	1	1	0	0	0	0	0	0	0	0
GO:0035522	1	0.974319	0	1	monoubiquitinated histone H2A deubiquitination	BP	1	1	0	0	0	0	0	0	0	0
GO:0006576	1	0.972102	0	1	cellular biogenic amine metabolic process	BP	1	1	0	0	0	0	0	0	0	0
GO:0006196	1	0.961068	0	1	AMP catabolic process	BP	1	1	0	0	0	0	0	0	0	0
GO:0046086	1	0.961068	0	1	adenosine biosynthetic process	BP	1	1	0	0	0	0	0	0	0	0
GO:0090249	1	0.966062	0	1	regulation of cell motility involved in somitogenic axis elongation	BP	1	1	0	0	0	0	0	0	0	0
GO:0000308	1	0.984028	0	1	cytoplasmic cyclin-dependent protein kinase holoenzyme complex	CC	1	1	0	0	0	0	0	0	0	0
GO:0018395	1	0.962676	0	1	peptidyl-lysine hydroxylation to 5-hydroxy-L-lysine	BP	1	1	0	0	0	0	0	0	0	0
GO:0033746	1	0.962676	0	1	histone demethylase activity (H3-R2 specific)	MF	1	1	0	0	0	0	0	0	0	0
GO:0033749	1	0.962676	0	1	histone demethylase activity (H4-R3 specific)	MF	1	1	0	0	0	0	0	0	0	0
GO:0048024	1	0.962676	0	1	regulation of mRNA splicing, via spliceosome	BP	1	1	0	0	0	0	0	0	0	0
GO:0070815	1	0.962676	0	1	peptidyl-lysine 5-dioxygenase activity	MF	1	1	0	0	0	0	0	0	0	0
GO:0000325	1	0.985332	0	1	plant-type vacuole	CC	1	1	0	0	0	0	0	0	0	0
GO:0035238	1	0.974768	0	1	vitamin A biosynthetic process	BP	1	1	0	0	0	0	0	0	0	0
GO:0043367	1	0.969067	0	1	CD4-positive, alpha-beta T cell differentiation	BP	1	1	0	0	0	0	0	0	0	0
GO:0043374	1	0.969067	0	1	CD8-positive, alpha-beta T cell differentiation	BP	1	1	0	0	0	0	0	0	0	0
GO:0061056	1	0.969067	0	1	sclerotome development	BP	1	1	0	0	0	0	0	0	0	0
GO:0032119	1	0.960138	0	1	sequestering of zinc ion	BP	1	1	0	0	0	0	0	0	0	0
GO:0009584	1	0.959214	0	1	detection of visible light	BP	1	1	0	0	0	0	0	0	0	0
GO:0034595	1	0.959214	0	1	phosphatidylinositol phosphate 5-phosphatase activity	MF	1	1	0	0	0	0	0	0	0	0
GO:0034596	1	0.959214	0	1	phosphatidylinositol phosphate 4-phosphatase activity	MF	1	1	0	0	0	0	0	0	0	0
GO:0008488	1	0.974268	0	1	gamma-glutamyl carboxylase activity	MF	1	1	0	0	0	0	0	0	0	0
GO:0017187	1	0.974268	0	1	peptidyl-glutamic acid carboxylation	BP	1	1	0	0	0	0	0	0	0	0
GO:0009132	1	0.985173	0	1	nucleoside diphosphate metabolic process	BP	1	1	0	0	0	0	0	0	0	0
GO:0016866	1	0.985173	0	1	intramolecular transferase activity	MF	1	1	0	0	0	0	0	0	0	0
GO:0032843	1	0.985173	0	1	hydroperoxide reductase activity	MF	1	1	0	0	0	0	0	0	0	0
GO:0043802	1	0.985173	0	1	hydrogenobyrinic acid a,c-diamide synthase (glutamine-hydrolysing) activity	MF	1	1	0	0	0	0	0	0	0	0
GO:0051921	1	0.985173	0	1	adenosylcobyric acid synthase (glutamine-hydrolyzing) activity	MF	1	1	0	0	0	0	0	0	0	0
GO:0008187	1	0.960309	0	1	poly-pyrimidine tract binding	MF	1	1	0	0	0	0	0	0	0	0
GO:0033125	1	0.960309	0	1	NA	NA	1	1	0	0	0	0	0	0	0	0
[truncated: 7,420 more rows]

## Sheet: L. geometricus OEST
Go Term	Hypergeometric P-Value that GO Term is Over-Reprented in OESTs	Hypergeometric P-Value that GO Term is Under-Reprented in OESTs	Number of OESTs with GO Term	Number of Transcripts with GO Term	GO Term Definition	GO Term Ontology	FDR Corrected P-Value that GO Term is Over-Reprented in OESTs	FDR Corrected P-Value that GO Term is Under-Reprented in OESTs
GO:0004867	1.47481e-28	1	34	110	serine-type endopeptidase inhibitor activity	MF	1.22557e-24	1
GO:0016042	2.04185e-11	1	16	72	lipid catabolic process	BP	1.69657e-07	1
GO:0005576	6.62162e-11	1	39	444	extracellular region	CC	5.50124e-07	1
GO:0055085	7.45802e-11	1	35	400	transmembrane transport	BP	6.19538e-07	1
GO:0006629	2.29555e-10	1	24	197	lipid metabolic process	BP	1.90668e-06	1
GO:0016788	1.79331e-07	1	14	105	hydrolase activity, acting on ester bonds	MF	0.00148934	1
GO:0008812	3.22221e-07	1	8	27	choline dehydrogenase activity	MF	0.00267573	1
GO:0006066	4.54638e-07	1	8	29	alcohol metabolic process	BP	0.00377486	1
GO:0016714	4.6535e-07	1	4	4	oxidoreductase activity, acting on paired donors, with incorporation or reduction of molecular oxygen, reduced pteridine as one donor, and incorporation of one atom of oxygen	MF	0.00386333	1
GO:0020037	1.0779e-06	1	22	273	heme binding	MF	0.00894766	1
GO:0005215	1.46176e-06	1	26	445	transporter activity	MF	0.0121326	1
GO:0005506	4.95901e-06	0.999999	23	327	iron ion binding	MF	0.0411548	1
GO:0016614	7.80556e-06	1	6	26	oxidoreductase activity, acting on CH-OH group of donors	MF	0.0647705	1
GO:0003735	9.38587e-06	0.999997	26	459	structural constituent of ribosome	MF	0.0778746	1
GO:0008233	1.07541e-05	0.999997	17	211	peptidase activity	MF	0.0892159	1
GO:0006564	2.18728e-05	0.999999	5	17	L-serine biosynthetic process	BP	0.181435	1
GO:0010951	2.94284e-05	0.999997	7	36	negative regulation of endopeptidase activity	BP	0.244079	1
GO:0004104	5.93522e-05	0.999997	5	16	cholinesterase activity	MF	0.492208	1
GO:0006412	6.07058e-05	0.999978	24	452	translation	BP	0.503372	1
GO:0004511	7.43396e-05	0.999999	3	5	tyrosine 3-monooxygenase activity	MF	0.61635	1
GO:0042423	7.43396e-05	0.999999	3	5	catecholamine biosynthetic process	BP	0.61635	1
GO:0005921	0.000110727	0.999993	5	16	gap junction	CC	0.91782	1
GO:0010430	0.000124594	0.999989	6	30	fatty acid omega-oxidation	BP	1	1
GO:0005840	0.000173528	0.999933	24	475	ribosome	CC	1	1
GO:0009072	0.000220448	0.99999	4	12	aromatic amino acid family metabolic process	BP	1	1
GO:0003993	0.000276126	0.99997	6	34	acid phosphatase activity	MF	1	1
GO:0016021	0.000305397	0.999812	83	2370	integral component of membrane	CC	1	1
GO:0003840	0.000379222	0.999992	3	6	gamma-glutamyltransferase activity	MF	1	1
GO:0004497	0.000413302	0.999892	12	152	monooxygenase activity	MF	1	1
GO:0002250	0.000513566	0.999988	3	6	adaptive immune response	BP	1	1
GO:0003990	0.000517402	0.99997	4	15	acetylcholinesterase activity	MF	1	1
GO:0016705	0.000550014	0.999851	12	153	oxidoreductase activity, acting on paired donors, with incorporation or reduction of molecular oxygen	MF	1	1
GO:0030199	0.000610066	0.999984	3	7	collagen fibril organization	BP	1	1
GO:0010466	0.000691977	0.999931	5	30	negative regulation of peptidase activity	BP	1	1
GO:0006729	0.00070353	0.999956	4	14	tetrahydrobiopterin biosynthetic process	BP	1	1
GO:0004806	0.000735061	0.999859	8	80	triglyceride lipase activity	MF	1	1
GO:0018401	0.00093366	0.999971	3	7	peptidyl-proline hydroxylation to 4-hydroxy-L-proline	BP	1	1
GO:0022627	0.00102552	0.999924	4	21	cytosolic small ribosomal subunit	CC	1	1
GO:0009258	0.00103808	0.999993	2	3	10-formyltetrahydrofolate catabolic process	BP	1	1
GO:0016155	0.00103808	0.999993	2	3	formyltetrahydrofolate dehydrogenase activity	MF	1	1
GO:0005615	0.00114784	0.999684	11	139	extracellular space	CC	1	1
GO:0005641	0.00139949	0.999886	4	21	nuclear envelope lumen	CC	1	1
GO:0008124	0.00140172	0.999946	3	8	4-alpha-hydroxytetrahydrobiopterin dehydratase activity	MF	1	1
GO:0005581	0.00145019	0.999775	6	51	collagen trimer	CC	1	1
GO:0004866	0.00149396	0.99982	5	34	endopeptidase inhibitor activity	MF	1	1
GO:0005783	0.00151189	0.999408	18	274	endoplasmic reticulum	CC	1	1
GO:0097067	0.00154177	0.999936	3	9	cellular response to thyroid hormone stimulus	BP	1	1
GO:0008890	0.0018429	0.999984	2	3	glycine C-acetyltransferase activity	MF	1	1
GO:0050253	0.00195393	0.999615	7	71	retinyl-palmitate esterase activity	MF	1	1
GO:0047760	0.00222695	0.999888	3	11	butyrate-CoA ligase activity	MF	1	1
GO:0004344	0.00229404	0.999883	3	11	glucose dehydrogenase activity	MF	1	1
GO:0004601	0.00233389	0.999597	6	63	peroxidase activity	MF	1	1
GO:0050660	0.00237309	0.999233	12	199	flavin adenine dinucleotide binding	MF	1	1
GO:0001750	0.00241187	0.999882	3	9	photoreceptor outer segment	CC	1	1
GO:0004656	0.0027041	0.999858	3	10	procollagen-proline 4-dioxygenase activity	MF	1	1
GO:0046331	0.00270602	0.999627	5	33	lateral inhibition	BP	1	1
GO:0015645	0.00270828	0.999972	2	3	fatty acid ligase activity	MF	1	1
GO:0015075	0.0027814	0.999971	2	3	ion transmembrane transporter activity	MF	1	1
GO:0048771	0.00286739	0.999839	3	12	tissue remodeling	BP	1	1
GO:0050688	0.00303305	0.999967	2	3	regulation of defense response to virus	BP	1	1
GO:0006567	0.00311063	0.999944	2	5	threonine catabolic process	BP	1	1
GO:0015377	0.00320669	0.999964	2	3	cation:chloride symporter activity	MF	1	1
GO:0007612	0.00342929	0.999799	3	11	learning	BP	1	1
GO:0016020	0.00355147	0.997915	43	1193	membrane	CC	1	1
GO:0045087	0.00368343	0.999609	4	21	innate immune response	BP	1	1
GO:0004197	0.00378048	0.999429	5	38	cysteine-type endopeptidase activity	MF	1	1
GO:0043204	0.0038123	0.999767	3	11	perikaryon	CC	1	1
GO:0004528	0.00397736	0.999918	2	5	phosphodiesterase I activity	MF	1	1
GO:0042493	0.00459505	0.998689	9	107	response to drug	BP	1	1
GO:0009615	0.00459548	0.999265	5	44	response to virus	BP	1	1
GO:0008743	0.00493333	0.99987	2	7	L-threonine 3-dehydrogenase activity	MF	1	1
GO:0006414	0.00515913	0.999613	3	19	translational elongation	BP	1	1
GO:0034394	0.00600166	0.99956	3	12	protein localization to cell surface	BP	1	1
GO:0006749	0.00615652	0.999228	4	25	glutathione metabolic process	BP	1	1
GO:0031418	0.00676734	0.999465	3	14	L-ascorbic acid binding	MF	1	1
GO:0001816	0.00679646	0.999456	3	15	cytokine production	BP	1	1
GO:0006643	0.00682602	0.999815	2	5	membrane lipid metabolic process	BP	1	1
GO:0046485	0.00682602	0.999815	2	5	ether lipid metabolic process	BP	1	1
GO:0050479	0.00682602	0.999815	2	5	glyceryl-ether monooxygenase activity	MF	1	1
GO:0021986	0.00693887	0.999836	2	4	habenula development	BP	1	1
GO:0042416	0.00694812	0.99981	2	5	dopamine biosynthetic process	BP	1	1
GO:0070971	0.0069876	0.999834	2	4	endoplasmic reticulum exit site	CC	1	1
GO:0005001	0.00716092	0.999801	2	5	transmembrane receptor protein tyrosine phosphatase activity	MF	1	1
GO:0010596	0.00716092	0.999801	2	5	negative regulation of endothelial cell migration	BP	1	1
GO:0045296	0.00716092	0.999801	2	5	cadherin binding	MF	1	1
GO:0034341	0.00760761	0.999782	2	5	response to interferon-gamma	BP	1	1
GO:0009570	0.00768764	0.999759	2	6	chloroplast stroma	CC	1	1
GO:0004869	0.00832607	0.999275	3	16	cysteine-type endopeptidase inhibitor activity	MF	1	1
GO:0004647	0.0083518	0.999727	2	6	phosphoserine phosphatase activity	MF	1	1
GO:0047980	0.00836574	0.999748	2	5	hippurate hydrolase activity	MF	1	1
GO:0030729	0.00864387	0.998779	4	31	acetoacetate-CoA ligase activity	MF	1	1
GO:0016811	0.00936943	0.99914	3	17	hydrolase activity, acting on carbon-nitrogen (but not peptide) bonds, in linear amides	MF	1	1
GO:0016742	0.0094896	0.999636	2	8	hydroxymethyl-, formyl- and related transferase activity	MF	1	1
GO:0003843	0.00955201	0.999134	3	15	1,3-beta-D-glucan synthase activity	MF	1	1
GO:0008643	0.00956289	0.998145	5	60	carbohydrate transport	BP	1	1
GO:0005913	0.00996496	0.999623	2	7	cell-cell adherens junction	CC	1	1
GO:0003131	0.00998171	1	1	1	mesodermal-endodermal cell signaling	BP	1	1
GO:0031052	0.00998171	1	1	1	chromosome breakage	BP	1	1
GO:0035978	0.00998171	1	1	1	histone H2A-S139 phosphorylation	BP	1	1
GO:0035985	0.00998171	1	1	1	senescence-associated heterochromatin focus	CC	1	1
GO:0035986	0.00998171	1	1	1	senescence-associated heterochromatin focus assembly	BP	1	1
GO:0045869	0.00998171	1	1	1	negative regulation of single stranded viral RNA replication via double stranded DNA intermediate	BP	1	1
GO:0060123	0.00998171	1	1	1	regulation of growth hormone secretion	BP	1	1
GO:0090402	0.00998171	1	1	1	oncogene-induced cell senescence	BP	1	1
GO:2000036	0.00998171	1	1	1	regulation of stem cell maintenance	BP	1	1
GO:2000685	0.00998171	1	1	1	positive regulation of cellular response to X-ray	BP	1	1
GO:2001022	0.00998171	1	1	1	positive regulation of response to DNA damage stimulus	BP	1	1
GO:2001033	0.00998171	1	1	1	negative regulation of double-strand break repair via nonhomologous end joining	BP	1	1
GO:0004091	0.0100835	0.998515	4	30	NA	NA	1	1
GO:0042462	0.0102292	0.999023	3	18	eye photoreceptor cell development	BP	1	1
GO:0022626	0.0112591	0.999546	2	7	cytosolic ribosome	CC	1	1
GO:0010839	0.011851	0.999534	2	6	negative regulation of keratinocyte proliferation	BP	1	1
GO:0031256	0.011851	0.999534	2	6	leading edge membrane	CC	1	1
GO:0034614	0.011851	0.999534	2	6	cellular response to reactive oxygen species	BP	1	1
GO:0042302	0.0120258	0.997041	6	90	structural constituent of cuticle	MF	1	1
GO:0016790	0.0122145	0.999512	2	6	thiolester hydrolase activity	MF	1	1
GO:0009055	0.0123699	0.994637	14	303	electron carrier activity	MF	1	1
GO:0001837	0.0126945	0.999454	2	7	epithelial to mesenchymal transition	BP	1	1
GO:0014016	0.0129543	0.999466	2	6	neuroblast differentiation	BP	1	1
GO:0019695	0.0129543	0.999466	2	6	choline metabolic process	BP	1	1
GO:0033265	0.0129543	0.999466	2	6	choline binding	MF	1	1
GO:0043279	0.0129543	0.999466	2	6	response to alkaloid	BP	1	1
GO:0050805	0.0129543	0.999466	2	6	negative regulation of synaptic transmission	BP	1	1
GO:0045909	0.0133389	0.999389	2	8	positive regulation of vasodilation	BP	1	1
GO:0048046	0.013776	0.99934	2	9	apoplast	CC	1	1
GO:0016787	0.0139158	0.99223	26	679	hydrolase activity	MF	1	1
GO:0004648	0.0141027	0.999335	2	8	O-phospho-L-serine:2-oxoglutarate aminotransferase activity	MF	1	1
GO:0001817	0.0141434	0.999356	2	7	regulation of cytokine production	BP	1	1
GO:0030170	0.0147378	0.994859	9	187	pyridoxal phosphate binding	MF	1	1
GO:0030325	0.0153089	0.999246	2	8	adrenal gland development	BP	1	1
GO:0048041	0.0156713	0.999247	2	7	focal adhesion assembly	BP	1	1
GO:0009703	0.0160346	0.99922	2	7	nitrate reductase (NADH) activity	MF	1	1
GO:0001963	0.0160434	1	1	1	synaptic transmission, dopaminergic	BP	1	1
GO:0006585	0.0160434	1	1	1	dopamine biosynthetic process from tyrosine	BP	1	1
GO:0007617	0.0160434	1	1	1	mating behavior	BP	1	1
GO:0033162	0.0160434	1	1	1	melanosome membrane	CC	1	1
GO:0042418	0.0160434	1	1	1	epinephrine biosynthetic process	BP	1	1
GO:0006562	0.0175288	0.999026	2	10	proline catabolic process	BP	1	1
GO:0010572	0.0177022	1	1	1	positive regulation of platelet activation	BP	1	1
GO:0010759	0.0177022	1	1	1	positive regulation of macrophage chemotaxis	BP	1	1
GO:0050918	0.0177022	1	1	1	positive chemotaxis	BP	1	1
GO:2000272	0.0177022	1	1	1	negative regulation of receptor activity	BP	1	1
GO:0004586	0.0180466	0.999003	2	9	ornithine decarboxylase activity	MF	1	1
GO:0010747	0.0181154	0.999024	2	8	positive regulation of plasma membrane long-chain fatty acid transport	BP	1	1
GO:0007476	0.018705	0.996658	4	34	imaginal disc-derived wing morphogenesis	BP	1	1
GO:0016311	0.0189067	0.99658	4	39	dephosphorylation	BP	1	1
GO:0008021	0.0192243	0.995602	5	50	synaptic vesicle	CC	1	1
GO:0035988	0.0197304	0.999902	1	2	chondrocyte proliferation	BP	1	1
GO:0008891	0.0198088	0.998881	2	8	glycolate oxidase activity	MF	1	1
GO:0048873	0.0199815	0.997495	3	22	homeostasis of number of cells within a tissue	BP	1	1
GO:0008063	0.0201125	0.998855	2	8	Toll signaling pathway	BP	1	1
GO:0031205	0.0202027	1	1	1	endoplasmic reticulum Sec complex	CC	1	1
GO:0045047	0.020225	1	1	1	protein targeting to ER	BP	1	1
GO:0035272	0.0204471	1	1	1	exocrine system development	BP	1	1
GO:0001937	0.02052	0.998819	2	8	negative regulation of endothelial cell proliferation	BP	1	1
GO:0004657	0.0210347	0.998673	2	12	proline dehydrogenase activity	MF	1	1
GO:0010507	0.0210845	0.998769	2	8	negative regulation of autophagy	BP	1	1
GO:0010867	0.021619	0.998685	2	9	positive regulation of triglyceride biosynthetic process	BP	1	1
GO:0005578	0.021894	0.994772	5	61	proteinaceous extracellular matrix	CC	1	1
GO:0033209	0.0223659	0.998652	2	8	tumor necrosis factor-mediated signaling pathway	BP	1	1
GO:0030324	0.0231227	0.995542	4	41	lung development	BP	1	1
GO:0005791	0.0235594	0.99854	2	8	rough endoplasmic reticulum	CC	1	1
GO:0007584	0.0236727	0.996821	3	23	response to nutrient	BP	1	1
GO:0003996	0.0239494	1	1	1	acyl-CoA ligase activity	MF	1	1
GO:0016715	0.0239494	1	1	1	oxidoreductase activity, acting on paired donors, with incorporation or reduction of molecular oxygen, reduced ascorbate as one donor, and incorporation of one atom of oxygen	MF	1	1
GO:0002759	0.0241941	1	1	1	regulation of antimicrobial humoral response	BP	1	1
GO:0048545	0.0242047	0.998436	2	9	response to steroid hormone	BP	1	1
GO:0003978	0.024995	0.998357	2	9	UDP-glucose 4-epimerase activity	MF	1	1
GO:0017168	0.0261652	1	1	1	5-oxoprolinase (ATP-hydrolyzing) activity	MF	1	1
GO:0009629	0.0262433	0.998192	2	10	response to gravity	BP	1	1
GO:0006596	0.0270774	0.998045	2	12	polyamine biosynthetic process	BP	1	1
GO:0022625	0.0273025	0.996047	3	30	cytosolic large ribosomal subunit	CC	1	1
GO:0032259	0.0277732	0.98996	8	143	methylation	BP	1	1
GO:0042981	0.0278299	0.992939	5	59	regulation of apoptotic process	BP	1	1
GO:0001772	0.02801	0.999801	1	2	immunological synapse	CC	1	1
GO:0003680	0.0283983	0.999796	1	2	AT DNA binding	MF	1	1
GO:0003824	0.0287794	0.984151	20	522	catalytic activity	MF	1	1
GO:0030424	0.0294306	0.992407	5	62	axon	CC	1	1
GO:0007596	0.0299984	0.993727	4	42	blood coagulation	BP	1	1
GO:0016525	0.0305259	0.997681	2	11	negative regulation of angiogenesis	BP	1	1
GO:0015908	0.0307884	0.997688	2	10	fatty acid transport	BP	1	1
GO:0007271	0.0311872	0.997642	2	10	synaptic transmission, cholinergic	BP	1	1
GO:0033619	0.0316097	1	1	1	membrane protein proteolysis	BP	1	1
GO:0042500	0.0316097	1	1	1	aspartic endopeptidase activity, intramembrane cleaving	MF	1	1
GO:0071458	0.0316097	1	1	1	integral component of cytoplasmic side of endoplasmic reticulum membrane	CC	1	1
GO:0071556	0.0316097	1	1	1	integral component of lumenal side of endoplasmic reticulum membrane	CC	1	1
GO:0061448	0.0316121	1	1	1	connective tissue development	BP	1	1
GO:0071577	0.0316121	1	1	1	zinc II ion transmembrane transport	BP	1	1
GO:0034701	0.0318457	1	1	1	tripeptidase activity	MF	1	1
GO:0006702	0.0318483	1	1	1	androgen biosynthetic process	BP	1	1
GO:0009798	0.0318483	1	1	1	axis specification	BP	1	1
GO:0018345	0.0318483	1	1	1	protein palmitoylation	BP	1	1
GO:0030237	0.0318483	1	1	1	female sex determination	BP	1	1
GO:0033080	0.0318483	1	1	1	immature T cell proliferation in thymus	BP	1	1
GO:0035567	0.0318483	1	1	1	non-canonical Wnt signaling pathway	BP	1	1
GO:0038030	0.0318483	1	1	1	non-canonical Wnt signaling pathway via MAPK cascade	BP	1	1
GO:0045836	0.0318483	1	1	1	positive regulation of meiotic nuclear division	BP	1	1
GO:0060126	0.0318483	1	1	1	somatotropin secreting cell differentiation	BP	1	1
GO:0060129	0.0318483	1	1	1	thyroid-stimulating hormone-secreting cell differentiation	BP	1	1
GO:0060748	0.0318483	1	1	1	tertiary branching involved in mammary gland duct morphogenesis	BP	1	1
GO:0061184	0.0318483	1	1	1	positive regulation of dermatome development	BP	1	1
GO:0061205	0.0318483	1	1	1	paramesonephric duct development	BP	1	1
GO:0061369	0.0318483	1	1	1	negative regulation of testicular blood vessel morphogenesis	BP	1	1
GO:0070654	0.0318483	1	1	1	sensory epithelium regeneration	BP	1	1
GO:0072033	0.0318483	1	1	1	renal vesicle formation	BP	1	1
GO:0072164	0.0318483	1	1	1	mesonephric tubule development	BP	1	1
GO:0072273	0.0318483	1	1	1	metanephric nephron morphogenesis	BP	1	1
GO:2000019	0.0318483	1	1	1	negative regulation of male gonad development	BP	1	1
GO:2000066	0.0318483	1	1	1	positive regulation of cortisol biosynthetic process	BP	1	1
GO:2000225	0.0318483	1	1	1	negative regulation of testosterone biosynthetic process	BP	1	1
GO:0017158	0.0320077	1	1	1	regulation of calcium ion-dependent exocytosis	BP	1	1
GO:0045744	0.0320077	1	1	1	negative regulation of G-protein coupled receptor protein signaling pathway	BP	1	1
GO:0045480	0.0321293	1	1	1	galactose oxidase activity	MF	1	1
GO:0046632	0.0322209	1	1	1	alpha-beta T cell differentiation	BP	1	1
GO:0001561	0.0322908	0.997512	2	10	fatty acid alpha-oxidation	BP	1	1
GO:0016747	0.0323749	0.988922	7	117	transferase activity, transferring acyl groups other than amino-acyl groups	MF	1	1
GO:0004505	0.0331032	1	1	1	phenylalanine 4-monooxygenase activity	MF	1	1
GO:0004510	0.0331032	1	1	1	tryptophan 5-monooxygenase activity	MF	1	1
GO:0009012	0.0336262	1	1	1	aminoglycoside 3''-adenylyltransferase activity	MF	1	1
GO:0045177	0.034223	0.994665	3	25	apical part of cell	CC	1	1
GO:0006979	0.034372	0.989291	6	93	response to oxidative stress	BP	1	1
GO:0016702	0.0360949	0.994123	3	35	oxidoreductase activity, acting on single donors with incorporation of molecular oxygen, incorporation of two atoms of oxygen	MF	1	1
GO:0008061	0.0364382	0.988495	6	92	chitin binding	MF	1	1
GO:0015758	0.0368923	1	1	1	glucose transport	BP	1	1
GO:0005221	0.0369545	1	1	1	intracellular cyclic nucleotide activated cation channel activity	MF	1	1
GO:0006644	0.038047	0.996794	2	10	phospholipid metabolic process	BP	1	1
GO:0042632	0.0395934	0.993393	3	29	cholesterol homeostasis	BP	1	1
GO:0032993	0.0401342	0.99959	1	2	protein-DNA complex	CC	1	1
GO:0018478	0.0412715	0.999566	1	2	malonate-semialdehyde dehydrogenase (acetylating) activity	MF	1	1
GO:0001957	0.0415258	0.999561	1	2	intramembranous ossification	BP	1	1
GO:0030336	0.041857	0.996173	2	12	negative regulation of cell migration	BP	1	1
GO:0009820	0.0422801	0.999544	1	2	alkaloid metabolic process	BP	1	1
GO:0018894	0.0422801	0.999544	1	2	dibenzo-p-dioxin metabolic process	BP	1	1
GO:0032787	0.0422801	0.999544	1	2	monocarboxylic acid metabolic process	BP	1	1
GO:0071276	0.0422801	0.999544	1	2	cellular response to cadmium ion	BP	1	1
GO:0071615	0.0422801	0.999544	1	2	oxidative deethylation	BP	1	1
GO:0004102	0.0435524	0.999516	1	2	choline O-acetyltransferase activity	MF	1	1
GO:0002237	0.0441738	0.999502	1	2	response to molecule of bacterial origin	BP	1	1
GO:0034162	0.0441738	0.999502	1	2	toll-like receptor 9 signaling pathway	BP	1	1
GO:0021846	0.0442757	0.9995	1	2	cell proliferation in forebrain	BP	1	1
GO:0004382	0.0443991	1	1	1	guanosine-diphosphatase activity	MF	1	1
GO:0014066	0.0443991	1	1	1	regulation of phosphatidylinositol 3-kinase signaling	BP	1	1
GO:0051084	0.0443991	1	1	1	'de novo' posttranslational protein folding	BP	1	1
GO:0006730	0.0444533	0.992202	3	31	one-carbon metabolic process	BP	1	1
GO:0006633	0.0449987	0.989149	4	59	fatty acid biosynthetic process	BP	1	1
GO:0006313	0.0453178	0.978861	11	270	transposition, DNA-mediated	BP	1	1
GO:0043116	0.0457698	0.999465	1	2	negative regulation of vascular permeability	BP	1	1
GO:0048844	0.04577	0.999289	1	3	artery morphogenesis	BP	1	1
GO:0004435	0.0458108	0.995599	2	12	phosphatidylinositol phospholipase C activity	MF	1	1
GO:0009405	0.0465533	0.995396	2	14	pathogenesis	BP	1	1
GO:0090002	0.0467773	0.999441	1	2	establishment of protein localization to plasma membrane	BP	1	1
GO:0004487	0.0469952	0.999436	1	2	methylenetetrahydrofolate dehydrogenase (NAD+) activity	MF	1	1
GO:0004790	0.0471701	0.999431	1	2	thioether S-methyltransferase activity	MF	1	1
GO:0009166	0.0474894	0.995182	2	16	nucleotide catabolic process	BP	1	1
GO:0019752	0.0476355	0.995192	2	15	carboxylic acid metabolic process	BP	1	1
GO:0004803	0.0482334	0.977267	11	276	transposase activity	MF	1	1
GO:0032024	0.04826	0.995176	2	13	positive regulation of insulin secretion	BP	1	1
GO:0034201	0.0484219	0.995106	2	14	response to oleic acid	BP	1	1
GO:0072034	0.0490111	0.999386	1	2	renal vesicle induction	BP	1	1
GO:0015114	0.0515273	0.99932	1	2	phosphate ion transmembrane transporter activity	MF	1	1
GO:0048791	0.0517803	0.999313	1	2	calcium ion-dependent exocytosis of neurotransmitter	BP	1	1
GO:0050860	0.0528532	0.999284	1	2	negative regulation of T cell receptor signaling pathway	BP	1	1
GO:0008970	0.0537263	0.99926	1	2	phosphatidylcholine 1-acylhydrolase activity	MF	1	1
GO:0004653	0.0551279	0.994132	2	12	polypeptide N-acetylgalactosaminyltransferase activity	MF	1	1
GO:0008016	0.0554229	0.998952	1	3	regulation of heart contraction	BP	1	1
GO:0006807	0.0554681	0.989239	3	39	nitrogen compound metabolic process	BP	1	1
GO:0052826	0.0555648	0.999208	1	2	inositol hexakisphosphate 2-phosphatase activity	MF	1	1
GO:0043958	0.0561315	0.993796	2	15	acryloyl-CoA reductase activity	MF	1	1
GO:0004143	0.0565703	0.993769	2	14	diacylglycerol kinase activity	MF	1	1
GO:0000902	0.0566034	0.985391	4	51	cell morphogenesis	BP	1	1
GO:0032967	0.056953	0.998893	1	3	positive regulation of collagen biosynthetic process	BP	1	1
GO:0040037	0.0570878	0.999163	1	2	negative regulation of fibroblast growth factor receptor signaling pathway	BP	1	1
GO:0034625	0.057368	0.993631	2	14	fatty acid elongation, monounsaturated fatty acid	BP	1	1
GO:0051894	0.0575411	0.99887	1	3	positive regulation of focal adhesion assembly	BP	1	1
GO:0048712	0.0576317	0.998866	1	3	negative regulation of astrocyte differentiation	BP	1	1
GO:0001889	0.0577935	0.984995	4	50	liver development	BP	1	1
GO:0006508	0.0581233	0.962617	27	819	proteolysis	BP	1	1
GO:0035987	0.0589051	0.998815	1	3	endodermal cell differentiation	BP	1	1
GO:0009403	0.0589361	0.998813	1	3	toxin biosynthetic process	BP	1	1
GO:0016620	0.0595821	0.987981	3	50	oxidoreductase activity, acting on the aldehyde or oxo group of donors, NAD or NADP as acceptor	MF	1	1
GO:0000462	0.0596121	0.998786	1	3	maturation of SSU-rRNA from tricistronic rRNA transcript (SSU-rRNA, 5.8S rRNA, LSU-rRNA)	BP	1	1
GO:0042445	0.0600162	0.999073	1	2	hormone metabolic process	BP	1	1
GO:0006641	0.0604883	0.993083	2	14	triglyceride metabolic process	BP	1	1
GO:0034620	0.0610467	0.999041	1	2	cellular response to unfolded protein	BP	1	1
GO:0030429	0.0624355	0.998996	1	2	kynureninase activity	MF	1	1
GO:0097053	0.0624355	0.998996	1	2	L-kynurenine catabolic process	BP	1	1
GO:0070278	0.0629066	0.99898	1	2	extracellular matrix constituent secretion	BP	1	1
GO:0031290	0.0646026	0.992225	2	16	retinal ganglion cell axon guidance	BP	1	1
GO:0003934	0.064618	0.998923	1	2	GTP cyclohydrolase I activity	MF	1	1
GO:0014916	0.064618	0.998923	1	2	regulation of lung blood pressure	BP	1	1
GO:0042311	0.064618	0.998923	1	2	vasodilation	BP	1	1
GO:0051066	0.064618	0.998923	1	2	dihydrobiopterin metabolic process	BP	1	1
GO:0009922	0.0649077	0.992219	2	15	fatty acid elongase activity	MF	1	1
GO:0004551	0.0650447	0.99855	1	3	nucleotide diphosphatase activity	MF	1	1
GO:0070166	0.0650942	0.998548	1	3	enamel mineralization	BP	1	1
GO:0006581	0.065338	0.998899	1	2	acetylcholine catabolic process	BP	1	1
GO:0017171	0.065338	0.998899	1	2	serine hydrolase activity	MF	1	1
GO:0045212	0.065338	0.998899	1	2	neurotransmitter receptor biosynthetic process	BP	1	1
GO:0051145	0.0653523	0.998898	1	2	smooth muscle cell differentiation	BP	1	1
GO:0046956	0.0662171	0.998868	1	2	positive phototaxis	BP	1	1
GO:0033897	0.0663275	0.998865	1	2	ribonuclease T2 activity	MF	1	1
GO:0042755	0.0669782	0.998462	1	3	eating behavior	BP	1	1
GO:0022407	0.067897	0.998418	1	3	regulation of cell-cell adhesion	BP	1	1
GO:0042301	0.0688405	0.998174	1	4	phosphate ion binding	MF	1	1
GO:0032451	0.0697469	0.99833	1	3	demethylase activity	MF	1	1
GO:2000774	0.0697642	0.998742	1	2	positive regulation of cellular senescence	BP	1	1
GO:0004020	0.0697894	0.998741	1	2	adenylylsulfate kinase activity	MF	1	1
GO:0009336	0.0697894	0.998741	1	2	sulfate adenylyltransferase complex (ATP)	CC	1	1
GO:0050428	0.0697894	0.998741	1	2	3'-phosphoadenosine 5'-phosphosulfate biosynthetic process	BP	1	1
GO:0050707	0.0702604	0.998096	1	4	regulation of cytokine secretion	BP	1	1
GO:0006882	0.0708124	0.998703	1	2	cellular zinc ion homeostasis	BP	1	1
GO:0004677	0.0715459	0.998241	1	3	DNA-dependent protein kinase activity	MF	1	1
GO:0015321	0.0718915	0.998006	1	4	sodium-dependent phosphate transmembrane transporter activity	MF	1	1
GO:0051575	0.0724461	0.998196	1	3	5'-deoxyribose-5-phosphate lyase activity	MF	1	1
GO:0007205	0.0744634	0.990292	2	16	protein kinase C-activating G-protein coupled receptor signaling pathway	BP	1	1
GO:0040003	0.0745062	0.998561	1	2	chitin-based cuticle development	BP	1	1
GO:0045134	0.0753531	0.998527	1	2	uridine-diphosphatase activity	MF	1	1
GO:0046549	0.0754989	0.998037	1	3	retinal cone cell development	BP	1	1
GO:0006030	0.0763723	0.974172	5	84	chitin metabolic process	BP	1	1
GO:0016779	0.0775645	0.977604	4	64	nucleotidyltransferase activity	MF	1	1
GO:0006559	0.0778116	0.997913	1	3	L-phenylalanine catabolic process	BP	1	1
GO:0000733	0.078105	0.988992	2	35	DNA strand renaturation	BP	1	1
GO:0006888	0.0781933	0.982703	3	33	ER to Golgi vesicle-mediated transport	BP	1	1
GO:0090200	0.0784676	0.988912	2	35	positive regulation of release of cytochrome c from mitochondria	BP	1	1
GO:0006537	0.0790773	0.988936	2	26	glutamate biosynthetic process	BP	1	1
GO:0009014	0.0792158	0.997571	1	4	succinyl-diaminopimelate desuccinylase activity	MF	1	1
GO:0004491	0.0795087	0.997393	1	5	methylmalonate-semialdehyde dehydrogenase (acylating) activity	MF	1	1
GO:0032367	0.0800262	0.989013	2	18	intracellular cholesterol transport	BP	1	1
GO:0031666	0.0801412	0.997784	1	3	positive regulation of lipopolysaccharide-mediated signaling pathway	BP	1	1
GO:2000648	0.080387	0.997497	1	4	positive regulation of stem cell proliferation	BP	1	1
GO:0031012	0.0804689	0.981793	3	41	extracellular matrix	CC	1	1
GO:0050714	0.0812773	0.997719	1	3	positive regulation of protein secretion	BP	1	1
GO:0031492	0.0813547	0.997715	1	3	nucleosomal DNA binding	MF	1	1
GO:0004027	0.081813	0.981449	3	37	alcohol sulfotransferase activity	MF	1	1
GO:0016460	0.0818164	0.997406	1	4	myosin II complex	CC	1	1
GO:0004831	0.0820223	0.997392	1	4	tyrosine-tRNA ligase activity	MF	1	1
GO:0006437	0.0820223	0.997392	1	4	tyrosyl-tRNA aminoacylation	BP	1	1
GO:0033344	0.0827819	0.988414	2	18	cholesterol efflux	BP	1	1
GO:0006954	0.0831145	0.98094	3	41	inflammatory response	BP	1	1
GO:0004300	0.0831401	0.988155	2	22	enoyl-CoA hydratase activity	MF	1	1
GO:0033119	0.0854337	0.997167	1	4	negative regulation of RNA splicing	BP	1	1
GO:0051593	0.087781	0.987296	2	18	response to folic acid	BP	1	1
GO:0003870	0.0878638	0.997326	1	3	5-aminolevulinate synthase activity	MF	1	1
GO:0030148	0.0881304	0.98728	2	17	sphingolipid biosynthetic process	BP	1	1
GO:0048333	0.0884284	0.99696	1	4	mesodermal cell differentiation	BP	1	1
GO:0010009	0.0885603	0.997283	1	3	cytoplasmic side of endosome membrane	CC	1	1
GO:0007179	0.0886432	0.979245	3	36	transforming growth factor beta receptor signaling pathway	BP	1	1
GO:0030667	0.0888969	0.997262	1	3	secretory granule membrane	CC	1	1
GO:0004477	0.0910553	0.996773	1	4	methenyltetrahydrofolate cyclohydrolase activity	MF	1	1
GO:0006569	0.092007	0.997063	1	3	tryptophan catabolic process	BP	1	1
GO:0045329	0.0924123	0.997036	1	3	carnitine biosynthetic process	BP	1	1
GO:0051791	0.0924123	0.997036	1	3	medium-chain fatty acid metabolic process	BP	1	1
GO:0070991	0.0924123	0.997036	1	3	medium-chain-acyl-CoA dehydrogenase activity	MF	1	1
GO:0032349	0.0925937	0.997024	1	3	positive regulation of aldosterone biosynthetic process	BP	1	1
GO:0007029	0.0934909	0.98612	2	16	endoplasmic reticulum organization	BP	1	1
GO:0004771	0.0939149	0.996563	1	4	sterol esterase activity	MF	1	1
GO:0004995	0.0945162	0.996896	1	3	tachykinin receptor activity	MF	1	1
GO:0007217	0.0945162	0.996896	1	3	tachykinin receptor signaling pathway	BP	1	1
GO:0007405	0.0973305	0.985052	2	18	neuroblast proliferation	BP	1	1
GO:0048599	0.0982183	0.996643	1	3	oocyte development	BP	1	1
GO:0050665	0.0985604	0.996207	1	4	hydrogen peroxide biosynthetic process	BP	1	1
GO:0006778	0.0986854	0.996197	1	4	porphyrin-containing compound metabolic process	BP	1	1
GO:0044429	0.0988969	0.996595	1	3	mitochondrial part	CC	1	1
GO:0005790	0.0994389	0.996137	1	4	smooth endoplasmic reticulum	CC	1	1
GO:0031226	0.101219	0.995563	1	6	intrinsic component of plasma membrane	CC	1	1
GO:0045294	0.101941	0.996377	1	3	alpha-catenin binding	MF	1	1
GO:0051393	0.101941	0.996377	1	3	alpha-actinin binding	MF	1	1
GO:0097037	0.103079	0.995843	1	4	heme export	BP	1	1
GO:0042059	0.103207	0.995832	1	4	negative regulation of epidermal growth factor receptor signaling pathway	BP	1	1
GO:0071141	0.103335	0.995821	1	4	SMAD protein complex	CC	1	1
GO:0030713	0.103642	0.996252	1	3	ovarian follicle cell stalk formation	BP	1	1
GO:0032504	0.104323	0.995739	1	4	multicellular organism reproduction	BP	1	1
GO:0004450	0.105317	0.995188	1	6	isocitrate dehydrogenase (NADP+) activity	MF	1	1
GO:0016772	0.106357	0.972819	3	46	transferase activity, transferring phosphorus-containing groups	MF	1	1
GO:0001558	0.106419	0.982528	2	22	regulation of cell growth	BP	1	1
GO:0003331	0.107145	0.995987	1	3	positive regulation of extracellular matrix constituent secretion	BP	1	1
GO:0022409	0.107145	0.995987	1	3	positive regulation of cell-cell adhesion	BP	1	1
GO:0010642	0.108409	0.995092	1	5	negative regulation of platelet-derived growth factor receptor signaling pathway	BP	1	1
GO:0009308	0.108666	0.995069	1	5	amine metabolic process	BP	1	1
GO:2001038	0.109003	0.995037	1	5	regulation of cellular response to drug	BP	1	1
GO:0009986	0.110052	0.958512	5	90	cell surface	CC	1	1
GO:0070498	0.110059	0.995246	1	4	interleukin-1-mediated signaling pathway	BP	1	1
GO:0045786	0.110223	0.981589	2	21	negative regulation of cell cycle	BP	1	1
GO:0004820	0.111223	0.99436	1	8	glycine-tRNA ligase activity	MF	1	1
GO:0006426	0.111223	0.99436	1	8	glycyl-tRNA aminoacylation	BP	1	1
GO:0060323	0.111913	0.994762	1	5	head morphogenesis	BP	1	1
GO:0060063	0.11211	0.995062	1	4	Spemann organizer formation at the embryonic shield	BP	1	1
GO:0005773	0.112472	0.980875	2	23	vacuole	CC	1	1
GO:0043630	0.112517	0.99665	1	2	ncRNA polyadenylation involved in polyadenylation-dependent ncRNA catabolic process	BP	1	1
GO:0007169	0.112849	0.980829	2	22	transmembrane receptor protein tyrosine kinase signaling pathway	BP	1	1
GO:0009887	0.113688	0.980663	2	21	organ morphogenesis	BP	1	1
GO:0006102	0.114703	0.994491	1	5	isocitrate metabolic process	BP	1	1
GO:0007275	0.116136	0.955264	5	117	multicellular organismal development	BP	1	1
GO:0016203	0.116228	0.994683	1	4	muscle attachment	BP	1	1
GO:0002544	0.116273	0.994678	1	4	chronic inflammatory response	BP	1	1
GO:0015939	0.116273	0.994678	1	4	pantothenate metabolic process	BP	1	1
GO:0016477	0.116946	0.979714	2	22	cell migration	BP	1	1
GO:0051000	0.117798	0.994534	1	4	positive regulation of nitric-oxide synthase activity	BP	1	1
GO:0016162	0.11788	0.994174	1	5	cellulose 1,4-beta-cellobiosidase activity	MF	1	1
GO:0048666	0.118785	0.979271	2	21	neuron development	BP	1	1
GO:0004488	0.119183	0.994041	1	5	methylenetetrahydrofolate dehydrogenase (NADP+) activity	MF	1	1
GO:0008301	0.119188	0.993801	1	6	DNA binding, bending	MF	1	1
GO:0050729	0.119557	0.994002	1	5	positive regulation of inflammatory response	BP	1	1
GO:0055123	0.121195	0.994205	1	4	digestive system development	BP	1	1
GO:0010976	0.12149	0.978387	2	23	positive regulation of neuron projection development	BP	1	1
GO:0016597	0.121552	0.978023	2	31	amino acid binding	MF	1	1
GO:0010842	0.122234	0.978307	2	21	retina layer formation	BP	1	1
GO:0000060	0.122284	0.993718	1	5	protein import into nucleus, translocation	BP	1	1
GO:0072661	0.122317	0.993715	1	5	protein targeting to plasma membrane	BP	1	1
GO:0048265	0.122923	0.99365	1	5	response to pain	BP	1	1
GO:0016831	0.122984	0.977681	2	29	carboxy-lyase activity	MF	1	1
GO:0031175	0.123047	0.978077	2	21	neuron projection development	BP	1	1
GO:0045672	0.123056	0.993636	1	5	positive regulation of osteoclast differentiation	BP	1	1
GO:0001656	0.123857	0.993941	1	4	metanephros development	BP	1	1
GO:0004504	0.124129	0.993913	1	4	peptidylglycine monooxygenase activity	MF	1	1
GO:0010942	0.124957	0.99383	1	4	positive regulation of cell death	BP	1	1
GO:0042335	0.125083	0.993419	1	5	cuticle development	BP	1	1
GO:0035497	0.12639	0.993277	1	5	cAMP response element binding	MF	1	1
GO:0007569	0.126527	0.976305	2	42	cell aging	BP	1	1
GO:0046513	0.127972	0.993519	1	4	ceramide biosynthetic process	BP	1	1
GO:0001838	0.128401	0.993474	1	4	embryonic epithelial tube formation	BP	1	1
GO:0015842	0.128709	0.993442	1	4	synaptic vesicle amine transport	BP	1	1
GO:0033076	0.128709	0.993442	1	4	isoquinoline alkaloid metabolic process	BP	1	1
GO:0042427	0.128709	0.993442	1	4	serotonin biosynthetic process	BP	1	1
GO:0046684	0.128709	0.993442	1	4	response to pyrethroid	BP	1	1
GO:0052314	0.128709	0.993442	1	4	phytoalexin metabolic process	BP	1	1
GO:0071312	0.128709	0.993442	1	4	cellular response to alkaloid	BP	1	1
GO:0005764	0.12895	0.948984	5	91	lysosome	CC	1	1
GO:0050884	0.129472	0.993362	1	4	neuromuscular process controlling posture	BP	1	1
GO:0017157	0.129863	0.992892	1	5	regulation of exocytosis	BP	1	1
GO:0042594	0.130739	0.975856	2	21	response to starvation	BP	1	1
GO:0008258	0.13136	0.993161	1	4	head involution	BP	1	1
GO:0004950	0.131764	0.992676	1	5	chemokine receptor activity	MF	1	1
GO:0070098	0.131764	0.992676	1	5	chemokine-mediated signaling pathway	BP	1	1
GO:0045333	0.132282	0.99211	1	7	cellular respiration	BP	1	1
GO:0048863	0.132881	0.992249	1	6	stem cell differentiation	BP	1	1
GO:0042421	0.134814	0.992015	1	6	norepinephrine biosynthetic process	BP	1	1
GO:0045776	0.135032	0.991989	1	6	negative regulation of blood pressure	BP	1	1
GO:0071158	0.135825	0.992203	1	5	positive regulation of cell cycle arrest	BP	1	1
GO:0046620	0.135922	0.992192	1	5	regulation of organ growth	BP	1	1
GO:0010243	0.137471	0.991688	1	6	response to organonitrogen compound	BP	1	1
GO:0046873	0.140888	0.972566	2	24	metal ion transmembrane transporter activity	MF	1	1
GO:0048536	0.141058	0.991235	1	6	spleen development	BP	1	1
GO:0034644	0.143805	0.971891	2	21	cellular response to UV	BP	1	1
GO:0005102	0.145114	0.991063	1	5	receptor binding	MF	1	1
GO:0006111	0.146124	0.990935	1	5	regulation of gluconeogenesis	BP	1	1
GO:0002526	0.146861	0.99084	1	5	acute inflammatory response	BP	1	1
GO:0031623	0.146862	0.99139	1	4	receptor internalization	BP	1	1
GO:0022857	0.147411	0.956405	3	52	transmembrane transporter activity	MF	1	1
GO:0004983	0.147941	0.9907	1	5	neuropeptide Y receptor activity	MF	1	1
GO:0030970	0.14854	0.990249	1	6	retrograde protein transport, ER to cytosol	BP	1	1
GO:0060231	0.148715	0.990225	1	6	mesenchymal to epithelial transition	BP	1	1
GO:0030011	0.14881	0.990587	1	5	maintenance of cell polarity	BP	1	1
GO:0043392	0.148911	0.989931	1	7	negative regulation of DNA binding	BP	1	1
GO:0017059	0.149636	0.99105	1	4	serine C-palmitoyltransferase complex	CC	1	1
GO:0046520	0.149636	0.99105	1	4	sphingoid biosynthetic process	BP	1	1
GO:0030060	0.149875	0.989436	1	9	L-malate dehydrogenase activity	MF	1	1
GO:0060613	0.150869	0.989291	1	9	fat pad development	BP	1	1
GO:0005911	0.150896	0.969247	2	26	cell-cell junction	CC	1	1
GO:0006686	0.151089	0.990869	1	4	sphingomyelin biosynthetic process	BP	1	1
GO:0046511	0.151089	0.990869	1	4	sphinganine biosynthetic process	BP	1	1
GO:0003973	0.151102	0.989898	1	6	(S)-2-hydroxy-acid oxidase activity	MF	1	1
GO:0004058	0.151314	0.990256	1	5	aromatic-L-amino-acid decarboxylase activity	MF	1	1
GO:0006706	0.15166	0.989544	1	7	steroid catabolic process	BP	1	1
GO:0034875	0.15166	0.989544	1	7	caffeine oxidase activity	MF	1	1
GO:0071394	0.151722	0.989535	1	7	cellular response to testosterone stimulus	BP	1	1
GO:0050873	0.152441	0.990106	1	5	brown fat cell differentiation	BP	1	1
GO:0046653	0.153366	0.989583	1	6	tetrahydrofolate metabolic process	BP	1	1
GO:0050591	0.153429	0.989078	1	8	quinine 3-monooxygenase activity	MF	1	1
GO:0007157	0.154617	0.989811	1	5	heterophilic cell-cell adhesion via plasma membrane cell adhesion molecules	BP	1	1
GO:0050829	0.155178	0.989327	1	6	defense response to Gram-negative bacterium	BP	1	1
GO:0008097	0.156277	0.98917	1	6	5S rRNA binding	MF	1	1
GO:0032088	0.156649	0.967663	2	22	negative regulation of NF-kappaB transcription factor activity	BP	1	1
GO:0004623	0.157562	0.96704	2	26	phospholipase A2 activity	MF	1	1
GO:0008470	0.157845	0.989366	1	5	isovaleryl-CoA dehydrogenase activity	MF	1	1
GO:0005057	0.15839	0.988865	1	6	receptor signaling protein activity	MF	1	1
GO:0016987	0.159484	0.987483	1	14	sigma factor activity	MF	1	1
GO:0002076	0.159506	0.988395	1	7	osteoblast development	BP	1	1
GO:0000103	0.159703	0.987956	1	9	sulfate assimilation	BP	1	1
GO:0070328	0.159792	0.988352	1	7	triglyceride homeostasis	BP	1	1
GO:0050662	0.161119	0.950101	3	66	coenzyme binding	MF	1	1
GO:0006171	0.161756	0.988813	1	5	cAMP biosynthetic process	BP	1	1
GO:0048081	0.162489	0.988707	1	5	positive regulation of cuticle pigmentation	BP	1	1
GO:0019254	0.163042	0.988177	1	6	carnitine metabolic process, CoA-linked	BP	1	1
GO:0050291	0.163507	0.98856	1	5	sphingosine N-acyltransferase activity	MF	1	1
GO:0034707	0.164177	0.988006	1	6	chloride channel complex	CC	1	1
GO:0045596	0.167206	0.987205	1	7	negative regulation of cell differentiation	BP	1	1
GO:0002062	0.169387	0.986597	1	8	chondrocyte differentiation	BP	1	1
GO:0004016	0.170443	0.987037	1	6	adenylate cyclase activity	MF	1	1
GO:0006784	0.171235	0.986912	1	6	heme a biosynthetic process	BP	1	1
GO:0045169	0.171759	0.986828	1	6	fusome	CC	1	1
GO:0048008	0.172039	0.986426	1	7	platelet-derived growth factor receptor signaling pathway	BP	1	1
GO:0008584	0.172154	0.961996	2	26	male gonad development	BP	1	1
GO:2000679	0.172801	0.986031	1	8	positive regulation of transcription regulatory region DNA binding	BP	1	1
GO:0015450	0.173366	0.985305	1	12	P-P-bond-hydrolysis-driven protein transmembrane transporter activity	MF	1	1
GO:0007250	0.174059	0.986093	1	7	activation of NF-kappaB-inducing kinase activity	BP	1	1
GO:0015485	0.174261	0.961168	2	27	cholesterol binding	MF	1	1
GO:0004499	0.174407	0.961272	2	25	N,N-dimethylaniline monooxygenase activity	MF	1	1
GO:0004043	0.176852	0.985124	1	9	L-aminoadipate-semialdehyde dehydrogenase activity	MF	1	1
GO:0016098	0.177671	0.985202	1	8	monoterpenoid metabolic process	BP	1	1
GO:0004758	0.178171	0.986325	1	5	serine C-palmitoyltransferase activity	MF	1	1
GO:0004743	0.179755	0.984839	1	8	pyruvate kinase activity	MF	1	1
GO:0031594	0.18079	0.984953	1	7	neuromuscular junction	CC	1	1
GO:0001666	0.180795	0.929247	4	78	response to hypoxia	BP	1	1
GO:0014074	0.181028	0.984615	1	8	response to purine-containing compound	BP	1	1
GO:0034612	0.181177	0.985283	1	6	response to tumor necrosis factor	BP	1	1
GO:0035149	0.18122	0.985275	1	6	lumen formation, open tracheal system	BP	1	1
GO:0043407	0.182038	0.984736	1	7	negative regulation of MAP kinase activity	BP	1	1
GO:0008859	0.185491	0.984127	1	7	exoribonuclease II activity	MF	1	1
GO:0002755	0.185687	0.984093	1	7	MyD88-dependent toll-like receptor signaling pathway	BP	1	1
GO:0008112	0.187197	0.983505	1	8	nicotinamide N-methyltransferase activity	MF	1	1
GO:0016805	0.187376	0.983226	1	9	dipeptidase activity	MF	1	1
GO:0005254	0.187614	0.984173	1	6	chloride channel activity	MF	1	1
GO:0006465	0.187918	0.983373	1	8	signal peptide processing	BP	1	1
GO:0015232	0.188267	0.983059	1	9	heme transporter activity	MF	1	1
GO:0048468	0.189894	0.983333	1	7	cell development	BP	1	1
GO:0046654	0.190919	0.982815	1	8	tetrahydrofolate biosynthetic process	BP	1	1
GO:0008544	0.192599	0.982834	1	7	epidermis development	BP	1	1
GO:0032869	0.193105	0.954244	2	26	cellular response to insulin stimulus	BP	1	1
GO:0033089	0.194135	0.982206	1	8	positive regulation of T cell differentiation in thymus	BP	1	1
GO:0003906	0.194196	0.981546	1	11	DNA-(apurinic or apyrimidinic site) lyase activity	MF	1	1
GO:0070989	0.19621	0.981537	1	9	oxidative demethylation	BP	1	1
GO:0017159	0.196217	0.982155	1	7	pantetheine hydrolase activity	MF	1	1
GO:0060348	0.196244	0.98153	1	9	bone development	BP	1	1
GO:0034626	0.196531	0.95267	2	29	fatty acid elongation, polyunsaturated fatty acid	BP	1	1
GO:0042761	0.196531	0.95267	2	29	very long-chain fatty acid biosynthetic process	BP	1	1
GO:0005788	0.196833	0.952713	2	27	endoplasmic reticulum lumen	CC	1	1
GO:0004617	0.198101	0.980944	1	10	phosphoglycerate dehydrogenase activity	MF	1	1
GO:0007264	0.199394	0.885728	9	216	small GTPase mediated signal transduction	BP	1	1
GO:0044237	0.199487	0.951367	2	31	cellular metabolic process	BP	1	1
GO:0030027	0.199647	0.951446	2	29	lamellipodium	CC	1	1
GO:0045453	0.201028	0.980863	1	8	bone resorption	BP	1	1
GO:0009058	0.201403	0.907511	5	138	biosynthetic process	BP	1	1
GO:0051384	0.203364	0.950138	2	27	response to glucocorticoid	BP	1	1
GO:0030127	0.203842	0.980299	1	8	COPII vesicle coat	CC	1	1
GO:0046512	0.205539	0.980849	1	6	sphingosine biosynthetic process	BP	1	1
GO:0019367	0.207293	0.94831	2	30	fatty acid elongation, saturated fatty acid	BP	1	1
GO:0048264	0.209824	0.979071	1	8	determination of ventral identity	BP	1	1
GO:0032587	0.210553	0.97932	1	7	ruffle membrane	CC	1	1
GO:0030955	0.210554	0.978607	1	9	potassium ion binding	MF	1	1
GO:0008202	0.211074	0.979212	1	7	steroid metabolic process	BP	1	1
GO:0042180	0.211074	0.979212	1	7	cellular ketone metabolic process	BP	1	1
GO:0004467	0.213064	0.9458	2	32	long-chain fatty acid-CoA ligase activity	MF	1	1
GO:0005605	0.213889	0.977635	1	10	basal lamina	CC	1	1
GO:0016049	0.21421	0.97856	1	7	cell growth	BP	1	1
GO:0043523	0.214491	0.977761	1	9	regulation of neuron apoptotic process	BP	1	1
GO:0001676	0.214811	0.945074	2	32	long-chain fatty acid metabolic process	BP	1	1
GO:0005759	0.217611	0.944136	2	29	mitochondrial matrix	CC	1	1
GO:0044281	0.218147	0.978302	1	6	small molecule metabolic process	BP	1	1
GO:0010259	0.21839	0.977673	1	7	multicellular organismal aging	BP	1	1
GO:0030308	0.21942	0.921486	3	74	negative regulation of cell growth	BP	1	1
GO:0001658	0.219508	0.976166	1	11	branching involved in ureteric bud morphogenesis	BP	1	1
GO:0051898	0.21979	0.976934	1	8	negative regulation of protein kinase B signaling	BP	1	1
GO:0003943	0.219984	0.97733	1	7	N-acetylgalactosamine-4-sulfatase activity	MF	1	1
GO:0051919	0.220089	0.976256	1	10	positive regulation of fibrinolysis	BP	1	1
GO:0008535	0.220638	0.976131	1	10	respiratory chain complex IV assembly	BP	1	1
GO:0045022	0.220882	0.976693	1	8	early endosome to late endosome transport	BP	1	1
GO:0007422	0.222193	0.975777	1	10	peripheral nervous system development	BP	1	1
GO:0006487	0.222527	0.976776	1	7	protein N-linked glycosylation	BP	1	1
GO:0005249	0.224695	0.97497	1	11	voltage-gated potassium channel activity	MF	1	1
GO:0008217	0.224958	0.975425	1	9	regulation of blood pressure	BP	1	1
GO:0001664	0.225719	0.97607	1	7	G-protein coupled receptor binding	MF	1	1
GO:0008013	0.226003	0.975544	1	8	beta-catenin binding	MF	1	1
GO:0046849	0.226474	0.974788	1	10	bone remodeling	BP	1	1
GO:0007507	0.226705	0.918182	3	55	heart development	BP	1	1
GO:0046034	0.227157	0.974628	1	10	ATP metabolic process	BP	1	1
GO:0003995	0.227407	0.939511	2	35	acyl-CoA dehydrogenase activity	MF	1	1
GO:0000988	0.227716	0.975152	1	8	protein binding transcription factor activity	MF	1	1
GO:0001919	0.228735	0.974918	1	8	regulation of receptor recycling	BP	1	1
GO:0009409	0.228989	0.975335	1	7	response to cold	BP	1	1
GO:0043507	0.23109	0.973996	1	9	positive regulation of JUN kinase activity	BP	1	1
GO:0004652	0.231712	0.974714	1	7	polynucleotide adenylyltransferase activity	MF	1	1
GO:0006518	0.235214	0.9727	1	10	peptide metabolic process	BP	1	1
GO:0052852	0.23607	0.97249	1	10	very-long-chain-(S)-2-hydroxy-acid oxidase activity	MF	1	1
GO:0052853	0.23607	0.97249	1	10	long-chain-(S)-2-hydroxy-long-chain-acid oxidase activity	MF	1	1
GO:0052854	0.23607	0.97249	1	10	medium-chain-(S)-2-hydroxy-acid oxidase activity	MF	1	1
GO:0008508	0.237057	0.971776	1	12	bile acid:sodium symporter activity	MF	1	1
GO:0033539	0.237164	0.972538	1	9	fatty acid beta-oxidation using acyl-CoA dehydrogenase	BP	1	1
GO:0001822	0.239283	0.934473	2	32	kidney development	BP	1	1
GO:0007626	0.240857	0.971037	1	11	locomotory behavior	BP	1	1
GO:0071560	0.242934	0.971111	1	9	cellular response to transforming growth factor beta stimulus	BP	1	1
GO:0033014	0.247471	0.968904	1	13	tetrapyrrole biosynthetic process	BP	1	1
GO:0030501	0.24975	0.969023	1	10	positive regulation of bone mineralization	BP	1	1
GO:0048812	0.256307	0.926539	2	33	neuron projection morphogenesis	BP	1	1
GO:0050872	0.256614	0.967196	1	10	white fat cell differentiation	BP	1	1
GO:0004029	0.258225	0.965799	1	14	aldehyde dehydrogenase (NAD) activity	MF	1	1
GO:0042787	0.258867	0.925163	2	35	protein ubiquitination involved in ubiquitin-dependent protein catabolic process	BP	1	1
GO:0060612	0.260998	0.965207	1	13	adipose tissue development	BP	1	1
GO:0080030	0.261074	0.965978	1	10	methyl indole-3-acetate esterase activity	MF	1	1
GO:0080031	0.261074	0.965978	1	10	methyl salicylate esterase activity	MF	1	1
GO:0080032	0.261074	0.965978	1	10	methyl jasmonate esterase activity	MF	1	1
GO:0015935	0.261312	0.923191	2	50	small ribosomal subunit	CC	1	1
GO:0005794	0.261939	0.835118	10	262	Golgi apparatus	CC	1	1
GO:0008585	0.26278	0.964702	1	13	female gonad development	BP	1	1
GO:0071397	0.263177	0.964813	1	12	cellular response to cholesterol	BP	1	1
GO:0021983	0.263439	0.964738	1	12	pituitary gland development	BP	1	1
GO:0055007	0.263948	0.96518	1	10	cardiac muscle cell differentiation	BP	1	1
GO:0001047	0.264824	0.964345	1	12	core promoter binding	MF	1	1
GO:0008654	0.266032	0.921308	2	41	phospholipid biosynthetic process	BP	1	1
GO:0045746	0.266071	0.964258	1	11	negative regulation of Notch signaling pathway	BP	1	1
GO:0006122	0.268736	0.962986	1	13	mitochondrial electron transport, ubiquinol to cytochrome c	BP	1	1
GO:0007601	0.268787	0.963205	1	12	visual perception	BP	1	1
GO:0006096	0.270211	0.918713	2	53	glycolytic process	BP	1	1
GO:0016539	0.270765	0.962189	1	14	intein-mediated protein splicing	BP	1	1
GO:0050830	0.27135	0.963076	1	10	defense response to Gram-positive bacterium	BP	1	1
GO:0043922	0.271936	0.962567	1	11	negative regulation by host of viral transcription	BP	1	1
GO:0009898	0.272996	0.961972	1	12	cytoplasmic side of plasma membrane	CC	1	1
GO:0030833	0.275963	0.961729	1	10	regulation of actin filament polymerization	BP	1	1
GO:0051897	0.277077	0.960754	1	12	positive regulation of protein kinase B signaling	BP	1	1
GO:0008080	0.277323	0.888877	3	74	N-acetyltransferase activity	MF	1	1
GO:0006935	0.28036	0.958792	1	17	chemotaxis	BP	1	1
GO:0044539	0.282058	0.959543	1	11	long-chain fatty acid import	BP	1	1
GO:0003987	0.282728	0.958555	1	14	acetate-CoA ligase activity	MF	1	1
GO:0035158	0.28295	0.959638	1	10	regulation of tube diameter, open tracheal system	BP	1	1
GO:0008234	0.283083	0.867294	4	99	cysteine-type peptidase activity	MF	1	1
GO:0016055	0.283467	0.913112	2	34	Wnt signaling pathway	BP	1	1
GO:0071711	0.284262	0.959238	1	10	basement membrane organization	BP	1	1
GO:0001503	0.293857	0.955242	1	13	ossification	BP	1	1
GO:0031100	0.294426	0.955057	1	13	organ regeneration	BP	1	1
GO:0045471	0.297133	0.905389	2	42	response to ethanol	BP	1	1
GO:0006108	0.297259	0.952831	1	21	malate metabolic process	BP	1	1
GO:0004781	0.301146	0.952838	1	13	sulfate adenylyltransferase (ATP) activity	MF	1	1
GO:0007613	0.30269	0.952615	1	12	memory	BP	1	1
GO:0016337	0.304394	0.951266	1	15	single organismal cell-cell adhesion	BP	1	1
GO:0042178	0.305234	0.951458	1	13	xenobiotic catabolic process	BP	1	1
GO:0005856	0.306876	0.851268	4	97	cytoskeleton	CC	1	1
GO:0016627	0.308335	0.950134	1	14	oxidoreductase activity, acting on the CH-CH group of donors	MF	1	1
GO:0035019	0.310452	0.949398	1	14	somatic stem cell maintenance	BP	1	1
GO:0031639	0.311454	0.948815	1	15	plasminogen activation	BP	1	1
GO:0009435	0.312606	0.948025	1	17	NAD biosynthetic process	BP	1	1
GO:0008168	0.317154	0.782259	12	389	methyltransferase activity	MF	1	1
GO:0005978	0.318614	0.946502	1	14	glycogen biosynthetic process	BP	1	1
GO:0010181	0.319076	0.892563	2	59	FMN binding	MF	1	1
GO:0071363	0.319456	0.946198	1	14	cellular response to growth factor stimulus	BP	1	1
GO:0040018	0.319468	0.946804	1	12	positive regulation of multicellular organism growth	BP	1	1
GO:0005507	0.319966	0.86161	3	97	copper ion binding	MF	1	1
GO:0042738	0.322993	0.944909	1	14	exogenous drug catabolic process	BP	1	1
GO:0006665	0.324541	0.944631	1	13	sphingolipid metabolic process	BP	1	1
GO:0022891	0.325231	0.942951	1	20	substrate-specific transmembrane transporter activity	MF	1	1
GO:0042769	0.32713	0.944429	1	11	DNA damage response, detection of DNA damage	BP	1	1
GO:0008378	0.327795	0.943429	1	13	galactosyltransferase activity	MF	1	1
GO:0031227	0.328229	0.888378	2	40	intrinsic component of endoplasmic reticulum membrane	CC	1	1
GO:0016706	0.328641	0.856193	3	84	oxidoreductase activity, acting on paired donors, with incorporation or reduction of molecular oxygen, 2-oxoglutarate as one donor, and incorporation of one atom each of oxygen into both donors	MF	1	1
GO:0045669	0.33076	0.941758	1	15	positive regulation of osteoblast differentiation	BP	1	1
GO:0048596	0.33335	0.940771	1	15	embryonic camera-type eye morphogenesis	BP	1	1
GO:0030748	0.336066	0.939725	1	15	amine N-methyltransferase activity	MF	1	1
GO:0007095	0.337532	0.938919	1	16	mitotic G2 DNA damage checkpoint	BP	1	1
GO:0050852	0.337885	0.939292	1	14	T cell receptor signaling pathway	BP	1	1
GO:0016758	0.338364	0.881678	2	53	transferase activity, transferring hexosyl groups	MF	1	1
GO:0007492	0.342007	0.937681	1	14	endoderm development	BP	1	1
GO:0000228	0.343071	0.937261	1	14	nuclear chromosome	CC	1	1
GO:0005097	0.344041	0.846306	3	70	NA	NA	1	1
GO:0032851	0.344041	0.846306	3	70	NA	NA	1	1
GO:0008201	0.344457	0.936711	1	14	heparin binding	MF	1	1
GO:0042593	0.353228	0.932872	1	15	glucose homeostasis	BP	1	1
GO:0006099	0.353755	0.872046	2	62	tricarboxylic acid cycle	BP	1	1
GO:0001725	0.354031	0.932049	1	17	stress fiber	CC	1	1
GO:0005793	0.35502	0.932432	1	14	endoplasmic reticulum-Golgi intermediate compartment	CC	1	1
GO:0042074	0.355362	0.931989	1	15	cell migration involved in gastrulation	BP	1	1
GO:0001745	0.355688	0.931853	1	15	compound eye morphogenesis	BP	1	1
GO:0043025	0.356405	0.837629	3	74	neuronal cell body	CC	1	1
GO:0006486	0.358255	0.836545	3	69	protein glycosylation	BP	1	1
GO:0019867	0.358885	0.928246	1	32	outer membrane	CC	1	1
GO:0045444	0.358919	0.930503	1	15	fat cell differentiation	BP	1	1
GO:0005044	0.363303	0.867114	2	44	scavenger receptor activity	MF	1	1
GO:0009396	0.364609	0.927155	1	19	folic acid-containing compound biosynthetic process	BP	1	1
GO:0008610	0.364654	0.927546	1	17	lipid biosynthetic process	BP	1	1
GO:0007391	0.364717	0.92804	1	15	dorsal closure	BP	1	1
GO:0000976	0.366595	0.926704	1	17	transcription regulatory region sequence-specific DNA binding	MF	1	1
GO:0008360	0.370224	0.861851	2	60	regulation of cell shape	BP	1	1
GO:0044262	0.372285	0.923282	1	22	cellular carbohydrate metabolic process	BP	1	1
GO:0006289	0.372522	0.859851	2	76	nucleotide-excision repair	BP	1	1
GO:0031410	0.37467	0.859874	2	45	cytoplasmic vesicle	CC	1	1
GO:0008121	0.375705	0.922059	1	20	ubiquinol-cytochrome-c reductase activity	MF	1	1
GO:0016712	0.378675	0.857087	2	48	oxidoreductase activity, acting on paired donors, with incorporation or reduction of molecular oxygen, reduced flavin or flavoprotein as one donor, and incorporation of one atom of oxygen	MF	1	1
GO:0006032	0.381747	0.919298	1	20	chitin catabolic process	BP	1	1
GO:0015889	0.384384	0.918996	1	16	cobalamin transport	BP	1	1
GO:0007156	0.385086	0.852395	2	57	homophilic cell adhesion via plasma membrane adhesion molecules	BP	1	1
GO:0001077	0.387008	0.917262	1	18	RNA polymerase II core promoter proximal region sequence-specific DNA binding transcription factor activity involved in positive regulation of transcription	MF	1	1
GO:0030433	0.388309	0.917174	1	16	ER-associated ubiquitin-dependent protein catabolic process	BP	1	1
GO:0006605	0.389497	0.915182	1	23	protein targeting	BP	1	1
GO:0071902	0.390049	0.916676	1	15	positive regulation of protein serine/threonine kinase activity	BP	1	1
GO:0051291	0.392357	0.914988	1	17	protein heterooligomerization	BP	1	1
GO:0004180	0.392602	0.914621	1	18	carboxypeptidase activity	MF	1	1
GO:0003796	0.394096	0.913127	1	22	lysozyme activity	MF	1	1
GO:0046330	0.395637	0.913167	1	18	positive regulation of JNK cascade	BP	1	1
GO:0004568	0.403043	0.908742	1	22	chitinase activity	MF	1	1
GO:0040007	0.407037	0.907572	1	18	growth	BP	1	1
GO:0033211	0.418175	0.902185	1	17	adiponectin-activated signaling pathway	BP	1	1
GO:0015031	0.422584	0.745825	5	149	protein transport	BP	1	1
GO:0090263	0.428367	0.895808	1	21	positive regulation of canonical Wnt signaling pathway	BP	1	1
GO:0009306	0.428689	0.895258	1	23	protein secretion	BP	1	1
GO:0005216	0.431669	0.894239	1	20	ion channel activity	MF	1	1
GO:0009791	0.439357	0.81524	2	49	post-embryonic development	BP	1	1
GO:0008283	0.442081	0.747308	4	115	cell proliferation	BP	1	1
GO:0004252	0.443055	0.727908	5	175	serine-type endopeptidase activity	MF	1	1
GO:0043231	0.443077	0.812504	2	49	intracellular membrane-bounded organelle	CC	1	1
GO:0030425	0.445323	0.81047	2	54	dendrite	CC	1	1
GO:0050790	0.446584	0.884954	1	25	regulation of catalytic activity	BP	1	1
GO:0031419	0.447711	0.884471	1	24	cobalamin binding	MF	1	1
GO:0060070	0.448625	0.88432	1	22	canonical Wnt signaling pathway	BP	1	1
GO:0009190	0.451601	0.881898	1	26	cyclic nucleotide biosynthetic process	BP	1	1
GO:0016849	0.451601	0.881898	1	26	phosphorus-oxygen lyase activity	MF	1	1
GO:0004304	0.461036	0.876837	1	23	estrone sulfotransferase activity	MF	1	1
GO:0016853	0.462314	0.75574	3	102	isomerase activity	MF	1	1
GO:0005743	0.462673	0.69704	6	182	mitochondrial inner membrane	CC	1	1
GO:0005525	0.462744	0.648317	13	445	GTP binding	MF	1	1
GO:0030218	0.463094	0.87581	1	22	erythrocyte differentiation	BP	1	1
GO:0008289	0.464207	0.87514	1	22	lipid binding	MF	1	1
GO:0030018	0.467056	0.873202	1	23	Z disc	CC	1	1
GO:0006278	0.467173	0.652781	11	514	RNA-dependent DNA replication	BP	1	1
GO:0043022	0.46721	0.873108	1	23	ribosome binding	MF	1	1
GO:0010468	0.469516	0.87132	1	25	regulation of gene expression	BP	1	1
GO:0005549	0.469606	0.871642	1	23	odorant binding	MF	1	1
GO:0003899	0.470928	0.748405	3	106	DNA-directed RNA polymerase activity	MF	1	1
GO:0016998	0.471	0.869806	1	29	cell wall macromolecule catabolic process	BP	1	1
GO:0071333	0.479027	0.865382	1	25	cellular response to glucose stimulus	BP	1	1
GO:0004683	0.480276	0.865723	1	20	calmodulin-dependent protein kinase activity	MF	1	1
GO:0001570	0.480571	0.865021	1	22	vasculogenesis	BP	1	1
GO:0008146	0.481124	0.782692	2	57	sulfotransferase activity	MF	1	1
GO:0008484	0.481851	0.863587	1	25	sulfuric ester hydrolase activity	MF	1	1
GO:0030247	0.483989	0.862408	1	24	polysaccharide binding	MF	1	1
GO:0004984	0.485216	0.861828	1	23	olfactory receptor activity	MF	1	1
GO:0050911	0.485216	0.861828	1	23	detection of chemical stimulus involved in sensory perception of smell	BP	1	1
GO:0090090	0.489159	0.858689	1	26	negative regulation of canonical Wnt signaling pathway	BP	1	1
GO:0005618	0.491032	0.857462	1	26	cell wall	CC	1	1
GO:0048477	0.492296	0.857459	1	22	oogenesis	BP	1	1
GO:0006635	0.492788	0.856136	1	27	fatty acid beta-oxidation	BP	1	1
GO:0001078	0.495089	0.856166	1	20	RNA polymerase II core promoter proximal region sequence-specific DNA binding transcription factor activity involved in negative regulation of transcription	MF	1	1
GO:0035264	0.498241	0.853064	1	24	multicellular organism growth	BP	1	1
GO:0016607	0.499808	0.767888	2	52	nuclear speck	CC	1	1
GO:0014070	0.500973	0.850835	1	26	response to organic cyclic compound	BP	1	1
GO:0051865	0.521148	0.837443	1	23	protein autoubiquitination	BP	1	1
GO:0005328	0.521771	0.836757	1	24	neurotransmitter:sodium symporter activity	MF	1	1
GO:0000785	0.5282	0.831299	1	28	chromatin	CC	1	1
GO:0003964	0.529146	0.59285	11	547	RNA-directed DNA polymerase activity	MF	1	1
GO:0004040	0.531597	0.829172	1	26	amidase activity	MF	1	1
GO:0007623	0.53937	0.824072	1	23	circadian rhythm	BP	1	1
GO:0006367	0.547436	0.816802	1	28	transcription initiation from RNA polymerase II promoter	BP	1	1
GO:0051216	0.547644	0.816463	1	29	cartilage development	BP	1	1
GO:0009636	0.548392	0.815882	1	29	response to toxic substance	BP	1	1
GO:0051262	0.556188	0.80994	1	28	protein tetramerization	BP	1	1
GO:0003714	0.562249	0.805087	1	28	transcription corepressor activity	MF	1	1
GO:0035690	0.570154	0.79884	1	27	cellular response to drug	BP	1	1
GO:0051287	0.57914	0.694678	2	96	NAD binding	MF	1	1
GO:0008285	0.58114	0.646907	3	105	negative regulation of cell proliferation	BP	1	1
GO:0004518	0.581165	0.788844	1	31	nuclease activity	MF	1	1
GO:0006955	0.590744	0.780562	1	31	immune response	BP	1	1
GO:0004672	0.594414	0.568614	6	237	protein kinase activity	MF	1	1
GO:0005509	0.595018	0.512924	14	537	calcium ion binding	MF	1	1
GO:0004888	0.598689	0.773525	1	31	transmembrane signaling receptor activity	MF	1	1
GO:0048471	0.601926	0.596442	4	142	perinuclear region of cytoplasm	CC	1	1
GO:0005777	0.603021	0.672226	2	69	peroxisome	CC	1	1
GO:0000209	0.604477	0.768685	1	29	protein polyubiquitination	BP	1	1
GO:0005635	0.608196	0.765287	1	29	nuclear envelope	CC	1	1
GO:0009952	0.608929	0.764045	1	32	anterior/posterior pattern specification	BP	1	1
GO:0015934	0.615704	0.756515	1	41	large ribosomal subunit	CC	1	1
GO:0050661	0.617538	0.656371	2	91	NADP binding	MF	1	1
GO:0006917	0.620491	0.753214	1	32	NA	NA	1	1
GO:0007030	0.622407	0.751569	1	31	Golgi organization	BP	1	1
GO:0042733	0.626471	0.747135	1	34	embryonic digit morphogenesis	BP	1	1
GO:0006352	0.627594	0.745232	1	40	DNA-templated transcription, initiation	BP	1	1
GO:0005741	0.632675	0.741241	1	33	mitochondrial outer membrane	CC	1	1
GO:0032496	0.632995	0.740758	1	34	response to lipopolysaccharide	BP	1	1
GO:0005778	0.63583	0.738119	1	33	peroxisomal membrane	CC	1	1
GO:0016884	0.637776	0.735295	1	39	carbon-nitrogen ligase activity, with glutamine as amido-N-donor	MF	1	1
GO:0043123	0.638461	0.735496	1	33	positive regulation of I-kappaB kinase/NF-kappaB signaling	BP	1	1
GO:0006284	0.642077	0.731373	1	36	base-excision repair	BP	1	1
GO:0042773	0.642973	0.730054	1	39	ATP synthesis coupled electron transport	BP	1	1
GO:0000776	0.645855	0.72802	1	33	kinetochore	CC	1	1
GO:0008237	0.647494	0.724768	1	45	metallopeptidase activity	MF	1	1
GO:0006520	0.655511	0.715615	1	55	cellular amino acid metabolic process	BP	1	1
GO:0007062	0.658691	0.718176	1	21	sister chromatid cohesion	BP	1	1
GO:0070330	0.661009	0.710682	1	44	aromatase activity	MF	1	1
GO:0007218	0.662158	0.71004	1	39	neuropeptide signaling pathway	BP	1	1
GO:0019843	0.664756	0.704988	1	69	rRNA binding	MF	1	1
GO:0004519	0.665925	0.554918	3	173	endonuclease activity	MF	1	1
GO:0015171	0.667391	0.70274	1	57	amino acid transmembrane transporter activity	MF	1	1
GO:0008152	0.668723	0.487768	6	287	metabolic process	BP	1	1
GO:0008284	0.670848	0.598577	2	81	positive regulation of cell proliferation	BP	1	1
GO:0008340	0.674157	0.696971	1	39	determination of adult lifespan	BP	1	1
GO:0050254	0.678431	0.691825	1	42	rhodopsin kinase activity	MF	1	1
GO:0016573	0.679025	0.589375	2	76	histone acetylation	BP	1	1
GO:0042254	0.690594	0.67795	1	42	ribosome biogenesis	BP	1	1
GO:0035556	0.691011	0.477184	5	228	intracellular signal transduction	BP	1	1
GO:0016874	0.693497	0.474334	5	223	ligase activity	MF	1	1
GO:0005739	0.69484	0.385332	22	853	mitochondrion	CC	1	1
GO:0007050	0.704494	0.661633	1	41	cell cycle arrest	BP	1	1
GO:0051536	0.704649	0.659788	1	59	iron-sulfur cluster binding	MF	1	1
GO:0004129	0.706758	0.65736	1	57	cytochrome-c oxidase activity	MF	1	1
GO:0000049	0.707554	0.656608	1	54	tRNA binding	MF	1	1
GO:0009408	0.711915	0.651685	1	49	response to heat	BP	1	1
GO:0003729	0.712591	0.652526	1	36	mRNA binding	MF	1	1
GO:0004402	0.727385	0.529834	2	84	histone acetyltransferase activity	MF	1	1
GO:0016757	0.727921	0.528478	2	101	transferase activity, transferring glycosyl groups	MF	1	1
GO:0001525	0.741184	0.614585	1	44	angiogenesis	BP	1	1
GO:0004714	0.743692	0.610859	1	47	transmembrane receptor protein tyrosine kinase activity	MF	1	1
GO:0005811	0.744559	0.507324	2	86	lipid particle	CC	1	1
GO:0070469	0.744875	0.609048	1	49	respiratory chain	CC	1	1
GO:0015074	0.748352	0.360833	10	572	DNA integration	BP	1	1
GO:0060041	0.754938	0.5951	1	50	retina development in camera-type eye	BP	1	1
GO:0046777	0.757952	0.590972	1	49	protein autophosphorylation	BP	1	1
GO:0051260	0.766361	0.578975	1	49	protein homooligomerization	BP	1	1
GO:0031965	0.76937	0.574826	1	47	nuclear membrane	CC	1	1
GO:0006184	0.76999	0.471852	2	107	NA	NA	1	1
GO:0004871	0.770343	0.471547	2	101	signal transducer activity	MF	1	1
GO:0005730	0.772994	0.35248	7	323	nucleolus	CC	1	1
GO:0016773	0.774782	0.565499	1	63	phosphotransferase activity, alcohol group as acceptor	MF	1	1
GO:0045892	0.784641	0.405999	3	152	negative regulation of transcription, DNA-templated	BP	1	1
GO:0045454	0.792663	0.439343	2	105	cell redox homeostasis	BP	1	1
GO:0015630	0.803398	0.521734	1	55	microtubule cytoskeleton	CC	1	1
GO:0005769	0.804127	0.520734	1	53	early endosome	CC	1	1
GO:0006915	0.805006	0.420504	2	120	apoptotic process	BP	1	1
GO:0008565	0.840958	0.363945	2	110	protein transporter activity	MF	1	1
GO:0043066	0.844161	0.318401	3	159	negative regulation of apoptotic process	BP	1	1
GO:0004222	0.849339	0.309969	3	183	metalloendopeptidase activity	MF	1	1
GO:0000287	0.8575	0.296655	3	219	magnesium ion binding	MF	1	1
GO:0090305	0.859933	0.418823	1	96	nucleic acid phosphodiester bond hydrolysis	BP	1	1
GO:0043065	0.863277	0.413272	1	70	positive regulation of apoptotic process	BP	1	1
GO:0003887	0.869567	0.399993	1	83	DNA-directed DNA polymerase activity	MF	1	1
GO:0006810	0.873618	0.270543	3	192	transport	BP	1	1
GO:0007049	0.879822	0.378325	1	93	cell cycle	BP	1	1
GO:0030246	0.88093	0.258162	3	202	carbohydrate binding	MF	1	1
GO:0045893	0.881579	0.292653	2	131	positive regulation of transcription, DNA-templated	BP	1	1
GO:0006396	0.888842	0.359162	1	84	RNA processing	BP	1	1
GO:0016746	0.889206	0.358145	1	90	transferase activity, transferring acyl groups	MF	1	1
GO:0008137	0.889973	0.356556	1	87	NADH dehydrogenase (ubiquinone) activity	MF	1	1
GO:0046872	0.901478	0.162002	10	648	metal ion binding	MF	1	1
GO:0003924	0.901989	0.203036	4	242	GTPase activity	MF	1	1
GO:0003677	0.907459	0.125891	32	1663	DNA binding	MF	1	1
GO:0003723	0.91424	0.130724	16	950	RNA binding	MF	1	1
GO:0005975	0.916385	0.19473	3	269	carbohydrate metabolic process	BP	1	1
GO:0004725	0.91666	0.224134	2	136	protein tyrosine phosphatase activity	MF	1	1
GO:0035335	0.920732	0.215611	2	138	peptidyl-tyrosine dephosphorylation	BP	1	1
GO:0003746	0.922207	0.279652	1	97	translation elongation factor activity	MF	1	1
GO:0007155	0.922327	0.211977	2	159	cell adhesion	BP	1	1
GO:0004190	0.926462	0.267993	1	128	aspartic-type endopeptidase activity	MF	1	1
GO:0001701	0.927398	0.266311	1	92	in utero embryonic development	BP	1	1
GO:0005887	0.9289	0.261999	1	105	integral component of plasma membrane	CC	1	1
GO:0007165	0.929544	0.169979	3	201	signal transduction	BP	1	1
GO:0004523	0.931584	0.254354	1	131	RNA-DNA hybrid ribonuclease activity	MF	1	1
GO:0005886	0.931798	0.11081	13	863	plasma membrane	CC	1	1
GO:0043234	0.932333	0.253264	1	88	protein complex	CC	1	1
GO:0004930	0.932589	0.252255	1	99	G-protein coupled receptor activity	MF	1	1
GO:0043565	0.940265	0.134757	4	284	sequence-specific DNA binding	MF	1	1
GO:0007283	0.942977	0.223331	1	96	spermatogenesis	BP	1	1
GO:0016032	0.953377	0.191943	1	116	viral process	BP	1	1
GO:0003700	0.954002	0.087642	8	573	sequence-specific DNA binding transcription factor activity	MF	1	1
GO:0006351	0.96504	0.0792668	5	465	transcription, DNA-templated	BP	1	1
GO:0016491	0.966261	0.0666144	8	612	oxidoreductase activity	MF	1	1
GO:0004842	0.979768	0.0715858	2	189	ubiquitin-protein transferase activity	MF	1	1
GO:0016740	0.981142	0.0462707	5	479	transferase activity	MF	1	1
GO:0005829	0.987941	0.0340706	4	329	cytosol	CC	1	1
GO:0006355	0.988621	0.0242216	9	654	regulation of transcription, DNA-templated	BP	1	1
GO:0000166	0.988954	0.0270126	6	451	nucleotide binding	MF	1	1
GO:0005543	0.991314	0.0350062	2	234	phospholipid binding	MF	1	1
GO:0000122	0.992235	0.0462509	1	166	negative regulation of transcription from RNA polymerase II promoter	BP	1	1
GO:0030529	0.992315	0.0458604	1	164	ribonucleoprotein complex	CC	1	1
GO:0006886	0.992338	0.0314597	2	224	intracellular protein transport	BP	1	1
GO:0008026	0.992467	0.0450853	1	172	ATP-dependent helicase activity	MF	1	1
GO:0005813	0.992973	0.042602	1	160	centrosome	CC	1	1
GO:0003743	0.994021	0.0372064	1	179	translation initiation factor activity	MF	1	1
GO:0055114	0.995921	0.0269545	1	211	oxidation-reduction process	BP	1	1
GO:0003682	0.998021	0.0145665	1	210	chromatin binding	MF	1	1
GO:0004674	0.998773	0.00632562	2	301	protein serine/threonine kinase activity	MF	1	1
GO:0016301	0.999919	0.000860308	1	367	kinase activity	MF	1	1
GO:0005622	0.999984	5.00489e-05	10	1030	intracellular	CC	1	0.415656
GO:0005634	1	7.43883e-08	23	1933	nucleus	CC	1	0.000617869
GO:0005737	1	8.2553e-10	11	1750	cytoplasm	CC	1	6.85768e-06
GO:0000003	1	0.967681	0	1	reproduction	BP	1	1
GO:0000010	1	0.930272	0	2	trans-hexaprenyltranstransferase activity	MF	1	1
GO:0000012	1	0.802939	0	6	single strand break repair	BP	1	1
GO:0000014	1	0.847563	0	5	single-stranded DNA endodeoxyribonuclease activity	MF	1	1
GO:0000015	1	0.912918	0	7	phosphopyruvate hydratase complex	CC	1	1
GO:0000016	1	0.989776	0	1	lactase activity	MF	1	1
GO:0000019	1	0.966295	0	1	regulation of mitotic recombination	BP	1	1
GO:0000022	1	0.7573	0	10	mitotic spindle elongation	BP	1	1
GO:0000028	1	0.972369	0	1	ribosomal small subunit assembly	BP	1	1
GO:0000030	1	0.868302	0	4	mannosyltransferase activity	MF	1	1
GO:0000033	1	0.937776	0	2	alpha-1,3-mannosyltransferase activity	MF	1	1
GO:0000034	1	0.973222	0	2	adenine deaminase activity	MF	1	1
GO:0000036	1	0.967078	0	2	ACP phosphopantetheine attachment site binding involved in fatty acid biosynthetic process	MF	1	1
GO:0000038	1	0.886967	0	4	very long-chain fatty acid metabolic process	BP	1	1
GO:0000042	1	0.554325	0	18	protein targeting to Golgi	BP	1	1
GO:0000045	1	0.626376	0	15	autophagic vacuole assembly	BP	1	1
GO:0000046	1	0.906747	0	3	autophagic vacuole fusion	BP	1	1
GO:0000054	1	0.964217	0	1	ribosomal subunit export from nucleus	BP	1	1
GO:0000055	1	0.912522	0	4	ribosomal large subunit export from nucleus	BP	1	1
GO:0000062	1	0.537116	0	21	fatty-acyl-CoA binding	MF	1	1
GO:0000070	1	0.730532	0	10	mitotic sister chromatid segregation	BP	1	1
GO:0000075	1	0.869808	0	4	cell cycle checkpoint	BP	1	1
GO:0000076	1	0.907635	0	3	DNA replication checkpoint	BP	1	1
GO:0000077	1	0.631129	0	14	DNA damage checkpoint	BP	1	1
GO:0000079	1	0.432489	0	26	regulation of cyclin-dependent protein serine/threonine kinase activity	BP	1	1
GO:0000080	1	0.840365	0	6	mitotic G1 phase	BP	1	1
GO:0000082	1	0.77327	0	8	G1/S transition of mitotic cell cycle	BP	1	1
GO:0000083	1	0.96773	0	1	regulation of transcription involved in G1/S transition of mitotic cell cycle	BP	1	1
GO:0000084	1	0.836643	0	6	mitotic S phase	BP	1	1
GO:0000086	1	0.549203	0	20	G2/M transition of mitotic cell cycle	BP	1	1
GO:0000087	1	0.822715	0	6	mitotic M phase	BP	1	1
GO:0000089	1	0.937093	0	2	mitotic metaphase	BP	1	1
GO:0000090	1	0.898629	0	3	mitotic anaphase	BP	1	1
GO:0000095	1	0.916191	0	3	S-adenosyl-L-methionine transmembrane transporter activity	MF	1	1
GO:0000104	1	0.894049	0	6	succinate dehydrogenase activity	MF	1	1
GO:0000105	1	0.923007	0	7	histidine biosynthetic process	BP	1	1
GO:0000109	1	0.847483	0	5	nucleotide-excision repair complex	CC	1	1
GO:0000110	1	0.967053	0	1	nucleotide-excision repair factor 1 complex	CC	1	1
GO:0000114	1	0.982949	0	1	NA	NA	1	1
GO:0000115	1	0.962862	0	1	NA	NA	1	1
GO:0000118	1	0.824914	0	7	histone deacetylase complex	CC	1	1
GO:0000120	1	0.940763	0	2	RNA polymerase I transcription factor complex	CC	1	1
GO:0000123	1	0.54635	0	20	histone acetyltransferase complex	CC	1	1
GO:0000124	1	0.776069	0	9	SAGA complex	CC	1	1
GO:0000125	1	0.888631	0	4	PCAF complex	CC	1	1
GO:0000127	1	0.840064	0	6	transcription factor TFIIIC complex	CC	1	1
GO:0000128	1	0.885482	0	3	flocculation	BP	1	1
GO:0000132	1	0.627548	0	14	establishment of mitotic spindle orientation	BP	1	1
GO:0000138	1	0.953878	0	2	Golgi trans cisterna	CC	1	1
GO:0000139	1	0.176049	0	57	Golgi membrane	CC	1	1
GO:0000145	1	0.785205	0	8	exocyst	CC	1	1
GO:0000146	1	0.989857	0	1	microfilament motor activity	MF	1	1
GO:0000149	1	0.935781	0	2	SNARE binding	MF	1	1
GO:0000150	1	0.906258	0	6	recombinase activity	MF	1	1
GO:0000151	1	0.350658	0	32	ubiquitin ligase complex	CC	1	1
GO:0000153	1	0.936607	0	2	cytoplasmic ubiquitin ligase complex	CC	1	1
GO:0000154	1	0.962236	0	1	rRNA modification	BP	1	1
GO:0000155	1	0.48301	0	58	phosphorelay sensor kinase activity	MF	1	1
GO:0000156	1	0.580264	0	44	phosphorelay response regulator activity	MF	1	1
GO:0000159	1	0.717371	0	9	protein phosphatase type 2A complex	CC	1	1
GO:0000160	1	0.771403	0	17	phosphorelay signal transduction system	BP	1	1
GO:0000162	1	0.960749	0	4	tryptophan biosynthetic process	BP	1	1
GO:0000164	1	0.882531	0	4	protein phosphatase type 1 complex	CC	1	1
GO:0000165	1	0.277069	0	43	MAPK cascade	BP	1	1
GO:0000172	1	0.97025	0	1	ribonuclease MRP complex	CC	1	1
GO:0000175	1	0.799949	0	11	3'-5'-exoribonuclease activity	MF	1	1
GO:0000176	1	0.904684	0	3	nuclear exosome (RNase complex)	CC	1	1
GO:0000177	1	0.964706	0	1	cytoplasmic exosome (RNase complex)	CC	1	1
GO:0000178	1	0.57906	0	18	exosome (RNase complex)	CC	1	1
GO:0000179	1	0.782166	0	11	rRNA (adenine-N6,N6-)-dimethyltransferase activity	MF	1	1
GO:0000182	1	0.96012	0	1	rDNA binding	MF	1	1
GO:0000183	1	0.895047	0	3	chromatin silencing at rDNA	BP	1	1
GO:0000184	1	0.593292	0	17	nuclear-transcribed mRNA catabolic process, nonsense-mediated decay	BP	1	1
GO:0000185	1	0.894535	0	3	activation of MAPKKK activity	BP	1	1
GO:0000186	1	0.478709	0	25	activation of MAPKK activity	BP	1	1
GO:0000187	1	0.813962	0	8	activation of MAPK activity	BP	1	1
GO:0000188	1	0.966981	0	1	inactivation of MAPK activity	BP	1	1
GO:0000189	1	0.924277	0	2	MAPK import into nucleus	BP	1	1
GO:0000210	1	0.929479	0	4	NAD+ diphosphatase activity	MF	1	1
GO:0000212	1	0.819796	0	7	meiotic spindle organization	BP	1	1
GO:0000213	1	0.765984	0	9	tRNA-intron endonuclease activity	MF	1	1
GO:0000214	1	0.782705	0	8	tRNA-intron endonuclease complex	CC	1	1
GO:0000215	1	0.968508	0	1	tRNA 2'-phosphotransferase activity	MF	1	1
GO:0000220	1	0.857312	0	5	vacuolar proton-transporting V-type ATPase, V0 domain	CC	1	1
GO:0000221	1	0.847471	0	6	vacuolar proton-transporting V-type ATPase, V1 domain	CC	1	1
GO:0000226	1	0.237521	0	48	microtubule cytoskeleton organization	BP	1	1
GO:0000234	1	0.951989	0	2	phosphoethanolamine N-methyltransferase activity	MF	1	1
GO:0000235	1	0.941898	0	2	astral microtubule	CC	1	1
GO:0000239	1	0.794062	0	7	pachytene	BP	1	1
GO:0000242	1	0.604012	0	21	pericentriolar material	CC	1	1
GO:0000244	1	0.909722	0	3	spliceosomal tri-snRNP complex assembly	BP	1	1
GO:0000245	1	0.738829	0	10	spliceosomal complex assembly	BP	1	1
GO:0000254	1	0.962238	0	1	C-4 methylsterol oxidase activity	MF	1	1
GO:0000257	1	0.920543	0	4	nitrilase activity	MF	1	1
GO:0000266	1	0.967241	0	1	mitochondrial fission	BP	1	1
GO:0000270	1	0.966855	0	3	peptidoglycan metabolic process	BP	1	1
GO:0000271	1	0.953953	0	4	polysaccharide biosynthetic process	BP	1	1
GO:0000275	1	0.959129	0	2	mitochondrial proton-transporting ATP synthase complex, catalytic core F(1)	CC	1	1
GO:0000276	1	0.71079	0	17	mitochondrial proton-transporting ATP synthase complex, coupling factor F(o)	CC	1	1
GO:0000278	1	0.5268	0	24	mitotic cell cycle	BP	1	1
GO:0000281	1	0.872123	0	5	mitotic cytokinesis	BP	1	1
GO:0000285	1	0.905013	0	3	1-phosphatidylinositol-3-phosphate 5-kinase activity	MF	1	1
GO:0000286	1	0.970918	0	1	alanine dehydrogenase activity	MF	1	1
GO:0000288	1	0.922599	0	3	nuclear-transcribed mRNA catabolic process, deadenylation-dependent decay	BP	1	1
GO:0000289	1	0.77259	0	8	nuclear-transcribed mRNA poly(A) tail shortening	BP	1	1
GO:0000290	1	0.82994	0	6	deadenylation-dependent decapping of nuclear-transcribed mRNA	BP	1	1
GO:0000293	1	0.982538	0	1	ferric-chelate reductase activity	MF	1	1
GO:0000302	1	0.67949	0	17	response to reactive oxygen species	BP	1	1
GO:0000303	1	0.937167	0	2	response to superoxide	BP	1	1
GO:0000307	1	0.839334	0	6	cyclin-dependent protein kinase holoenzyme complex	CC	1	1
GO:0000309	1	0.883044	0	5	nicotinamide-nucleotide adenylyltransferase activity	MF	1	1
GO:0000320	1	0.930696	0	2	re-entry into mitotic cell cycle	BP	1	1
GO:0000323	1	0.968096	0	1	lytic vacuole	CC	1	1
GO:0000325	1	0.990315	0	1	plant-type vacuole	CC	1	1
GO:0000334	1	0.966811	0	1	3-hydroxyanthranilate 3,4-dioxygenase activity	MF	1	1
GO:0000339	1	0.889696	0	4	RNA cap binding	MF	1	1
GO:0000340	1	0.919505	0	3	RNA 7-methylguanosine cap binding	MF	1	1
GO:0000346	1	0.888474	0	4	transcription export complex	CC	1	1
GO:0000375	1	0.899559	0	4	RNA splicing, via transesterification reactions	BP	1	1
GO:0000380	1	0.924909	0	2	alternative mRNA splicing, via spliceosome	BP	1	1
GO:0000381	1	0.466287	0	23	regulation of alternative mRNA splicing, via spliceosome	BP	1	1
GO:0000387	1	0.737173	0	11	spliceosomal snRNP assembly	BP	1	1
GO:0000395	1	0.927894	0	2	mRNA 5'-splice site recognition	BP	1	1
GO:0000398	1	0.102897	0	75	mRNA splicing, via spliceosome	BP	1	1
GO:0000400	1	0.938157	0	2	four-way junction DNA binding	MF	1	1
GO:0000403	1	0.937263	0	2	Y-form DNA binding	MF	1	1
GO:0000404	1	0.937263	0	2	heteroduplex DNA loop binding	MF	1	1
GO:0000406	1	0.937263	0	2	double-strand/single-strand DNA junction binding	MF	1	1
GO:0000413	1	0.235061	0	53	protein peptidyl-prolyl isomerization	BP	1	1
GO:0000416	1	0.981539	0	1	positive regulation of histone H3-K36 methylation	BP	1	1
GO:0000421	1	0.80918	0	7	autophagic vacuole membrane	CC	1	1
GO:0000422	1	0.968461	0	1	mitochondrion degradation	BP	1	1
GO:0000439	1	0.810255	0	8	core TFIIH complex	CC	1	1
GO:0000441	1	0.933042	0	2	NA	NA	1	1
GO:0000445	1	0.857042	0	5	THO complex part of transcription export complex	CC	1	1
GO:0000448	1	0.967129	0	1	cleavage in ITS2 between 5.8S rRNA and LSU-rRNA of tricistronic rRNA transcript (SSU-rRNA, 5.8S rRNA, LSU-rRNA)	BP	1	1
GO:0000453	1	0.97974	0	2	enzyme-directed rRNA 2'-O-methylation	BP	1	1
GO:0000460	1	0.780151	0	9	maturation of 5.8S rRNA	BP	1	1
GO:0000463	1	0.937093	0	2	maturation of LSU-rRNA from tricistronic rRNA transcript (SSU-rRNA, 5.8S rRNA, LSU-rRNA)	BP	1	1
GO:0000466	1	0.937093	0	2	maturation of 5.8S rRNA from tricistronic rRNA transcript (SSU-rRNA, 5.8S rRNA, LSU-rRNA)	BP	1	1
GO:0000492	1	0.969223	0	1	box C/D snoRNP assembly	BP	1	1
GO:0000502	1	0.156091	0	60	proteasome complex	CC	1	1
GO:0000506	1	0.875168	0	4	glycosylphosphatidylinositol-N-acetylglucosaminyltransferase (GPI-GnT) complex	CC	1	1
GO:0000578	1	0.847422	0	6	embryonic axis specification	BP	1	1
GO:0000710	1	0.878086	0	4	meiotic mismatch repair	BP	1	1
GO:0000712	1	0.770054	0	8	resolution of meiotic recombination intermediates	BP	1	1
GO:0000715	1	0.94928	0	2	nucleotide-excision repair, DNA damage recognition	BP	1	1
GO:0000717	1	0.967997	0	1	nucleotide-excision repair, DNA duplex unwinding	BP	1	1
GO:0000720	1	0.879844	0	3	pyrimidine dimer repair by nucleotide-excision repair	BP	1	1
GO:0000722	1	0.737524	0	9	telomere maintenance via recombination	BP	1	1
GO:0000723	1	0.650723	0	11	telomere maintenance	BP	1	1
GO:0000724	1	0.285068	0	39	double-strand break repair via homologous recombination	BP	1	1
GO:0000729	1	0.669834	0	13	DNA double-strand break processing	BP	1	1
GO:0000731	1	0.865706	0	4	DNA synthesis involved in DNA repair	BP	1	1
GO:0000737	1	0.741347	0	10	DNA catabolic process, endonucleolytic	BP	1	1
GO:0000768	1	0.989399	0	1	syncytium formation by plasma membrane fusion	BP	1	1
GO:0000774	1	0.87943	0	5	adenyl-nucleotide exchange factor activity	MF	1	1
GO:0000775	1	0.484455	0	25	chromosome, centromeric region	CC	1	1
GO:0000777	1	0.988758	0	1	condensed chromosome kinetochore	CC	1	1
GO:0000778	1	0.936561	0	2	condensed nuclear chromosome kinetochore	CC	1	1
GO:0000780	1	0.840873	0	5	condensed nuclear chromosome, centromeric region	CC	1	1
GO:0000781	1	0.569783	0	17	chromosome, telomeric region	CC	1	1
GO:0000783	1	0.96828	0	1	nuclear telomere cap complex	CC	1	1
GO:0000784	1	0.757443	0	10	nuclear chromosome, telomeric region	CC	1	1
GO:0000786	1	0.241152	0	54	nucleosome	CC	1	1
GO:0000790	1	0.32312	0	38	nuclear chromatin	CC	1	1
GO:0000791	1	0.776286	0	9	euchromatin	CC	1	1
GO:0000792	1	0.523002	0	20	heterochromatin	CC	1	1
GO:0000793	1	0.522279	0	24	condensed chromosome	CC	1	1
GO:0000794	1	0.651499	0	14	condensed nuclear chromosome	CC	1	1
GO:0000795	1	0.643283	0	14	synaptonemal complex	CC	1	1
GO:0000796	1	0.752653	0	9	condensin complex	CC	1	1
GO:0000799	1	0.967999	0	1	nuclear condensin complex	CC	1	1
GO:0000800	1	0.895989	0	3	lateral element	CC	1	1
GO:0000801	1	0.964546	0	1	central element	CC	1	1
GO:0000802	1	0.964546	0	1	transverse filament	CC	1	1
GO:0000805	1	0.958908	0	2	X chromosome	CC	1	1
GO:0000806	1	0.958908	0	2	Y chromosome	CC	1	1
GO:0000808	1	0.821966	0	6	origin recognition complex	CC	1	1
GO:0000811	1	0.93829	0	2	GINS complex	CC	1	1
GO:0000819	1	0.872786	0	4	sister chromatid segregation	BP	1	1
GO:0000824	1	0.926116	0	2	inositol tetrakisphosphate 3-kinase activity	MF	1	1
GO:0000831	1	0.989964	0	1	inositol hexakisphosphate 6-kinase activity	MF	1	1
GO:0000832	1	0.985723	0	1	inositol hexakisphosphate 5-kinase activity	MF	1	1
GO:0000903	1	0.967659	0	1	regulation of cell shape during vegetative growth phase	BP	1	1
GO:0000904	1	0.987645	0	1	cell morphogenesis involved in differentiation	BP	1	1
GO:0000906	1	0.956816	0	4	6,7-dimethyl-8-ribityllumazine synthase activity	MF	1	1
GO:0000910	1	0.249072	0	45	cytokinesis	BP	1	1
GO:0000914	1	0.975546	0	1	phragmoplast assembly	BP	1	1
GO:0000915	1	0.757496	0	9	actomyosin contractile ring assembly	BP	1	1
GO:0000916	1	0.930873	0	2	actomyosin contractile ring contraction	BP	1	1
GO:0000917	1	0.808954	0	12	barrier septum assembly	BP	1	1
GO:0000918	1	0.986625	0	1	barrier septum site selection	BP	1	1
GO:0000922	1	0.347353	0	35	spindle pole	CC	1	1
GO:0000930	1	0.903915	0	4	gamma-tubulin complex	CC	1	1
GO:0000932	1	0.498553	0	22	cytoplasmic mRNA processing body	CC	1	1
GO:0000938	1	0.908924	0	3	GARP complex	CC	1	1
GO:0000939	1	0.968101	0	1	condensed chromosome inner kinetochore	CC	1	1
GO:0000940	1	0.737971	0	9	condensed chromosome outer kinetochore	CC	1	1
GO:0000942	1	0.76306	0	10	condensed nuclear chromosome outer kinetochore	CC	1	1
GO:0000956	1	0.982804	0	1	nuclear-transcribed mRNA catabolic process	BP	1	1
GO:0000958	1	0.967452	0	1	mitochondrial mRNA catabolic process	BP	1	1
GO:0000962	1	0.967452	0	1	positive regulation of mitochondrial RNA catabolic process	BP	1	1
GO:0000964	1	0.967452	0	1	mitochondrial RNA 5'-end processing	BP	1	1
GO:0000965	1	0.967452	0	1	mitochondrial RNA 3'-end processing	BP	1	1
GO:0000974	1	0.901829	0	3	Prp19 complex	CC	1	1
GO:0000975	1	0.87408	0	4	regulatory region DNA binding	MF	1	1
GO:0000977	1	0.77699	0	8	RNA polymerase II regulatory region sequence-specific DNA binding	MF	1	1
GO:0000978	1	0.772309	0	10	RNA polymerase II core promoter proximal region sequence-specific DNA binding	MF	1	1
GO:0000979	1	0.796029	0	9	RNA polymerase II core promoter sequence-specific DNA binding	MF	1	1
GO:0000980	1	0.775863	0	9	RNA polymerase II distal enhancer sequence-specific DNA binding	MF	1	1
GO:0000981	1	0.392739	0	34	sequence-specific DNA binding RNA polymerase II transcription factor activity	MF	1	1
GO:0000982	1	0.934748	0	3	RNA polymerase II core promoter proximal region sequence-specific DNA binding transcription factor activity	MF	1	1
GO:0000983	1	0.936432	0	2	RNA polymerase II core promoter sequence-specific DNA binding transcription factor activity	MF	1	1
GO:0000987	1	0.722861	0	11	core promoter proximal region sequence-specific DNA binding	MF	1	1
GO:0000989	1	0.978298	0	1	transcription factor binding transcription factor activity	MF	1	1
GO:0001012	1	0.899921	0	3	RNA polymerase II regulatory region DNA binding	MF	1	1
GO:0001030	1	0.932582	0	2	RNA polymerase III type 1 promoter DNA binding	MF	1	1
GO:0001031	1	0.932582	0	2	RNA polymerase III type 2 promoter DNA binding	MF	1	1
GO:0001032	1	0.932582	0	2	RNA polymerase III type 3 promoter DNA binding	MF	1	1
GO:0001046	1	0.730059	0	12	core promoter sequence-specific DNA binding	MF	1	1
GO:0001071	1	0.932224	0	2	nucleic acid binding transcription factor activity	MF	1	1
GO:0001076	1	0.900585	0	3	RNA polymerase II transcription factor binding transcription factor activity	MF	1	1
GO:0001101	1	0.940453	0	2	response to acid chemical	BP	1	1
GO:0001104	1	0.358248	0	39	RNA polymerase II transcription cofactor activity	MF	1	1
GO:0001105	1	0.756633	0	8	RNA polymerase II transcription coactivator activity	MF	1	1
GO:0001106	1	0.70324	0	12	RNA polymerase II transcription corepressor activity	MF	1	1
GO:0001111	1	0.925694	0	3	promoter clearance from RNA polymerase II promoter	BP	1	1
GO:0001113	1	0.990045	0	1	transcriptional open complex formation at RNA polymerase II promoter	BP	1	1
GO:0001158	1	0.836023	0	7	enhancer sequence-specific DNA binding	MF	1	1
GO:0001163	1	0.969386	0	1	RNA polymerase I regulatory region sequence-specific DNA binding	MF	1	1
GO:0001190	1	0.966044	0	2	RNA polymerase II transcription factor binding transcription factor activity involved in positive regulation of transcription	MF	1	1
GO:0001191	1	0.937798	0	2	RNA polymerase II transcription factor binding transcription factor activity involved in negative regulation of transcription	MF	1	1
GO:0001227	1	0.964647	0	1	RNA polymerase II transcription regulatory region sequence-specific DNA binding transcription factor activity involved in negative regulation of transcription	MF	1	1
GO:0001302	1	0.936395	0	2	replicative cell aging	BP	1	1
GO:0001306	1	0.969031	0	1	age-dependent response to oxidative stress	BP	1	1
GO:0001315	1	0.969031	0	1	age-dependent response to reactive oxygen species	BP	1	1
GO:0001400	1	0.967659	0	1	mating projection base	CC	1	1
GO:0001501	1	0.645759	0	15	skeletal system development	BP	1	1
GO:0001502	1	0.840776	0	8	cartilage condensation	BP	1	1
GO:0001504	1	0.862585	0	4	neurotransmitter uptake	BP	1	1
GO:0001507	1	0.903976	0	4	acetylcholine catabolic process in synaptic cleft	BP	1	1
GO:0001508	1	0.863058	0	4	action potential	BP	1	1
GO:0001510	1	0.568247	0	21	RNA methylation	BP	1	1
GO:0001514	1	0.713173	0	12	selenocysteine incorporation	BP	1	1
GO:0001518	1	0.970695	0	1	voltage-gated sodium channel complex	CC	1	1
GO:0001522	1	0.45432	0	34	pseudouridine synthesis	BP	1	1
GO:0001523	1	0.735948	0	10	retinoid metabolic process	BP	1	1
GO:0001527	1	0.972692	0	1	microfibril	CC	1	1
GO:0001530	1	0.952944	0	2	lipopolysaccharide binding	MF	1	1
GO:0001537	1	0.967275	0	1	N-acetylgalactosamine 4-O-sulfotransferase activity	MF	1	1
GO:0001539	1	0.5519	0	30	cilium or flagellum-dependent cell motility	BP	1	1
GO:0001540	1	0.989964	0	1	beta-amyloid binding	MF	1	1
GO:0001541	1	0.812347	0	6	ovarian follicle development	BP	1	1
GO:0001542	1	0.939616	0	1	ovulation from ovarian follicle	BP	1	1
GO:0001550	1	0.955603	0	2	ovarian cumulus expansion	BP	1	1
GO:0001553	1	0.963273	0	1	luteinization	BP	1	1
GO:0001555	1	0.966484	0	1	oocyte growth	BP	1	1
GO:0001556	1	0.93719	0	2	oocyte maturation	BP	1	1
GO:0001568	1	0.652282	0	17	blood vessel development	BP	1	1
GO:0001569	1	0.861687	0	5	patterning of blood vessels	BP	1	1
GO:0001578	1	0.683481	0	14	microtubule bundle formation	BP	1	1
GO:0001579	1	0.906694	0	2	medium-chain fatty acid transport	BP	1	1
GO:0001607	1	0.935019	0	3	neuromedin U receptor activity	MF	1	1
GO:0001609	1	0.962667	0	1	G-protein coupled adenosine receptor activity	MF	1	1
GO:0001614	1	0.931796	0	2	purinergic nucleotide receptor activity	MF	1	1
GO:0001635	1	0.969435	0	1	calcitonin gene-related peptide receptor activity	MF	1	1
GO:0001640	1	0.970269	0	2	adenylate cyclase inhibiting G-protein coupled glutamate receptor activity	MF	1	1
GO:0001641	1	0.951071	0	2	group II metabotropic glutamate receptor activity	MF	1	1
GO:0001642	1	0.983758	0	1	group III metabotropic glutamate receptor activity	MF	1	1
GO:0001649	1	0.77257	0	10	osteoblast differentiation	BP	1	1
GO:0001650	1	0.930742	0	2	fibrillar center	CC	1	1
GO:0001652	1	0.882436	0	4	granular component	CC	1	1
GO:0001654	1	0.696976	0	11	eye development	BP	1	1
GO:0001655	1	0.803866	0	8	urogenital system development	BP	1	1
GO:0001657	1	0.800857	0	7	ureteric bud development	BP	1	1
GO:0001659	1	0.966781	0	1	temperature homeostasis	BP	1	1
GO:0001662	1	0.887172	0	5	behavioral fear response	BP	1	1
GO:0001667	1	0.887626	0	4	ameboidal-type cell migration	BP	1	1
GO:0001669	1	0.807638	0	6	acrosomal vesicle	CC	1	1
GO:0001671	1	0.874324	0	4	ATPase activator activity	MF	1	1
GO:0001673	1	0.629389	0	14	male germ cell nucleus	CC	1	1
GO:0001674	1	0.932105	0	2	female germ cell nucleus	CC	1	1
GO:0001675	1	0.897132	0	3	acrosome assembly	BP	1	1
GO:0001678	1	0.939616	0	1	cellular glucose homeostasis	BP	1	1
GO:0001680	1	0.979789	0	2	tRNA 3'-terminal CCA addition	BP	1	1
GO:0001682	1	0.964424	0	1	tRNA 5'-leader removal	BP	1	1
GO:0001700	1	0.89872	0	3	embryonic development via the syncytial blastoderm	BP	1	1
GO:0001702	1	0.760304	0	10	gastrulation with mouth forming second	BP	1	1
GO:0001706	1	0.926747	0	3	endoderm formation	BP	1	1
GO:0001707	1	0.736801	0	10	mesoderm formation	BP	1	1
GO:0001708	1	0.821126	0	10	cell fate specification	BP	1	1
GO:0001709	1	0.879296	0	5	cell fate determination	BP	1	1
GO:0001710	1	0.963964	0	1	mesodermal cell fate commitment	BP	1	1
GO:0001711	1	0.929307	0	2	endodermal cell fate commitment	BP	1	1
GO:0001714	1	0.96454	0	1	endodermal cell fate specification	BP	1	1
GO:0001726	1	0.560091	0	20	ruffle	CC	1	1
GO:0001727	1	0.927054	0	3	lipid kinase activity	MF	1	1
GO:0001732	1	0.980474	0	1	formation of cytoplasmic translation initiation complex	BP	1	1
GO:0001733	1	0.882469	0	4	galactosylceramide sulfotransferase activity	MF	1	1
GO:0001735	1	0.968032	0	1	prenylcysteine oxidase activity	MF	1	1
GO:0001736	1	0.822524	0	6	establishment of planar polarity	BP	1	1
GO:0001737	1	0.924395	0	2	establishment of imaginal disc-derived wing hair orientation	BP	1	1
GO:0001738	1	0.87944	0	5	morphogenesis of a polarized epithelium	BP	1	1
GO:0001739	1	0.851057	0	5	sex chromatin	CC	1	1
GO:0001741	1	0.855937	0	7	XY body	CC	1	1
GO:0001748	1	0.842844	0	5	optic lobe placode development	BP	1	1
GO:0001754	1	0.936409	0	2	eye photoreceptor cell differentiation	BP	1	1
GO:0001755	1	0.867343	0	6	neural crest cell migration	BP	1	1
GO:0001756	1	0.56352	0	19	somitogenesis	BP	1	1
GO:0001757	1	0.933079	0	3	somite specification	BP	1	1
GO:0001758	1	0.744928	0	11	retinal dehydrogenase activity	MF	1	1
GO:0001759	1	0.934975	0	2	organ induction	BP	1	1
GO:0001760	1	0.947086	0	2	aminocarboxymuconate-semialdehyde decarboxylase activity	MF	1	1
GO:0001763	1	0.944843	0	3	morphogenesis of a branching structure	BP	1	1
GO:0001764	1	0.327866	0	42	neuron migration	BP	1	1
GO:0001774	1	0.930874	0	2	microglial cell activation	BP	1	1
GO:0001775	1	0.989964	0	1	cell activation	BP	1	1
GO:0001778	1	0.989857	0	1	plasma membrane repair	BP	1	1
GO:0001779	1	0.962531	0	1	natural killer cell differentiation	BP	1	1
GO:0001780	1	0.941079	0	2	neutrophil homeostasis	BP	1	1
GO:0001782	1	0.990505	0	1	B cell homeostasis	BP	1	1
GO:0001784	1	0.967482	0	1	phosphotyrosine binding	MF	1	1
GO:0001806	1	0.907597	0	4	type IV hypersensitivity	BP	1	1
GO:0001818	1	0.956257	0	2	negative regulation of cytokine production	BP	1	1
GO:0001819	1	0.962813	0	1	positive regulation of cytokine production	BP	1	1
GO:0001821	1	0.920986	0	3	histamine secretion	BP	1	1
GO:0001823	1	0.824115	0	7	mesonephros development	BP	1	1
GO:0001824	1	0.833306	0	6	blastocyst development	BP	1	1
GO:0001825	1	0.986677	0	1	blastocyst formation	BP	1	1
GO:0001826	1	0.968217	0	1	inner cell mass cell differentiation	BP	1	1
GO:0001829	1	0.890986	0	4	trophectodermal cell differentiation	BP	1	1
GO:0001831	1	0.962387	0	1	trophectodermal cellular morphogenesis	BP	1	1
GO:0001832	1	0.894535	0	3	blastocyst growth	BP	1	1
GO:0001833	1	0.849637	0	5	inner cell mass cell proliferation	BP	1	1
GO:0001835	1	0.765634	0	9	blastocyst hatching	BP	1	1
GO:0001836	1	0.84456	0	5	release of cytochrome c from mitochondria	BP	1	1
GO:0001839	1	0.990153	0	1	neural plate morphogenesis	BP	1	1
GO:0001841	1	0.676955	0	11	neural tube formation	BP	1	1
GO:0001843	1	0.49878	0	25	neural tube closure	BP	1	1
GO:0001845	1	0.928562	0	2	phagolysosome assembly	BP	1	1
GO:0001867	1	0.919044	0	3	complement activation, lectin pathway	BP	1	1
GO:0001878	1	0.989883	0	1	response to yeast	BP	1	1
GO:0001880	1	0.909902	0	4	Mullerian duct regression	BP	1	1
GO:0001881	1	0.93243	0	2	receptor recycling	BP	1	1
GO:0001882	1	0.860935	0	9	nucleoside binding	MF	1	1
GO:0001883	1	0.920986	0	3	purine nucleoside binding	MF	1	1
GO:0001885	1	0.956603	0	1	endothelial cell development	BP	1	1
GO:0001886	1	0.989561	0	1	endothelial cell morphogenesis	BP	1	1
GO:0001890	1	0.674928	0	13	placenta development	BP	1	1
GO:0001891	1	0.870343	0	4	phagocytic cup	CC	1	1
GO:0001892	1	0.662757	0	14	embryonic placenta development	BP	1	1
GO:0001893	1	0.658735	0	15	maternal placenta development	BP	1	1
GO:0001894	1	0.841358	0	7	tissue homeostasis	BP	1	1
GO:0001913	1	0.936292	0	2	T cell mediated cytotoxicity	BP	1	1
GO:0001915	1	0.962326	0	1	negative regulation of T cell mediated cytotoxicity	BP	1	1
GO:0001917	1	0.922572	0	2	photoreceptor inner segment	CC	1	1
GO:0001921	1	0.85042	0	6	positive regulation of receptor recycling	BP	1	1
GO:0001932	1	0.812979	0	6	regulation of protein phosphorylation	BP	1	1
GO:0001933	1	0.906139	0	3	negative regulation of protein phosphorylation	BP	1	1
GO:0001934	1	0.72326	0	10	positive regulation of protein phosphorylation	BP	1	1
GO:0001935	1	0.887972	0	4	endothelial cell proliferation	BP	1	1
GO:0001936	1	0.817678	0	8	regulation of endothelial cell proliferation	BP	1	1
GO:0001938	1	0.739888	0	9	positive regulation of endothelial cell proliferation	BP	1	1
GO:0001939	1	0.914294	0	3	female pronucleus	CC	1	1
GO:0001940	1	0.914294	0	3	male pronucleus	CC	1	1
GO:0001941	1	0.981492	0	1	postsynaptic membrane organization	BP	1	1
GO:0001942	1	0.819831	0	7	hair follicle development	BP	1	1
GO:0001944	1	0.798095	0	7	vasculature development	BP	1	1
GO:0001946	1	0.925022	0	3	lymphangiogenesis	BP	1	1
GO:0001947	1	0.265996	0	45	heart looping	BP	1	1
GO:0001948	1	0.957452	0	2	glycoprotein binding	MF	1	1
GO:0001952	1	0.972635	0	1	regulation of cell-matrix adhesion	BP	1	1
GO:0001953	1	0.904869	0	3	negative regulation of cell-matrix adhesion	BP	1	1
GO:0001954	1	0.864617	0	5	positive regulation of cell-matrix adhesion	BP	1	1
GO:0001955	1	0.77214	0	9	blood vessel maturation	BP	1	1
GO:0001956	1	0.966974	0	1	positive regulation of neurotransmitter secretion	BP	1	1
GO:0001958	1	0.61882	0	19	endochondral ossification	BP	1	1
GO:0001961	1	0.961604	0	1	positive regulation of cytokine-mediated signaling pathway	BP	1	1
GO:0001964	1	0.965553	0	1	startle response	BP	1	1
GO:0001967	1	0.964518	0	1	suckling behavior	BP	1	1
GO:0001968	1	0.958285	0	2	fibronectin binding	MF	1	1
GO:0001974	1	0.803221	0	8	blood vessel remodeling	BP	1	1
GO:0001975	1	0.844908	0	5	response to amphetamine	BP	1	1
GO:0001988	1	0.920449	0	3	positive regulation of heart rate involved in baroreceptor response to decreased systemic arterial blood pressure	BP	1	1
GO:0001998	1	0.966936	0	1	angiotensin mediated vasoconstriction involved in regulation of systemic arterial blood pressure	BP	1	1
GO:0002009	1	0.796774	0	10	morphogenesis of an epithelium	BP	1	1
GO:0002011	1	0.851483	0	5	morphogenesis of an epithelial sheet	BP	1	1
GO:0002026	1	0.791638	0	6	regulation of the force of heart contraction	BP	1	1
GO:0002027	1	0.93734	0	2	regulation of heart rate	BP	1	1
GO:0002028	1	0.942301	0	2	regulation of sodium ion transport	BP	1	1
GO:0002033	1	0.966936	0	1	vasodilation by angiotensin involved in regulation of systemic arterial blood pressure	BP	1	1
GO:0002039	1	0.943043	0	2	p53 binding	MF	1	1
GO:0002040	1	0.805059	0	8	sprouting angiogenesis	BP	1	1
GO:0002042	1	0.880179	0	3	cell migration involved in sprouting angiogenesis	BP	1	1
GO:0002051	1	0.95218	0	2	osteoblast fate commitment	BP	1	1
GO:0002052	1	0.874874	0	7	positive regulation of neuroblast proliferation	BP	1	1
GO:0002053	1	0.809101	0	9	positive regulation of mesenchymal cell proliferation	BP	1	1
GO:0002060	1	0.9648	0	1	purine nucleobase binding	MF	1	1
GO:0002063	1	0.853474	0	6	chondrocyte development	BP	1	1
GO:0002070	1	0.967315	0	1	epithelial cell maturation	BP	1	1
GO:0002072	1	0.920817	0	3	optic cup morphogenesis involved in camera-type eye development	BP	1	1
GO:0002074	1	0.966298	0	1	extraocular skeletal muscle development	BP	1	1
GO:0002080	1	0.964577	0	1	acrosomal membrane	CC	1	1
GO:0002084	1	0.964757	0	1	protein depalmitoylation	BP	1	1
GO:0002086	1	0.962597	0	1	diaphragm contraction	BP	1	1
GO:0002087	1	0.907933	0	3	regulation of respiratory gaseous exchange by neurological system process	BP	1	1
GO:0002088	1	0.676166	0	14	lens development in camera-type eye	BP	1	1
GO:0002089	1	0.875385	0	4	lens morphogenesis in camera-type eye	BP	1	1
GO:0002090	1	0.956603	0	1	regulation of receptor internalization	BP	1	1
GO:0002091	1	0.936468	0	2	negative regulation of receptor internalization	BP	1	1
GO:0002092	1	0.933264	0	4	positive regulation of receptor internalization	BP	1	1
GO:0002093	1	0.95962	0	1	auditory receptor cell morphogenesis	BP	1	1
GO:0002098	1	0.825858	0	10	tRNA wobble uridine modification	BP	1	1
GO:0002102	1	0.959192	0	1	podosome	CC	1	1
GO:0002119	1	0.826759	0	5	nematode larval development	BP	1	1
GO:0002121	1	0.818966	0	6	inter-male aggressive behavior	BP	1	1
GO:0002134	1	0.906331	0	3	UTP binding	MF	1	1
GO:0002138	1	0.920817	0	3	retinoic acid biosynthetic process	BP	1	1
GO:0002159	1	0.979737	0	2	desmosome assembly	BP	1	1
GO:0002161	1	0.59597	0	26	aminoacyl-tRNA editing activity	MF	1	1
GO:0002165	1	0.979179	0	1	instar larval or pupal development	BP	1	1
GO:0002168	1	0.968063	0	1	instar larval development	BP	1	1
GO:0002176	1	0.956814	0	2	male germ cell proliferation	BP	1	1
GO:0002177	1	0.972009	0	1	manchette	CC	1	1
GO:0002193	1	0.966044	0	2	MAML1-RBP-Jkappa- ICN1 complex	CC	1	1
GO:0002199	1	0.751862	0	9	zona pellucida receptor complex	CC	1	1
GO:0002213	1	0.978531	0	1	defense response to insect	BP	1	1
GO:0002218	1	0.79609	0	7	activation of innate immune response	BP	1	1
GO:0002230	1	0.939942	0	2	positive regulation of defense response to virus by host	BP	1	1
GO:0002244	1	0.907294	0	4	hematopoietic progenitor cell differentiation	BP	1	1
GO:0002281	1	0.964922	0	1	macrophage activation involved in immune response	BP	1	1
GO:0002309	1	0.987935	0	1	T cell proliferation involved in immune response	BP	1	1
GO:0002314	1	0.920986	0	3	germinal center B cell differentiation	BP	1	1
GO:0002320	1	0.990153	0	1	lymphoid progenitor cell differentiation	BP	1	1
GO:0002326	1	0.967889	0	1	B cell lineage commitment	BP	1	1
GO:0002327	1	0.955106	0	1	immature B cell differentiation	BP	1	1
GO:0002328	1	0.937114	0	2	pro-B cell differentiation	BP	1	1
GO:0002331	1	0.968932	0	1	pre-B cell allelic exclusion	BP	1	1
GO:0002360	1	0.967889	0	1	T cell lineage commitment	BP	1	1
GO:0002368	1	0.967721	0	1	B cell cytokine production	BP	1	1
GO:0002369	1	0.987935	0	1	T cell cytokine production	BP	1	1
GO:0002378	1	0.931099	0	2	immunoglobulin biosynthetic process	BP	1	1
GO:0002385	1	0.967189	0	1	mucosal immune response	BP	1	1
GO:0002431	1	0.990505	0	1	Fc receptor mediated stimulatory signaling pathway	BP	1	1
GO:0002437	1	0.887824	0	5	inflammatory response to antigenic stimulus	BP	1	1
GO:0002446	1	0.909943	0	3	neutrophil mediated immunity	BP	1	1
GO:0002502	1	0.919131	0	2	peptide antigen assembly with MHC class I protein complex	BP	1	1
GO:0002513	1	0.990505	0	1	tolerance induction to self antigen	BP	1	1
GO:0002520	1	0.962146	0	1	immune system development	BP	1	1
GO:0002532	1	0.975256	0	2	production of molecular mediator involved in inflammatory response	BP	1	1
GO:0002551	1	0.95962	0	1	mast cell chemotaxis	BP	1	1
GO:0002572	1	0.879296	0	5	pro-T cell differentiation	BP	1	1
GO:0002573	1	0.969544	0	1	myeloid leukocyte differentiation	BP	1	1
GO:0002576	1	0.960357	0	2	platelet degranulation	BP	1	1
GO:0002606	1	0.987935	0	1	positive regulation of dendritic cell antigen processing and presentation	BP	1	1
GO:0002635	1	0.982804	0	1	negative regulation of germinal center formation	BP	1	1
GO:0002636	1	0.920986	0	3	positive regulation of germinal center formation	BP	1	1
GO:0002683	1	0.982274	0	1	negative regulation of immune system process	BP	1	1
GO:0002686	1	0.893965	0	4	negative regulation of leukocyte migration	BP	1	1
GO:0002726	1	0.918818	0	3	positive regulation of T cell cytokine production	BP	1	1
GO:0002762	1	0.990505	0	1	negative regulation of myeloid leukocyte differentiation	BP	1	1
GO:0002774	1	0.990505	0	1	Fc receptor mediated inhibitory signaling pathway	BP	1	1
GO:0002821	1	0.939616	0	1	positive regulation of adaptive immune response	BP	1	1
GO:0002827	1	0.987935	0	1	positive regulation of T-helper 1 type immune response	BP	1	1
GO:0002829	1	0.947613	0	2	negative regulation of type 2 immune response	BP	1	1
GO:0002842	1	0.967721	0	1	positive regulation of T cell mediated immune response to tumor cell	BP	1	1
GO:0002902	1	0.972805	0	2	regulation of B cell apoptotic process	BP	1	1
GO:0002903	1	0.904688	0	3	negative regulation of B cell apoptotic process	BP	1	1
GO:0002904	1	0.955106	0	1	positive regulation of B cell apoptotic process	BP	1	1
GO:0002906	1	0.920986	0	3	negative regulation of mature B cell apoptotic process	BP	1	1
GO:0002925	1	0.977529	0	1	positive regulation of humoral immune response mediated by circulating immunoglobulin	BP	1	1
GO:0002935	1	0.970918	0	1	tRNA (adenine-C2-)-methyltransferase activity	MF	1	1
GO:0002943	1	0.79921	0	9	tRNA dihydrouridine synthesis	BP	1	1
GO:0003006	1	0.857053	0	5	developmental process involved in reproduction	BP	1	1
GO:0003007	1	0.658123	0	17	heart morphogenesis	BP	1	1
GO:0003009	1	0.990234	0	1	skeletal muscle contraction	BP	1	1
GO:0003012	1	0.96653	0	1	muscle system process	BP	1	1
GO:0003014	1	0.968675	0	1	renal system process	BP	1	1
GO:0003015	1	0.964647	0	1	heart process	BP	1	1
GO:0003016	1	0.8684	0	4	respiratory system process	BP	1	1
GO:0003032	1	0.836797	0	6	detection of oxygen	BP	1	1
GO:0003056	1	0.977962	0	1	regulation of vascular smooth muscle contraction	BP	1	1
GO:0003062	1	0.98036	0	1	regulation of heart rate by chemical signal	BP	1	1
GO:0003069	1	0.969031	0	1	vasodilation by acetylcholine involved in regulation of systemic arterial blood pressure	BP	1	1
GO:0003073	1	0.947749	0	2	regulation of systemic arterial blood pressure	BP	1	1
GO:0003081	1	0.93901	0	2	regulation of systemic arterial blood pressure by renin-angiotensin	BP	1	1
GO:0003084	1	0.948236	0	2	positive regulation of systemic arterial blood pressure	BP	1	1
GO:0003091	1	0.967959	0	1	renal water homeostasis	BP	1	1
GO:0003094	1	0.939496	0	2	glomerular filtration	BP	1	1
GO:0003140	1	0.899979	0	4	determination of left/right asymmetry in lateral mesoderm	BP	1	1
GO:0003143	1	0.85248	0	4	embryonic heart tube morphogenesis	BP	1	1
GO:0003146	1	0.851983	0	5	heart jogging	BP	1	1
GO:0003148	1	0.823795	0	7	outflow tract septum morphogenesis	BP	1	1
GO:0003149	1	0.967587	0	1	membranous septum morphogenesis	BP	1	1
GO:0003151	1	0.762832	0	9	outflow tract morphogenesis	BP	1	1
GO:0003160	1	0.909541	0	4	endocardium morphogenesis	BP	1	1
GO:0003161	1	0.945144	0	2	cardiac conduction system development	BP	1	1
GO:0003162	1	0.966044	0	2	atrioventricular node development	BP	1	1
GO:0003167	1	0.95998	0	2	atrioventricular bundle cell differentiation	BP	1	1
GO:0003169	1	0.966044	0	2	coronary vein morphogenesis	BP	1	1
GO:0003175	1	0.964647	0	1	tricuspid valve development	BP	1	1
GO:0003179	1	0.949333	0	2	heart valve morphogenesis	BP	1	1
GO:0003180	1	0.81939	0	8	aortic valve morphogenesis	BP	1	1
GO:0003181	1	0.928191	0	4	atrioventricular valve morphogenesis	BP	1	1
GO:0003183	1	0.965396	0	1	mitral valve morphogenesis	BP	1	1
GO:0003184	1	0.878313	0	5	pulmonary valve morphogenesis	BP	1	1
GO:0003188	1	0.982274	0	1	heart valve formation	BP	1	1
GO:0003190	1	0.990478	0	1	atrioventricular valve formation	BP	1	1
GO:0003192	1	0.966044	0	2	mitral valve formation	BP	1	1
GO:0003193	1	0.964647	0	1	pulmonary valve formation	BP	1	1
GO:0003197	1	0.96082	0	2	endocardial cushion development	BP	1	1
GO:0003198	1	0.945077	0	3	epithelial to mesenchymal transition involved in endocardial cushion formation	BP	1	1
GO:0003203	1	0.942962	0	3	endocardial cushion morphogenesis	BP	1	1
GO:0003205	1	0.95998	0	2	cardiac chamber development	BP	1	1
GO:0003207	1	0.964647	0	1	cardiac chamber formation	BP	1	1
GO:0003209	1	0.965964	0	1	cardiac atrium morphogenesis	BP	1	1
GO:0003213	1	0.966044	0	2	cardiac right atrium morphogenesis	BP	1	1
GO:0003214	1	0.915564	0	4	cardiac left ventricle morphogenesis	BP	1	1
GO:0003215	1	0.79514	0	8	cardiac right ventricle morphogenesis	BP	1	1
GO:0003219	1	0.966044	0	2	cardiac right ventricle formation	BP	1	1
GO:0003222	1	0.933161	0	3	ventricular trabecula myocardium morphogenesis	BP	1	1
GO:0003228	1	0.968549	0	1	atrial cardiac muscle tissue development	BP	1	1
GO:0003229	1	0.96082	0	2	ventricular cardiac muscle tissue development	BP	1	1
GO:0003230	1	0.965396	0	1	cardiac atrium development	BP	1	1
GO:0003241	1	0.966044	0	2	growth involved in heart morphogenesis	BP	1	1
GO:0003256	1	0.92738	0	4	regulation of transcription from RNA polymerase II promoter involved in myocardial precursor cell differentiation	BP	1	1
GO:0003257	1	0.967432	0	1	positive regulation of transcription from RNA polymerase II promoter involved in myocardial precursor cell differentiation	BP	1	1
GO:0003270	1	0.966044	0	2	Notch signaling pathway involved in regulation of secondary heart field cardioblast proliferation	BP	1	1
GO:0003272	1	0.921816	0	3	endocardial cushion formation	BP	1	1
GO:0003273	1	0.966044	0	2	cell migration involved in endocardial cushion formation	BP	1	1
GO:0003281	1	0.829196	0	7	ventricular septum development	BP	1	1
GO:0003289	1	0.965396	0	1	atrial septum primum morphogenesis	BP	1	1
GO:0003290	1	0.96082	0	2	atrial septum secundum morphogenesis	BP	1	1
GO:0003300	1	0.936299	0	2	cardiac muscle hypertrophy	BP	1	1
GO:0003303	1	0.968182	0	1	BMP signaling pathway involved in heart jogging	BP	1	1
GO:0003309	1	0.885673	0	4	type B pancreatic cell differentiation	BP	1	1
GO:0003310	1	0.885673	0	4	pancreatic A cell differentiation	BP	1	1
GO:0003311	1	0.970502	0	1	pancreatic D cell differentiation	BP	1	1
GO:0003323	1	0.848731	0	6	type B pancreatic cell development	BP	1	1
GO:0003333	1	0.989346	0	1	amino acid transmembrane transport	BP	1	1
GO:0003334	1	0.914857	0	3	keratinocyte development	BP	1	1
GO:0003337	1	0.911252	0	3	mesenchymal to epithelial transition involved in metanephros morphogenesis	BP	1	1
GO:0003341	1	0.978151	0	1	cilium movement	BP	1	1
GO:0003342	1	0.965396	0	1	proepicardium development	BP	1	1
GO:0003344	1	0.809891	0	8	pericardium morphogenesis	BP	1	1
GO:0003351	1	0.884912	0	4	epithelial cilium movement	BP	1	1
GO:0003360	1	0.891578	0	4	brainstem development	BP	1	1
GO:0003382	1	0.852436	0	5	epithelial cell morphogenesis	BP	1	1
GO:0003383	1	0.990072	0	1	apical constriction	BP	1	1
GO:0003401	1	0.9759	0	1	axis elongation	BP	1	1
GO:0003404	1	0.967959	0	1	optic vesicle morphogenesis	BP	1	1
GO:0003406	1	0.926995	0	3	retinal pigment epithelium development	BP	1	1
GO:0003409	1	0.967959	0	1	optic cup structural organization	BP	1	1
GO:0003413	1	0.982274	0	1	chondrocyte differentiation involved in endochondral bone morphogenesis	BP	1	1
GO:0003415	1	0.982274	0	1	chondrocyte hypertrophy	BP	1	1
GO:0003416	1	0.978298	0	1	endochondral bone growth	BP	1	1
GO:0003678	1	0.610677	0	18	DNA helicase activity	MF	1	1
GO:0003681	1	0.964047	0	2	bent DNA binding	MF	1	1
GO:0003684	1	0.268988	0	56	damaged DNA binding	MF	1	1
GO:0003688	1	0.862348	0	6	DNA replication origin binding	MF	1	1
GO:0003689	1	0.968141	0	1	DNA clamp loader activity	MF	1	1
GO:0003690	1	0.615611	0	16	double-stranded DNA binding	MF	1	1
GO:0003691	1	0.936907	0	2	double-stranded telomeric DNA binding	MF	1	1
GO:0003697	1	0.360176	0	36	single-stranded DNA binding	MF	1	1
GO:0003705	1	0.744364	0	11	RNA polymerase II distal enhancer sequence-specific DNA binding transcription factor activity	MF	1	1
GO:0003707	1	0.562944	0	21	steroid hormone receptor activity	MF	1	1
GO:0003708	1	0.967326	0	1	retinoic acid receptor activity	MF	1	1
GO:0003712	1	0.550619	0	19	transcription cofactor activity	MF	1	1
GO:0003713	1	0.138189	0	67	transcription coactivator activity	MF	1	1
GO:0003720	1	0.962236	0	1	telomerase activity	MF	1	1
GO:0003724	1	0.756101	0	9	RNA helicase activity	MF	1	1
GO:0003725	1	0.341873	0	33	double-stranded RNA binding	MF	1	1
GO:0003726	1	0.969687	0	1	double-stranded RNA adenosine deaminase activity	MF	1	1
GO:0003727	1	0.839425	0	6	single-stranded RNA binding	MF	1	1
GO:0003730	1	0.77344	0	9	mRNA 3'-UTR binding	MF	1	1
GO:0003747	1	0.945218	0	2	translation release factor activity	MF	1	1
GO:0003755	1	0.185502	0	60	peptidyl-prolyl cis-trans isomerase activity	MF	1	1
GO:0003756	1	0.422356	0	27	protein disulfide isomerase activity	MF	1	1
GO:0003774	1	0.149494	0	75	motor activity	MF	1	1
GO:0003777	1	0.178448	0	58	microtubule motor activity	MF	1	1
GO:0003779	1	0.549177	0	18	actin binding	MF	1	1
GO:0003785	1	0.972821	0	1	actin monomer binding	MF	1	1
GO:0003810	1	0.837674	0	6	protein-glutamine gamma-glutamyltransferase activity	MF	1	1
GO:0003823	1	0.959311	0	1	antigen binding	MF	1	1
GO:0003826	1	0.962486	0	1	alpha-ketoacid dehydrogenase activity	MF	1	1
GO:0003827	1	0.923208	0	3	alpha-1,3-mannosylglycoprotein 2-beta-N-acetylglucosaminyltransferase activity	MF	1	1
GO:0003830	1	0.961524	0	1	beta-1,4-mannosylglycoprotein 4-beta-N-acetylglucosaminyltransferase activity	MF	1	1
GO:0003834	1	0.944786	0	2	beta-carotene 15,15'-monooxygenase activity	MF	1	1
GO:0003837	1	0.95657	0	2	beta-ureidopropionase activity	MF	1	1
GO:0003839	1	0.937568	0	2	gamma-glutamylcyclotransferase activity	MF	1	1
GO:0003841	1	0.835401	0	7	1-acylglycerol-3-phosphate O-acyltransferase activity	MF	1	1
GO:0003842	1	0.91379	0	6	1-pyrroline-5-carboxylate dehydrogenase activity	MF	1	1
GO:0003844	1	0.940038	0	3	1,4-alpha-glucan branching enzyme activity	MF	1	1
GO:0003846	1	0.966971	0	1	2-acylglycerol O-acyltransferase activity	MF	1	1
GO:0003847	1	0.977796	0	1	1-alkyl-2-acetylglycerophosphocholine esterase activity	MF	1	1
GO:0003848	1	0.985289	0	1	2-amino-4-hydroxy-6-hydroxymethyldihydropteridine diphosphokinase activity	MF	1	1
GO:0003849	1	0.943427	0	5	3-deoxy-7-phosphoheptulonate synthase activity	MF	1	1
GO:0003852	1	0.988891	0	1	2-isopropylmalate synthase activity	MF	1	1
GO:0003854	1	0.940563	0	2	3-beta-hydroxy-delta5-steroid dehydrogenase activity	MF	1	1
GO:0003856	1	0.967425	0	3	3-dehydroquinate synthase activity	MF	1	1
GO:0003857	1	0.659562	0	21	3-hydroxyacyl-CoA dehydrogenase activity	MF	1	1
GO:0003858	1	0.968015	0	1	3-hydroxybutyrate dehydrogenase activity	MF	1	1
GO:0003859	1	0.978004	0	1	3-hydroxybutyryl-CoA dehydratase activity	MF	1	1
GO:0003861	1	0.988944	0	1	3-isopropylmalate dehydratase activity	MF	1	1
GO:0003862	1	0.969508	0	3	3-isopropylmalate dehydrogenase activity	MF	1	1
GO:0003863	1	0.932807	0	2	3-methyl-2-oxobutanoate dehydrogenase (2-methylpropanoyl-transferring) activity	MF	1	1
GO:0003865	1	0.970049	0	1	3-oxo-5-alpha-steroid 4-dehydrogenase activity	MF	1	1
GO:0003866	1	0.977044	0	2	3-phosphoshikimate 1-carboxyvinyltransferase activity	MF	1	1
GO:0003867	1	0.9547	0	2	4-aminobutyrate transaminase activity	MF	1	1
GO:0003868	1	0.937253	0	2	4-hydroxyphenylpyruvate dioxygenase activity	MF	1	1
GO:0003869	1	0.771008	0	8	NA	NA	1	1
GO:0003871	1	0.942387	0	4	5-methyltetrahydropteroyltriglutamate-homocysteine S-methyltransferase activity	MF	1	1
GO:0003872	1	0.854393	0	7	6-phosphofructokinase activity	MF	1	1
GO:0003873	1	0.86936	0	4	6-phosphofructo-2-kinase activity	MF	1	1
GO:0003874	1	0.902461	0	4	6-pyruvoyltetrahydropterin synthase activity	MF	1	1
GO:0003876	1	0.921636	0	3	AMP deaminase activity	MF	1	1
GO:0003878	1	0.815587	0	7	ATP citrate synthase activity	MF	1	1
GO:0003881	1	0.966454	0	2	CDP-diacylglycerol-inositol 3-phosphatidyltransferase activity	MF	1	1
GO:0003882	1	0.979896	0	2	CDP-diacylglycerol-serine O-phosphatidyltransferase activity	MF	1	1
GO:0003883	1	0.886013	0	5	CTP synthase activity	MF	1	1
GO:0003884	1	0.964044	0	1	D-amino-acid oxidase activity	MF	1	1
GO:0003885	1	0.922882	0	3	D-arabinono-1,4-lactone oxidase activity	MF	1	1
GO:0003886	1	0.84788	0	6	DNA (cytosine-5-)-methyltransferase activity	MF	1	1
GO:0003896	1	0.810802	0	11	DNA primase activity	MF	1	1
GO:0003904	1	0.888302	0	4	deoxyribodipyrimidine photo-lyase activity	MF	1	1
GO:0003905	1	0.971729	0	1	alkylbase DNA N-glycosylase activity	MF	1	1
GO:0003908	1	0.883162	0	7	methylated-DNA-[protein]-cysteine S-methyltransferase activity	MF	1	1
GO:0003910	1	0.876064	0	4	DNA ligase (ATP) activity	MF	1	1
GO:0003911	1	0.863581	0	9	DNA ligase (NAD+) activity	MF	1	1
GO:0003913	1	0.84804	0	5	DNA photolyase activity	MF	1	1
GO:0003914	1	0.968988	0	1	DNA (6-4) photolyase activity	MF	1	1
GO:0003916	1	0.968314	0	3	DNA topoisomerase activity	MF	1	1
GO:0003917	1	0.639616	0	20	DNA topoisomerase type I activity	MF	1	1
GO:0003918	1	0.538984	0	30	DNA topoisomerase type II (ATP-hydrolyzing) activity	MF	1	1
GO:0003919	1	0.948719	0	3	FMN adenylyltransferase activity	MF	1	1
GO:0003920	1	0.937869	0	4	GMP reductase activity	MF	1	1
GO:0003922	1	0.897592	0	6	GMP synthase (glutamine-hydrolyzing) activity	MF	1	1
GO:0003933	1	0.963969	0	1	GTP cyclohydrolase activity	MF	1	1
GO:0003935	1	0.989614	0	1	GTP cyclohydrolase II activity	MF	1	1
GO:0003937	1	0.938053	0	3	IMP cyclohydrolase activity	MF	1	1
GO:0003938	1	0.956295	0	2	IMP dehydrogenase activity	MF	1	1
GO:0003939	1	0.94295	0	3	L-iditol 2-dehydrogenase activity	MF	1	1
GO:0003940	1	0.937565	0	2	L-iduronidase activity	MF	1	1
GO:0003941	1	0.979212	0	2	L-serine ammonia-lyase activity	MF	1	1
GO:0003942	1	0.927545	0	6	N-acetyl-gamma-glutamyl-phosphate reductase activity	MF	1	1
GO:0003944	1	0.884781	0	3	N-acetylglucosamine-1-phosphodiester alpha-N-acetylglucosaminidase activity	MF	1	1
GO:0003945	1	0.96828	0	1	N-acetyllactosamine synthase activity	MF	1	1
GO:0003948	1	0.968162	0	1	N4-(beta-N-acetylglucosaminyl)-L-asparaginase activity	MF	1	1
GO:0003950	1	0.59401	0	15	NAD+ ADP-ribosyltransferase activity	MF	1	1
GO:0003951	1	0.911162	0	3	NAD+ kinase activity	MF	1	1
GO:0003952	1	0.950866	0	3	NAD+ synthase (glutamine-hydrolyzing) activity	MF	1	1
GO:0003954	1	0.753508	0	11	NADH dehydrogenase activity	MF	1	1
GO:0003955	1	0.930851	0	5	NAD(P)H dehydrogenase (quinone) activity	MF	1	1
GO:0003956	1	0.867416	0	8	NAD(P)+-protein-arginine ADP-ribosyltransferase activity	MF	1	1
GO:0003958	1	0.739334	0	12	NADPH-hemoprotein reductase activity	MF	1	1
GO:0003959	1	0.956502	0	4	NADPH dehydrogenase activity	MF	1	1
GO:0003960	1	0.525982	0	23	NADPH:quinone reductase activity	MF	1	1
GO:0003961	1	0.988598	0	1	O-acetylhomoserine aminocarboxypropyltransferase activity	MF	1	1
GO:0003962	1	0.977405	0	2	cystathionine gamma-synthase activity	MF	1	1
GO:0003963	1	0.93843	0	2	RNA-3'-phosphate cyclase activity	MF	1	1
GO:0003968	1	0.684183	0	12	RNA-directed RNA polymerase activity	MF	1	1
GO:0003972	1	0.968178	0	1	RNA ligase (ATP) activity	MF	1	1
GO:0003974	1	0.988041	0	1	UDP-N-acetylglucosamine 4-epimerase activity	MF	1	1
GO:0003975	1	0.968071	0	1	UDP-N-acetylglucosamine-dolichyl-phosphate N-acetylglucosaminephosphotransferase activity	MF	1	1
GO:0003977	1	0.964681	0	3	UDP-N-acetylglucosamine diphosphorylase activity	MF	1	1
GO:0003979	1	0.939427	0	4	UDP-glucose 6-dehydrogenase activity	MF	1	1
GO:0003980	1	0.935286	0	2	UDP-glucose:glycoprotein glucosyltransferase activity	MF	1	1
GO:0003983	1	0.90362	0	5	UTP:glucose-1-phosphate uridylyltransferase activity	MF	1	1
GO:0003984	1	0.875612	0	9	acetolactate synthase activity	MF	1	1
GO:0003985	1	0.86088	0	5	acetyl-CoA C-acetyltransferase activity	MF	1	1
GO:0003986	1	0.967661	0	1	acetyl-CoA hydrolase activity	MF	1	1
GO:0003988	1	0.868932	0	5	acetyl-CoA C-acyltransferase activity	MF	1	1
GO:0003989	1	0.72798	0	14	acetyl-CoA carboxylase activity	MF	1	1
GO:0003991	1	0.960471	0	3	acetylglutamate kinase activity	MF	1	1
GO:0003992	1	0.990586	0	1	N2-acetyl-L-ornithine:2-oxoglutarate 5-aminotransferase activity	MF	1	1
GO:0003994	1	0.942733	0	3	aconitate hydratase activity	MF	1	1
GO:0003997	1	0.816779	0	7	acyl-CoA oxidase activity	MF	1	1
GO:0003998	1	0.826022	0	7	acylphosphatase activity	MF	1	1
GO:0003999	1	0.957432	0	2	adenine phosphoribosyltransferase activity	MF	1	1
GO:0004000	1	0.714629	0	13	adenosine deaminase activity	MF	1	1
GO:0004001	1	0.960301	0	2	adenosine kinase activity	MF	1	1
GO:0004003	1	0.410956	0	43	ATP-dependent DNA helicase activity	MF	1	1
GO:0004004	1	0.537654	0	19	ATP-dependent RNA helicase activity	MF	1	1
GO:0004008	1	0.836421	0	11	copper-exporting ATPase activity	MF	1	1
GO:0004012	1	0.864757	0	6	phospholipid-translocating ATPase activity	MF	1	1
GO:0004013	1	0.844959	0	4	adenosylhomocysteinase activity	MF	1	1
GO:0004014	1	0.885941	0	6	adenosylmethionine decarboxylase activity	MF	1	1
GO:0004015	1	0.990126	0	1	adenosylmethionine-8-amino-7-oxononanoate transaminase activity	MF	1	1
GO:0004017	1	0.911126	0	3	adenylate kinase activity	MF	1	1
GO:0004018	1	0.958201	0	2	N6-(1,2-dicarboxyethyl)AMP AMP-lyase (fumarate-forming) activity	MF	1	1
GO:0004019	1	0.892285	0	4	adenylosuccinate synthase activity	MF	1	1
GO:0004021	1	0.953672	0	2	L-alanine:2-oxoglutarate aminotransferase activity	MF	1	1
GO:0004022	1	0.578582	0	27	alcohol dehydrogenase (NAD) activity	MF	1	1
GO:0004024	1	0.96504	0	1	alcohol dehydrogenase activity, zinc-dependent	MF	1	1
GO:0004028	1	0.817678	0	8	3-chloroallyl aldehyde dehydrogenase activity	MF	1	1
GO:0004030	1	0.762955	0	9	aldehyde dehydrogenase [NAD(P)+] activity	MF	1	1
GO:0004032	1	0.767815	0	9	alditol:NADP+ 1-oxidoreductase activity	MF	1	1
GO:0004034	1	0.926432	0	3	aldose 1-epimerase activity	MF	1	1
GO:0004035	1	0.718705	0	13	alkaline phosphatase activity	MF	1	1
GO:0004039	1	0.940431	0	5	allophanate hydrolase activity	MF	1	1
GO:0004044	1	0.94287	0	4	amidophosphoribosyltransferase activity	MF	1	1
GO:0004045	1	0.840182	0	8	aminoacyl-tRNA hydrolase activity	MF	1	1
GO:0004046	1	0.870641	0	7	aminoacylase activity	MF	1	1
GO:0004047	1	0.650465	0	18	aminomethyltransferase activity	MF	1	1
GO:0004049	1	0.979553	0	2	anthranilate synthase activity	MF	1	1
GO:0004053	1	0.963969	0	1	arginase activity	MF	1	1
GO:0004054	1	0.898235	0	4	arginine kinase activity	MF	1	1
GO:0004055	1	0.899024	0	5	argininosuccinate synthase activity	MF	1	1
GO:0004056	1	0.858554	0	8	argininosuccinate lyase activity	MF	1	1
GO:0004057	1	0.894541	0	3	arginyltransferase activity	MF	1	1
GO:0004064	1	0.805568	0	7	arylesterase activity	MF	1	1
GO:0004065	1	0.973932	0	1	arylsulfatase activity	MF	1	1
GO:0004066	1	0.860697	0	7	asparagine synthase (glutamine-hydrolyzing) activity	MF	1	1
GO:0004067	1	0.802426	0	11	asparaginase activity	MF	1	1
GO:0004068	1	0.988784	0	1	aspartate 1-decarboxylase activity	MF	1	1
GO:0004069	1	0.759203	0	16	L-aspartate:2-oxoglutarate aminotransferase activity	MF	1	1
GO:0004070	1	0.868487	0	9	aspartate carbamoyltransferase activity	MF	1	1
GO:0004072	1	0.930892	0	6	aspartate kinase activity	MF	1	1
GO:0004073	1	0.961186	0	3	aspartate-semialdehyde dehydrogenase activity	MF	1	1
GO:0004075	1	0.753182	0	13	biotin carboxylase activity	MF	1	1
GO:0004076	1	0.989695	0	1	biotin synthase activity	MF	1	1
GO:0004077	1	0.875905	0	7	biotin-[acetyl-CoA-carboxylase] ligase activity	MF	1	1
GO:0004080	1	0.946451	0	2	biotin-[propionyl-CoA-carboxylase (ATP-hydrolyzing)] ligase activity	MF	1	1
GO:0004081	1	0.989857	0	1	bis(5'-nucleosyl)-tetraphosphatase (asymmetrical) activity	MF	1	1
GO:0004084	1	0.812798	0	8	branched-chain-amino-acid transaminase activity	MF	1	1
GO:0004085	1	0.989105	0	1	butyryl-CoA dehydrogenase activity	MF	1	1
GO:0004087	1	0.929026	0	3	carbamoyl-phosphate synthase (ammonia) activity	MF	1	1
GO:0004088	1	0.89951	0	7	carbamoyl-phosphate synthase (glutamine-hydrolyzing) activity	MF	1	1
GO:0004089	1	0.668485	0	20	carbonate dehydratase activity	MF	1	1
GO:0004090	1	0.818408	0	8	carbonyl reductase (NADPH) activity	MF	1	1
GO:0004092	1	0.922194	0	3	carnitine O-acetyltransferase activity	MF	1	1
GO:0004095	1	0.845785	0	5	carnitine O-palmitoyltransferase activity	MF	1	1
GO:0004096	1	0.905764	0	4	catalase activity	MF	1	1
GO:0004100	1	0.937914	0	2	chitin synthase activity	MF	1	1
GO:0004103	1	0.945004	0	2	choline kinase activity	MF	1	1
GO:0004105	1	0.963897	0	1	choline-phosphate cytidylyltransferase activity	MF	1	1
GO:0004106	1	0.968568	0	3	chorismate mutase activity	MF	1	1
GO:0004107	1	0.970643	0	2	chorismate synthase activity	MF	1	1
GO:0004108	1	0.854518	0	9	citrate (Si)-synthase activity	MF	1	1
GO:0004109	1	0.934112	0	4	coproporphyrinogen oxidase activity	MF	1	1
GO:0004111	1	0.98983	0	1	creatine kinase activity	MF	1	1
GO:0004112	1	0.979789	0	2	cyclic-nucleotide phosphodiesterase activity	MF	1	1
GO:0004113	1	0.812066	0	6	2',3'-cyclic-nucleotide 3'-phosphodiesterase activity	MF	1	1
GO:0004114	1	0.522614	0	21	3',5'-cyclic-nucleotide phosphodiesterase activity	MF	1	1
GO:0004115	1	0.963741	0	2	3',5'-cyclic-AMP phosphodiesterase activity	MF	1	1
GO:0004118	1	0.971428	0	1	cGMP-stimulated cyclic-nucleotide phosphodiesterase activity	MF	1	1
GO:0004121	1	0.988412	0	1	cystathionine beta-lyase activity	MF	1	1
GO:0004122	1	0.806965	0	10	cystathionine beta-synthase activity	MF	1	1
GO:0004123	1	0.856975	0	5	cystathionine gamma-lyase activity	MF	1	1
GO:0004124	1	0.920748	0	7	cysteine synthase activity	MF	1	1
GO:0004125	1	0.986651	0	1	L-seryl-tRNASec selenium transferase activity	MF	1	1
GO:0004126	1	0.900598	0	6	cytidine deaminase activity	MF	1	1
GO:0004127	1	0.990451	0	1	cytidylate kinase activity	MF	1	1
GO:0004128	1	0.903778	0	3	cytochrome-b5 reductase activity, acting on NAD(P)H	MF	1	1
GO:0004130	1	0.987777	0	1	cytochrome-c peroxidase activity	MF	1	1
GO:0004132	1	0.972061	0	1	dCMP deaminase activity	MF	1	1
GO:0004133	1	0.989991	0	1	glycogen debranching enzyme activity	MF	1	1
GO:0004134	1	0.872955	0	7	4-alpha-glucanotransferase activity	MF	1	1
GO:0004135	1	0.913682	0	3	amylo-alpha-1,6-glucosidase activity	MF	1	1
GO:0004139	1	0.949157	0	3	deoxyribose-phosphate aldolase activity	MF	1	1
GO:0004140	1	0.955819	0	2	dephospho-CoA kinase activity	MF	1	1
GO:0004141	1	0.962942	0	3	dethiobiotin synthase activity	MF	1	1
GO:0004142	1	0.933375	0	2	diacylglycerol cholinephosphotransferase activity	MF	1	1
GO:0004144	1	0.957684	0	2	diacylglycerol O-acyltransferase activity	MF	1	1
GO:0004145	1	0.984506	0	1	diamine N-acetyltransferase activity	MF	1	1
GO:0004146	1	0.847853	0	10	dihydrofolate reductase activity	MF	1	1
GO:0004148	1	0.894359	0	7	dihydrolipoyl dehydrogenase activity	MF	1	1
GO:0004149	1	0.990234	0	1	dihydrolipoyllysine-residue succinyltransferase activity	MF	1	1
GO:0004151	1	0.878426	0	8	dihydroorotase activity	MF	1	1
GO:0004152	1	0.935908	0	3	dihydroorotate dehydrogenase activity	MF	1	1
GO:0004155	1	0.912549	0	5	6,7-dihydropteridine reductase activity	MF	1	1
GO:0004156	1	0.960043	0	3	dihydropteroate synthase activity	MF	1	1
GO:0004157	1	0.927643	0	3	dihydropyrimidinase activity	MF	1	1
GO:0004158	1	0.905476	0	4	dihydroorotate oxidase activity	MF	1	1
GO:0004160	1	0.932191	0	6	dihydroxy-acid dehydratase activity	MF	1	1
GO:0004161	1	0.959944	0	2	dimethylallyltranstransferase activity	MF	1	1
GO:0004163	1	0.967126	0	1	diphosphomevalonate decarboxylase activity	MF	1	1
GO:0004164	1	0.970165	0	1	diphthine synthase activity	MF	1	1
GO:0004165	1	0.948172	0	5	dodecenoyl-CoA delta-isomerase activity	MF	1	1
GO:0004168	1	0.946472	0	2	dolichol kinase activity	MF	1	1
GO:0004169	1	0.93131	0	2	dolichyl-phosphate-mannose-protein mannosyltransferase activity	MF	1	1
GO:0004170	1	0.920917	0	4	dUTP diphosphatase activity	MF	1	1
GO:0004174	1	0.9346	0	2	electron-transferring-flavoprotein dehydrogenase activity	MF	1	1
GO:0004175	1	0.865451	0	5	endopeptidase activity	MF	1	1
GO:0004176	1	0.686637	0	14	ATP-dependent peptidase activity	MF	1	1
GO:0004177	1	0.274528	0	49	aminopeptidase activity	MF	1	1
GO:0004181	1	0.521879	0	24	metallocarboxypeptidase activity	MF	1	1
GO:0004185	1	0.86304	0	5	serine-type carboxypeptidase activity	MF	1	1
GO:0004198	1	0.736073	0	12	calcium-dependent cysteine-type endopeptidase activity	MF	1	1
GO:0004221	1	0.0724127	0	88	NA	NA	1	1
GO:0004298	1	0.527422	0	23	threonine-type endopeptidase activity	MF	1	1
GO:0004301	1	0.974801	0	2	epoxide hydrolase activity	MF	1	1
GO:0004303	1	0.777446	0	9	estradiol 17-beta-dehydrogenase activity	MF	1	1
GO:0004305	1	0.912891	0	3	ethanolamine kinase activity	MF	1	1
GO:0004306	1	0.965499	0	1	ethanolamine-phosphate cytidylyltransferase activity	MF	1	1
GO:0004308	1	0.969956	0	3	exo-alpha-sialidase activity	MF	1	1
GO:0004309	1	0.940817	0	5	exopolyphosphatase activity	MF	1	1
GO:0004311	1	0.938221	0	2	farnesyltranstransferase activity	MF	1	1
GO:0004312	1	0.94798	0	2	fatty acid synthase activity	MF	1	1
GO:0004313	1	0.586036	0	22	[acyl-carrier-protein] S-acetyltransferase activity	MF	1	1
GO:0004314	1	0.578618	0	23	[acyl-carrier-protein] S-malonyltransferase activity	MF	1	1
GO:0004315	1	0.519967	0	30	3-oxoacyl-[acyl-carrier-protein] synthase activity	MF	1	1
GO:0004316	1	0.343839	0	46	3-oxoacyl-[acyl-carrier-protein] reductase (NADPH) activity	MF	1	1
GO:0004317	1	0.586036	0	22	3-hydroxypalmitoyl-[acyl-carrier-protein] dehydratase activity	MF	1	1
GO:0004319	1	0.586036	0	22	enoyl-[acyl-carrier-protein] reductase (NADPH, B-specific) activity	MF	1	1
GO:0004320	1	0.586036	0	22	oleoyl-[acyl-carrier-protein] hydrolase activity	MF	1	1
GO:0004321	1	0.83126	0	6	fatty-acyl-CoA synthase activity	MF	1	1
GO:0004322	1	0.922982	0	4	ferroxidase activity	MF	1	1
GO:0004325	1	0.927523	0	5	ferrochelatase activity	MF	1	1
GO:0004326	1	0.910518	0	6	tetrahydrofolylpolyglutamate synthase activity	MF	1	1
GO:0004329	1	0.951327	0	2	formate-tetrahydrofolate ligase activity	MF	1	1
GO:0004331	1	0.845052	0	5	fructose-2,6-bisphosphate 2-phosphatase activity	MF	1	1
GO:0004332	1	0.847744	0	11	fructose-bisphosphate aldolase activity	MF	1	1
GO:0004333	1	0.917373	0	6	fumarate hydratase activity	MF	1	1
GO:0004334	1	0.958558	0	2	fumarylacetoacetase activity	MF	1	1
GO:0004335	1	0.906492	0	5	galactokinase activity	MF	1	1
GO:0004337	1	0.901874	0	5	geranyltranstransferase activity	MF	1	1
GO:0004339	1	0.899229	0	3	glucan 1,4-alpha-glucosidase activity	MF	1	1
GO:0004340	1	0.97633	0	2	glucokinase activity	MF	1	1
GO:0004341	1	0.989668	0	1	gluconolactonase activity	MF	1	1
GO:0004342	1	0.924907	0	3	glucosamine-6-phosphate deaminase activity	MF	1	1
GO:0004343	1	0.970049	0	1	glucosamine 6-phosphate N-acetyltransferase activity	MF	1	1
GO:0004345	1	0.921021	0	4	glucose-6-phosphate dehydrogenase activity	MF	1	1
GO:0004346	1	0.914122	0	3	glucose-6-phosphatase activity	MF	1	1
GO:0004347	1	0.89544	0	7	glucose-6-phosphate isomerase activity	MF	1	1
GO:0004348	1	0.899438	0	4	glucosylceramidase activity	MF	1	1
GO:0004349	1	0.901602	0	5	glutamate 5-kinase activity	MF	1	1
GO:0004350	1	0.926974	0	3	glutamate-5-semialdehyde dehydrogenase activity	MF	1	1
GO:0004351	1	0.941915	0	2	glutamate decarboxylase activity	MF	1	1
GO:0004352	1	0.917871	0	4	glutamate dehydrogenase (NAD+) activity	MF	1	1
GO:0004353	1	0.951637	0	2	glutamate dehydrogenase [NAD(P)+] activity	MF	1	1
GO:0004355	1	0.820076	0	12	glutamate synthase (NADPH) activity	MF	1	1
GO:0004356	1	0.8173	0	11	glutamate-ammonia ligase activity	MF	1	1
GO:0004357	1	0.943515	0	3	glutamate-cysteine ligase activity	MF	1	1
GO:0004359	1	0.973111	0	2	glutaminase activity	MF	1	1
GO:0004360	1	0.878581	0	6	glutamine-fructose-6-phosphate transaminase (isomerizing) activity	MF	1	1
GO:0004361	1	0.967681	0	1	glutaryl-CoA dehydrogenase activity	MF	1	1
GO:0004362	1	0.822993	0	8	glutathione-disulfide reductase activity	MF	1	1
GO:0004363	1	0.831088	0	8	glutathione synthase activity	MF	1	1
GO:0004364	1	0.46313	0	33	glutathione transferase activity	MF	1	1
GO:0004365	1	0.875802	0	8	glyceraldehyde-3-phosphate dehydrogenase (NAD+) (phosphorylating) activity	MF	1	1
GO:0004366	1	0.853086	0	6	glycerol-3-phosphate O-acyltransferase activity	MF	1	1
GO:0004367	1	0.923108	0	3	glycerol-3-phosphate dehydrogenase [NAD+] activity	MF	1	1
GO:0004368	1	0.867834	0	7	glycerol-3-phosphate dehydrogenase activity	MF	1	1
GO:0004369	1	0.931339	0	2	glycerol-3-phosphate oxidase activity	MF	1	1
GO:0004370	1	0.88206	0	5	glycerol kinase activity	MF	1	1
GO:0004371	1	0.966796	0	3	glycerone kinase activity	MF	1	1
GO:0004372	1	0.894821	0	5	glycine hydroxymethyltransferase activity	MF	1	1
GO:0004373	1	0.960012	0	1	glycogen (starch) synthase activity	MF	1	1
GO:0004375	1	0.976908	0	2	glycine dehydrogenase (decarboxylating) activity	MF	1	1
GO:0004378	1	0.968145	0	1	GDP-Man:Man1GlcNAc2-PP-Dol alpha-1,3-mannosyltransferase activity	MF	1	1
GO:0004379	1	0.900072	0	4	glycylpeptide N-tetradecanoyltransferase activity	MF	1	1
GO:0004383	1	0.820448	0	6	guanylate cyclase activity	MF	1	1
GO:0004385	1	0.87213	0	6	guanylate kinase activity	MF	1	1
GO:0004386	1	0.0132849	0	152	helicase activity	MF	1	1
GO:0004394	1	0.941024	0	2	heparan sulfate 2-O-sulfotransferase activity	MF	1	1
GO:0004396	1	0.925533	0	3	hexokinase activity	MF	1	1
GO:0004397	1	0.935107	0	4	histidine ammonia-lyase activity	MF	1	1
GO:0004399	1	0.979285	0	2	histidinol dehydrogenase activity	MF	1	1
GO:0004400	1	0.965852	0	3	histidinol-phosphate transaminase activity	MF	1	1
GO:0004407	1	0.757394	0	8	histone deacetylase activity	MF	1	1
GO:0004408	1	0.966744	0	1	holocytochrome-c synthase activity	MF	1	1
GO:0004409	1	0.866563	0	5	homoaconitate hydratase activity	MF	1	1
GO:0004411	1	0.953764	0	2	homogentisate 1,2-dioxygenase activity	MF	1	1
GO:0004412	1	0.954437	0	4	homoserine dehydrogenase activity	MF	1	1
GO:0004413	1	0.978202	0	2	homoserine kinase activity	MF	1	1
GO:0004415	1	0.933067	0	2	hyalurononglucosaminidase activity	MF	1	1
GO:0004416	1	0.786669	0	8	hydroxyacylglutathione hydrolase activity	MF	1	1
GO:0004417	1	0.979124	0	2	hydroxyethylthiazole kinase activity	MF	1	1
GO:0004418	1	0.946499	0	3	hydroxymethylbilane synthase activity	MF	1	1
GO:0004420	1	0.927617	0	3	hydroxymethylglutaryl-CoA reductase (NADPH) activity	MF	1	1
GO:0004421	1	0.965464	0	1	hydroxymethylglutaryl-CoA synthase activity	MF	1	1
GO:0004422	1	0.927191	0	3	hypoxanthine phosphoribosyltransferase activity	MF	1	1
GO:0004423	1	0.965927	0	1	iduronate-2-sulfatase activity	MF	1	1
GO:0004425	1	0.979579	0	2	indole-3-glycerol-phosphate synthase activity	MF	1	1
GO:0004427	1	0.739499	0	12	inorganic diphosphatase activity	MF	1	1
GO:0004430	1	0.826391	0	7	1-phosphatidylinositol 4-kinase activity	MF	1	1
GO:0004438	1	0.933144	0	3	phosphatidylinositol-3-phosphatase activity	MF	1	1
GO:0004439	1	0.907148	0	3	phosphatidylinositol-4,5-bisphosphate 5-phosphatase activity	MF	1	1
GO:0004447	1	0.990315	0	1	iodide peroxidase activity	MF	1	1
GO:0004449	1	0.814221	0	6	isocitrate dehydrogenase (NAD+) activity	MF	1	1
GO:0004452	1	0.94763	0	3	isopentenyl-diphosphate delta-isomerase activity	MF	1	1
GO:0004455	1	0.977693	0	2	ketol-acid reductoisomerase activity	MF	1	1
GO:0004456	1	0.987304	0	1	phosphogluconate dehydratase activity	MF	1	1
GO:0004457	1	0.979765	0	2	lactate dehydrogenase activity	MF	1	1
GO:0004458	1	0.921386	0	5	D-lactate dehydrogenase (cytochrome) activity	MF	1	1
GO:0004459	1	0.970787	0	2	L-lactate dehydrogenase activity	MF	1	1
GO:0004460	1	0.989239	0	1	L-lactate dehydrogenase (cytochrome) activity	MF	1	1
GO:0004462	1	0.898899	0	5	lactoylglutathione lyase activity	MF	1	1
GO:0004463	1	0.921823	0	3	leukotriene-A4 hydrolase activity	MF	1	1
GO:0004466	1	0.944765	0	2	long-chain-acyl-CoA dehydrogenase activity	MF	1	1
GO:0004468	1	0.824828	0	6	lysine N-acetyltransferase activity, acting on acetyl phosphate as donor	MF	1	1
GO:0004473	1	0.930969	0	4	malate dehydrogenase (decarboxylating) (NADP+) activity	MF	1	1
GO:0004474	1	0.989399	0	1	malate synthase activity	MF	1	1
GO:0004475	1	0.908236	0	4	mannose-1-phosphate guanylyltransferase activity	MF	1	1
GO:0004476	1	0.81414	0	11	mannose-6-phosphate isomerase activity	MF	1	1
GO:0004478	1	0.899619	0	5	methionine adenosyltransferase activity	MF	1	1
GO:0004479	1	0.958989	0	2	methionyl-tRNA formyltransferase activity	MF	1	1
GO:0004482	1	0.969091	0	1	mRNA (guanine-N7-)-methyltransferase activity	MF	1	1
GO:0004484	1	0.870896	0	5	mRNA guanylyltransferase activity	MF	1	1
GO:0004489	1	0.988491	0	1	methylenetetrahydrofolate reductase (NAD(P)H) activity	MF	1	1
GO:0004490	1	0.97111	0	1	methylglutaconyl-CoA hydratase activity	MF	1	1
GO:0004493	1	0.920143	0	4	methylmalonyl-CoA epimerase activity	MF	1	1
GO:0004494	1	0.914575	0	6	methylmalonyl-CoA mutase activity	MF	1	1
GO:0004496	1	0.930996	0	2	mevalonate kinase activity	MF	1	1
GO:0004500	1	0.812046	0	7	dopamine beta-monooxygenase activity	MF	1	1
GO:0004501	1	0.979753	0	1	ecdysone 20-monooxygenase activity	MF	1	1
GO:0004502	1	0.968464	0	1	kynurenine 3-monooxygenase activity	MF	1	1
GO:0004508	1	0.936013	0	2	steroid 17-alpha-monooxygenase activity	MF	1	1
GO:0004512	1	0.896788	0	5	inositol-3-phosphate synthase activity	MF	1	1
GO:0004514	1	0.883539	0	6	nicotinate-nucleotide diphosphorylase (carboxylating) activity	MF	1	1
GO:0004515	1	0.922765	0	3	nicotinate-nucleotide adenylyltransferase activity	MF	1	1
GO:0004516	1	0.937922	0	3	nicotinate phosphoribosyltransferase activity	MF	1	1
GO:0004517	1	0.916539	0	5	nitric-oxide synthase activity	MF	1	1
GO:0004520	1	0.967053	0	1	endodeoxyribonuclease activity	MF	1	1
GO:0004521	1	0.849986	0	9	endoribonuclease activity	MF	1	1
GO:0004525	1	0.842945	0	7	ribonuclease III activity	MF	1	1
GO:0004526	1	0.830223	0	7	ribonuclease P activity	MF	1	1
GO:0004527	1	0.249609	0	58	exonuclease activity	MF	1	1
GO:0004531	1	0.889639	0	4	deoxyribonuclease II activity	MF	1	1
GO:0004534	1	0.939781	0	2	5'-3' exoribonuclease activity	MF	1	1
GO:0004535	1	0.779186	0	8	poly(A)-specific ribonuclease activity	MF	1	1
GO:0004536	1	0.93827	0	2	deoxyribonuclease activity	MF	1	1
GO:0004540	1	0.623843	0	18	ribonuclease activity	MF	1	1
GO:0004549	1	0.988359	0	1	tRNA-specific ribonuclease activity	MF	1	1
GO:0004550	1	0.748683	0	9	nucleoside diphosphate kinase activity	MF	1	1
GO:0004553	1	0.136399	0	89	hydrolase activity, hydrolyzing O-glycosyl compounds	MF	1	1
GO:0004556	1	0.921335	0	5	alpha-amylase activity	MF	1	1
GO:0004557	1	0.875279	0	4	alpha-galactosidase activity	MF	1	1
GO:0004558	1	0.862299	0	5	alpha-1,4-glucosidase activity	MF	1	1
GO:0004559	1	0.687152	0	16	alpha-mannosidase activity	MF	1	1
GO:0004560	1	0.859391	0	9	alpha-L-fucosidase activity	MF	1	1
GO:0004563	1	0.665635	0	21	beta-N-acetylhexosaminidase activity	MF	1	1
GO:0004564	1	0.988385	0	1	beta-fructofuranosidase activity	MF	1	1
GO:0004565	1	0.888657	0	7	beta-galactosidase activity	MF	1	1
GO:0004566	1	0.914194	0	3	beta-glucuronidase activity	MF	1	1
GO:0004567	1	0.870827	0	5	beta-mannosidase activity	MF	1	1
GO:0004571	1	0.865406	0	5	mannosyl-oligosaccharide 1,2-alpha-mannosidase activity	MF	1	1
GO:0004572	1	0.990532	0	1	mannosyl-oligosaccharide 1,3-1,6-alpha-mannosidase activity	MF	1	1
GO:0004573	1	0.965546	0	1	mannosyl-oligosaccharide glucosidase activity	MF	1	1
GO:0004574	1	0.933675	0	2	oligo-1,6-glucosidase activity	MF	1	1
GO:0004576	1	0.790769	0	7	oligosaccharyl transferase activity	MF	1	1
GO:0004578	1	0.961808	0	1	chitobiosyldiphosphodolichol beta-mannosyltransferase activity	MF	1	1
GO:0004579	1	0.536573	0	19	dolichyl-diphosphooligosaccharide-protein glycotransferase activity	MF	1	1
GO:0004581	1	0.967062	0	1	dolichyl-phosphate beta-glucosyltransferase activity	MF	1	1
GO:0004582	1	0.967927	0	1	dolichyl-phosphate beta-D-mannosyltransferase activity	MF	1	1
GO:0004585	1	0.971356	0	2	ornithine carbamoyltransferase activity	MF	1	1
GO:0004587	1	0.968559	0	1	ornithine-oxo-acid transaminase activity	MF	1	1
GO:0004588	1	0.848158	0	6	orotate phosphoribosyltransferase activity	MF	1	1
GO:0004590	1	0.841985	0	7	orotidine-5'-phosphate decarboxylase activity	MF	1	1
GO:0004591	1	0.860213	0	8	oxoglutarate dehydrogenase (succinyl-transferring) activity	MF	1	1
GO:0004594	1	0.875262	0	6	pantothenate kinase activity	MF	1	1
GO:0004595	1	0.989964	0	1	pantetheine-phosphate adenylyltransferase activity	MF	1	1
GO:0004596	1	0.8307	0	6	peptide alpha-N-acetyltransferase activity	MF	1	1
GO:0004597	1	0.869162	0	6	peptide-aspartate beta-dioxygenase activity	MF	1	1
GO:0004602	1	0.622671	0	16	glutathione peroxidase activity	MF	1	1
GO:0004604	1	0.957946	0	2	phosphoadenylyl-sulfate reductase (thioredoxin) activity	MF	1	1
GO:0004605	1	0.967787	0	1	phosphatidate cytidylyltransferase activity	MF	1	1
GO:0004607	1	0.967424	0	1	phosphatidylcholine-sterol O-acyltransferase activity	MF	1	1
GO:0004608	1	0.988784	0	1	phosphatidylethanolamine N-methyltransferase activity	MF	1	1
GO:0004609	1	0.952732	0	2	phosphatidylserine decarboxylase activity	MF	1	1
GO:0004610	1	0.967966	0	1	phosphoacetylglucosamine mutase activity	MF	1	1
GO:0004612	1	0.990315	0	1	phosphoenolpyruvate carboxykinase (ATP) activity	MF	1	1
GO:0004613	1	0.933465	0	4	phosphoenolpyruvate carboxykinase (GTP) activity	MF	1	1
GO:0004614	1	0.885777	0	4	phosphoglucomutase activity	MF	1	1
GO:0004615	1	0.791765	0	10	phosphomannomutase activity	MF	1	1
GO:0004616	1	0.578025	0	23	phosphogluconate dehydrogenase (decarboxylating) activity	MF	1	1
GO:0004618	1	0.935332	0	3	phosphoglycerate kinase activity	MF	1	1
GO:0004619	1	0.808171	0	9	phosphoglycerate mutase activity	MF	1	1
GO:0004620	1	0.9352	0	2	phospholipase activity	MF	1	1
GO:0004621	1	0.872681	0	4	glycosylphosphatidylinositol phospholipase D activity	MF	1	1
GO:0004622	1	0.731258	0	13	lysophospholipase activity	MF	1	1
GO:0004630	1	0.99018	0	1	phospholipase D activity	MF	1	1
GO:0004631	1	0.938244	0	2	phosphomevalonate kinase activity	MF	1	1
GO:0004632	1	0.952832	0	2	phosphopantothenate--cysteine ligase activity	MF	1	1
GO:0004633	1	0.967111	0	1	phosphopantothenoylcysteine decarboxylase activity	MF	1	1
GO:0004634	1	0.912918	0	7	phosphopyruvate hydratase activity	MF	1	1
GO:0004637	1	0.885771	0	6	phosphoribosylamine-glycine ligase activity	MF	1	1
GO:0004638	1	0.950025	0	4	phosphoribosylaminoimidazole carboxylase activity	MF	1	1
GO:0004639	1	0.920807	0	6	phosphoribosylaminoimidazolesuccinocarboxamide synthase activity	MF	1	1
GO:0004640	1	0.980297	0	2	phosphoribosylanthranilate isomerase activity	MF	1	1
GO:0004641	1	0.902782	0	5	phosphoribosylformylglycinamidine cyclo-ligase activity	MF	1	1
GO:0004642	1	0.936019	0	4	phosphoribosylformylglycinamidine synthase activity	MF	1	1
GO:0004643	1	0.938053	0	3	phosphoribosylaminoimidazolecarboxamide formyltransferase activity	MF	1	1
GO:0004644	1	0.893084	0	6	phosphoribosylglycinamide formyltransferase activity	MF	1	1
GO:0004645	1	0.939392	0	2	phosphorylase activity	MF	1	1
GO:0004649	1	0.936741	0	2	poly(ADP-ribose) glycohydrolase activity	MF	1	1
GO:0004651	1	0.929765	0	2	polynucleotide 5'-phosphatase activity	MF	1	1
GO:0004654	1	0.833171	0	10	polyribonucleotide nucleotidyltransferase activity	MF	1	1
GO:0004655	1	0.740661	0	12	porphobilinogen synthase activity	MF	1	1
GO:0004658	1	0.845048	0	6	propionyl-CoA carboxylase activity	MF	1	1
GO:0004659	1	0.89104	0	6	prenyltransferase activity	MF	1	1
GO:0004660	1	0.937638	0	2	protein farnesyltransferase activity	MF	1	1
GO:0004663	1	0.873036	0	4	Rab geranylgeranyltransferase activity	MF	1	1
GO:0004664	1	0.975939	0	2	prephenate dehydratase activity	MF	1	1
GO:0004665	1	0.966704	0	3	prephenate dehydrogenase (NADP+) activity	MF	1	1
GO:0004667	1	0.912381	0	3	prostaglandin-D synthase activity	MF	1	1
GO:0004671	1	0.952604	0	2	protein C-terminal S-isoprenylcysteine carboxyl O-methyltransferase activity	MF	1	1
GO:0004673	1	0.907218	0	8	protein histidine kinase activity	MF	1	1
GO:0004675	1	0.925912	0	3	transmembrane receptor protein serine/threonine kinase activity	MF	1	1
GO:0004676	1	0.974758	0	1	3-phosphoinositide-dependent protein kinase activity	MF	1	1
GO:0004686	1	0.947103	0	2	elongation factor-2 kinase activity	MF	1	1
GO:0004687	1	0.636939	0	11	myosin light chain kinase activity	MF	1	1
GO:0004689	1	0.844827	0	6	phosphorylase kinase activity	MF	1	1
GO:0004691	1	0.887991	0	4	cAMP-dependent protein kinase activity	MF	1	1
GO:0004692	1	0.863421	0	5	cGMP-dependent protein kinase activity	MF	1	1
GO:0004693	1	0.70299	0	12	cyclin-dependent protein serine/threonine kinase activity	MF	1	1
GO:0004694	1	0.908492	0	3	eukaryotic translation initiation factor 2alpha kinase activity	MF	1	1
GO:0004697	1	0.395308	0	31	protein kinase C activity	MF	1	1
GO:0004699	1	0.964922	0	1	calcium-independent protein kinase C activity	MF	1	1
GO:0004702	1	0.698746	0	13	receptor signaling protein serine/threonine kinase activity	MF	1	1
GO:0004703	1	0.862097	0	5	G-protein coupled receptor kinase activity	MF	1	1
GO:0004707	1	0.710539	0	12	MAP kinase activity	MF	1	1
GO:0004708	1	0.814075	0	7	MAP kinase kinase activity	MF	1	1
GO:0004709	1	0.490596	0	24	MAP kinase kinase kinase activity	MF	1	1
GO:0004712	1	0.734941	0	11	protein serine/threonine/tyrosine kinase activity	MF	1	1
GO:0004713	1	0.176722	0	64	protein tyrosine kinase activity	MF	1	1
GO:0004715	1	0.362413	0	37	non-membrane spanning protein tyrosine kinase activity	MF	1	1
GO:0004716	1	0.98052	0	1	receptor signaling protein tyrosine kinase activity	MF	1	1
GO:0004719	1	0.812287	0	6	protein-L-isoaspartate (D-aspartate) O-methyltransferase activity	MF	1	1
GO:0004721	1	0.120624	0	71	phosphoprotein phosphatase activity	MF	1	1
GO:0004722	1	0.415734	0	28	protein serine/threonine phosphatase activity	MF	1	1
GO:0004723	1	0.962326	0	1	calcium-dependent protein serine/threonine phosphatase activity	MF	1	1
GO:0004726	1	0.868336	0	4	non-membrane spanning protein tyrosine phosphatase activity	MF	1	1
GO:0004728	1	0.977962	0	1	receptor signaling protein tyrosine phosphatase activity	MF	1	1
GO:0004729	1	0.953974	0	4	oxygen-dependent protoporphyrinogen oxidase activity	MF	1	1
GO:0004730	1	0.939286	0	3	pseudouridylate synthase activity	MF	1	1
GO:0004731	1	0.908302	0	5	purine-nucleoside phosphorylase activity	MF	1	1
GO:0004733	1	0.927958	0	2	pyridoxamine-phosphate oxidase activity	MF	1	1
GO:0004735	1	0.91151	0	5	pyrroline-5-carboxylate reductase activity	MF	1	1
GO:0004736	1	0.89743	0	6	pyruvate carboxylase activity	MF	1	1
GO:0004737	1	0.988998	0	1	pyruvate decarboxylase activity	MF	1	1
GO:0004738	1	0.967998	0	1	pyruvate dehydrogenase activity	MF	1	1
GO:0004739	1	0.85987	0	7	pyruvate dehydrogenase (acetyl-transferring) activity	MF	1	1
GO:0004740	1	0.962007	0	1	pyruvate dehydrogenase (acetyl-transferring) kinase activity	MF	1	1
GO:0004741	1	0.908535	0	2	[pyruvate dehydrogenase (lipoamide)] phosphatase activity	MF	1	1
GO:0004742	1	0.929946	0	5	dihydrolipoyllysine-residue acetyltransferase activity	MF	1	1
GO:0004745	1	0.660352	0	14	retinol dehydrogenase activity	MF	1	1
GO:0004747	1	0.906385	0	5	ribokinase activity	MF	1	1
GO:0004748	1	0.855507	0	8	ribonucleoside-diphosphate reductase activity, thioredoxin disulfide as acceptor	MF	1	1
GO:0004749	1	0.804272	0	7	ribose phosphate diphosphokinase activity	MF	1	1
GO:0004750	1	0.894209	0	4	ribulose-phosphate 3-epimerase activity	MF	1	1
GO:0004751	1	0.945985	0	2	ribose-5-phosphate isomerase activity	MF	1	1
GO:0004756	1	0.940803	0	2	selenide, water dikinase activity	MF	1	1
GO:0004757	1	0.968176	0	1	sepiapterin reductase activity	MF	1	1
GO:0004760	1	0.958633	0	2	serine-pyruvate transaminase activity	MF	1	1
GO:0004764	1	0.975135	0	2	shikimate 3-dehydrogenase (NADP+) activity	MF	1	1
GO:0004765	1	0.987671	0	1	shikimate kinase activity	MF	1	1
GO:0004766	1	0.987016	0	1	spermidine synthase activity	MF	1	1
GO:0004767	1	0.131952	0	65	sphingomyelin phosphodiesterase activity	MF	1	1
GO:0004768	1	0.685887	0	12	stearoyl-CoA 9-desaturase activity	MF	1	1
GO:0004769	1	0.96355	0	1	steroid delta-isomerase activity	MF	1	1
GO:0004772	1	0.939311	0	2	sterol O-acyltransferase activity	MF	1	1
GO:0004774	1	0.968035	0	1	succinate-CoA ligase activity	MF	1	1
GO:0004775	1	0.747951	0	11	succinate-CoA ligase (ADP-forming) activity	MF	1	1
GO:0004776	1	0.936543	0	2	succinate-CoA ligase (GDP-forming) activity	MF	1	1
GO:0004777	1	0.904622	0	5	succinate-semialdehyde dehydrogenase (NAD+) activity	MF	1	1
GO:0004782	1	0.924613	0	3	sulfinoalanine decarboxylase activity	MF	1	1
GO:0004783	1	0.941385	0	5	sulfite reductase (NADPH) activity	MF	1	1
GO:0004784	1	0.736168	0	13	superoxide dismutase activity	MF	1	1
GO:0004788	1	0.936449	0	2	thiamine diphosphokinase activity	MF	1	1
GO:0004791	1	0.840867	0	6	thioredoxin-disulfide reductase activity	MF	1	1
GO:0004792	1	0.947319	0	3	thiosulfate sulfurtransferase activity	MF	1	1
GO:0004793	1	0.929722	0	4	threonine aldolase activity	MF	1	1
GO:0004795	1	0.931081	0	5	threonine synthase activity	MF	1	1
GO:0004796	1	0.851909	0	5	thromboxane-A synthase activity	MF	1	1
GO:0004797	1	0.912661	0	4	thymidine kinase activity	MF	1	1
GO:0004798	1	0.909572	0	6	thymidylate kinase activity	MF	1	1
GO:0004799	1	0.967482	0	1	thymidylate synthase activity	MF	1	1
GO:0004801	1	0.914481	0	5	sedoheptulose-7-phosphate:D-glyceraldehyde-3-phosphate glyceronetransferase activity	MF	1	1
GO:0004802	1	0.918396	0	6	transketolase activity	MF	1	1
GO:0004805	1	0.987856	0	1	trehalose-phosphatase activity	MF	1	1
GO:0004807	1	0.926558	0	4	triose-phosphate isomerase activity	MF	1	1
GO:0004808	1	0.944506	0	2	tRNA (5-methylaminomethyl-2-thiouridylate)-methyltransferase activity	MF	1	1
GO:0004809	1	0.965803	0	1	tRNA (guanine-N2-)-methyltransferase activity	MF	1	1
GO:0004810	1	0.948855	0	3	tRNA adenylyltransferase activity	MF	1	1
GO:0004812	1	0.55882	0	24	aminoacyl-tRNA ligase activity	MF	1	1
GO:0004813	1	0.82968	0	10	alanine-tRNA ligase activity	MF	1	1
GO:0004814	1	0.625913	0	19	arginine-tRNA ligase activity	MF	1	1
GO:0004815	1	0.856231	0	7	aspartate-tRNA ligase activity	MF	1	1
GO:0004816	1	0.94715	0	3	asparagine-tRNA ligase activity	MF	1	1
GO:0004817	1	0.886451	0	4	cysteine-tRNA ligase activity	MF	1	1
GO:0004818	1	0.819898	0	5	glutamate-tRNA ligase activity	MF	1	1
GO:0004819	1	0.888413	0	5	glutamine-tRNA ligase activity	MF	1	1
GO:0004821	1	0.910386	0	4	histidine-tRNA ligase activity	MF	1	1
GO:0004822	1	0.877966	0	6	isoleucine-tRNA ligase activity	MF	1	1
GO:0004823	1	0.880439	0	6	leucine-tRNA ligase activity	MF	1	1
GO:0004824	1	0.916999	0	5	lysine-tRNA ligase activity	MF	1	1
GO:0004825	1	0.872622	0	6	methionine-tRNA ligase activity	MF	1	1
GO:0004826	1	0.734909	0	12	phenylalanine-tRNA ligase activity	MF	1	1
GO:0004827	1	0.840323	0	6	proline-tRNA ligase activity	MF	1	1
GO:0004828	1	0.876595	0	5	serine-tRNA ligase activity	MF	1	1
GO:0004829	1	0.907829	0	3	threonine-tRNA ligase activity	MF	1	1
GO:0004830	1	0.90484	0	5	tryptophan-tRNA ligase activity	MF	1	1
GO:0004832	1	0.887802	0	6	valine-tRNA ligase activity	MF	1	1
GO:0004833	1	0.914782	0	4	tryptophan 2,3-dioxygenase activity	MF	1	1
GO:0004834	1	0.951596	0	5	tryptophan synthase activity	MF	1	1
GO:0004835	1	0.792951	0	10	tubulin-tyrosine ligase activity	MF	1	1
GO:0004838	1	0.955042	0	2	L-tyrosine:2-oxoglutarate aminotransferase activity	MF	1	1
GO:0004839	1	0.965968	0	1	ubiquitin activating enzyme activity	MF	1	1
GO:0004843	1	0.557544	0	18	ubiquitin-specific protease activity	MF	1	1
GO:0004844	1	0.959415	0	1	uracil DNA N-glycosylase activity	MF	1	1
GO:0004845	1	0.97854	0	2	uracil phosphoribosyltransferase activity	MF	1	1
GO:0004847	1	0.972159	0	2	urea carboxylase activity	MF	1	1
GO:0004849	1	0.862437	0	6	uridine kinase activity	MF	1	1
GO:0004850	1	0.924738	0	3	uridine phosphorylase activity	MF	1	1
GO:0004851	1	0.928221	0	6	uroporphyrin-III C-methyltransferase activity	MF	1	1
GO:0004852	1	0.961002	0	2	uroporphyrinogen-III synthase activity	MF	1	1
GO:0004853	1	0.947578	0	3	uroporphyrinogen decarboxylase activity	MF	1	1
GO:0004854	1	0.964056	0	3	xanthine dehydrogenase activity	MF	1	1
GO:0004855	1	0.988704	0	1	xanthine oxidase activity	MF	1	1
GO:0004856	1	0.969667	0	2	xylulokinase activity	MF	1	1
GO:0004857	1	0.794126	0	10	enzyme inhibitor activity	MF	1	1
GO:0004859	1	0.985493	0	1	phospholipase inhibitor activity	MF	1	1
GO:0004861	1	0.80114	0	8	cyclin-dependent protein serine/threonine kinase inhibitor activity	MF	1	1
GO:0004862	1	0.917972	0	3	cAMP-dependent protein kinase inhibitor activity	MF	1	1
GO:0004864	1	0.964828	0	1	protein phosphatase inhibitor activity	MF	1	1
GO:0004872	1	0.240256	0	66	receptor activity	MF	1	1
GO:0004879	1	0.875101	0	4	ligand-activated sequence-specific DNA binding RNA polymerase II transcription factor activity	MF	1	1
GO:0004884	1	0.965201	0	1	ecdysteroid hormone receptor activity	MF	1	1
GO:0004886	1	0.975568	0	2	9-cis retinoic acid receptor activity	MF	1	1
GO:0004887	1	0.832212	0	7	thyroid hormone receptor activity	MF	1	1
GO:0004889	1	0.842223	0	7	acetylcholine-activated cation-selective channel activity	MF	1	1
GO:0004890	1	0.900825	0	4	GABA-A receptor activity	MF	1	1
GO:0004896	1	0.90801	0	3	cytokine receptor activity	MF	1	1
GO:0004908	1	0.967587	0	1	interleukin-1 receptor activity	MF	1	1
GO:0004948	1	0.93725	0	2	calcitonin receptor activity	MF	1	1
GO:0004957	1	0.901864	0	4	prostaglandin E receptor activity	MF	1	1
GO:0004965	1	0.970784	0	1	G-protein coupled GABA receptor activity	MF	1	1
[truncated: 7,420 more rows]

## Sheet: S. grossa OEST
Go Term	Hypergeometric P-Value that GO Term is Over-Reprented in OESTs	Hypergeometric P-Value that GO Term is Under-Reprented in OESTs	Number of OESTs with GO Term	Number of Transcripts with GO Term	GO Term Definition	GO Term Ontology	FDR Corrected P-Value that GO Term is Over-Reprented in OESTs	FDR Corrected P-Value that GO Term is Under-Reprented in OESTs
GO:0055085	1.6521e-18	1	46	310	transmembrane transport	BP	1.26534e-14	1
GO:0004867	8.98192e-11	1	18	97	serine-type endopeptidase inhibitor activity	MF	6.87836e-07	1
GO:0010466	7.59327e-10	1	11	30	negative regulation of peptidase activity	BP	5.81416e-06	1
GO:0052852	9.74484e-10	1	8	12	very-long-chain-(S)-2-hydroxy-acid oxidase activity	MF	7.46065e-06	1
GO:0052854	9.74484e-10	1	8	12	medium-chain-(S)-2-hydroxy-acid oxidase activity	MF	7.46065e-06	1
GO:0008891	1.97751e-09	1	8	13	glycolate oxidase activity	MF	1.51359e-05	1
GO:0052853	1.97751e-09	1	8	13	long-chain-(S)-2-hydroxy-long-chain-acid oxidase activity	MF	1.51359e-05	1
GO:0020037	3.6485e-09	1	26	214	heme binding	MF	2.79183e-05	1
GO:0010181	4.73177e-08	1	11	42	FMN binding	MF	0.000362028	1
GO:0016042	6.52966e-08	1	10	35	lipid catabolic process	BP	0.000499519	1
GO:0001561	2.74467e-07	1	8	21	fatty acid alpha-oxidation	BP	0.0020994	1
GO:0004866	2.82309e-07	1	8	24	endopeptidase inhibitor activity	MF	0.0021591	1
GO:0010951	3.82797e-07	1	8	25	negative regulation of endopeptidase activity	BP	0.00292725	1
GO:0006979	1.13197e-06	1	13	74	response to oxidative stress	BP	0.00865508	1
GO:0016021	1.43279e-06	0.999999	89	1767	integral component of membrane	CC	0.0109537	1
GO:0005215	1.46624e-06	1	23	262	transporter activity	MF	0.0112079	1
GO:0004497	1.6699e-06	1	16	128	monooxygenase activity	MF	0.012763	1
GO:0005615	2.00474e-06	1	14	100	extracellular space	CC	0.0153202	1
GO:0010430	2.3546e-06	1	6	13	fatty acid omega-oxidation	BP	0.0179915	1
GO:0005578	2.38276e-06	1	11	59	proteinaceous extracellular matrix	CC	0.0182043	1
GO:0018401	2.51798e-06	1	5	9	peptidyl-proline hydroxylation to 4-hydroxy-L-proline	BP	0.0192348	1
GO:0005506	2.58763e-06	0.999999	26	302	iron ion binding	MF	0.0197643	1
GO:0016705	3.49109e-06	0.999999	16	132	oxidoreductase activity, acting on paired donors, with incorporation or reduction of molecular oxygen	MF	0.0266614	1
GO:0031012	3.95877e-06	1	8	33	extracellular matrix	CC	0.0302291	1
GO:0006629	4.58202e-06	0.999999	16	135	lipid metabolic process	BP	0.0349837	1
GO:0003973	4.84401e-06	1	5	9	(S)-2-hydroxy-acid oxidase activity	MF	0.0369792	1
GO:0030199	6.09386e-06	1	5	10	collagen fibril organization	BP	0.0465145	1
GO:0005581	8.29278e-06	0.999999	8	33	collagen trimer	CC	0.0632905	1
GO:0001819	2.14082e-05	1	3	4	positive regulation of cytokine production	BP	0.163366	1
GO:0045541	2.14082e-05	1	3	4	negative regulation of cholesterol biosynthetic process	BP	0.163366	1
GO:0005576	2.56271e-05	0.99999	30	436	extracellular region	CC	0.195509	1
GO:0005777	2.78246e-05	0.999996	10	57	peroxisome	CC	0.212246	1
GO:0004656	2.9415e-05	0.999999	5	14	procollagen-proline 4-dioxygenase activity	MF	0.224348	1
GO:0016788	3.34101e-05	0.999995	9	57	hydrolase activity, acting on ester bonds	MF	0.254785	1
GO:0004601	5.35243e-05	0.999995	7	32	peroxidase activity	MF	0.408122	1
GO:0019395	6.1302e-05	0.999998	4	8	fatty acid oxidation	BP	0.467366	1
GO:0003993	7.43879e-05	0.999992	7	34	acid phosphatase activity	MF	0.567059	1
GO:0048771	7.67558e-05	0.999998	4	9	tissue remodeling	BP	0.585033	1
GO:0000293	0.000143628	0.999999	3	4	ferric-chelate reductase activity	MF	1	1
GO:0008643	0.00020148	0.999974	7	38	carbohydrate transport	BP	1	1
GO:0031418	0.000271889	0.999979	5	20	L-ascorbic acid binding	MF	1	1
GO:0005921	0.000280654	0.999979	5	19	gap junction	CC	1	1
GO:0006749	0.000408613	0.999952	6	33	glutathione metabolic process	BP	1	1
GO:0031410	0.000443786	0.999948	6	32	cytoplasmic vesicle	CC	1	1
GO:0001816	0.000510625	0.999971	4	13	cytokine production	BP	1	1
GO:0008233	0.000739861	0.999781	13	161	peptidase activity	MF	1	1
GO:0051881	0.000814783	0.999974	3	8	regulation of mitochondrial membrane potential	BP	1	1
GO:0003943	0.000828424	0.999946	4	14	N-acetylgalactosamine-4-sulfatase activity	MF	1	1
GO:0009055	0.000908867	0.999672	17	238	electron carrier activity	MF	1	1
GO:0017158	0.000986738	1	2	2	regulation of calcium ion-dependent exocytosis	BP	1	1
GO:0050714	0.000986738	1	2	2	positive regulation of protein secretion	BP	1	1
GO:0001895	0.00104911	0.999993	2	3	retina homeostasis	BP	1	1
GO:0002262	0.00104911	0.999993	2	3	myeloid cell homeostasis	BP	1	1
GO:0032287	0.00104911	0.999993	2	3	peripheral nervous system myelin maintenance	BP	1	1
GO:0060087	0.00104911	0.999993	2	3	relaxation of vascular smooth muscle	BP	1	1
GO:0060088	0.00104911	0.999993	2	3	auditory receptor cell stereocilium organization	BP	1	1
GO:0008080	0.00149578	0.999723	7	57	N-acetyltransferase activity	MF	1	1
GO:0006564	0.00162511	0.999934	3	8	L-serine biosynthetic process	BP	1	1
GO:0016702	0.00195609	0.999752	5	30	oxidoreductase activity, acting on single donors with incorporation of molecular oxygen, incorporation of two atoms of oxygen	MF	1	1
GO:0032839	0.00208983	0.9999	3	10	dendrite cytoplasm	CC	1	1
GO:0006954	0.00211986	0.999727	5	30	inflammatory response	BP	1	1
GO:0048873	0.00233072	0.999788	4	18	homeostasis of number of cells within a tissue	BP	1	1
GO:0002250	0.00287551	0.999969	2	3	adaptive immune response	BP	1	1
GO:0004784	0.00328033	0.999806	3	12	superoxide dismutase activity	MF	1	1
GO:0003796	0.00335507	0.999797	3	13	lysozyme activity	MF	1	1
GO:0045744	0.0033694	0.999961	2	3	negative regulation of G-protein coupled receptor protein signaling pathway	BP	1	1
GO:0004745	0.00357636	0.999629	4	19	retinol dehydrogenase activity	MF	1	1
GO:0050829	0.00362865	0.999957	2	3	defense response to Gram-negative bacterium	BP	1	1
GO:0048800	0.00367456	0.999956	2	3	antennal morphogenesis	BP	1	1
GO:0005254	0.00368748	0.999791	3	9	chloride channel activity	MF	1	1
GO:0000303	0.00402583	0.999928	2	4	response to superoxide	BP	1	1
GO:0006824	0.00425921	0.999945	2	3	cobalt ion transport	BP	1	1
GO:0015100	0.00425921	0.999945	2	3	vanadium ion transmembrane transporter activity	MF	1	1
GO:0015295	0.00425921	0.999945	2	3	solute:proton symporter activity	MF	1	1
GO:0015684	0.00425921	0.999945	2	3	ferrous iron transport	BP	1	1
GO:0015692	0.00425921	0.999945	2	3	lead ion transport	BP	1	1
GO:0035444	0.00425921	0.999945	2	3	nickel cation transmembrane transport	BP	1	1
GO:0042541	0.00425921	0.999945	2	3	hemoglobin biosynthetic process	BP	1	1
GO:0070574	0.00425921	0.999945	2	3	cadmium ion transmembrane transport	BP	1	1
GO:0070627	0.00425921	0.999945	2	3	ferrous iron import	BP	1	1
GO:0070826	0.00425921	0.999945	2	3	paraferritin complex	CC	1	1
GO:0071421	0.00425921	0.999945	2	3	manganese ion transmembrane transport	BP	1	1
GO:0006102	0.00431188	0.999944	2	3	isocitrate metabolic process	BP	1	1
GO:0016998	0.00459704	0.999684	3	14	cell wall macromolecule catabolic process	BP	1	1
GO:0030729	0.00464811	0.99947	4	22	acetoacetate-CoA ligase activity	MF	1	1
GO:0016712	0.00471992	0.999071	6	52	oxidoreductase activity, acting on paired donors, with incorporation or reduction of molecular oxygen, reduced flavin or flavoprotein as one donor, and incorporation of one atom of oxygen	MF	1	1
GO:0042302	0.00486126	0.999026	6	64	structural constituent of cuticle	MF	1	1
GO:0042554	0.00574252	0.999858	2	5	superoxide anion generation	BP	1	1
GO:0015093	0.00575407	0.999877	2	4	ferrous iron transmembrane transporter activity	MF	1	1
GO:0004450	0.00578379	0.999876	2	4	isocitrate dehydrogenase (NADP+) activity	MF	1	1
GO:0043085	0.00590332	0.999852	2	5	positive regulation of catalytic activity	BP	1	1
GO:0008237	0.00621082	0.99895	5	36	metallopeptidase activity	MF	1	1
GO:0001817	0.00632341	0.999858	2	4	regulation of cytokine production	BP	1	1
GO:0007605	0.00647955	0.999175	4	25	sensory perception of sound	BP	1	1
GO:0043958	0.00662562	0.999496	3	12	acryloyl-CoA reductase activity	MF	1	1
GO:0005783	0.00727583	0.99696	15	221	endoplasmic reticulum	CC	1	1
GO:0015087	0.00728038	0.999796	2	5	cobalt ion transmembrane transporter activity	MF	1	1
GO:0008061	0.00731121	0.99795	8	90	chitin binding	MF	1	1
GO:0050665	0.00732881	0.999776	2	6	hydrogen peroxide biosynthetic process	BP	1	1
GO:0003032	0.00787197	0.999801	2	4	detection of oxygen	BP	1	1
GO:0019430	0.00800811	0.999744	2	6	removal of superoxide radicals	BP	1	1
GO:0000060	0.00811922	0.999792	2	4	protein import into nucleus, translocation	BP	1	1
GO:0006950	0.00814172	0.997669	8	95	response to stress	BP	1	1
GO:0060586	0.00821501	0.999788	2	4	multicellular organismal iron ion homeostasis	BP	1	1
GO:0045178	0.00826127	0.999786	2	4	basal part of cell	CC	1	1
GO:0016491	0.00854819	0.995699	22	418	oxidoreductase activity	MF	1	1
GO:0007569	0.00992301	0.999051	3	20	cell aging	BP	1	1
GO:0008484	0.0103762	0.998474	4	27	sulfuric ester hydrolase activity	MF	1	1
GO:0097067	0.0106789	0.999634	2	5	cellular response to thyroid hormone stimulus	BP	1	1
GO:0004222	0.0109032	0.995932	11	170	metalloendopeptidase activity	MF	1	1
GO:0005381	0.0109354	0.999621	2	5	iron ion transmembrane transporter activity	MF	1	1
GO:0016539	0.0110237	0.998946	3	15	intein-mediated protein splicing	BP	1	1
GO:0050805	0.0113976	0.999596	2	5	negative regulation of synaptic transmission	BP	1	1
GO:0006309	0.0116912	0.999544	2	6	apoptotic DNA fragmentation	BP	1	1
GO:0042572	0.0118208	0.998853	3	14	retinol metabolic process	BP	1	1
GO:0003995	0.0118375	0.998191	4	27	acyl-CoA dehydrogenase activity	MF	1	1
GO:0030667	0.0126688	0.999484	2	6	secretory granule membrane	CC	1	1
GO:0036094	0.0130888	0.999428	2	7	small molecule binding	MF	1	1
GO:0006414	0.0133903	0.999408	2	7	translational elongation	BP	1	1
GO:0036101	0.0134428	1	1	1	leukotriene B4 catabolic process	BP	1	1
GO:0050051	0.0134428	1	1	1	leukotriene-B4 20-monooxygenase activity	MF	1	1
GO:0052871	0.0134428	1	1	1	alpha-tocopherol omega-hydroxylase activity	MF	1	1
GO:0006825	0.0140834	0.999441	2	5	copper ion transport	BP	1	1
GO:0006879	0.0144846	0.998416	3	19	cellular iron ion homeostasis	BP	1	1
GO:0005764	0.0146679	0.99579	7	75	lysosome	CC	1	1
GO:0021986	0.0148714	0.999341	2	6	habenula development	BP	1	1
GO:0000187	0.0152762	0.999276	2	7	activation of MAPK activity	BP	1	1
GO:0030324	0.0153693	0.99743	4	31	lung development	BP	1	1
GO:0004647	0.015585	0.999292	2	6	phosphoserine phosphatase activity	MF	1	1
GO:0060047	0.0159679	0.998201	3	18	heart contraction	BP	1	1
GO:0006821	0.016381	0.999194	2	7	chloride transport	BP	1	1
GO:0005385	0.0172381	0.999174	2	6	zinc ion transmembrane transporter activity	MF	1	1
GO:0016311	0.0174283	0.996983	4	30	dephosphorylation	BP	1	1
GO:0006801	0.0183612	0.997805	3	19	superoxide metabolic process	BP	1	1
GO:0035138	0.0186143	0.99907	2	6	pectoral fin morphogenesis	BP	1	1
GO:0034341	0.0186391	0.999068	2	6	response to interferon-gamma	BP	1	1
GO:0000902	0.0189383	0.995691	5	49	cell morphogenesis	BP	1	1
GO:0004735	0.0192605	0.998929	2	8	pyrroline-5-carboxylate reductase activity	MF	1	1
GO:0055129	0.0192605	0.998929	2	8	L-proline biosynthetic process	BP	1	1
GO:0006030	0.0194089	0.994075	7	87	chitin metabolic process	BP	1	1
GO:0047980	0.0194342	0.998953	2	7	hippurate hydrolase activity	MF	1	1
GO:0042335	0.0196741	0.998988	2	6	cuticle development	BP	1	1
GO:0001664	0.0210227	0.998879	2	6	G-protein coupled receptor binding	MF	1	1
GO:0003840	0.0217703	0.998707	2	8	gamma-glutamyltransferase activity	MF	1	1
GO:0003990	0.0218313	0.998748	2	7	acetylcholinesterase activity	MF	1	1
GO:0060052	0.0227038	0.998621	2	8	neurofilament cytoskeleton organization	BP	1	1
GO:0048046	0.0233255	0.998614	2	7	apoplast	CC	1	1
GO:0008090	0.0243579	0.998464	2	8	retrograde axon cargo transport	BP	1	1
GO:0001501	0.0255759	0.996512	3	20	skeletal system development	BP	1	1
GO:0008089	0.0258313	0.998272	2	9	anterograde axon cargo transport	BP	1	1
GO:0042574	0.0259781	0.996479	3	18	retinal metabolic process	BP	1	1
GO:0048678	0.0263648	0.998217	2	9	response to axon injury	BP	1	1
GO:0008217	0.0266787	0.998184	2	9	regulation of blood pressure	BP	1	1
GO:0004104	0.0280472	0.998091	2	8	cholinesterase activity	MF	1	1
GO:0001558	0.0282201	0.995947	3	23	regulation of cell growth	BP	1	1
GO:0002759	0.0286984	1	1	1	regulation of antimicrobial humoral response	BP	1	1
GO:0046464	0.029316	1	1	1	acylglycerol catabolic process	BP	1	1
GO:0047372	0.029316	1	1	1	acylglycerol lipase activity	MF	1	1
GO:0051930	0.029316	1	1	1	regulation of sensory perception of pain	BP	1	1
GO:2000124	0.029316	1	1	1	regulation of endocannabinoid signaling pathway	BP	1	1
GO:0005641	0.0307061	0.99766	2	11	nuclear envelope lumen	CC	1	1
GO:0015232	0.030858	0.997728	2	9	heme transporter activity	MF	1	1
GO:0040014	0.0319045	0.997558	2	10	regulation of multicellular organism growth	BP	1	1
GO:0010039	0.0323323	0.997558	2	9	response to iron ion	BP	1	1
GO:0001957	0.0328075	1	1	1	intramembranous ossification	BP	1	1
GO:0004361	0.0329857	1	1	1	glutaryl-CoA dehydrogenase activity	MF	1	1
GO:0015844	0.0332237	1	1	1	monoamine transport	BP	1	1
GO:0008743	0.0332507	1	1	1	L-threonine 3-dehydrogenase activity	MF	1	1
GO:0042180	0.0333777	0.997436	2	9	cellular ketone metabolic process	BP	1	1
GO:0004487	0.0340615	1	1	1	methylenetetrahydrofolate dehydrogenase (NAD+) activity	MF	1	1
GO:0042301	0.0340615	1	1	1	phosphate ion binding	MF	1	1
GO:0005507	0.0348875	0.990578	5	64	copper ion binding	MF	1	1
GO:0006702	0.0349589	1	1	1	androgen biosynthetic process	BP	1	1
GO:0009798	0.0349589	1	1	1	axis specification	BP	1	1
GO:0018345	0.0349589	1	1	1	protein palmitoylation	BP	1	1
GO:0022407	0.0349589	1	1	1	regulation of cell-cell adhesion	BP	1	1
GO:0030237	0.0349589	1	1	1	female sex determination	BP	1	1
GO:0032349	0.0349589	1	1	1	positive regulation of aldosterone biosynthetic process	BP	1	1
GO:0033080	0.0349589	1	1	1	immature T cell proliferation in thymus	BP	1	1
GO:0038030	0.0349589	1	1	1	non-canonical Wnt signaling pathway via MAPK cascade	BP	1	1
GO:0042445	0.0349589	1	1	1	hormone metabolic process	BP	1	1
GO:0045836	0.0349589	1	1	1	positive regulation of meiotic nuclear division	BP	1	1
GO:0060126	0.0349589	1	1	1	somatotropin secreting cell differentiation	BP	1	1
GO:0060748	0.0349589	1	1	1	tertiary branching involved in mammary gland duct morphogenesis	BP	1	1
GO:0061184	0.0349589	1	1	1	positive regulation of dermatome development	BP	1	1
GO:0061369	0.0349589	1	1	1	negative regulation of testicular blood vessel morphogenesis	BP	1	1
GO:0070654	0.0349589	1	1	1	sensory epithelium regeneration	BP	1	1
GO:0072033	0.0349589	1	1	1	renal vesicle formation	BP	1	1
GO:0072164	0.0349589	1	1	1	mesonephric tubule development	BP	1	1
GO:0072273	0.0349589	1	1	1	metanephric nephron morphogenesis	BP	1	1
GO:0090002	0.0349589	1	1	1	establishment of protein localization to plasma membrane	BP	1	1
GO:2000019	0.0349589	1	1	1	negative regulation of male gonad development	BP	1	1
GO:2000066	0.0349589	1	1	1	positive regulation of cortisol biosynthetic process	BP	1	1
GO:2000225	0.0349589	1	1	1	negative regulation of testosterone biosynthetic process	BP	1	1
GO:0070330	0.035373	0.992249	4	39	aromatase activity	MF	1	1
GO:0008890	0.0359112	1	1	1	glycine C-acetyltransferase activity	MF	1	1
GO:0031017	0.0359317	0.997126	2	9	exocrine pancreas development	BP	1	1
GO:0006689	0.036432	1	1	1	ganglioside catabolic process	BP	1	1
GO:0030203	0.036432	1	1	1	glycosaminoglycan metabolic process	BP	1	1
GO:0031666	0.03767	1	1	1	positive regulation of lipopolysaccharide-mediated signaling pathway	BP	1	1
GO:0050688	0.03767	1	1	1	regulation of defense response to virus	BP	1	1
GO:0004985	0.03771	1	1	1	opioid receptor activity	MF	1	1
GO:0004994	0.03771	1	1	1	somatostatin receptor activity	MF	1	1
GO:0038003	0.03771	1	1	1	opioid receptor signaling pathway	BP	1	1
GO:0038170	0.03771	1	1	1	somatostatin signaling pathway	BP	1	1
GO:0016298	0.0381675	1	1	1	lipase activity	MF	1	1
GO:0033878	0.0381675	1	1	1	hormone-sensitive lipase activity	MF	1	1
GO:0045859	0.0381793	0.996778	2	10	regulation of protein kinase activity	BP	1	1
GO:0001818	0.0382343	1	1	1	negative regulation of cytokine production	BP	1	1
GO:0002309	0.0382343	1	1	1	T cell proliferation involved in immune response	BP	1	1
GO:0002606	0.0382343	1	1	1	positive regulation of dendritic cell antigen processing and presentation	BP	1	1
GO:0002827	0.0382343	1	1	1	positive regulation of T-helper 1 type immune response	BP	1	1
GO:0006876	0.0382343	1	1	1	cellular cadmium ion homeostasis	BP	1	1
GO:0015707	0.0382343	1	1	1	nitrite transport	BP	1	1
GO:0032623	0.0382343	1	1	1	interleukin-2 production	BP	1	1
GO:0032632	0.0382343	1	1	1	interleukin-3 production	BP	1	1
GO:0042116	0.0382343	1	1	1	macrophage activation	BP	1	1
GO:0043091	0.0382343	1	1	1	L-arginine import	BP	1	1
GO:0045342	0.0382343	1	1	1	MHC class II biosynthetic process	BP	1	1
GO:0045730	0.0382343	1	1	1	respiratory burst	BP	1	1
GO:0048002	0.0382343	1	1	1	antigen processing and presentation of peptide antigen	BP	1	1
GO:0048255	0.0382343	1	1	1	mRNA stabilization	BP	1	1
GO:0051139	0.0382343	1	1	1	metal ion:proton antiporter activity	MF	1	1
GO:0070821	0.0382343	1	1	1	tertiary granule membrane	CC	1	1
GO:0070839	0.0382343	1	1	1	divalent metal ion export	BP	1	1
GO:0047750	0.0387661	1	1	1	cholestenol delta-isomerase activity	MF	1	1
GO:1901096	0.0387661	1	1	1	regulation of autophagic vacuole maturation	BP	1	1
GO:0035641	0.0389254	1	1	1	locomotory exploration behavior	BP	1	1
GO:0061099	0.0389254	1	1	1	negative regulation of protein tyrosine kinase activity	BP	1	1
GO:0031088	0.0389452	1	1	1	platelet dense granule membrane	CC	1	1
GO:0006783	0.0390388	0.996665	2	10	heme biosynthetic process	BP	1	1
GO:0015136	0.0391908	1	1	1	sialic acid transmembrane transporter activity	MF	1	1
GO:0015739	0.0391908	1	1	1	sialic acid transport	BP	1	1
GO:0033120	0.040065	1	1	1	positive regulation of RNA splicing	BP	1	1
GO:0035017	0.0408158	1	1	1	cuticle pattern formation	BP	1	1
GO:0046688	0.0415832	0.996323	2	10	response to copper ion	BP	1	1
GO:0050860	0.0426218	1	1	1	negative regulation of T cell receptor signaling pathway	BP	1	1
GO:0012505	0.043237	0.996172	2	9	endomembrane system	CC	1	1
GO:0042060	0.0439983	0.996067	2	9	wound healing	BP	1	1
GO:0006567	0.0476891	0.999419	1	2	threonine catabolic process	BP	1	1
GO:0016747	0.0478445	0.985957	5	61	transferase activity, transferring acyl groups other than amino-acyl groups	MF	1	1
GO:0008202	0.0490339	0.995174	2	11	steroid metabolic process	BP	1	1
GO:0009258	0.0505985	0.999345	1	2	10-formyltetrahydrofolate catabolic process	BP	1	1
GO:0016155	0.0505985	0.999345	1	2	formyltetrahydrofolate dehydrogenase activity	MF	1	1
GO:0001541	0.0509228	0.994814	2	12	ovarian follicle development	BP	1	1
GO:0015992	0.0517217	0.994687	2	12	proton transport	BP	1	1
GO:0008585	0.052377	0.994523	2	13	female gonad development	BP	1	1
GO:0004694	0.0536837	0.999261	1	2	eukaryotic translation initiation factor 2alpha kinase activity	MF	1	1
GO:0007611	0.0551198	0.994303	2	10	learning or memory	BP	1	1
GO:0016630	0.0558699	0.994087	2	11	protochlorophyllide reductase activity	MF	1	1
GO:0045746	0.0566056	0.993966	2	11	negative regulation of Notch signaling pathway	BP	1	1
GO:0004466	0.0567505	0.999173	1	2	long-chain-acyl-CoA dehydrogenase activity	MF	1	1
GO:0042493	0.0583683	0.97943	6	84	response to drug	BP	1	1
GO:0016034	0.0588713	0.999109	1	2	maleylacetoacetate isomerase activity	MF	1	1
GO:0015758	0.0589335	0.999107	1	2	glucose transport	BP	1	1
GO:0003854	0.0597825	0.999081	1	2	3-beta-hydroxy-delta5-steroid dehydrogenase activity	MF	1	1
GO:0017159	0.0597945	0.993427	2	11	pantetheine hydrolase activity	MF	1	1
GO:0048821	0.0603071	0.993339	2	11	erythrocyte development	BP	1	1
GO:0010033	0.0609839	0.99306	2	13	response to organic substance	BP	1	1
GO:0004850	0.0614743	0.999027	1	2	uridine phosphorylase activity	MF	1	1
GO:0000256	0.0619885	0.999011	1	2	allantoin catabolic process	BP	1	1
GO:0004037	0.0619885	0.999011	1	2	allantoicase activity	MF	1	1
GO:0004349	0.062199	0.999004	1	2	glutamate 5-kinase activity	MF	1	1
GO:0004350	0.062199	0.999004	1	2	glutamate-5-semialdehyde dehydrogenase activity	MF	1	1
GO:0046716	0.0638304	0.992547	2	13	muscle cell cellular homeostasis	BP	1	1
GO:0030670	0.0638404	0.99895	1	2	phagocytic vesicle membrane	CC	1	1
GO:0010092	0.0644603	0.998929	1	2	specification of organ identity	BP	1	1
GO:0036011	0.0644603	0.998929	1	2	imaginal disc-derived leg segmentation	BP	1	1
GO:0048814	0.0644603	0.998929	1	2	regulation of dendrite morphogenesis	BP	1	1
GO:0048546	0.0675687	0.991941	2	12	digestive tract morphogenesis	BP	1	1
GO:0032967	0.0678088	0.998813	1	2	positive regulation of collagen biosynthetic process	BP	1	1
GO:0051145	0.0678088	0.998813	1	2	smooth muscle cell differentiation	BP	1	1
GO:0060129	0.0678088	0.998813	1	2	thyroid-stimulating hormone-secreting cell differentiation	BP	1	1
GO:0007476	0.0691387	0.985648	3	27	imaginal disc-derived wing morphogenesis	BP	1	1
GO:0072034	0.0694812	0.998752	1	2	renal vesicle induction	BP	1	1
GO:0003407	0.0694843	0.998752	1	2	neural retina development	BP	1	1
GO:0005384	0.0695024	0.998342	1	3	manganese ion transmembrane transporter activity	MF	1	1
GO:0004557	0.069519	0.998751	1	2	alpha-galactosidase activity	MF	1	1
GO:0008456	0.069519	0.998751	1	2	alpha-N-acetylgalactosaminidase activity	MF	1	1
GO:0016139	0.069519	0.998751	1	2	glycoside catabolic process	BP	1	1
GO:0046477	0.069519	0.998751	1	2	glycosylceramide catabolic process	BP	1	1
GO:0042734	0.0697069	0.998744	1	2	presynaptic membrane	CC	1	1
GO:0045672	0.0700097	0.998733	1	2	positive regulation of osteoclast differentiation	BP	1	1
GO:0046949	0.0706491	0.998709	1	2	fatty-acyl-CoA biosynthetic process	BP	1	1
GO:0060231	0.0722965	0.998647	1	2	mesenchymal to epithelial transition	BP	1	1
GO:0007566	0.0723174	0.990859	2	14	embryo implantation	BP	1	1
GO:0061205	0.0723612	0.998644	1	2	paramesonephric duct development	BP	1	1
GO:0048667	0.0727326	0.99863	1	2	cell morphogenesis involved in neuron differentiation	BP	1	1
GO:0060674	0.0729543	0.998622	1	2	placenta blood vessel development	BP	1	1
GO:0035567	0.0739821	0.998582	1	2	non-canonical Wnt signaling pathway	BP	1	1
GO:0033554	0.0741672	0.998108	1	3	cellular response to stress	BP	1	1
GO:0046849	0.0750003	0.998542	1	2	bone remodeling	BP	1	1
GO:0030593	0.076044	0.9985	1	2	neutrophil chemotaxis	BP	1	1
GO:0004321	0.0761591	0.998495	1	2	fatty-acyl-CoA synthase activity	MF	1	1
GO:0002168	0.0762293	0.998493	1	2	instar larval development	BP	1	1
GO:0006562	0.0762607	0.998491	1	2	proline catabolic process	BP	1	1
GO:0050766	0.0762852	0.99849	1	2	positive regulation of phagocytosis	BP	1	1
GO:0002369	0.0766635	0.998475	1	2	T cell cytokine production	BP	1	1
GO:0004091	0.0767504	0.990055	2	13	NA	NA	1	1
GO:0016125	0.0768137	0.998469	1	2	sterol metabolic process	BP	1	1
GO:0007096	0.0768381	0.998468	1	2	regulation of exit from mitosis	BP	1	1
GO:0042832	0.0780707	0.998417	1	2	defense response to protozoan	BP	1	1
GO:0048813	0.0783852	0.989629	2	14	dendrite morphogenesis	BP	1	1
GO:0035317	0.0785432	0.998398	1	2	imaginal disc-derived wing hair organization	BP	1	1
GO:0001973	0.0788071	0.998387	1	2	adenosine receptor signaling pathway	BP	1	1
GO:0007214	0.0788071	0.998387	1	2	gamma-aminobutyric acid signaling pathway	BP	1	1
GO:0015116	0.0796919	0.998349	1	2	sulfate transmembrane transporter activity	MF	1	1
GO:0004813	0.0804652	0.998317	1	2	alanine-tRNA ligase activity	MF	1	1
GO:0006419	0.0804652	0.998317	1	2	alanyl-tRNA aminoacylation	BP	1	1
GO:0043234	0.0809141	0.972379	5	67	protein complex	CC	1	1
GO:0001658	0.0832596	0.988598	2	14	branching involved in ureteric bud morphogenesis	BP	1	1
GO:0004657	0.0866842	0.9974	1	3	proline dehydrogenase activity	MF	1	1
GO:0050790	0.0872558	0.987552	2	16	regulation of catalytic activity	BP	1	1
GO:0040037	0.0885197	0.997286	1	3	negative regulation of fibroblast growth factor receptor signaling pathway	BP	1	1
GO:0022891	0.0895351	0.986962	2	17	substrate-specific transmembrane transporter activity	MF	1	1
GO:0009410	0.0899956	0.99685	1	4	response to xenobiotic stimulus	BP	1	1
GO:0006213	0.0913704	0.997104	1	3	pyrimidine nucleoside metabolic process	BP	1	1
GO:0016154	0.0913704	0.997104	1	3	pyrimidine-nucleoside phosphorylase activity	MF	1	1
GO:0048599	0.0914045	0.997102	1	3	oocyte development	BP	1	1
GO:0007271	0.0916262	0.997088	1	3	synaptic transmission, cholinergic	BP	1	1
GO:0014016	0.0916262	0.997088	1	3	neuroblast differentiation	BP	1	1
GO:0019695	0.0916262	0.997088	1	3	choline metabolic process	BP	1	1
GO:0033265	0.0916262	0.997088	1	3	choline binding	MF	1	1
GO:0043279	0.0916262	0.997088	1	3	response to alkaloid	BP	1	1
GO:0035162	0.0921219	0.98663	2	14	embryonic hemopoiesis	BP	1	1
GO:0060670	0.0923515	0.99704	1	3	branching involved in labyrinthine layer morphogenesis	BP	1	1
GO:0004477	0.0941689	0.996545	1	4	methenyltetrahydrofolate cyclohydrolase activity	MF	1	1
GO:0034038	0.0947396	0.996882	1	3	deoxyhypusine synthase activity	MF	1	1
GO:0050983	0.0947396	0.996882	1	3	deoxyhypusine biosynthetic process from spermidine	BP	1	1
GO:0010243	0.0952746	0.996846	1	3	response to organonitrogen compound	BP	1	1
GO:0070050	0.0959519	0.9968	1	3	neuron cellular homeostasis	BP	1	1
GO:0030325	0.0987066	0.996196	1	4	adrenal gland development	BP	1	1
GO:0009408	0.0999408	0.975463	3	34	response to heat	BP	1	1
GO:0033209	0.100195	0.996503	1	3	tumor necrosis factor-mediated signaling pathway	BP	1	1
GO:0009570	0.101156	0.996434	1	3	chloroplast stroma	CC	1	1
GO:0004831	0.101503	0.996409	1	3	tyrosine-tRNA ligase activity	MF	1	1
GO:0006437	0.101503	0.996409	1	3	tyrosyl-tRNA aminoacylation	BP	1	1
GO:0006919	0.101504	0.984199	2	16	activation of cysteine-type endopeptidase activity involved in apoptotic process	BP	1	1
GO:0004820	0.102473	0.995893	1	4	glycine-tRNA ligase activity	MF	1	1
GO:0006426	0.102473	0.995893	1	4	glycyl-tRNA aminoacylation	BP	1	1
GO:0015075	0.105729	0.996096	1	3	ion transmembrane transporter activity	MF	1	1
GO:0004832	0.106937	0.995519	1	4	valine-tRNA ligase activity	MF	1	1
GO:0006438	0.106937	0.995519	1	4	valyl-tRNA aminoacylation	BP	1	1
GO:0032729	0.107042	0.995996	1	3	positive regulation of interferon-gamma production	BP	1	1
GO:0042593	0.108308	0.982393	2	17	glucose homeostasis	BP	1	1
GO:0005487	0.10873	0.995865	1	3	nucleocytoplasmic transporter activity	MF	1	1
GO:0034599	0.109993	0.982058	2	16	cellular response to oxidative stress	BP	1	1
GO:0004528	0.110437	0.995731	1	3	phosphodiesterase I activity	MF	1	1
GO:0042738	0.110529	0.981728	2	18	exogenous drug catabolic process	BP	1	1
GO:0007035	0.11094	0.995691	1	3	vacuolar acidification	BP	1	1
GO:0004984	0.111023	0.971302	3	39	olfactory receptor activity	MF	1	1
GO:0050911	0.111023	0.971302	3	39	detection of chemical stimulus involved in sensory perception of smell	BP	1	1
GO:0043507	0.111817	0.995621	1	3	positive regulation of JUN kinase activity	BP	1	1
GO:0007340	0.111932	0.995611	1	3	acrosome reaction	BP	1	1
GO:0009890	0.113141	0.995513	1	3	negative regulation of biosynthetic process	BP	1	1
GO:0045169	0.113816	0.994908	1	4	fusome	CC	1	1
GO:0004576	0.113823	0.995458	1	3	oligosaccharyl transferase activity	MF	1	1
GO:0043686	0.113823	0.995458	1	3	co-translational protein modification	BP	1	1
GO:0004818	0.114141	0.995431	1	3	glutamate-tRNA ligase activity	MF	1	1
GO:0005773	0.114696	0.980539	2	19	vacuole	CC	1	1
GO:0008063	0.116152	0.995264	1	3	Toll signaling pathway	BP	1	1
GO:0007157	0.119082	0.995015	1	3	heterophilic cell-cell adhesion via plasma membrane cell adhesion molecules	BP	1	1
GO:0007193	0.119115	0.995013	1	3	adenylate cyclase-inhibiting G-protein coupled receptor signaling pathway	BP	1	1
GO:0031821	0.119115	0.995013	1	3	G-protein coupled serotonin receptor binding	MF	1	1
GO:0042588	0.119115	0.995013	1	3	zymogen granule	CC	1	1
GO:0007626	0.119193	0.979404	2	18	locomotory behavior	BP	1	1
GO:0009437	0.119957	0.994327	1	4	carnitine metabolic process	BP	1	1
GO:0045329	0.119957	0.994327	1	4	carnitine biosynthetic process	BP	1	1
GO:0051791	0.119957	0.994327	1	4	medium-chain fatty acid metabolic process	BP	1	1
GO:0070991	0.119957	0.994327	1	4	medium-chain-acyl-CoA dehydrogenase activity	MF	1	1
GO:0032088	0.121821	0.978677	2	18	negative regulation of NF-kappaB transcription factor activity	BP	1	1
GO:0033673	0.122545	0.994073	1	4	negative regulation of kinase activity	BP	1	1
GO:0072488	0.123583	0.993581	1	5	ammonium transmembrane transport	BP	1	1
GO:0004488	0.12408	0.993528	1	5	methylenetetrahydrofolate dehydrogenase (NADP+) activity	MF	1	1
GO:0015377	0.124707	0.993856	1	4	cation:chloride symporter activity	MF	1	1
GO:0016811	0.126108	0.977287	2	20	hydrolase activity, acting on carbon-nitrogen (but not peptide) bonds, in linear amides	MF	1	1
GO:0022625	0.128589	0.976048	2	29	cytosolic large ribosomal subunit	CC	1	1
GO:0070498	0.128877	0.993425	1	4	interleukin-1-mediated signaling pathway	BP	1	1
GO:0051287	0.134278	0.962224	3	41	NAD binding	MF	1	1
GO:0003746	0.135049	0.952816	4	62	translation elongation factor activity	MF	1	1
GO:0004001	0.135531	0.992707	1	4	adenosine kinase activity	MF	1	1
GO:0080094	0.135531	0.992707	1	4	response to trehalose-6-phosphate	BP	1	1
GO:0015408	0.137752	0.991975	1	5	ferric-transporting ATPase activity	MF	1	1
GO:0048812	0.138816	0.973631	2	19	neuron projection morphogenesis	BP	1	1
GO:0008022	0.139391	0.992271	1	4	protein C-terminus binding	MF	1	1
GO:0031018	0.140042	0.991697	1	5	endocrine pancreas development	BP	1	1
GO:0050727	0.140258	0.992172	1	4	regulation of inflammatory response	BP	1	1
GO:0052650	0.140341	0.992162	1	4	NADP-retinol dehydrogenase activity	MF	1	1
GO:0009279	0.140451	0.99065	1	10	cell outer membrane	CC	1	1
GO:0019904	0.140452	0.99215	1	4	protein domain specific binding	MF	1	1
GO:0015416	0.141032	0.99124	1	6	organic phosphonate transmembrane-transporting ATPase activity	MF	1	1
GO:0005844	0.142293	0.99142	1	5	polysome	CC	1	1
GO:0008519	0.142777	0.991015	1	6	ammonium transmembrane transporter activity	MF	1	1
GO:0005903	0.142848	0.972196	2	21	brush border	CC	1	1
GO:0004829	0.142872	0.991347	1	5	threonine-tRNA ligase activity	MF	1	1
GO:0006435	0.142872	0.991347	1	5	threonyl-tRNA aminoacylation	BP	1	1
GO:0004372	0.143154	0.990966	1	6	glycine hydroxymethyltransferase activity	MF	1	1
GO:0006563	0.143154	0.990966	1	6	L-serine metabolic process	BP	1	1
GO:0016742	0.143186	0.991308	1	5	hydroxymethyl-, formyl- and related transferase activity	MF	1	1
GO:0030713	0.145259	0.991584	1	4	ovarian follicle cell stalk formation	BP	1	1
GO:0090316	0.145711	0.99153	1	4	positive regulation of intracellular protein transport	BP	1	1
GO:0005742	0.146385	0.99054	1	6	mitochondrial outer membrane translocase complex	CC	1	1
GO:0030501	0.148281	0.990657	1	5	positive regulation of bone mineralization	BP	1	1
GO:0007213	0.148813	0.991153	1	4	G-protein coupled acetylcholine receptor signaling pathway	BP	1	1
GO:0003006	0.149041	0.991125	1	4	developmental process involved in reproduction	BP	1	1
GO:0044420	0.149041	0.991125	1	4	extracellular matrix component	CC	1	1
GO:0004645	0.151479	0.990236	1	5	phosphorylase activity	MF	1	1
GO:0019825	0.151524	0.969443	2	21	oxygen binding	MF	1	1
GO:0008236	0.151666	0.969397	2	21	serine-type peptidase activity	MF	1	1
GO:0007249	0.151832	0.990189	1	5	I-kappaB kinase/NF-kappaB signaling	BP	1	1
GO:0010804	0.151832	0.990189	1	5	negative regulation of tumor necrosis factor-mediated signaling pathway	BP	1	1
GO:0045671	0.151832	0.990189	1	5	negative regulation of osteoclast differentiation	BP	1	1
GO:2000660	0.151832	0.990189	1	5	negative regulation of interleukin-1-mediated signaling pathway	BP	1	1
GO:0003331	0.15337	0.990582	1	4	positive regulation of extracellular matrix constituent secretion	BP	1	1
GO:0016203	0.15337	0.990582	1	4	muscle attachment	BP	1	1
GO:0022409	0.15337	0.990582	1	4	positive regulation of cell-cell adhesion	BP	1	1
GO:0019254	0.153799	0.989924	1	5	carnitine metabolic process, CoA-linked	BP	1	1
GO:0040003	0.155562	0.989684	1	5	chitin-based cuticle development	BP	1	1
GO:0000975	0.157237	0.989452	1	5	regulatory region DNA binding	MF	1	1
GO:0006302	0.15764	0.96734	2	22	double-strand break repair	BP	1	1
GO:0004743	0.158791	0.989235	1	5	pyruvate kinase activity	MF	1	1
GO:0030955	0.158791	0.989235	1	5	potassium ion binding	MF	1	1
GO:0008637	0.159374	0.988723	1	6	apoptotic mitochondrial changes	BP	1	1
GO:0010038	0.159788	0.988662	1	6	response to metal ion	BP	1	1
GO:0019915	0.163762	0.988525	1	5	lipid storage	BP	1	1
GO:0055037	0.164085	0.965273	2	21	recycling endosome	CC	1	1
GO:0034707	0.164315	0.988444	1	5	chloride channel complex	CC	1	1
GO:0015238	0.164918	0.987131	1	9	drug transmembrane transporter activity	MF	1	1
GO:0050884	0.165195	0.988316	1	5	neuromuscular process controlling posture	BP	1	1
GO:0008241	0.165432	0.988281	1	5	peptidyl-dipeptidase activity	MF	1	1
GO:0004617	0.165481	0.988274	1	5	phosphoglycerate dehydrogenase activity	MF	1	1
GO:0030855	0.166006	0.988196	1	5	epithelial cell differentiation	BP	1	1
GO:0006643	0.168212	0.987868	1	5	membrane lipid metabolic process	BP	1	1
GO:0046485	0.168212	0.987868	1	5	ether lipid metabolic process	BP	1	1
GO:0050479	0.168212	0.987868	1	5	glyceryl-ether monooxygenase activity	MF	1	1
GO:0006167	0.168725	0.987791	1	5	AMP biosynthetic process	BP	1	1
GO:0008612	0.171355	0.986895	1	6	peptidyl-lysine modification to peptidyl-hypusine	BP	1	1
GO:0043025	0.172034	0.934208	4	66	neuronal cell body	CC	1	1
GO:0007250	0.172994	0.987141	1	5	activation of NF-kappaB-inducing kinase activity	BP	1	1
GO:0032147	0.175597	0.986735	1	5	activation of protein kinase activity	BP	1	1
GO:0022416	0.176017	0.986669	1	5	chaeta development	BP	1	1
GO:0051924	0.176029	0.986667	1	5	regulation of calcium ion transport	BP	1	1
GO:0006561	0.176507	0.986063	1	6	proline biosynthetic process	BP	1	1
GO:0045669	0.177575	0.985887	1	6	positive regulation of osteoblast differentiation	BP	1	1
GO:0005102	0.17761	0.985881	1	6	receptor binding	MF	1	1
GO:0006103	0.177697	0.986403	1	5	2-oxoglutarate metabolic process	BP	1	1
GO:0018931	0.17925	0.985608	1	6	naphthalene metabolic process	BP	1	1
GO:0016765	0.179451	0.985186	1	7	transferase activity, transferring alkyl or aryl (other than methyl) groups	MF	1	1
GO:0016787	0.179811	0.876379	20	527	hydrolase activity	MF	1	1
GO:0001838	0.180044	0.985476	1	6	embryonic epithelial tube formation	BP	1	1
GO:0045453	0.181206	0.98528	1	6	bone resorption	BP	1	1
GO:0009409	0.181608	0.985212	1	6	response to cold	BP	1	1
GO:0045664	0.181877	0.985728	1	5	regulation of neuron differentiation	BP	1	1
GO:0006508	0.182629	0.87182	22	609	proteolysis	BP	1	1
GO:0035999	0.18303	0.983839	1	10	tetrahydrofolate interconversion	BP	1	1
GO:0030150	0.183466	0.984184	1	8	protein import into mitochondrial matrix	BP	1	1
GO:0046653	0.183841	0.984831	1	6	tetrahydrofolate metabolic process	BP	1	1
GO:0009311	0.183897	0.984821	1	6	oligosaccharide metabolic process	BP	1	1
GO:0006111	0.184442	0.984727	1	6	regulation of gluconeogenesis	BP	1	1
GO:0009214	0.18486	0.984655	1	6	cyclic nucleotide catabolic process	BP	1	1
GO:0004016	0.18599	0.984459	1	6	adenylate cyclase activity	MF	1	1
GO:0030011	0.186365	0.984984	1	5	maintenance of cell polarity	BP	1	1
GO:0031683	0.186449	0.98497	1	5	G-protein beta/gamma-subunit complex binding	MF	1	1
GO:0008258	0.187395	0.984213	1	6	head involution	BP	1	1
GO:0045197	0.187682	0.984762	1	5	establishment or maintenance of epithelial cell apical/basal polarity	BP	1	1
GO:0004806	0.187813	0.938163	3	49	triglyceride lipase activity	MF	1	1
GO:0006694	0.188801	0.983965	1	6	steroid biosynthetic process	BP	1	1
GO:0001656	0.189347	0.983869	1	6	metanephros development	BP	1	1
GO:0010942	0.190221	0.983713	1	6	positive regulation of cell death	BP	1	1
GO:0048468	0.192837	0.983242	1	6	cell development	BP	1	1
GO:0008272	0.194149	0.983003	1	6	sulfate transport	BP	1	1
GO:0010507	0.194629	0.982915	1	6	negative regulation of autophagy	BP	1	1
GO:0007612	0.196439	0.982582	1	6	learning	BP	1	1
GO:0060292	0.197179	0.982445	1	6	long term synaptic depression	BP	1	1
GO:0048545	0.197276	0.982427	1	6	response to steroid hormone	BP	1	1
GO:0006171	0.19814	0.982265	1	6	cAMP biosynthetic process	BP	1	1
GO:0005328	0.198676	0.952298	2	24	neurotransmitter:sodium symporter activity	MF	1	1
GO:0008407	0.198678	0.982165	1	6	chaeta morphogenesis	BP	1	1
GO:0042542	0.20022	0.951394	2	27	response to hydrogen peroxide	BP	1	1
GO:0050885	0.200419	0.981836	1	6	neuromuscular process controlling balance	BP	1	1
GO:0006730	0.201601	0.950848	2	27	one-carbon metabolic process	BP	1	1
GO:0008234	0.20175	0.917951	4	69	cysteine-type peptidase activity	MF	1	1
GO:0017069	0.203324	0.980781	1	7	snRNA binding	MF	1	1
GO:0043434	0.207992	0.98037	1	6	response to peptide hormone	BP	1	1
GO:0006544	0.209024	0.979241	1	8	glycine metabolic process	BP	1	1
GO:0045292	0.209084	0.980153	1	6	mRNA cis splicing, via spliceosome	BP	1	1
GO:0055070	0.209359	0.979568	1	7	copper ion homeostasis	BP	1	1
GO:0016442	0.209573	0.979126	1	8	RISC complex	CC	1	1
GO:0048081	0.209885	0.979994	1	6	positive regulation of cuticle pigmentation	BP	1	1
GO:0022626	0.210475	0.978938	1	8	cytosolic ribosome	CC	1	1
GO:0051597	0.211001	0.979231	1	7	response to methylmercury	BP	1	1
GO:0004197	0.213048	0.946225	2	27	cysteine-type endopeptidase activity	MF	1	1
GO:0043508	0.213094	0.978797	1	7	negative regulation of JUN kinase activity	BP	1	1
GO:0004571	0.213449	0.979275	1	6	mannosyl-oligosaccharide 1,2-alpha-mannosidase activity	MF	1	1
GO:0006537	0.21351	0.978297	1	8	glutamate biosynthetic process	BP	1	1
GO:0006206	0.214209	0.978564	1	7	pyrimidine nucleobase metabolic process	BP	1	1
GO:2000678	0.214473	0.978508	1	7	negative regulation of transcription regulatory region DNA binding	BP	1	1
GO:0033280	0.214843	0.97899	1	6	response to vitamin D	BP	1	1
GO:0004518	0.215056	0.945396	2	27	nuclease activity	MF	1	1
GO:0035149	0.21609	0.978733	1	6	lumen formation, open tracheal system	BP	1	1
GO:0008470	0.218714	0.977173	1	8	isovaleryl-CoA dehydrogenase activity	MF	1	1
GO:0007188	0.219348	0.978054	1	6	adenylate cyclase-modulating G-protein coupled receptor signaling pathway	BP	1	1
GO:0006906	0.219655	0.977989	1	6	vesicle fusion	BP	1	1
GO:0008290	0.220585	0.977203	1	7	F-actin capping protein complex	CC	1	1
GO:0031047	0.220652	0.976747	1	8	gene silencing by RNA	BP	1	1
GO:0003779	0.220884	0.977138	1	7	actin binding	MF	1	1
GO:0042626	0.22293	0.920055	3	59	ATPase activity, coupled to transmembrane movement of substances	MF	1	1
GO:0008859	0.223478	0.97657	1	7	exoribonuclease II activity	MF	1	1
GO:0008544	0.224512	0.975885	1	8	epidermis development	BP	1	1
GO:0006434	0.227286	0.975255	1	8	seryl-tRNA aminoacylation	BP	1	1
GO:0006807	0.227607	0.939804	2	30	nitrogen compound metabolic process	BP	1	1
GO:0004316	0.228284	0.9396	2	29	3-oxoacyl-[acyl-carrier-protein] reductase (NADPH) activity	MF	1	1
GO:0016831	0.229267	0.974799	1	8	carboxy-lyase activity	MF	1	1
GO:0004435	0.229485	0.975226	1	7	phosphatidylinositol phospholipase C activity	MF	1	1
GO:0009617	0.229621	0.974346	1	9	response to bacterium	BP	1	1
GO:0015171	0.230547	0.93844	2	31	amino acid transmembrane transporter activity	MF	1	1
GO:0006184	0.234094	0.89883	4	78	NA	NA	1	1
GO:0016853	0.235679	0.897845	4	79	isomerase activity	MF	1	1
GO:0045596	0.236383	0.973125	1	8	negative regulation of cell differentiation	BP	1	1
GO:0006665	0.236545	0.973593	1	7	sphingolipid metabolic process	BP	1	1
GO:0050290	0.237871	0.972767	1	8	sphingomyelin phosphodiesterase D activity	MF	1	1
GO:0033539	0.238361	0.972648	1	8	fatty acid beta-oxidation using acyl-CoA dehydrogenase	BP	1	1
GO:0005776	0.239101	0.972469	1	8	autophagic vacuole	CC	1	1
GO:0045471	0.239985	0.93444	2	29	response to ethanol	BP	1	1
GO:0080030	0.241215	0.972481	1	7	methyl indole-3-acetate esterase activity	MF	1	1
GO:0080031	0.241215	0.972481	1	7	methyl salicylate esterase activity	MF	1	1
GO:0080032	0.241215	0.972481	1	7	methyl jasmonate esterase activity	MF	1	1
GO:0009072	0.241388	0.971501	1	9	aromatic amino acid family metabolic process	BP	1	1
GO:0071560	0.242418	0.971658	1	8	cellular response to transforming growth factor beta stimulus	BP	1	1
GO:0008283	0.243272	0.881602	5	98	cell proliferation	BP	1	1
GO:0055007	0.243307	0.971438	1	8	cardiac muscle cell differentiation	BP	1	1
GO:0004113	0.243639	0.971356	1	8	2',3'-cyclic-nucleotide 3'-phosphodiesterase activity	MF	1	1
GO:0009190	0.243823	0.970558	1	10	cyclic nucleotide biosynthetic process	BP	1	1
GO:0016849	0.243823	0.970558	1	10	phosphorus-oxygen lyase activity	MF	1	1
GO:0008021	0.247414	0.907148	3	50	synaptic vesicle	CC	1	1
GO:0007628	0.247619	0.970358	1	8	adult walking behavior	BP	1	1
GO:0006166	0.249192	0.969522	1	9	purine ribonucleoside salvage	BP	1	1
GO:0016020	0.25014	0.806313	32	912	membrane	CC	1	1
GO:0030127	0.2508	0.970119	1	7	COPII vesicle coat	CC	1	1
GO:0019369	0.251164	0.969454	1	8	arachidonic acid metabolic process	BP	1	1
GO:0035220	0.25234	0.969151	1	8	wing disc development	BP	1	1
GO:0035158	0.253235	0.968919	1	8	regulation of tube diameter, open tracheal system	BP	1	1
GO:0048661	0.25425	0.9682	1	9	positive regulation of smooth muscle cell proliferation	BP	1	1
GO:0016235	0.254391	0.968618	1	8	aggresome	CC	1	1
GO:0006723	0.257055	0.967453	1	9	cuticle hydrocarbon biosynthetic process	BP	1	1
GO:0042811	0.257055	0.967453	1	9	pheromone biosynthetic process	BP	1	1
GO:0048047	0.257055	0.967453	1	9	mating behavior, sex discrimination	BP	1	1
GO:0008260	0.25827	0.967596	1	8	3-oxoacid CoA-transferase activity	MF	1	1
GO:0004828	0.258504	0.967063	1	9	serine-tRNA ligase activity	MF	1	1
GO:0004814	0.259208	0.966495	1	10	arginine-tRNA ligase activity	MF	1	1
GO:0006420	0.259208	0.966495	1	10	arginyl-tRNA aminoacylation	BP	1	1
GO:0051017	0.260759	0.96693	1	8	actin filament bundle assembly	BP	1	1
GO:0070971	0.261671	0.966203	1	9	endoplasmic reticulum exit site	CC	1	1
GO:0001666	0.26354	0.897776	3	54	response to hypoxia	BP	1	1
GO:0007492	0.265472	0.965153	1	9	endoderm development	BP	1	1
GO:0016462	0.266006	0.965004	1	9	pyrophosphatase activity	MF	1	1
GO:0008250	0.268865	0.964201	1	9	oligosaccharyltransferase complex	CC	1	1
GO:0006826	0.269823	0.963187	1	11	iron ion transport	BP	1	1
GO:0005770	0.27018	0.920283	2	29	late endosome	CC	1	1
GO:0006909	0.271314	0.963505	1	9	phagocytosis	BP	1	1
GO:0005739	0.271509	0.793381	26	696	mitochondrion	CC	1	1
GO:0005549	0.271791	0.918901	2	35	odorant binding	MF	1	1
GO:0004040	0.272252	0.919151	2	30	amidase activity	MF	1	1
GO:0007369	0.273314	0.962931	1	9	gastrulation	BP	1	1
GO:0004035	0.274065	0.961947	1	11	alkaline phosphatase activity	MF	1	1
GO:0042254	0.27421	0.917621	2	36	ribosome biogenesis	BP	1	1
GO:0015031	0.275354	0.849834	6	131	protein transport	BP	1	1
GO:0005765	0.277511	0.96171	1	9	lysosomal membrane	CC	1	1
GO:0009396	0.278595	0.960302	1	12	folic acid-containing compound biosynthetic process	BP	1	1
GO:0008404	0.278635	0.960943	1	10	arachidonic acid 14,15-epoxygenase activity	MF	1	1
GO:0008405	0.278635	0.960943	1	10	arachidonic acid 11,12-epoxygenase activity	MF	1	1
GO:0019373	0.278635	0.960943	1	10	epoxygenase P450 pathway	BP	1	1
GO:0043651	0.278635	0.960943	1	10	linoleic acid metabolic process	BP	1	1
GO:0071614	0.278635	0.960943	1	10	linoleic acid epoxygenase activity	MF	1	1
GO:0009166	0.279547	0.960311	1	11	nucleotide catabolic process	BP	1	1
GO:0005525	0.279841	0.807167	14	367	GTP binding	MF	1	1
GO:0051593	0.280867	0.960717	1	9	response to folic acid	BP	1	1
GO:0048471	0.281432	0.855722	5	102	perinuclear region of cytoplasm	CC	1	1
GO:0071711	0.282775	0.96071	1	8	basement membrane organization	BP	1	1
GO:0008508	0.284015	0.958949	1	11	bile acid:sodium symporter activity	MF	1	1
GO:0003978	0.287052	0.958009	1	11	UDP-glucose 4-epimerase activity	MF	1	1
GO:0019899	0.288174	0.958506	1	9	enzyme binding	MF	1	1
GO:0015299	0.288934	0.95742	1	11	solute:proton antiporter activity	MF	1	1
GO:0004869	0.290651	0.956556	1	12	cysteine-type endopeptidase inhibitor activity	MF	1	1
GO:0034394	0.295369	0.956261	1	9	protein localization to cell surface	BP	1	1
GO:0045069	0.296781	0.955813	1	9	regulation of viral genome replication	BP	1	1
GO:0050830	0.29953	0.954427	1	10	defense response to Gram-positive bacterium	BP	1	1
GO:0005811	0.299704	0.856699	4	80	lipid particle	CC	1	1
GO:0036002	0.302011	0.954129	1	9	pre-mRNA binding	MF	1	1
GO:0006099	0.303566	0.902425	2	36	tricarboxylic acid cycle	BP	1	1
GO:0006032	0.305214	0.952128	1	11	chitin catabolic process	BP	1	1
GO:0005802	0.305999	0.901307	2	34	trans-Golgi network	CC	1	1
GO:0090263	0.30625	0.95221	1	10	positive regulation of canonical Wnt signaling pathway	BP	1	1
GO:0060179	0.313346	0.949351	1	11	male mating behavior	BP	1	1
GO:0030425	0.315508	0.89601	2	35	dendrite	CC	1	1
GO:0035050	0.318781	0.947057	1	12	embryonic heart tube development	BP	1	1
GO:0001745	0.320859	0.946705	1	11	compound eye morphogenesis	BP	1	1
GO:0007275	0.321131	0.841477	4	93	multicellular organismal development	BP	1	1
GO:0055114	0.321179	0.806561	7	182	oxidation-reduction process	BP	1	1
GO:0002161	0.322712	0.945307	1	13	aminoacyl-tRNA editing activity	MF	1	1
GO:0004563	0.323179	0.945474	1	12	beta-N-acetylhexosaminidase activity	MF	1	1
GO:0001837	0.325707	0.94421	1	13	epithelial to mesenchymal transition	BP	1	1
GO:0008081	0.32825	0.94297	1	14	phosphoric diester hydrolase activity	MF	1	1
GO:0008060	0.328604	0.943896	1	11	NA	NA	1	1
GO:0032312	0.328604	0.943896	1	11	NA	NA	1	1
GO:0003960	0.331763	0.941952	1	13	NADPH:quinone reductase activity	MF	1	1
GO:0005044	0.331972	0.886331	2	39	scavenger receptor activity	MF	1	1
GO:0042074	0.333043	0.942248	1	11	cell migration involved in gastrulation	BP	1	1
GO:0042594	0.333573	0.941625	1	12	response to starvation	BP	1	1
GO:0005791	0.334009	0.94146	1	12	rough endoplasmic reticulum	CC	1	1
GO:0015078	0.334128	0.885269	2	37	hydrogen ion transmembrane transporter activity	MF	1	1
GO:0004568	0.33414	0.941411	1	12	chitinase activity	MF	1	1
GO:0042221	0.340149	0.938738	1	13	response to chemical	BP	1	1
GO:0009306	0.341071	0.938753	1	12	protein secretion	BP	1	1
GO:0032526	0.341095	0.938369	1	13	response to retinoic acid	BP	1	1
GO:0043524	0.341729	0.880635	2	39	negative regulation of neuron apoptotic process	BP	1	1
GO:0050852	0.343831	0.937676	1	12	T cell receptor signaling pathway	BP	1	1
GO:0001958	0.346696	0.937004	1	11	endochondral ossification	BP	1	1
GO:0030234	0.348251	0.935927	1	12	enzyme regulator activity	MF	1	1
GO:0034605	0.349197	0.934051	1	17	cellular response to heat	BP	1	1
GO:0006486	0.351727	0.841622	3	59	protein glycosylation	BP	1	1
GO:0022857	0.352834	0.873993	2	39	transmembrane transporter activity	MF	1	1
GO:0007391	0.353375	0.933865	1	12	dorsal closure	BP	1	1
GO:0008559	0.354377	0.933457	1	12	xenobiotic-transporting ATPase activity	MF	1	1
GO:0007243	0.354882	0.933251	1	12	NA	NA	1	1
GO:0010008	0.358181	0.931896	1	12	endosome membrane	CC	1	1
GO:0008378	0.358989	0.931561	1	12	galactosyltransferase activity	MF	1	1
GO:0006450	0.359758	0.930159	1	15	regulation of translational fidelity	BP	1	1
GO:0004653	0.360166	0.931072	1	12	polypeptide N-acetylgalactosaminyltransferase activity	MF	1	1
GO:0050660	0.360986	0.796312	5	131	flavin adenine dinucleotide binding	MF	1	1
GO:0019216	0.363891	0.929084	1	13	regulation of lipid metabolic process	BP	1	1
GO:0046329	0.364675	0.928751	1	13	negative regulation of JNK cascade	BP	1	1
GO:0016884	0.365002	0.866518	2	39	carbon-nitrogen ligase activity, with glutamine as amido-N-donor	MF	1	1
GO:0009887	0.365044	0.928595	1	13	organ morphogenesis	BP	1	1
GO:0019898	0.37481	0.924363	1	13	extrinsic component of membrane	CC	1	1
GO:0006633	0.375625	0.85945	2	43	fatty acid biosynthetic process	BP	1	1
GO:0046330	0.376098	0.923405	1	14	positive regulation of JNK cascade	BP	1	1
GO:0016310	0.379617	0.92183	1	14	phosphorylation	BP	1	1
GO:0004180	0.379971	0.921026	1	16	carboxypeptidase activity	MF	1	1
GO:0018279	0.380398	0.921876	1	13	protein N-linked glycosylation via asparagine	BP	1	1
GO:0071407	0.380581	0.921794	1	13	cellular response to organic cyclic compound	BP	1	1
GO:0016717	0.383108	0.919594	1	16	oxidoreductase activity, acting on paired donors, with oxidation of a pair of donors resulting in the reduction of molecular oxygen to two molecules of water	MF	1	1
GO:0005978	0.385358	0.91922	1	14	glycogen biosynthetic process	BP	1	1
GO:0005834	0.385842	0.919407	1	13	heterotrimeric G-protein complex	CC	1	1
GO:0005682	0.386489	0.919592	1	12	U5 snRNP	CC	1	1
GO:0009507	0.389468	0.916959	1	15	chloroplast	CC	1	1
GO:0004304	0.391069	0.916209	1	15	estrone sulfotransferase activity	MF	1	1
GO:0001890	0.391204	0.916145	1	15	placenta development	BP	1	1
GO:0050253	0.391744	0.849156	2	41	retinyl-palmitate esterase activity	MF	1	1
GO:0035118	0.392175	0.915368	1	16	embryonic pectoral fin morphogenesis	BP	1	1
GO:0015030	0.394048	0.914479	1	16	Cajal body	CC	1	1
GO:0000976	0.394888	0.914402	1	15	transcription regulatory region sequence-specific DNA binding	MF	1	1
GO:0005788	0.396084	0.913832	1	15	endoplasmic reticulum lumen	CC	1	1
GO:0004579	0.398591	0.913007	1	14	dolichyl-diphosphooligosaccharide-protein glycotransferase activity	MF	1	1
GO:0042981	0.401791	0.842657	2	39	regulation of apoptotic process	BP	1	1
GO:0016323	0.403754	0.91012	1	15	basolateral plasma membrane	CC	1	1
GO:0022624	0.405547	0.90963	1	14	proteasome accessory complex	CC	1	1
GO:0031175	0.406636	0.9087	1	15	neuron projection development	BP	1	1
GO:0046677	0.407708	0.908564	1	14	response to antibiotic	BP	1	1
GO:0006605	0.409861	0.906439	1	17	protein targeting	BP	1	1
GO:0016607	0.410863	0.798225	3	67	nuclear speck	CC	1	1
GO:0016023	0.411948	0.906452	1	14	cytoplasmic membrane-bounded vesicle	CC	1	1
GO:0001503	0.412852	0.905593	1	15	ossification	BP	1	1
GO:0016226	0.4132	0.90475	1	17	iron-sulfur cluster assembly	BP	1	1
GO:0031647	0.417942	0.903001	1	15	regulation of protein stability	BP	1	1
GO:0007205	0.419023	0.90208	1	16	protein kinase C-activating G-protein coupled receptor signaling pathway	BP	1	1
GO:0008203	0.420503	0.900703	1	18	cholesterol metabolic process	BP	1	1
GO:0006911	0.425868	0.898502	1	16	phagocytosis, engulfment	BP	1	1
GO:0030247	0.426108	0.898376	1	16	polysaccharide binding	MF	1	1
GO:0009405	0.42752	0.896731	1	19	pathogenesis	BP	1	1
GO:0004768	0.431161	0.89504	1	18	stearoyl-CoA 9-desaturase activity	MF	1	1
GO:0003774	0.43649	0.817286	2	50	motor activity	MF	1	1
GO:0016459	0.436569	0.817154	2	51	myosin complex	CC	1	1
GO:0045087	0.442057	0.889724	1	16	innate immune response	BP	1	1
GO:0007596	0.443928	0.812261	2	45	blood coagulation	BP	1	1
GO:0051384	0.445426	0.887478	1	17	response to glucocorticoid	BP	1	1
GO:0042552	0.445547	0.88741	1	17	myelination	BP	1	1
GO:0010506	0.445996	0.887156	1	17	regulation of autophagy	BP	1	1
GO:0015934	0.447063	0.885231	1	22	large ribosomal subunit	CC	1	1
GO:0043204	0.44745	0.886699	1	16	perikaryon	CC	1	1
GO:0016324	0.448267	0.808946	2	46	apical plasma membrane	CC	1	1
GO:0008289	0.456129	0.87997	1	22	lipid binding	MF	1	1
GO:0003924	0.458126	0.690333	7	204	GTPase activity	MF	1	1
GO:0090305	0.458397	0.800463	2	57	nucleic acid phosphodiester bond hydrolysis	BP	1	1
GO:0005097	0.460398	0.799894	2	45	NA	NA	1	1
GO:0032851	0.460398	0.799894	2	45	NA	NA	1	1
GO:0009986	0.460735	0.758086	3	75	cell surface	CC	1	1
GO:0045121	0.464694	0.876288	1	17	membrane raft	CC	1	1
GO:0016620	0.466508	0.873552	1	23	oxidoreductase activity, acting on the aldehyde or oxo group of donors, NAD or NADP as acceptor	MF	1	1
GO:0004672	0.466897	0.70771	5	132	protein kinase activity	MF	1	1
GO:0001676	0.467381	0.874005	1	19	long-chain fatty acid metabolic process	BP	1	1
GO:0004467	0.467381	0.874005	1	19	long-chain fatty acid-CoA ligase activity	MF	1	1
GO:0008146	0.469683	0.792447	2	48	sulfotransferase activity	MF	1	1
GO:0000062	0.472258	0.871351	1	18	fatty-acyl-CoA binding	MF	1	1
GO:0042787	0.473141	0.789939	2	46	protein ubiquitination involved in ubiquitin-dependent protein catabolic process	BP	1	1
GO:0051262	0.475106	0.86927	1	19	protein tetramerization	BP	1	1
GO:0030198	0.481797	0.865414	1	18	extracellular matrix organization	BP	1	1
GO:0015889	0.484206	0.86355	1	19	cobalamin transport	BP	1	1
GO:0007040	0.484253	0.863857	1	18	lysosome organization	BP	1	1
GO:0009615	0.487131	0.8604	1	24	response to virus	BP	1	1
GO:0016070	0.4877	0.77827	2	47	RNA metabolic process	BP	1	1
GO:0006200	0.495087	0.667155	6	195	NA	NA	1	1
GO:0004499	0.49586	0.855993	1	19	N,N-dimethylaniline monooxygenase activity	MF	1	1
GO:0008584	0.496611	0.855178	1	20	male gonad development	BP	1	1
GO:0001889	0.497958	0.769626	2	50	liver development	BP	1	1
GO:0006520	0.500645	0.851264	1	25	cellular amino acid metabolic process	BP	1	1
GO:0005769	0.502954	0.765685	2	48	early endosome	CC	1	1
GO:0032440	0.504222	0.673479	5	140	2-alkenal reductase [NAD(P)] activity	MF	1	1
GO:0042176	0.504911	0.849942	1	19	regulation of protein catabolic process	BP	1	1
GO:0007029	0.507069	0.848143	1	20	endoplasmic reticulum organization	BP	1	1
GO:0030170	0.509813	0.71484	3	97	pyridoxal phosphate binding	MF	1	1
GO:0006955	0.512502	0.844403	1	20	immune response	BP	1	1
GO:0000186	0.51724	0.841093	1	20	activation of MAPKK activity	BP	1	1
GO:0031419	0.518297	0.839752	1	22	cobalamin binding	MF	1	1
GO:0003756	0.519355	0.839947	1	19	protein disulfide isomerase activity	MF	1	1
GO:0006096	0.521233	0.836215	1	29	glycolytic process	BP	1	1
GO:0019221	0.523534	0.836624	1	20	cytokine-mediated signaling pathway	BP	1	1
GO:0006635	0.525041	0.835222	1	21	fatty acid beta-oxidation	BP	1	1
GO:0016706	0.526773	0.699762	3	88	oxidoreductase activity, acting on paired donors, with incorporation or reduction of molecular oxygen, 2-oxoglutarate as one donor, and incorporation of one atom each of oxygen into both donors	MF	1	1
GO:0060070	0.529649	0.831879	1	21	canonical Wnt signaling pathway	BP	1	1
GO:0004871	0.530362	0.696922	3	78	signal transducer activity	MF	1	1
GO:0009636	0.536992	0.825878	1	23	response to toxic substance	BP	1	1
GO:0009116	0.54073	0.822155	1	27	nucleoside metabolic process	BP	1	1
GO:0008380	0.543068	0.820797	1	25	RNA splicing	BP	1	1
GO:0046686	0.545393	0.819804	1	22	response to cadmium ion	BP	1	1
GO:0014070	0.549113	0.81639	1	24	response to organic cyclic compound	BP	1	1
GO:0090090	0.550347	0.815432	1	24	negative regulation of canonical Wnt signaling pathway	BP	1	1
GO:0043022	0.55225	0.814215	1	23	ribosome binding	MF	1	1
GO:0006468	0.560033	0.808369	1	22	protein phosphorylation	BP	1	1
GO:0050661	0.564892	0.709804	2	62	NADP binding	MF	1	1
GO:0044237	0.565152	0.803672	1	24	cellular metabolic process	BP	1	1
GO:0004364	0.573012	0.795746	1	31	glutathione transferase activity	MF	1	1
GO:0005886	0.576956	0.528339	15	514	plasma membrane	CC	1	1
GO:0051865	0.580197	0.791211	1	24	protein autoubiquitination	BP	1	1
GO:0006662	0.584194	0.787286	1	26	glycerol ether metabolic process	BP	1	1
GO:0000049	0.586605	0.78437	1	30	tRNA binding	MF	1	1
GO:0005201	0.587187	0.78471	1	26	extracellular matrix structural constituent	MF	1	1
GO:0015935	0.589906	0.780581	1	36	small ribosomal subunit	CC	1	1
GO:0007030	0.592499	0.780928	1	23	Golgi organization	BP	1	1
GO:0004027	0.596676	0.775726	1	29	alcohol sulfotransferase activity	MF	1	1
GO:0003714	0.597331	0.776081	1	25	transcription corepressor activity	MF	1	1
GO:0008360	0.598275	0.77359	1	33	regulation of cell shape	BP	1	1
GO:0006888	0.598916	0.773938	1	28	ER to Golgi vesicle-mediated transport	BP	1	1
GO:0008483	0.599237	0.772433	1	35	transaminase activity	MF	1	1
GO:0016791	0.600209	0.773006	1	27	phosphatase activity	MF	1	1
GO:0006506	0.60057	0.77319	1	25	GPI anchor biosynthetic process	BP	1	1
GO:0005509	0.604128	0.507796	13	415	calcium ion binding	MF	1	1
GO:0000209	0.604344	0.769791	1	25	protein polyubiquitination	BP	1	1
GO:0030163	0.607774	0.766149	1	27	protein catabolic process	BP	1	1
GO:0005829	0.609168	0.524509	9	280	cytosol	CC	1	1
GO:0031227	0.615052	0.75967	1	26	intrinsic component of endoplasmic reticulum membrane	CC	1	1
GO:0043123	0.61757	0.757054	1	27	positive regulation of I-kappaB kinase/NF-kappaB signaling	BP	1	1
GO:0009952	0.618775	0.755918	1	27	anterior/posterior pattern specification	BP	1	1
GO:0000287	0.621385	0.575904	4	145	magnesium ion binding	MF	1	1
GO:0004004	0.626922	0.748401	1	26	ATP-dependent RNA helicase activity	MF	1	1
GO:0007186	0.638845	0.73594	1	29	G-protein coupled receptor signaling pathway	BP	1	1
GO:0005794	0.639323	0.500172	8	247	Golgi apparatus	CC	1	1
GO:0015629	0.639456	0.734902	1	31	actin cytoskeleton	CC	1	1
GO:0000737	0.650493	0.723282	1	33	DNA catabolic process, endonucleolytic	BP	1	1
GO:0043566	0.650493	0.723282	1	33	structure-specific DNA binding	MF	1	1
GO:2001034	0.650493	0.723282	1	33	positive regulation of double-strand break repair via nonhomologous end joining	BP	1	1
GO:2001251	0.650493	0.723282	1	33	negative regulation of chromosome organization	BP	1	1
GO:0030246	0.651128	0.523326	5	170	carbohydrate binding	MF	1	1
GO:0007179	0.653506	0.720982	1	29	transforming growth factor beta receptor signaling pathway	BP	1	1
GO:0043565	0.653794	0.484172	8	266	sequence-specific DNA binding	MF	1	1
GO:0016758	0.654077	0.719743	1	32	transferase activity, transferring hexosyl groups	MF	1	1
GO:0016055	0.654703	0.719734	1	29	Wnt signaling pathway	BP	1	1
GO:0005975	0.658919	0.534793	4	143	carbohydrate metabolic process	BP	1	1
GO:0005743	0.660389	0.533228	4	139	mitochondrial inner membrane	CC	1	1
GO:0004715	0.664339	0.709077	1	31	non-membrane spanning protein tyrosine kinase activity	MF	1	1
GO:0006457	0.667966	0.524561	4	143	protein folding	BP	1	1
GO:0007050	0.668935	0.704569	1	29	cell cycle arrest	BP	1	1
GO:0003824	0.680733	0.434128	11	402	catalytic activity	MF	1	1
GO:0008168	0.682284	0.444416	9	338	methyltransferase activity	MF	1	1
GO:0050662	0.682581	0.688369	1	34	coenzyme binding	MF	1	1
GO:0071157	0.68416	0.686229	1	36	negative regulation of cell cycle arrest	BP	1	1
GO:0016829	0.690616	0.677615	1	45	lyase activity	MF	1	1
GO:0045177	0.690846	0.679308	1	32	apical part of cell	CC	1	1
GO:0001525	0.693955	0.675291	1	34	angiogenesis	BP	1	1
GO:0006357	0.701595	0.666081	1	35	regulation of transcription from RNA polymerase II promoter	BP	1	1
GO:0051536	0.701722	0.664747	1	43	iron-sulfur cluster binding	MF	1	1
GO:0007264	0.703069	0.449081	6	209	small GTPase mediated signal transduction	BP	1	1
GO:0016887	0.704384	0.510568	3	128	ATPase activity	MF	1	1
GO:0008138	0.70537	0.661371	1	36	protein tyrosine/serine/threonine phosphatase activity	MF	1	1
GO:0005887	0.708284	0.554391	2	75	integral component of plasma membrane	CC	1	1
GO:0016740	0.710224	0.420039	8	301	transferase activity	MF	1	1
GO:0006364	0.71233	0.652251	1	40	rRNA processing	BP	1	1
GO:0000729	0.717085	0.646497	1	39	DNA double-strand break processing	BP	1	1
GO:0022008	0.719981	0.539846	2	74	neurogenesis	BP	1	1
GO:0030036	0.726214	0.635267	1	37	actin cytoskeleton organization	BP	1	1
GO:0007283	0.743489	0.50899	2	82	spermatogenesis	BP	1	1
GO:0000413	0.745608	0.608655	1	44	protein peptidyl-prolyl isomerization	BP	1	1
GO:0004713	0.752131	0.600429	1	39	protein tyrosine kinase activity	MF	1	1
GO:0016773	0.770387	0.573622	1	45	phosphotransferase activity, alcohol group as acceptor	MF	1	1
GO:0009791	0.772683	0.570518	1	43	post-embryonic development	BP	1	1
GO:0003755	0.773063	0.569455	1	47	peptidyl-prolyl cis-trans isomerase activity	MF	1	1
GO:0030424	0.780543	0.558678	1	44	axon	CC	1	1
GO:0003700	0.782244	0.315483	11	428	sequence-specific DNA binding transcription factor activity	MF	1	1
GO:0016779	0.785052	0.551579	1	46	nucleotidyltransferase activity	MF	1	1
GO:0000502	0.786051	0.550049	1	46	proteasome complex	CC	1	1
GO:0007420	0.787402	0.547738	1	48	brain development	BP	1	1
GO:0009058	0.789702	0.444128	2	94	biosynthetic process	BP	1	1
GO:0016746	0.801591	0.524696	1	55	transferase activity, transferring acyl groups	MF	1	1
GO:0007507	0.801958	0.525173	1	45	heart development	BP	1	1
GO:0071011	0.80255	0.523967	1	47	precatalytic spliceosome	CC	1	1
GO:0006470	0.803957	0.522217	1	43	protein dephosphorylation	BP	1	1
GO:0004553	0.80527	0.519556	1	47	hydrolase activity, hydrolyzing O-glycosyl compounds	MF	1	1
GO:0008152	0.825133	0.30633	5	236	metabolic process	BP	1	1
GO:0030496	0.835495	0.467149	1	53	midbody	CC	1	1
GO:0003777	0.835849	0.466609	1	52	microtubule motor activity	MF	1	1
GO:0045892	0.837695	0.328867	3	137	negative regulation of transcription, DNA-templated	BP	1	1
GO:0015035	0.838549	0.461432	1	55	protein disulfide oxidoreductase activity	MF	1	1
GO:0043231	0.838765	0.46143	1	51	intracellular membrane-bounded organelle	CC	1	1
GO:0003735	0.841737	0.270867	6	337	structural constituent of ribosome	MF	1	1
GO:0035556	0.852714	0.305362	3	138	intracellular signal transduction	BP	1	1
GO:0045893	0.857574	0.297557	3	140	positive regulation of transcription, DNA-templated	BP	1	1
GO:0000122	0.858022	0.29678	3	143	negative regulation of transcription from RNA polymerase II promoter	BP	1	1
GO:0071013	0.86059	0.331019	2	101	catalytic step 2 spliceosome	CC	1	1
GO:0007018	0.862033	0.416683	1	57	microtubule-based movement	BP	1	1
GO:0006396	0.876382	0.386821	1	66	RNA processing	BP	1	1
GO:0009790	0.883671	0.371691	1	61	embryo development	BP	1	1
GO:0005789	0.883733	0.371711	1	59	endoplasmic reticulum membrane	CC	1	1
GO:0018024	0.887321	0.363427	1	66	histone-lysine N-methyltransferase activity	MF	1	1
GO:0006915	0.894149	0.348221	1	67	apoptotic process	BP	1	1
GO:0005856	0.911233	0.307909	1	74	cytoskeleton	CC	1	1
GO:0005730	0.912347	0.174009	5	256	nucleolus	CC	1	1
GO:0000398	0.914764	0.299305	1	73	mRNA splicing, via spliceosome	BP	1	1
GO:0016757	0.916282	0.295145	1	82	transferase activity, transferring glycosyl groups	MF	1	1
GO:0006412	0.920794	0.159564	5	335	translation	BP	1	1
GO:0004252	0.925409	0.205737	2	138	serine-type endopeptidase activity	MF	1	1
GO:0005694	0.926605	0.268774	1	82	chromosome	CC	1	1
GO:0006281	0.931164	0.193304	2	136	DNA repair	BP	1	1
GO:0008284	0.932095	0.254119	1	83	positive regulation of cell proliferation	BP	1	1
GO:0005643	0.935535	0.244498	1	90	nuclear pore	CC	1	1
GO:0032259	0.935536	0.244465	1	91	methylation	BP	1	1
GO:0008285	0.938097	0.237804	1	78	negative regulation of cell proliferation	BP	1	1
GO:0045454	0.93955	0.233398	1	87	cell redox homeostasis	BP	1	1
GO:0006810	0.94451	0.16312	2	141	transport	BP	1	1
GO:0046872	0.945454	0.105706	7	393	metal ion binding	MF	1	1
GO:0005840	0.946916	0.113705	5	355	ribosome	CC	1	1
GO:0004519	0.950453	0.201087	1	106	endonuclease activity	MF	1	1
GO:0005874	0.954046	0.190334	1	95	microtubule	CC	1	1
GO:0001701	0.956568	0.182566	1	90	in utero embryonic development	BP	1	1
GO:0051301	0.956906	0.181095	1	108	cell division	BP	1	1
GO:0030529	0.958518	0.12919	2	154	ribonucleoprotein complex	CC	1	1
GO:0003743	0.96204	0.120302	2	150	translation initiation factor activity	MF	1	1
GO:0005875	0.96272	0.162507	1	96	microtubule associated complex	CC	1	1
GO:0006886	0.96454	0.0869001	4	252	intracellular protein transport	BP	1	1
GO:0016874	0.965562	0.111134	2	155	ligase activity	MF	1	1
GO:0016032	0.968353	0.142992	1	118	viral process	BP	1	1
GO:0045944	0.968463	0.103494	2	150	positive regulation of transcription from RNA polymerase II promoter	BP	1	1
GO:0019953	0.969977	0.137443	1	108	sexual reproduction	BP	1	1
GO:0017111	0.975665	0.11656	1	121	nucleoside-triphosphatase activity	MF	1	1
GO:0008565	0.975688	0.116462	1	122	protein transporter activity	MF	1	1
GO:0006351	0.977606	0.0584852	4	300	transcription, DNA-templated	BP	1	1
GO:0030141	0.977919	0.108045	1	117	secretory granule	CC	1	1
GO:0008026	0.981732	0.0657698	2	190	ATP-dependent helicase activity	MF	1	1
GO:0006313	0.98418	0.0372473	6	434	transposition, DNA-mediated	BP	1	1
GO:0004803	0.984455	0.0366711	6	436	transposase activity	MF	1	1
GO:0007165	0.985472	0.0543583	2	171	signal transduction	BP	1	1
GO:0043066	0.988109	0.0657786	1	130	negative regulation of apoptotic process	BP	1	1
GO:0005198	0.99181	0.0484278	1	145	structural molecule activity	MF	1	1
GO:0005813	0.994955	0.0323801	1	148	centrosome	CC	1	1
GO:0005524	0.995388	0.00767198	30	1477	ATP binding	MF	1	1
GO:0006355	0.995559	0.0106889	8	556	regulation of transcription, DNA-templated	BP	1	1
GO:0004842	0.995623	0.0287415	1	150	ubiquitin-protein transferase activity	MF	1	1
GO:0003682	0.997132	0.0200727	1	166	chromatin binding	MF	1	1
GO:0005737	0.997424	0.00460058	25	1306	cytoplasm	CC	1	1
GO:0000166	0.998488	0.00533288	4	370	nucleotide binding	MF	1	1
GO:0016301	0.998801	0.00620757	2	271	kinase activity	MF	1	1
GO:0015074	0.999563	0.00141162	6	598	DNA integration	BP	1	1
GO:0005622	0.999974	8.34434e-05	9	799	intracellular	CC	1	0.638509
GO:0003677	0.999991	2.26661e-05	21	1522	DNA binding	MF	1	0.173509
GO:0003723	0.999997	1.56123e-05	4	658	RNA binding	MF	1	0.119528
GO:0005634	0.999999	2.71298e-06	27	1691	nucleus	CC	1	0.0207733
GO:0008270	1	5.44309e-07	27	1829	zinc ion binding	MF	1	0.00416832
GO:0003676	1	2.45756e-10	13	1533	nucleic acid binding	MF	1	1.88225e-06
GO:0000003	1	0.96509	0	1	reproduction	BP	1	1
GO:0000010	1	0.92808	0	2	trans-hexaprenyltranstransferase activity	MF	1	1
GO:0000012	1	0.816592	0	6	single strand break repair	BP	1	1
GO:0000014	1	0.834722	0	5	single-stranded DNA endodeoxyribonuclease activity	MF	1	1
GO:0000015	1	0.930419	0	3	phosphopyruvate hydratase complex	CC	1	1
GO:0000019	1	0.961041	0	1	regulation of mitotic recombination	BP	1	1
GO:0000022	1	0.871538	0	6	mitotic spindle elongation	BP	1	1
GO:0000028	1	0.953434	0	2	ribosomal small subunit assembly	BP	1	1
GO:0000030	1	0.846936	0	5	mannosyltransferase activity	MF	1	1
GO:0000033	1	0.904944	0	3	alpha-1,3-mannosyltransferase activity	MF	1	1
GO:0000034	1	0.987732	0	1	adenine deaminase activity	MF	1	1
GO:0000036	1	0.965493	0	2	ACP phosphopantetheine attachment site binding involved in fatty acid biosynthetic process	MF	1	1
GO:0000038	1	0.905787	0	3	very long-chain fatty acid metabolic process	BP	1	1
GO:0000042	1	0.710041	0	9	protein targeting to Golgi	BP	1	1
GO:0000045	1	0.71475	0	9	autophagic vacuole assembly	BP	1	1
GO:0000046	1	0.885978	0	3	autophagic vacuole fusion	BP	1	1
GO:0000054	1	0.962136	0	1	ribosomal subunit export from nucleus	BP	1	1
GO:0000055	1	0.949012	0	2	ribosomal large subunit export from nucleus	BP	1	1
GO:0000070	1	0.802316	0	6	mitotic sister chromatid segregation	BP	1	1
GO:0000075	1	0.832925	0	5	cell cycle checkpoint	BP	1	1
GO:0000076	1	0.907492	0	3	DNA replication checkpoint	BP	1	1
GO:0000077	1	0.592626	0	16	DNA damage checkpoint	BP	1	1
GO:0000079	1	0.395165	0	26	regulation of cyclin-dependent protein serine/threonine kinase activity	BP	1	1
GO:0000080	1	0.887858	0	3	mitotic G1 phase	BP	1	1
GO:0000082	1	0.757562	0	7	G1/S transition of mitotic cell cycle	BP	1	1
GO:0000083	1	0.962314	0	1	regulation of transcription involved in G1/S transition of mitotic cell cycle	BP	1	1
GO:0000084	1	0.850919	0	5	mitotic S phase	BP	1	1
GO:0000085	1	0.925267	0	2	mitotic G2 phase	BP	1	1
GO:0000086	1	0.6069	0	13	G2/M transition of mitotic cell cycle	BP	1	1
GO:0000087	1	0.893678	0	3	mitotic M phase	BP	1	1
GO:0000089	1	0.924351	0	2	mitotic metaphase	BP	1	1
GO:0000090	1	0.900113	0	3	mitotic anaphase	BP	1	1
GO:0000095	1	0.961367	0	1	S-adenosyl-L-methionine transmembrane transporter activity	MF	1	1
GO:0000103	1	0.924561	0	2	sulfate assimilation	BP	1	1
GO:0000104	1	0.905131	0	5	succinate dehydrogenase activity	MF	1	1
GO:0000105	1	0.964032	0	3	histidine biosynthetic process	BP	1	1
GO:0000109	1	0.891703	0	3	nucleotide-excision repair complex	CC	1	1
GO:0000110	1	0.961171	0	1	nucleotide-excision repair factor 1 complex	CC	1	1
GO:0000115	1	0.928427	0	2	NA	NA	1	1
GO:0000118	1	0.816424	0	6	histone deacetylase complex	CC	1	1
GO:0000120	1	0.902667	0	3	RNA polymerase I transcription factor complex	CC	1	1
GO:0000123	1	0.718037	0	9	histone acetyltransferase complex	CC	1	1
GO:0000124	1	0.718122	0	9	SAGA complex	CC	1	1
GO:0000125	1	0.878778	0	5	PCAF complex	CC	1	1
GO:0000127	1	0.83285	0	5	transcription factor TFIIIC complex	CC	1	1
GO:0000128	1	0.928261	0	2	flocculation	BP	1	1
GO:0000132	1	0.675121	0	10	establishment of mitotic spindle orientation	BP	1	1
GO:0000138	1	0.959599	0	1	Golgi trans cisterna	CC	1	1
GO:0000139	1	0.18087	0	46	Golgi membrane	CC	1	1
GO:0000145	1	0.712802	0	9	exocyst	CC	1	1
GO:0000146	1	0.955973	0	2	microfilament motor activity	MF	1	1
GO:0000149	1	0.936966	0	2	SNARE binding	MF	1	1
GO:0000150	1	0.959502	0	2	recombinase activity	MF	1	1
[truncated: 6,729 more rows]

## Sheet: L. heseperus OEST
Go Term	Hypergeometric P-Value that GO Term is Over-Reprented in OESTs	Hypergeometric P-Value that GO Term is Under-Reprented in OESTs	Number of OESTs with GO Term	Number of Transcripts with GO Term	GO Term Definition	GO Term Ontology	FDR Corrected P-Value that GO Term is Over-Reprented in OESTs	FDR Corrected P-Value that GO Term is Under-Reprented in OESTs
[truncated: 7,478 more rows]
