# Supplementary material for: Evolutionary shifts in gene expression decoupled from gene duplication across functionally distinct spider silk glands
Source: Sci Rep. 2017 Aug 21;7:8393. doi: 10.1038/s41598-017-07388-1 (PMC5566633; doi:10.1038/s41598-017-07388-1)
Supplement: Supplementary file 5 — Supplementary File 4 [file 41598_2017_7388_MOESM5_ESM.xls]

## Sheet: Supplementary_File4.Ancestral_R
	fam ID	node.name	Gain or loss of 2-fold higher expression in silk glands on ancestral branch, or is root	Parent Node	Has a 2-fold higher expression in silk glands	Associated Cluster	If 2-fold greater in silk glands, the max proportion of expression in any one gland type	Change of expression on Preceeding Branch? (NotOEST = not 2-fold higher in silk glands)	Is the family a silk structural family	Node Type	Mean Aciniform + Flagelliform Expression (Observed or Estimated)	Mean Posterior Aggregate Gland Expression (Observed or Estimated)	Mean Anterior Aggregate Expression (Observed or Estimated)	Mean Major Ampullate Expression (Observed or Estimated)	Mean Minor Ampullate Expression (Observed or Estimated)	Mean Pyriform Expression (Observed or Estimated)	Mean Tubulifrom Expression (Observed or Estimated)	Mean Non-Silk Tissue Expression (Observed or Estimated)	GO Terms of Leaves
1	16	Sg3tf000016g8u	None	N1	FALSE	NotOEST	0	None	No	General Leaf	1.68	1.06	2.92	2.695	1.505	9.45	1.38	6.57333	GO:0005524,GO:0016459,GO:0003774
2	16	Lh3tf000016g11p	None	Y5	FALSE	NotOEST	0	None	No	General Leaf	0.4	0.115	0.33	0.4	0.34	0.72	0.275	1.90571	GO:0005524,GO:0016459,GO:0003774
3	16	Lh3tf000016g14s	None	Y5	FALSE	NotOEST	0	None	No	General Leaf	0.62	0.135	0.305	0.435	0.195	0.345	0.325	2.42429	GO:0005524,GO:0016459,GO:0003774
4	16	Lg3tf000016g6u	None	N2	FALSE	NotOEST	0	None	No	General Leaf	3.53	1.13	2.895	5.51	2.34	0	4.485	13.9983	GO:0005524,GO:0016459,GO:0003774
5	16	Lh3tf000016g47u	None	N3	FALSE	NotOEST	0	None	No	General Leaf	0	0	0	0	0	0	0	0	GO:0005524,GO:0016459,GO:0003774
6	16	Lg3tf000016g25s	None	N3	FALSE	NotOEST	0	None	No	General Leaf	0	0	0	0	0	0	0	0.188333	GO:0007165,GO:0005524,GO:0016459,GO:0003774
7	16	Lh3tf000016g16s	None	Y7	TRUE	Broad	0.352934	None	No	General Leaf	7.18	0.49	2.645	14.315	9.705	3.88	2.345	0.98	None
8	16	Lh3tf000016g17s	None	Y7	TRUE	Broad	0.379745	None	No	General Leaf	10.45	0.675	2.915	21.41	11.58	4.42	4.93	1.34571	None
9	16	Lg3tf000016g27s	Loss	Y8	FALSE	NotOEST	0	Maj->NotOEST	No	General Leaf	0	0	0	0	0	0	0	0.568333	GO:0032836,GO:0003094,GO:0001822,GO:0048008,GO:0030335,GO:0005524,GO:0045334,GO:0007162,GO:0003774,GO:0005737,GO:0032956,GO:0006807,GO:0030864,GO:0005911,GO:0008270,GO:0006897,GO:0043312,GO:0050830,GO:0001570,GO:0016461,GO:0045088,GO:0001701,GO:0005912,GO:0042623,GO:0035091,GO:0072015,GO:0016459,GO:0000146,GO:0035166,GO:0031941
10	16	Lg3tf000016g8u	None	Y8	TRUE	Maj	0.517584	None	No	General Leaf	7.72	0.24	0.39	15.085	4.13	0	1.58	0.931667	None
11	16	Lg3tf000016g36u	Loss	Y6	FALSE	NotOEST	0	Broad->NotOEST	No	General Leaf	3.93	0	0	2.335	0	0	0	0.133333	None
12	16	Lg3tf000016g21s	None	Y2	FALSE	NotOEST	0	None	No	General Leaf	0.24	0	0	0	0	0	0	0.121667	GO:0005524,GO:0007165,GO:0016459,GO:0003774
13	16	Sg3tf000016g24u	None	N5	FALSE	NotOEST	0	None	No	General Leaf	0	0	0	0.18	0	0	0	0.0333333	None
14	16	Lg3tf000016g23u	None	Y11	FALSE	NotOEST	0	None	No	General Leaf	0	0	0	0	0	0	0	0.393333	None
15	16	Lg3tf000016g30u	Gain	Y12	TRUE	Broad	0.408658	NotOEST->Broad	No	General Leaf	2.27	0.33	0.755	0.82	4.295	0	2.04	0.396667	GO:0005524,GO:0016459,GO:0003774
16	16	Lg3tf000016g53u	None	Y12	FALSE	NotOEST	0	None	No	General Leaf	0	0	0	0	0	0	0	2.03167	None
17	16	Lg3tf000016g55u	None	Y10	FALSE	NotOEST	0	None	No	General Leaf	0	0	0	0	0	0	0	0	GO:0005524,GO:0016459,GO:0003774
18	16	Sg3tf000016g6s	Gain	N6	TRUE	Broad	0.306232	NotOEST->Broad	No	General Leaf	3.73	8.55	3.27	6.18	2.805	2.62	0.765	1.88833	GO:0030335,GO:0032836,GO:0003094,GO:0048008,GO:0005524,GO:0007162,GO:0045334,GO:0003774,GO:0032956,GO:0005737,GO:0030864,GO:0006807,GO:0005911,GO:0043312,GO:0006897,GO:0050830,GO:0001570,GO:0045088,GO:0001701,GO:0005912,GO:0035091,GO:0042623,GO:0016459,GO:0072015,GO:0035166,GO:0031941
19	16	Lh3tf000016g10u	None	N7	FALSE	NotOEST	0	None	No	General Leaf	1.64	1.945	2.335	1.915	1.325	1.695	1.26	1.85	GO:0030335,GO:0032836,GO:0003094,GO:0048008,GO:0005524,GO:0007162,GO:0045334,GO:0003774,GO:0032956,GO:0005737,GO:0030864,GO:0006807,GO:0005911,GO:0043312,GO:0006897,GO:0050830,GO:0001570,GO:0045088,GO:0001701,GO:0005912,GO:0035091,GO:0042623,GO:0016459,GO:0072015,GO:0035166,GO:0031941
20	16	Lg3tf000016g9u	None	N7	FALSE	NotOEST	0	None	No	General Leaf	1.93	3.875	4.075	3.66	1.75	0	1.765	2.99333	GO:0032836,GO:0003094,GO:0048008,GO:0005524,GO:0045334,GO:0003774,GO:0005737,GO:0006807,GO:0005911,GO:0006897,GO:0001570,GO:0001701,GO:0005912,GO:0035091,GO:0042623,GO:0016459,GO:0072015,GO:0035166
21	16	Lh3tf000016g39u	None	N8	FALSE	NotOEST	0	None	No	General Leaf	0	1.195	0.33	0	0	0	0	0	GO:0005524,GO:0016459,GO:0003774
22	16	Lg3tf000016g42u	Gain	N8	TRUE	Min	1	NotOEST->Min	No	General Leaf	0	0	0	0	7.145	0	0	0.266667	GO:0005524,GO:0016459,GO:0003774
23	16	Sg3tf000016g21u	None	N9	FALSE	NotOEST	0	None	No	General Leaf	0	0	0	0	0	0	0	3.23167	GO:0032440,GO:0005524,GO:0016459,GO:0003774
24	16	Lh3tf000016g49u	None	N9	FALSE	NotOEST	0	None	No	General Leaf	0	0	0	0	0	0	0	0	GO:0032440,GO:0005524,GO:0016459,GO:0003774
25	16	Sg3tf000016g32u	None	N10	FALSE	NotOEST	0	None	No	General Leaf	0	0	0	0	0	0	0	0	None
26	16	Lg3tf000016g58u	None	N10	FALSE	NotOEST	0	None	No	General Leaf	0	0	0	0.365	0	0	0	0.13	GO:0030049,GO:0005524,GO:0003774,GO:0007512,GO:0030016,GO:0001778,GO:0031461,GO:0005859,GO:0006941,GO:0030018,GO:0005730,GO:0006511,GO:0031034,GO:0014704,GO:0008307,GO:0016887,GO:0032440,GO:0005925,GO:0014823,GO:0006936,GO:0031672,GO:0055010,GO:0002027,GO:0001725,GO:0005794,GO:0016459,GO:0000146,GO:0006200,GO:0032982,GO:0005826,GO:0030898
27	16	Lg3tf000016g24u	None	Y22	FALSE	NotOEST	0	None	No	General Leaf	0	0	0	0	0	0	0	0	GO:0005524,GO:0016459,GO:0003774
28	16	Lh3tf000016g15p	None	N11	FALSE	NotOEST	0	None	No	General Leaf	0	0	0	0	0	0.025	0	0.707143	GO:0005524,GO:0016459,GO:0003774
29	16	Lg3tf000016g59u	None	N11	FALSE	NotOEST	0	None	No	General Leaf	0	0	0	0.435	0	0	0	0	GO:0005524,GO:0016459,GO:0003774
30	16	Sg3tf000016g7u	None	N12	FALSE	NotOEST	0	None	No	General Leaf	3.33	2.51	2.51	6.055	4.555	2.36	4.47	3.93833	GO:0051015,GO:0016358,GO:0005524,GO:0045334,GO:0003774,GO:0043025,GO:0007416,GO:0012506,GO:0051046,GO:0042472,GO:0006897,GO:0045202,GO:0005886,GO:0016591,GO:0006605,GO:0030424,GO:0030330,GO:0071257,GO:0031965,GO:0048471,GO:0001726,GO:0007626,GO:0042491,GO:0005794,GO:0045944,GO:0007605,GO:0016459,GO:0007268,GO:0050974,GO:0014047,GO:0048167
31	16	Lh3tf000016g7p	None	Y24	TRUE	Broad	0.242533	None	No	General Leaf	7.46	3.84	3.48	11.775	6.565	8.255	7.175	3.33857	GO:0005524,GO:0016459,GO:0003774
32	16	Lh3tf000016g9s	None	Y24	TRUE	Broad	0.237836	None	No	General Leaf	3.86	3.015	2.85	8.75	4.665	8.205	5.445	2.60857	GO:0005524,GO:0016459,GO:0003774
33	16	Lg3tf000016g5u	None	N13	FALSE	NotOEST	0	None	No	General Leaf	1.84	0.935	0.53	2.215	0.82	0	0.855	1.41333	GO:0005524,GO:0016459,GO:0003774
34	16	Sg3tf000016g13s	None	N14	FALSE	NotOEST	0	None	No	General Leaf	1.25	0.14	0	0.29	0	0.38	0.055	0.0716667	GO:0032440,GO:0005524,GO:0016459,GO:0003774,GO:0006200,GO:0016887
35	16	Lh3tf000016g21s	None	N15	FALSE	NotOEST	0	None	No	General Leaf	0	0	0	0	0	0	0	21.5229	GO:0032440,GO:0005524,GO:0016459,GO:0003774,GO:0006200,GO:0016887
36	16	Lg3tf000016g34s	Gain	N15	TRUE	Broad	0.4621	NotOEST->Broad	No	General Leaf	0	0	4.115	0	3.905	0	0.885	0.341667	GO:0032440,GO:0005524,GO:0016459,GO:0003774,GO:0006200,GO:0016887
37	16	Lh3tf000016g22p	None	Y30	FALSE	NotOEST	0	None	No	General Leaf	0	0	0	0	0	0.135	0	0.242857	GO:0007165,GO:0005524,GO:0016459,GO:0003774
38	16	Lh3tf000016g24p	None	Y30	FALSE	NotOEST	0	None	No	General Leaf	0	0	0	0	0	0	0	0.247143	GO:0005524,GO:0007165,GO:0016459,GO:0003774
39	16	Lg3tf000016g40u	None	N16	FALSE	NotOEST	0	None	No	General Leaf	0	0	0	0	0	0	0	0	GO:0030048,GO:0016324,GO:0003774,GO:0007601,GO:0001845,GO:0031477,GO:0035315,GO:0005765,GO:0001917,GO:0001750,GO:0043531,GO:0006886,GO:0051904,GO:0016459,GO:0000146,GO:0050974,GO:0030898,GO:0060088,GO:0005524,GO:0042470,GO:0005829,GO:0032420,GO:0006897,GO:0005516,GO:0045202,GO:0007040,GO:0032391,GO:0042803,GO:0005902,GO:0042623,GO:0060122,GO:0003779,GO:0050957,GO:0007605,GO:0048563,GO:0032403
40	16	Lh3tf000016g34u	None	Y31	FALSE	NotOEST	0	None	No	General Leaf	0	0.865	0	0	0	0	0	0	GO:0005524,GO:0016459,GO:0003774,GO:0006200,GO:0016887
41	16	Sg3tf000016g10s	None	N17	FALSE	NotOEST	0	None	No	General Leaf	0	0	0	0.065	0	0.05	0	0.24	GO:0005524,GO:0016459,GO:0003774
42	16	Lh3tf000016g20p	None	N18	FALSE	NotOEST	0	None	No	General Leaf	0	0	0	0	0	0	0	1.40143	GO:0005524,GO:0016459,GO:0003774
43	16	Lg3tf000016g13u	None	N18	FALSE	NotOEST	0	None	No	General Leaf	1.23	1.175	2.02	1.12	1.805	0	2.21	2.61833	GO:0005524,GO:0016459,GO:0003774
44	16	Lg3tf000016g14s	None	Y32	FALSE	NotOEST	0	None	No	General Leaf	0	0	0	0	0	0	0	0.988333	GO:0006810,GO:0005903,GO:0005524,GO:0003774,GO:0005737,GO:0009925,GO:0016459,GO:0032420,GO:0016328,GO:0045160,GO:0031941
45	16	Lh3tf000016g35u	None	Y33	FALSE	NotOEST	0	None	No	General Leaf	0	0	0	0	0	0.285	0	0	None
46	16	Lh3tf000016g26u	None	N19	FALSE	NotOEST	0	None	No	General Leaf	0	0	0	0	0	0.085	0	0.192857	GO:0032440,GO:0005524,GO:0016459,GO:0003774
47	16	Lg3tf000016g31u	None	N19	FALSE	NotOEST	0	None	No	General Leaf	0	0	0	0	0.29	0	1.875	0.268333	None
48	16	Sg3tf000016g17u	None	N20	FALSE	NotOEST	0	None	No	General Leaf	0.16	0	0	0.18	0	0	0	0.123333	GO:0051015,GO:0016358,GO:0045334,GO:0003774,GO:0032587,GO:0043025,GO:0051046,GO:0042472,GO:0035479,GO:0006605,GO:0030330,GO:0042493,GO:0071257,GO:0031965,GO:0048471,GO:0030139,GO:0042491,GO:0045944,GO:0016459,GO:0045177,GO:0048167,GO:0005524,GO:0012506,GO:0007416,GO:0006897,GO:0016591,GO:0005886,GO:0045202,GO:0030424,GO:0005902,GO:0001726,GO:0007626,GO:0048844,GO:0043234,GO:0007605,GO:0005794,GO:…
49	16	Lg3tf000016g28u	None	N20	FALSE	NotOEST	0	None	No	General Leaf	0	0.41	1.53	0.155	0.08	0	0.42	0.198333	GO:0016358,GO:0005524,GO:0045334,GO:0003774,GO:0043025,GO:0012506,GO:0007416,GO:0051046,GO:0042472,GO:0006897,GO:0005886,GO:0016591,GO:0030330,GO:0030424,GO:0035479,GO:0006605,GO:0071257,GO:0031965,GO:0001726,GO:0007626,GO:0042491,GO:0048844,GO:0005794,GO:0045944,GO:0007605,GO:0016459,GO:0007268,GO:0014047,GO:0048167
50	16	Sg3tf000016g18u	None	N21	FALSE	NotOEST	0	None	No	General Leaf	1.1	0.19	0	0.24	0.565	0	0	0.0983333	GO:0005524,GO:0016459,GO:0003774
51	16	Lh3tf000016g32u	None	N22	FALSE	NotOEST	0	None	No	General Leaf	0	1.615	0	0	0	0	0	0	GO:0005524,GO:0016459,GO:0003774,GO:0006200,GO:0016887
52	16	Lg3tf000016g15s	None	N22	FALSE	NotOEST	0	None	No	General Leaf	0.14	0.865	0.18	0.08	0.275	0	0.065	1.55667	GO:0005524,GO:0016459,GO:0003774,GO:0006200,GO:0016887
53	16	Lg3tf000016g35u	None	Y37	FALSE	NotOEST	0	None	No	General Leaf	0	0	0	0	0.14	0	0	0	GO:0005524,GO:0016459,GO:0003774,GO:0006200,GO:0016887
54	16	Lh3tf000016g41u	None	N23	FALSE	NotOEST	0	None	No	General Leaf	0	0	0	0	0	0	0	0	GO:0005524,GO:0016459,GO:0003774
55	16	Lg3tf000016g44s	None	N23	FALSE	NotOEST	0	None	No	General Leaf	0	0	1.765	0	0	0	0	0	GO:0032440,GO:0005524,GO:0016459,GO:0003774,GO:0006200,GO:0016887
56	16	Lh3tf000016g42s	None	N24	FALSE	NotOEST	0	None	No	General Leaf	0	0	0	0	0	0	0	0	GO:0005524,GO:0016459,GO:0003774,GO:0010923
57	16	Lg3tf000016g46u	None	N24	FALSE	NotOEST	0	None	No	General Leaf	0	0	0	0	0	0	0.45	0	GO:0005524,GO:0016459,GO:0003774,GO:0010923
58	16	Lg3tf000016g29s	None	Y40	FALSE	NotOEST	0	None	No	General Leaf	0	0	0	0	0	0	0	1.86667	GO:0006810,GO:0005903,GO:0005524,GO:0003774,GO:0005737,GO:0005902,GO:0009925,GO:0016459,GO:0032420,GO:0045160,GO:0016328,GO:0046856,GO:0031941
59	16	Lg3tf000016g38u	None	Y40	FALSE	NotOEST	0	None	No	General Leaf	0	0	0	0	0	0	0	0	GO:0005524,GO:0016459,GO:0003774
60	16	Lg3tf000016g32u	None	Y41	FALSE	NotOEST	0	None	No	General Leaf	0	0	0	0	0	0	0	0.3	None
61	16	Lg3tf000016g50u	None	Y41	FALSE	NotOEST	0	None	No	General Leaf	0	0	6.275	0	0	0	0	0	GO:0032440,GO:0005524,GO:0016459,GO:0003774
62	16	Sg3tf000016g25u	None	Y45	FALSE	NotOEST	0	None	No	General Leaf	0	0	0	0	0	0	0	0	GO:0005524,GO:0016459,GO:0003774,GO:0043565,GO:0006200,GO:0003700,GO:0016887
63	16	Sg3tf000016g33u	None	Y45	FALSE	NotOEST	0	None	No	General Leaf	0	0	0	0	0	0	0	0	GO:0030048,GO:0003774,GO:0005737,GO:0008026,GO:0043025,GO:0001778,GO:0005913,GO:0008180,GO:0043197,GO:0015031,GO:0007097,GO:0001525,GO:0016337,GO:0016460,GO:0008360,GO:0043531,GO:0001764,GO:0016459,GO:0008104,GO:0000146,GO:0055003,GO:0006930,GO:0032796,GO:0005524,GO:0000212,GO:0030496,GO:0030220,GO:0043565,GO:0005886,GO:0030424,GO:0031532,GO:0021680,GO:0021670,GO:0001701,GO:0001772,GO:0003676,GO:…
64	16	Lg3tf000016g48s	None	N25	FALSE	NotOEST	0	None	No	General Leaf	0	0	0	0	0	0	0	0.303333	GO:0005524,GO:0016459,GO:0003774,GO:0006200,GO:0016887
65	16	Sg3tf000016g29u	None	Y47	FALSE	NotOEST	0	None	No	General Leaf	0	0	0.34	0.085	0	4.06	0	0.075	GO:0030048,GO:0008217,GO:0009267,GO:0030049,GO:0048739,GO:0003774,GO:0007512,GO:0030016,GO:0060420,GO:0005737,GO:0001778,GO:0030018,GO:0014704,GO:0008307,GO:0032440,GO:0005925,GO:0006936,GO:0030509,GO:0055010,GO:0043292,GO:0055009,GO:0031444,GO:0060070,GO:0001725,GO:0016459,GO:0000146,GO:0032982,GO:0071688,GO:0030240,GO:0030898,GO:0005524,GO:0005859,GO:0006941,GO:0005730,GO:0031034,GO:0007522,GO:…
66	16	Sg3tf000016g34u	None	Y47	FALSE	NotOEST	0	None	No	General Leaf	0	0	1.78	0	0	0	0	0	GO:0030048,GO:0008217,GO:0009267,GO:0030049,GO:0048739,GO:0003774,GO:0007512,GO:0030016,GO:0060420,GO:0005737,GO:0001778,GO:0030018,GO:0014704,GO:0008307,GO:0032440,GO:0005925,GO:0006936,GO:0030509,GO:0055010,GO:0055009,GO:0055004,GO:0031444,GO:0060070,GO:0001725,GO:0016459,GO:0060047,GO:0000146,GO:0032982,GO:0071688,GO:0030240,GO:0030898,GO:0005524,GO:0003007,GO:0005859,GO:0006941,GO:0005730,GO:…
67	16	Lh3tf000016g48u	None	N27	FALSE	NotOEST	0	None	No	General Leaf	0	0	0	0	0	0	0	0	GO:0030048,GO:0008217,GO:0009267,GO:0030049,GO:0048739,GO:0003774,GO:0007512,GO:0030016,GO:0060420,GO:0005737,GO:0001778,GO:0030018,GO:0014704,GO:0008307,GO:0032440,GO:0005925,GO:0006936,GO:0030509,GO:0055010,GO:0055009,GO:0055004,GO:0031444,GO:0060070,GO:0001725,GO:0016459,GO:0060047,GO:0000146,GO:0032982,GO:0071688,GO:0030240,GO:0030898,GO:0005524,GO:0005859,GO:0006941,GO:0005730,GO:0007522,GO:…
68	16	Lg3tf000016g16u	None	N27	FALSE	NotOEST	0	None	No	General Leaf	0	0	0	0	0.28	0	0	204.817	None
69	16	Lg3tf000016g39u	None	Y46	FALSE	NotOEST	0	None	No	General Leaf	0	0	0	0	0	0	0	0	GO:0030335,GO:0032836,GO:0003094,GO:0001822,GO:0048008,GO:0005524,GO:0007162,GO:0045334,GO:0003774,GO:0032956,GO:0005737,GO:0030864,GO:0006807,GO:0005911,GO:0008270,GO:0043312,GO:0006897,GO:0050830,GO:0001570,GO:0045088,GO:0001701,GO:0005912,GO:0035091,GO:0042623,GO:0016459,GO:0072015,GO:0035166,GO:0031941
70	16	Lg3tf000016g18s	Gain	Y43	TRUE	Flag	0.785597	NotOEST->Flag	No	General Leaf	0	0.5	9.545	0	1.04	0	1.065	0.505	GO:0005524,GO:0016459,GO:0003774
71	16	Sg3tf000016g5u	None	N28	TRUE	Broad	0.274428	None	No	General Leaf	12.49	11.45	7.23	26.99	22.265	5.91	12.015	4.51667	GO:0005524,GO:0016459,GO:0003774
72	16	Lh3tf000016g0p	Loss	Y49	FALSE	NotOEST	0	Broad->NotOEST	No	General Leaf	0.78	0.05	0.185	0.155	0.01	0.305	0.09	1.15286	GO:0005524,GO:0016459,GO:0003774
73	16	Lh3tf000016g18s	None	Y49	TRUE	Broad	0.20869	None	No	General Leaf	48.47	22.92	21.49	46.485	58.21	34.94	46.415	12.92	GO:0005856,GO:0005524,GO:0016459,GO:0003774
74	16	Lg3tf000016g7s	Loss	N29	FALSE	NotOEST	0	Broad->NotOEST	No	General Leaf	28.55	5.945	10.99	42.18	17.19	0	53.925	11.745	GO:0005524,GO:0016459,GO:0003774
75	16	Sg3tf000016g30u	None	Y53	FALSE	NotOEST	0	None	No	General Leaf	0.1	0.35	0.12	0.77	5.82	0.65	1.015	1.17	None
76	16	Sg3tf000016g2p	Gain	Y55	TRUE	Py	0.853469	NotOEST->Py	No	General Leaf	4.09	0.54	52.6	0.425	0	336.16	0.06	20.225	GO:0032440,GO:0005524,GO:0016459,GO:0003774
77	16	Sg3tf000016g3s	None	Y55	FALSE	NotOEST	0	None	No	General Leaf	15.24	0.73	67.08	1.01	1.08	577.59	0.705	74.1233	None
78	16	Lh3tf000016g3s	None	N31	FALSE	NotOEST	0	None	No	General Leaf	2.21	4.075	0.265	0.045	0.125	138.01	0.185	174.246	None
79	16	Lg3tf000016g12u	None	Y56	FALSE	NotOEST	0	None	No	General Leaf	15.92	23.295	0.13	0.495	20.42	0	0.59	170.17	GO:0032440,GO:0005524,GO:0016459,GO:0003774
80	16	Lg3tf000016g1s	None	Y56	FALSE	NotOEST	0	None	No	General Leaf	1.68	7.73	0.02	0.07	0.82	0	0.025	154.713	GO:0005524,GO:0016459,GO:0003774
81	16	Sg3tf000016g4p	None	N32	FALSE	NotOEST	0	None	No	General Leaf	12.97	0.43	71.44	1.675	0.31	503.83	0.34	458.015	None
82	16	Lh3tf000016g13u	None	Y59	FALSE	NotOEST	0	None	No	General Leaf	18.1	2.57	0.145	0.13	0.08	82.095	0.14	298.349	None
83	16	Lh3tf000016g4s	None	Y59	FALSE	NotOEST	0	None	No	General Leaf	9.42	0.64	0.18	0.05	0.08	28.115	0.015	1313.34	None
84	16	Lh3tf000016g27u	None	Y58	FALSE	NotOEST	0	None	No	General Leaf	64.55	22.065	1.285	1.925	1.78	365.33	2.465	1459.72	GO:0032440,GO:0005524,GO:0016459,GO:0003774
85	16	Lg3tf000016g2p	None	N33	FALSE	NotOEST	0	None	No	General Leaf	2.02	7.175	0.62	0.455	0.805	0	0.33	1263.08	None
86	16	Sg3tf000016g9s	Loss	N34	FALSE	NotOEST	0	Broad->NotOEST	No	General Leaf	0.67	0.12	0.24	0.88	0.92	0.38	0.1	0.25	GO:0005524,GO:0016459,GO:0003774
87	16	Lh3tf000016g2p	None	N34	TRUE	Agg	0.502363	Broad->Agg	No	General Leaf	0.03	8.505	2.02	5.785	0.365	0.115	0.11	0.0757143	GO:0032440,GO:0005524,GO:0016459,GO:0003774
88	16	Lh3tf000016g12s	None	N35	TRUE	Broad	0.458041	None	No	General Leaf	0.07	7.65	1.35	8.16	0.33	0.025	0.23	0.178571	GO:0005524,GO:0016459,GO:0003774
89	16	Lg3tf000016g11s	Loss	N35	FALSE	NotOEST	0	Broad->NotOEST	No	General Leaf	0.07	3.02	6.39	0.13	0.93	0	0.605	0.798333	GO:0005524,GO:0016459,GO:0003774,GO:0006200,GO:0016887
90	16	Lh3tf000016g43u	None	Y62	FALSE	NotOEST	0	None	No	General Leaf	0	0	0	0	0	0	0	0.234286	GO:0005524,GO:0016459,GO:0003774,GO:0006200,GO:0016887
91	16	Lh3tf000016g51u	None	Y62	FALSE	NotOEST	0	None	No	General Leaf	0	0	0	0	0	0	0	0.358571	None
92	16	Lg3tf000016g10s	None	N36	FALSE	NotOEST	0	None	No	General Leaf	0	1.86	3.805	0.09	2.07	0	0.345	0.585	GO:0005524,GO:0016459,GO:0003774
93	16	Sg3tf000016g19s	None	N37	FALSE	NotOEST	0	None	No	General Leaf	0.45	0.39	0.27	0.97	1.15	0.18	0.08	0.085	GO:0005524,GO:0016459,GO:0003774
94	16	Lg3tf000016g52u	None	N37	FALSE	NotOEST	0	None	No	General Leaf	0	0	0	0	0	0	0	0	GO:0032440,GO:0005524,GO:0016459,GO:0003774
95	16	Sg3tf000016g28u	Gain	N38	TRUE	Broad	0.209711	NotOEST->Broad	No	General Leaf	185.27	103.24	74.3	197.11	235.38	138.66	188.44	50.0017	GO:0005524,GO:0016459,GO:0003774
96	16	Lh3tf000016g6p	None	N38	FALSE	NotOEST	0	None	No	General Leaf	0	0	0	0	0	0.095	0	39.7243	GO:0032440,GO:0005524,GO:0016459,GO:0003774
97	16	Lh3tf000016g50u	None	Y66	FALSE	NotOEST	0	None	No	General Leaf	0	0	0	0	0	0	0	0	GO:0005524,GO:0016459,GO:0003774
98	16	Lh3tf000016g37u	None	Y68	FALSE	NotOEST	0	None	No	General Leaf	0	0	0.63	0	0	0	0	0.104286	GO:0005524,GO:0016459,GO:0003774
99	16	Lh3tf000016g46u	None	Y68	FALSE	NotOEST	0	None	No	General Leaf	0	0	0	0	0	0	0	0	None
100	16	Lg3tf000016g60u	None	N39	FALSE	NotOEST	0	None	No	General Leaf	0	0	0	0	0	0	0	0	GO:0005524,GO:0016459,GO:0003774
101	16	Lh3tf000016g52u	None	N40	FALSE	NotOEST	0	None	No	General Leaf	0	0	0	0	0	0	0	0	GO:0032440,GO:0005524,GO:0016459,GO:0003774
102	16	Lg3tf000016g41s	None	N40	FALSE	NotOEST	0	None	No	General Leaf	0	0	4.98	0	0	0	0.555	0.156667	GO:0005524,GO:0016459,GO:0003774
103	16	Sg3tf000016g12u	None	Y71	FALSE	NotOEST	0	None	No	General Leaf	4.76	19.29	5.67	5.335	9.695	7.91	5.64	4.55667	GO:0032836,GO:0003094,GO:0048008,GO:0005524,GO:0045334,GO:0003774,GO:0001701,GO:0005912,GO:0042623,GO:0035091,GO:0005911,GO:0072015,GO:0016459,GO:0006897,GO:0035166,GO:0001570
104	16	Sg3tf000016g11s	None	N41	TRUE	Py	0.882312	None	No	General Leaf	0.25	0.17	0.84	0.26	0.12	12.67	0.05	0.788333	GO:0032440,GO:0005524,GO:0016459,GO:0003774
105	16	Lh3tf000016g33u	Loss	N41	FALSE	NotOEST	0	Py->NotOEST	No	General Leaf	0	0	0	0	0	0	0	0.245714	GO:0005524,GO:0016459,GO:0003774
106	16	Sg3tf000016g20u	None	N42	FALSE	NotOEST	0	None	No	General Leaf	0	0.25	0	0	0.045	0	0.025	1.43	GO:0005524,GO:0016459,GO:0003774,GO:0006200,GO:0016887
107	16	Lh3tf000016g36u	None	N42	FALSE	NotOEST	0	None	No	General Leaf	0	2	0	0	0	0	0	0	GO:0005524,GO:0016459,GO:0003774
108	16	Sg3tf000016g36u	None	N43	FALSE	NotOEST	0	None	No	General Leaf	0	0	0	0	0	0	0	0	GO:0032440,GO:0005524,GO:0016459,GO:0003774
109	16	Lh3tf000016g28s	None	N44	FALSE	NotOEST	0	None	No	General Leaf	0	1.255	0.605	3.805	0	0.165	0	0.0185714	GO:0005524,GO:0016459,GO:0003774
110	16	Lg3tf000016g26u	None	N44	FALSE	NotOEST	0	None	No	General Leaf	0	0	0	0	0	0	0	0.0683333	None
111	16	Sg3tf000016g14s	None	N45	FALSE	NotOEST	0	None	No	General Leaf	0.16	0	0	0.355	0.695	0.53	0.12	0.0616667	GO:0032440,GO:0005524,GO:0016459,GO:0003774,GO:0006200,GO:0016887
112	16	Lg3tf000016g51s	None	N45	FALSE	NotOEST	0	None	No	General Leaf	0	0	0	0	0	0	0	0.428333	GO:0005524,GO:0016459,GO:0003774
113	16	Lh3tf000016g19p	None	Y74	FALSE	NotOEST	0	None	No	General Leaf	0	1.905	0.325	1.13	0.055	0.035	0	0.06	GO:0005524,GO:0016459,GO:0003774
114	16	Sg3tf000016g0p	None	N46	FALSE	NotOEST	0	None	No	General Leaf	2.94	2.3	3.72	4.205	2.595	4.61	1.5	3.99333	GO:0005524,GO:0016459,GO:0003774,GO:0006200,GO:0016887
115	16	Lh3tf000016g5s	None	N47	FALSE	NotOEST	0	None	No	General Leaf	3.93	6.355	5.49	3.56	3.68	6.875	2.98	10.4486	GO:0005524,GO:0016459,GO:0003774,GO:0006200,GO:0016887
116	16	Lg3tf000016g4u	None	N47	FALSE	NotOEST	0	None	No	General Leaf	5.84	1.62	2.725	6.085	3.2	0	3.12	8.75333	GO:0005524,GO:0016459,GO:0003774,GO:0006200,GO:0016887
117	16	Lg3tf000016g22u	None	Y76	FALSE	NotOEST	0	None	No	General Leaf	0	0	0	0	0	0	0	0	GO:0030048,GO:0005938,GO:0003774,GO:0007512,GO:0043025,GO:0001778,GO:0030426,GO:0043197,GO:0007411,GO:0007097,GO:0008360,GO:0016460,GO:0043531,GO:0001725,GO:0032154,GO:0001764,GO:0016459,GO:0000146,GO:0050885,GO:0030898,GO:0055003,GO:0006930,GO:0060041,GO:0055015,GO:0005524,GO:0031594,GO:0030496,GO:0000281,GO:0008283,GO:0005819,GO:0005886,GO:0030424,GO:0021680,GO:0021670,GO:0001701,GO:0021592,GO:…
118	16	Sg3tf000016g1s	None	N48	FALSE	NotOEST	0	None	No	General Leaf	9.95	1.76	4.68	21.52	2.32	1.67	1.355	3.60167	GO:0005524,GO:0016459,GO:0003774,GO:0006200,GO:0016887
119	16	Lh3tf000016g1p	None	N49	FALSE	NotOEST	0	None	No	General Leaf	22.08	8.865	10.3	22.47	13.53	23.19	19.435	13.0414	GO:0005524,GO:0016459,GO:0003774,GO:0006200,GO:0016887
120	16	Lg3tf000016g0p	None	Y77	FALSE	NotOEST	0	None	No	General Leaf	3.75	0.39	0.815	5.075	0.34	0	1.465	2.40667	GO:0005524,GO:0016459,GO:0003774,GO:0006200,GO:0016887
121	16	Lg3tf000016g3s	None	Y77	FALSE	NotOEST	0	None	No	General Leaf	40.81	9.835	16.005	63.085	36.575	0	41.21	19.6217	GO:0005524,GO:0016459,GO:0003774,GO:0006200,GO:0016887
122	16	Lh3tf000016g29u	None	Y78	FALSE	NotOEST	0	None	No	General Leaf	0	1.44	0	1.72	0	0	0	0	GO:0005524,GO:0016459,GO:0003774
123	16	Lh3tf000016g30u	None	N50	FALSE	NotOEST	0	None	No	General Leaf	0	1.12	0	0.595	0	0	0	0	GO:0005524,GO:0016459,GO:0003774
124	16	Lg3tf000016g49u	None	N50	FALSE	NotOEST	0	None	No	General Leaf	0	0	0	0	1.365	0	0	0	GO:0030048,GO:0005938,GO:0048739,GO:0003774,GO:0007512,GO:0005737,GO:0048251,GO:0008026,GO:0043025,GO:0001778,GO:0030426,GO:0043197,GO:0008307,GO:0007411,GO:0007097,GO:0016460,GO:0008360,GO:0043531,GO:0038032,GO:0001725,GO:0032154,GO:0001764,GO:0016459,GO:0000146,GO:0050885,GO:0030898,GO:0055003,GO:0006930,GO:0060041,GO:0055015,GO:0005524,GO:0031594,GO:0048546,GO:0030496,GO:0005859,GO:0030860,GO:…
125	16	Lh3tf000016g44u	None	N51	FALSE	NotOEST	0	None	No	General Leaf	0	0	1.07	0	0	0	0	0	GO:0005524,GO:0016459,GO:0003774
126	16	Lg3tf000016g33s	None	Y80	FALSE	NotOEST	0	None	No	General Leaf	0	0	0	0	0	0	0	0.143333	GO:0001822,GO:0032836,GO:0003094,GO:0048008,GO:0005524,GO:0045334,GO:0003774,GO:0005737,GO:0006807,GO:0005911,GO:0006897,GO:0001570,GO:0001701,GO:0005912,GO:0035091,GO:0042623,GO:0016459,GO:0072015,GO:0035166
127	16	Lg3tf000016g47u	None	Y80	FALSE	NotOEST	0	None	No	General Leaf	0	0.025	0	0	0	0	0	0	GO:0005524,GO:0016459,GO:0003774
128	16	Lg3tf000016g45u	None	Y79	FALSE	NotOEST	0	None	No	General Leaf	0	0	0	0	0	0	0	0	None
129	16	Sg3tf000016g27u	None	N52	FALSE	NotOEST	0	None	No	General Leaf	3.06	4.8	4.3	3.38	6.905	9.76	3.315	9.39	None
130	16	Lh3tf000016g40u	None	N52	FALSE	NotOEST	0	None	No	General Leaf	0	1.145	0	0	0	0	0	0	GO:0005524,GO:0016459,GO:0003774
131	16	Sg3tf000016g35u	None	N53	FALSE	NotOEST	0	None	No	General Leaf	0	0	0	0	0	0	0	0	GO:0005524,GO:0016459,GO:0003774
132	16	Lh3tf000016g23u	None	N54	FALSE	NotOEST	0	None	No	General Leaf	0	0	0	0	0	0	0	1.69429	GO:0005524,GO:0016459,GO:0003774,GO:0006200,GO:0016887
133	16	Lg3tf000016g19u	None	N54	FALSE	NotOEST	0	None	No	General Leaf	0	0.4	0.085	0	0	0	0	1.10333	GO:0005524,GO:0048739,GO:0003774,GO:0006939,GO:0030485,GO:0048251,GO:0005859,GO:0001725,GO:0016459,GO:0006200,GO:0008307,GO:0016887
134	16	Lh3tf000016g8p	None	N55	FALSE	NotOEST	0	None	No	General Leaf	1.5	1.745	1.97	0.93	0.67	1.21	1.015	1.45286	GO:0030335,GO:0032836,GO:0003094,GO:0048008,GO:0005524,GO:0007162,GO:0045334,GO:0003774,GO:0032956,GO:0005737,GO:0030864,GO:0006807,GO:0005911,GO:0043312,GO:0006897,GO:0050830,GO:0001570,GO:0045088,GO:0001701,GO:0005912,GO:0035091,GO:0042623,GO:0016459,GO:0072015,GO:0035166,GO:0031941
135	16	Lg3tf000016g43u	None	N55	FALSE	NotOEST	0	None	No	General Leaf	0	0	0	0	0	0	0	0	GO:0030335,GO:0032836,GO:0003094,GO:0001822,GO:0048008,GO:0005524,GO:0007162,GO:0045334,GO:0003774,GO:0032956,GO:0005737,GO:0030864,GO:0006807,GO:0005911,GO:0008270,GO:0043312,GO:0006897,GO:0050830,GO:0001570,GO:0045088,GO:0001701,GO:0005912,GO:0035091,GO:0042623,GO:0016459,GO:0072015,GO:0035166,GO:0031941
136	16	Lg3tf000016g37u	None	Y82	FALSE	NotOEST	0	None	No	General Leaf	0	0	0	2.16	0	0	0	0.726667	None
137	16	Lh3tf000016g31u	None	N56	FALSE	NotOEST	0	None	No	General Leaf	0	0	0	0.255	0	0	0	0	GO:0005524,GO:0016459,GO:0003774
138	16	Lg3tf000016g56u	None	N56	FALSE	NotOEST	0	None	No	General Leaf	0	0	0	0	0	0	0	0	GO:0005524,GO:0016459,GO:0003774
139	16	Lh3tf000016g25s	None	N57	FALSE	NotOEST	0	None	No	General Leaf	0	0	0.15	0	0	0	0	1.31714	GO:0005524,GO:0016459,GO:0003774,GO:0006200,GO:0016887
140	16	Lg3tf000016g20u	None	N57	FALSE	NotOEST	0	None	No	General Leaf	0	0	0	0	0	0	0	1.41	GO:0005524,GO:0016459,GO:0003774,GO:0006200,GO:0016887
141	16	Lh3tf000016g53u	None	N58	FALSE	NotOEST	0	None	No	General Leaf	0	0.755	0	0	0	0	0	0	GO:0005524,GO:0016459,GO:0003774
142	16	Lg3tf000016g54u	None	N58	FALSE	NotOEST	0	None	No	General Leaf	0	0	0	1.425	0.46	0	0	0.543333	GO:0005524,GO:0016459,GO:0003774
143	16	Y1	Root	Root	FALSE	NotOEST	0	None	No	Internal	0.944203	0.355695	0.451964	1.40356	1.43381	0.813843	0.475016	1.84752	None
144	16	Y2	None	Y1	FALSE	NotOEST	0	None	No	Internal	1.36808	0.17676	0.42956	2.07803	1.23455	0.611465	0.535039	1.15552	None
145	16	Y3	None	Y2	FALSE	NotOEST	0	None	No	Internal	1.6106	0.192933	0.505556	2.51531	1.44096	0.704475	0.637518	1.28166	None
146	16	Y4	None	Y3	FALSE	NotOEST	0	None	No	Internal	1.49529	0.221312	0.578749	2.30548	1.29356	0.745656	0.719227	1.80169	None
147	16	N1	None	Y4	FALSE	NotOEST	0	None	No	Internal	1.45746	0.497657	1.29509	2.04839	0.965204	1.33902	1.55205	5.84434	None
148	16	N2	None	N1	FALSE	NotOEST	0	None	No	Internal	1.45746	0.497651	1.29507	2.04839	0.965198	1.33893	1.55206	5.84434	None
149	16	Y5	None	N2	FALSE	NotOEST	0	None	No	Internal	0.510032	0.125012	0.317533	0.417554	0.267523	0.532527	0.300042	2.16512	None
150	16	N3	None	Y4	FALSE	NotOEST	0	None	No	Internal	0.172852	0.0255832	0.0669021	0.266508	0.149532	0.0861962	0.083141	0.208273	None
151	16	Y6	Gain	Y3	TRUE	Broad	0.379372	NotOEST->Broad	No	Internal	5.61598	0.308067	1.30003	9.74541	5.0576	1.88076	1.78044	0.921058	None
152	16	N4	None	Y6	TRUE	Broad	0.384208	None	No	Internal	8.57593	0.522007	2.36643	17.256	9.48503	3.43779	3.27	1.12091	None
153	16	Y7	None	N4	TRUE	Broad	0.368527	None	No	Internal	8.81499	0.582499	2.77999	17.8625	10.6425	4.14998	3.63749	1.16286	None
154	16	Y8	None	N4	TRUE	Maj	0.517583	Broad->Maj	No	Internal	7.72001	0.240002	0.390016	15.085	4.13004	2.85744e-05	1.58001	0.931668	None
155	16	Y9	None	Y1	FALSE	NotOEST	0	None	No	Internal	0.587133	0.506428	0.470836	0.835387	1.60167	0.984324	0.424454	2.43046	None
156	16	N5	None	Y9	FALSE	NotOEST	0	None	No	Internal	2.33624e-07	2.01511e-07	1.87349e-07	0.18	6.37315e-07	3.91669e-07	1.68893e-07	0.033335	None
157	16	Y10	None	N5	FALSE	NotOEST	0	None	No	Internal	3.0313e-07	4.40676e-08	1.00821e-07	2.92754e-07	5.73544e-07	3.98747e-13	2.72417e-07	2.03166	None
158	16	Y11	None	Y10	FALSE	NotOEST	0	None	No	Internal	3.0313e-07	4.40675e-08	1.00821e-07	2.31669e-07	5.73544e-07	2.65832e-13	2.72417e-07	2.03166	None
159	16	Y12	None	Y11	FALSE	NotOEST	0	None	No	Internal	3.03358e-07	4.40675e-08	1.00821e-07	1.70585e-07	5.73544e-07	1.32916e-13	2.72417e-07	2.03166	None
160	16	Y13	None	Y9	FALSE	NotOEST	0	None	No	Internal	0.587133	0.506429	0.470836	0.835386	1.60167	0.984325	0.424454	2.43046	None
161	16	Y14	None	Y13	FALSE	NotOEST	0	None	No	Internal	0.587133	0.506429	0.470837	0.835386	1.60167	0.984326	0.424454	2.43046	None
162	16	Y15	None	Y14	FALSE	NotOEST	0	None	No	Internal	0.485165	0.712916	0.509017	0.739939	4.47256	0.538348	0.288228	1.30489	None
163	16	N6	None	Y15	FALSE	NotOEST	0	None	No	Internal	2.52899	5.07983	3.20886	4.08692	2.05228	1.53244	1.21292	2.20599	None
164	16	N7	None	N6	FALSE	NotOEST	0	None	No	Internal	1.86312	3.13782	3.20541	2.92393	1.59155	0.919415	1.48105	2.39902	None
165	16	N8	None	Y15	FALSE	NotOEST	0	None	No	Internal	0.227371	0.334109	0.23855	0.346769	5.89255	0.252295	0.135077	0.753225	None
166	16	Y16	None	Y14	FALSE	NotOEST	0	None	No	Internal	0.587134	0.506429	0.470837	0.835386	1.60167	0.984327	0.424454	2.43046	None
167	16	Y17	None	Y16	FALSE	NotOEST	0	None	No	Internal	1.01676	0.855384	0.936129	1.2806	1.5324	2.58517	0.964306	5.96351	None
168	16	Y18	None	Y17	FALSE	NotOEST	0	None	No	Internal	1.01676	0.855384	0.936129	1.2806	1.5324	2.58518	0.964307	5.96352	None
169	16	Y19	None	Y18	FALSE	NotOEST	0	None	No	Internal	1.01677	0.855384	0.93613	1.2806	1.5324	2.58518	0.964308	5.96352	None
170	16	Y20	None	Y19	FALSE	NotOEST	0	None	No	Internal	0.504756	0.424641	0.464725	0.730614	0.760735	1.28502	0.478714	3.00727	None
171	16	Y21	None	Y20	FALSE	NotOEST	0	None	No	Internal	7.74423e-07	6.51393e-07	7.13007e-07	1.33495e-06	1.16716e-06	1.97155e-06	7.34469e-07	1.23215e-05	None
172	16	N9	None	Y21	FALSE	NotOEST	0	None	No	Internal	3.87211e-07	3.25753e-07	3.56503e-07	6.67476e-07	5.8358e-07	9.85772e-07	3.67234e-07	9.97643e-06	None
173	16	Y22	None	Y21	FALSE	NotOEST	0	None	No	Internal	5.67186e-08	4.77162e-08	5.22205e-08	0.338267	8.54826e-08	1.44396e-07	5.37923e-08	0.120479	None
174	16	N10	None	Y22	FALSE	NotOEST	0	None	No	Internal	2.27031e-13	1.90996e-13	2.09026e-13	0.365	3.42166e-13	5.7798e-13	2.15317e-13	0.13	None
175	16	N11	None	Y20	FALSE	NotOEST	0	None	No	Internal	0.504755	0.42464	0.464725	0.730614	0.760735	1.28502	0.478713	3.00727	None
176	16	Y23	None	Y19	FALSE	NotOEST	0	None	No	Internal	1.38428	1.02597	1.21147	1.6942	1.8173	3.52118	1.3188	8.75907	None
177	16	N12	None	Y23	FALSE	NotOEST	0	None	No	Internal	3.32998	2.50998	2.50998	6.05496	4.55496	2.35998	4.46996	3.93831	None
178	16	N13	None	N12	FALSE	NotOEST	0	None	No	Internal	1.84009	0.935065	0.530072	2.2152	0.820132	0.000186788	0.855144	1.41339	None
179	16	Y24	Gain	N13	TRUE	Broad	0.240509	NotOEST->Broad	No	Internal	5.65996	3.42748	3.16497	10.2624	5.61495	8.22992	6.30995	2.97356	None
180	16	Y25	None	Y23	FALSE	NotOEST	0	None	No	Internal	2.17944	1.18469	1.86486	1.80283	1.98848	7.7616	1.62428	21.9137	None
181	16	Y26	None	Y25	FALSE	NotOEST	0	None	No	Internal	0.74327	0.351837	1.4985	0.532091	0.723667	2.16377	0.478658	6.14502	None
182	16	Y27	None	Y26	FALSE	NotOEST	0	None	No	Internal	0.636686	0.159182	1.10181	0.222603	0.908391	0.598827	0.296528	1.34018	None
183	16	Y28	None	Y27	FALSE	NotOEST	0	None	No	Internal	0.673591	0.130182	1.11681	0.172821	1.0386	0.268753	0.283207	0.363101	None
184	16	N14	None	Y28	FALSE	NotOEST	0	None	No	Internal	0.833332	0.0933336	1.37166	0.193333	1.30166	0.253333	0.331666	0.161694	None
185	16	N15	None	N14	FALSE	NotOEST	0	None	No	Internal	0.416665	0.0466667	2.74333	0.0966664	2.60333	0.126666	0.608332	0.251718	None
186	16	Y29	None	Y28	FALSE	NotOEST	0	None	No	Internal	0.217287	0.221908	0.359836	0.078216	0.333019	0.0971283	0.128591	0.323775	None
187	16	N16	None	Y29	FALSE	NotOEST	0	None	No	Internal	0.217286	0.221906	0.359834	0.0782156	0.333017	0.097128	0.128591	0.323774	None
188	16	Y30	None	N16	FALSE	NotOEST	0	None	No	Internal	4.09579e-07	4.18288e-07	6.78279e-07	1.47434e-07	6.27729e-07	0.0675001	2.4239e-07	0.245	None
189	16	Y31	None	Y29	FALSE	NotOEST	0	None	No	Internal	0.162487	0.340774	0.268672	0.0803225	0.247075	0.0632857	0.132343	0.372202	None
190	16	N17	None	Y31	FALSE	NotOEST	0	None	No	Internal	0.162055	0.262911	0.267202	0.120052	0.24284	0.0460177	0.198187	0.6092	None
191	16	Y32	None	N17	FALSE	NotOEST	0	None	No	Internal	0.238072	0.269992	0.391398	0.205949	0.351345	0.0181194	0.391143	1.1409	None
192	16	N18	None	Y32	FALSE	NotOEST	0	None	No	Internal	0.522899	0.503963	0.858788	0.475004	0.76755	0.00189254	0.935693	1.86695	None
193	16	Y33	None	Y27	FALSE	NotOEST	0	None	No	Internal	1.66159e-07	4.15423e-08	2.87546e-07	5.80937e-08	2.37067e-07	0.285	7.76136e-08	4.02802e-07	None
194	16	N19	None	Y33	FALSE	NotOEST	0	None	No	Internal	4.57062e-14	1.14273e-14	7.90968e-14	1.59802e-14	5.7413e-08	0.085	3.71205e-07	0.192857	None
195	16	Y34	None	Y26	FALSE	NotOEST	0	None	No	Internal	0.743269	0.351836	1.4985	0.53209	0.723665	2.16377	0.478657	6.14501	None
196	16	Y35	None	Y34	FALSE	NotOEST	0	None	No	Internal	0.743268	0.351836	1.49849	0.532089	0.723664	2.16376	0.478656	6.145	None
197	16	Y36	None	Y35	FALSE	NotOEST	0	None	No	Internal	0.402626	0.137049	0.456904	0.206291	0.375946	0.652674	0.145726	1.87494	None
198	16	N20	None	Y36	FALSE	NotOEST	0	None	No	Internal	0.153405	0.029739	0.110055	0.178773	0.0117112	0.0110431	0.0305546	0.157986	None
199	16	N21	None	Y36	FALSE	NotOEST	0	None	No	Internal	0.402626	0.137049	0.456902	0.20629	0.375946	0.652672	0.145726	1.87493	None
200	16	Y37	None	N21	FALSE	NotOEST	0	None	No	Internal	1.27279e-06	4.66048e-06	1.47362e-06	6.63578e-07	0.140001	1.74907e-06	4.80508e-07	7.17953e-06	None
201	16	N22	None	Y37	FALSE	NotOEST	0	None	No	Internal	0.0385345	0.8536	0.0495442	0.0220197	0.123801	6.01041e-07	0.017891	0.428464	None
202	16	Y38	None	Y35	FALSE	NotOEST	0	None	No	Internal	9.13193e-05	4.32272e-05	0.00033912	6.53734e-05	8.89108e-05	0.000265844	0.00598546	0.000754986	None
203	16	N23	None	Y38	FALSE	NotOEST	0	None	No	Internal	5.73607e-05	2.71525e-05	0.375465	4.10633e-05	5.58479e-05	0.000166986	0.00375967	0.000474232	None
204	16	N24	None	Y38	FALSE	NotOEST	0	None	No	Internal	9.10431e-05	4.30965e-05	0.000338095	6.51757e-05	8.86418e-05	0.00026504	0.00598529	0.000752702	None
205	16	Y39	None	Y34	FALSE	NotOEST	0	None	No	Internal	0.337	0.159523	2.62277	0.241251	0.328112	0.981057	0.217024	2.96854	None
206	16	Y40	None	Y39	FALSE	NotOEST	0	None	No	Internal	0.186343	0.0882081	1.45026	0.133399	0.181428	0.542473	0.120003	2.22372	None
207	16	Y41	None	Y39	FALSE	NotOEST	0	None	No	Internal	0.280827	0.132933	2.92929	0.201038	0.27342	0.817528	0.180849	2.48817	None
208	16	Y42	None	Y25	FALSE	NotOEST	0	None	No	Internal	2.43029	1.29723	1.97792	1.95999	2.15177	8.86362	1.78857	25.1498	None
209	16	Y43	None	Y42	FALSE	NotOEST	0	None	No	Internal	0.364499	0.288476	2.12045	0.293963	0.51807	1.32938	0.468293	4.05376	None
210	16	Y44	None	Y43	FALSE	NotOEST	0	None	No	Internal	0.0108786	0.00860967	0.108627	0.00877348	0.015462	0.0396781	0.0139764	0.394815	None
211	16	N25	None	Y44	FALSE	NotOEST	0	None	No	Internal	0.0108778	0.00860903	0.108619	0.00877283	0.0154609	0.0396751	0.0139753	0.394808	None
212	16	Y45	None	N25	FALSE	NotOEST	0	None	No	Internal	3.32273e-08	2.61835e-08	3.31788e-07	2.67975e-08	4.72268e-08	1.21192e-07	4.26891e-08	1.20598e-06	None
213	16	Y46	None	Y44	FALSE	NotOEST	0	None	No	Internal	0.00746378	0.00590707	0.574642	0.00601995	0.0106086	0.0272467	0.00958915	0.270968	None
214	16	N26	None	Y46	FALSE	NotOEST	0	None	No	Internal	4.34226e-08	3.42523e-08	1.77993	1.80419e-06	4.77315e-07	8.46624e-05	5.57876e-08	0.000307141	None
215	16	Y47	None	N26	FALSE	NotOEST	0	None	No	Internal	2.17111e-08	1.71828e-08	1.77995	1.7867e-06	2.38655e-07	8.45841e-05	2.78935e-08	0.00015435	None
216	16	N27	None	N26	FALSE	NotOEST	0	None	No	Internal	1.49643e-08	1.18432e-08	0.6134	6.21761e-07	0.0154515	2.91763e-05	1.92255e-08	11.3026	None
217	16	Y48	None	Y42	FALSE	NotOEST	0	None	No	Internal	4.85439	2.41322	2.69725	3.60796	3.8302	18.9773	3.36482	54.4911	None
218	16	N28	Gain	Y48	TRUE	Broad	0.199585	NotOEST->Broad	No	Internal	23.6298	10.3213	10.3218	27.0808	25.7041	12.8787	27.4129	8.2125	None
219	16	N29	None	N28	TRUE	Broad	0.199585	None	No	Internal	23.6298	10.3213	10.3218	27.0809	25.7041	12.8787	27.413	8.2125	None
220	16	Y49	None	N29	TRUE	Broad	0.207554	None	No	Internal	24.625	11.485	10.8375	23.32	29.11	17.6224	23.2526	7.03644	None
221	16	Y50	None	Y48	FALSE	NotOEST	0	None	No	Internal	4.85438	2.41322	2.69725	3.60795	3.83019	18.9774	3.36481	54.4911	None
222	16	Y51	None	Y50	FALSE	NotOEST	0	None	No	Internal	4.85438	2.41322	2.69725	3.60794	3.83019	18.9774	3.36481	54.4912	None
223	16	Y52	None	Y51	FALSE	NotOEST	0	None	No	Internal	4.91442	2.45268	2.72599	3.1206	3.47713	23.1782	2.85357	67.9992	None
224	16	Y53	None	Y52	FALSE	NotOEST	0	None	No	Internal	8.93877	3.65557	4.44102	1.94369	3.44778	68.3923	1.56024	208.902	None
225	16	Y54	None	Y53	FALSE	NotOEST	0	None	No	Internal	21.2758	7.99773	10.2453	2.04289	1.08161	175.87	0.934887	540.512	None
226	16	N30	None	Y54	FALSE	NotOEST	0	None	No	Internal	9.66496	0.635109	59.8389	0.717496	0.540022	456.869	0.3825	47.178	None
227	16	Y55	None	N30	FALSE	NotOEST	0	None	No	Internal	9.66499	0.635036	59.8396	0.717499	0.540007	456.873	0.3825	47.1754	None
228	16	N31	None	N30	FALSE	NotOEST	0	None	No	Internal	3.94901	5.52806	5.92828	0.146262	1.79961	146.98	0.222957	160.264	None
229	16	Y56	None	N31	FALSE	NotOEST	0	None	No	Internal	8.79996	15.5124	0.075051	0.282499	10.6199	0.00128075	0.307499	162.442	None
230	16	Y57	None	Y54	FALSE	NotOEST	0	None	No	Internal	21.2759	7.99775	10.2452	2.04289	1.08161	175.87	0.934887	540.514	None
231	16	N32	None	Y57	FALSE	NotOEST	0	None	No	Internal	44.2264	13.879	0.842146	1.19098	1.0999	241.236	1.50977	1198.1	None
232	16	N33	None	N32	FALSE	NotOEST	0	None	No	Internal	44.2276	13.8795	0.839773	1.19096	1.09993	241.228	1.50981	1198.13	None
233	16	Y58	None	N33	FALSE	NotOEST	0	None	No	Internal	44.2316	13.8804	0.837415	1.19098	1.09997	241.235	1.50993	1198.16	None
234	16	Y59	None	Y58	FALSE	NotOEST	0	None	No	Internal	23.9172	5.69682	0.387472	0.456995	0.419991	117.148	0.554976	936.616	None
235	16	Y60	Gain	Y57	TRUE	Broad	0.392145	NotOEST->Broad	No	Internal	0.2101	4.82377	2.50004	3.73874	0.636252	0.130835	0.261253	0.328222	None
236	16	N34	None	Y60	TRUE	Broad	0.413287	None	No	Internal	0.303367	4.48292	1.58668	3.46791	0.640417	0.208612	0.157084	0.217979	None
237	16	N35	None	Y60	TRUE	Broad	0.375506	None	No	Internal	0.1167	5.16459	3.41335	4.00958	0.632084	0.0519451	0.365418	0.435042	None
238	16	Y61	None	Y52	FALSE	NotOEST	0	None	No	Internal	1.9993	1.68659	1.49908	1.67536	1.7737	7.67364	1.3843	21.7202	None
239	16	N36	None	Y61	FALSE	NotOEST	0	None	No	Internal	1.80014	1.59031	1.49649	1.51193	1.67684	6.90921	1.25971	19.5984	None
240	16	Y62	None	N36	FALSE	NotOEST	0	None	No	Internal	1.48214	1.30937	1.23213	1.24484	1.38062	5.68866	1.03718	16.1919	None
241	16	Y63	None	Y61	FALSE	NotOEST	0	None	No	Internal	1.9993	1.68659	1.49908	1.67536	1.77369	7.67361	1.3843	21.7202	None
242	16	Y64	None	Y63	FALSE	NotOEST	0	None	No	Internal	1.9558	1.62888	1.48217	1.65853	1.76711	7.27185	1.38101	20.5763	None
243	16	N37	None	Y64	FALSE	NotOEST	0	None	No	Internal	0.689425	0.576841	0.510071	0.687346	0.752679	2.3027	0.445308	6.44162	None
244	16	Y65	None	Y64	FALSE	NotOEST	0	None	No	Internal	1.88096	1.19512	1.70874	1.88603	2.19402	2.99707	1.82264	8.39866	None
245	16	Y66	None	Y65	FALSE	NotOEST	0	None	No	Internal	8.61351	4.85963	3.84288	9.1171	10.8635	7.12683	8.72405	19.4475	None
246	16	N38	None	Y66	FALSE	NotOEST	0	None	No	Internal	17.3197	9.66532	7.03712	18.4156	21.9855	13.1871	17.6074	35.8097	None
247	16	Y67	None	Y65	FALSE	NotOEST	0	None	No	Internal	1.88095	1.19511	1.70874	1.88603	2.19402	2.99707	1.82263	8.39864	None
248	16	N39	None	Y67	FALSE	NotOEST	0	None	No	Internal	1.88095	1.19511	1.70873	1.88603	2.19401	2.99706	1.82263	8.39862	None
249	16	Y68	None	N39	FALSE	NotOEST	0	None	No	Internal	1.59947	1.01627	1.50937	1.60379	1.86569	2.54856	1.54988	7.15112	None
250	16	N40	None	Y67	FALSE	NotOEST	0	None	No	Internal	0.0698336	0.0443706	4.69773	0.070022	0.0814566	0.111271	0.58414	0.457604	None
251	16	Y69	None	Y63	FALSE	NotOEST	0	None	No	Internal	1.35932	1.80005	1.06257	1.46654	1.28184	4.40047	1.03154	11.4005	None
252	16	Y70	None	Y69	FALSE	NotOEST	0	None	No	Internal	1.51315	5.109	1.60338	1.74862	2.44491	3.89703	1.54104	5.69416	None
253	16	Y71	None	Y70	FALSE	NotOEST	0	None	No	Internal	3.58664	14.2457	4.31437	4.02593	7.14394	7.89864	4.17312	4.22307	None
254	16	N41	Gain	Y71	TRUE	Py	0.882311	NotOEST->Py	No	Internal	0.250002	0.170007	0.840001	0.260002	0.120004	12.67	0.0500021	0.788335	None
255	16	Y72	None	Y70	FALSE	NotOEST	0	None	No	Internal	0.260951	2.22258	0.305915	0.486481	0.421638	0.680083	0.265761	0.985088	None
256	16	N42	None	Y72	FALSE	NotOEST	0	None	No	Internal	9.0383e-07	2	1.05957e-06	1.68498e-06	1.5066e-06	2.35554e-06	9.46163e-07	4.88032e-06	None
257	16	N43	None	Y72	FALSE	NotOEST	0	None	No	Internal	0.120181	1.19929	0.225578	0.756677	0.194186	0.33631	0.122396	0.462603	None
258	16	N44	None	N43	FALSE	NotOEST	0	None	No	Internal	0.0359347	0.888328	0.322819	1.83234	0.0580625	0.170205	0.0365972	0.165217	None
259	16	Y73	None	Y69	FALSE	NotOEST	0	None	No	Internal	1.10564	1.59662	0.857081	1.3665	1.00908	3.19909	0.860083	7.91946	None
260	16	N45	None	Y73	FALSE	NotOEST	0	None	No	Internal	1.10564	1.59662	0.857079	1.3665	1.00907	3.19908	0.860081	7.91944	None
261	16	Y74	None	Y73	FALSE	NotOEST	0	None	No	Internal	1.04354	2.1014	0.796841	2.00098	0.729559	1.40171	0.901469	1.65031	None
262	16	Y75	None	Y74	FALSE	NotOEST	0	None	No	Internal	11.3344	4.90695	5.39579	11.7444	6.97907	11.9931	9.95112	6.94756	None
263	16	Y76	None	Y75	FALSE	NotOEST	0	None	No	Internal	1.05731	0.522983	0.646162	1.16478	0.699016	1.20566	0.860967	0.792142	None
264	16	N46	None	Y76	FALSE	NotOEST	0	None	No	Internal	2.97809	2.33154	3.69924	4.19143	2.60022	4.53936	1.5394	4.12653	None
265	16	N47	None	N46	FALSE	NotOEST	0	None	No	Internal	4.88499	3.98749	4.1075	4.8225	3.44	3.4375	3.04999	9.60093	None
266	16	N48	None	Y75	FALSE	NotOEST	0	None	No	Internal	22.0797	8.86473	10.2998	22.4702	13.5299	23.1888	19.4347	13.0412	None
267	16	N49	None	N48	FALSE	NotOEST	0	None	No	Internal	22.0799	8.86481	10.2999	22.4703	13.53	23.1891	19.4349	13.0413	None
268	16	Y77	None	N49	FALSE	NotOEST	0	None	No	Internal	22.28	5.11256	8.41003	34.0798	18.4574	0.000351493	21.3375	11.0142	None
269	16	Y78	None	Y51	FALSE	NotOEST	0	None	No	Internal	1.18173	1.27922	0.656605	1.55683	1.24905	4.61976	0.819112	13.2651	None
270	16	N50	None	Y78	FALSE	NotOEST	0	None	No	Internal	0.39533	0.771994	0.219658	0.703592	0.906902	1.54548	0.274022	4.43765	None
271	16	N51	None	Y50	FALSE	NotOEST	0	None	No	Internal	4.85438	2.41322	2.69725	3.60795	3.83019	18.9773	3.36481	54.4911	None
272	16	Y79	None	N51	FALSE	NotOEST	0	None	No	Internal	1.4756e-06	7.38717e-07	8.19892e-07	1.09672e-06	1.16428e-06	5.7686e-06	1.02281e-06	1.65818e-05	None
273	16	Y80	None	Y79	FALSE	NotOEST	0	None	No	Internal	3.92791e-07	0.0114122	2.18247e-07	2.91936e-07	3.09919e-07	1.53555e-06	2.72263e-07	0.0397552	None
274	16	Y81	None	Y18	FALSE	NotOEST	0	None	No	Internal	1.2129	1.66418	1.48374	1.41029	2.39566	3.57395	1.25253	4.99559	None
275	16	N52	None	Y81	FALSE	NotOEST	0	None	No	Internal	1.21291	1.66418	1.48374	1.41029	2.39567	3.57395	1.25253	4.99559	None
276	16	N53	None	Y81	FALSE	NotOEST	0	None	No	Internal	0.627444	0.860891	0.767548	0.729555	1.23929	1.84883	0.647943	2.58425	None
277	16	Y82	None	N53	FALSE	NotOEST	0	None	No	Internal	6.55887e-06	9.01932e-06	8.0277e-06	7.62673e-06	1.29547e-05	1.93264e-05	6.77314e-06	2.75386e-05	None
278	16	Y83	None	Y82	FALSE	NotOEST	0	None	No	Internal	5.96274e-07	8.38292e-07	7.33705e-07	6.93347e-07	1.17771e-06	1.75695e-06	6.15749e-07	2.98036e-06	None
279	16	N54	None	Y83	FALSE	NotOEST	0	None	No	Internal	2.04618e-10	0.061632	0.0130968	2.37929e-10	4.04142e-10	6.02917e-10	2.11301e-10	1.60265	None
280	16	N55	None	Y83	FALSE	NotOEST	0	None	No	Internal	2.98372e-07	4.19041e-07	3.66862e-07	3.46678e-07	5.88856e-07	8.78482e-07	3.0788e-07	1.49019e-06	None
281	16	N56	None	Y17	FALSE	NotOEST	0	None	No	Internal	1.01676	0.855383	0.936128	1.2806	1.5324	2.58517	0.964305	5.96351	None
282	16	N57	None	Y16	FALSE	NotOEST	0	None	No	Internal	2.3479e-07	2.02517e-07	0.149998	3.34064e-07	6.40494e-07	3.93624e-07	1.69736e-07	1.31714	None
283	16	N58	None	Y13	FALSE	NotOEST	0	None	No	Internal	0.101494	0.712027	0.0813903	0.144415	0.276872	0.170154	0.0733724	0.42014	None
284	1084	Sg3tf001084g0p	None	Y3	TRUE	Maj	0.620249	None	No	General Leaf	3.63	2.81	2.06	259.875	143.415	2.12	5.075	3.93167	GO:0016747
285	1084	Sg3tf001084g2u	None	Y3	TRUE	Broad	0.420685	Maj->Broad	No	General Leaf	4.8	0.02	0	13.94	6.09	0.02	18.06	0.113333	GO:0016747
286	1084	Lh3tf001084g0u	None	Y4	TRUE	Broad	0.485919	None	No	General Leaf	16.17	0.095	0.185	45.035	31.12	0.075	0	0.292857	GO:0016747
287	1084	Lh3tf001084g1u	None	Y4	TRUE	Maj	0.558091	Broad->Maj	No	General Leaf	1.65	0	0.175	20.175	13.875	0.035	0.24	0.0842857	GO:0016747
288	1084	Lg3tf001084g0u	None	Y5	TRUE	Maj	0.857796	None	No	General Leaf	2.55	0	0.15	122.905	17.675	0	0	0.38	GO:0016747
289	1084	Lg3tf001084g1u	None	Y5	TRUE	Min	0.638964	Maj->Min	No	General Leaf	2.35	0.46	0.295	89.405	166.07	0	1.325	4.55167	GO:0016747
290	1084	Lg3tf001084g2u	Loss	Y2	FALSE	NotOEST	0	Maj->NotOEST	No	General Leaf	0.55	0	0.12	0.81	2.4	0	0.49	1.51333	GO:0016747
291	1084	Lg3tf001084g3u	None	Y1	TRUE	Min	0.739401	None	No	General Leaf	0.36	0	0	14.065	41.595	0	0.235	0.0616667	GO:0016747
292	1084	Y1	Root	Root	TRUE	Min	0.504245	None	No	Internal	1.73508	0.186187	0.183701	32.1265	36.4224	0.128351	1.4494	0.941276	None
293	1084	Y2	None	Y1	TRUE	Maj	0.545996	Min->Maj	No	Internal	2.81174	0.331967	0.327535	46.2682	32.3723	0.228847	2.40024	1.62999	None
294	1084	N1	None	Y2	TRUE	Maj	0.559719	None	No	Internal	5.06898	0.662051	0.539157	90.8871	60.4554	0.456395	4.31084	1.80966	None
295	1084	Y3	None	N1	TRUE	Maj	0.582924	None	No	Internal	4.60986	1.11627	0.84204	120.768	71.4507	0.821676	7.56789	2.0232	None
296	1084	N2	None	N1	TRUE	Maj	0.52205	None	No	Internal	7.48591	0.268785	0.270307	82.8679	66.5967	0.110593	1.13521	1.64386	None
297	1084	Y4	None	N2	TRUE	Broad	0.485922	Maj->Broad	No	Internal	16.1689	0.0949962	0.185001	45.0339	31.1194	0.0749979	3.07632e-05	0.292862	None
298	1084	Y5	None	N2	TRUE	Maj	0.521794	None	No	Internal	4.62784	0.249538	0.244055	95.878	81.8246	0.0478538	0.87498	2.13515	None
299	2437	Sg3tf002437g0u	None	N1	FALSE	NotOEST	0	None	No	General Leaf	0.98	0.05	1.83	1.565	0.195	0.1	0.045	0.741667	GO:0005634,GO:0003677,GO:0005524,GO:0004386,GO:0036310,GO:0006357,GO:0008094,GO:0016568
300	2437	Lh3tf002437g7s	None	N1	FALSE	NotOEST	0	None	No	General Leaf	0	0	0.325	0	0	0.47	0.19	0.0214286	GO:0005634,GO:0003677,GO:0005524,GO:0004386,GO:0036310,GO:0006357,GO:0008094,GO:0016568
301	2437	Lg3tf002437g3u	Loss	Y2	FALSE	NotOEST	0	Agg->NotOEST	No	General Leaf	0	0	0	0	0	0	0	0.411667	GO:0005634,GO:0003677,GO:0005524,GO:0004386,GO:0036310,GO:0006357,GO:0008094,GO:0016568
302	2437	Sg3tf002437g1p	None	N2	FALSE	NotOEST	0	None	No	General Leaf	2.4	4.19	3.51	4.565	4.645	3.7	2.685	11.6117	GO:0005634,GO:0003677,GO:0005524,GO:0004386,GO:0016568
303	2437	Lh3tf002437g0p	None	N3	FALSE	NotOEST	0	None	No	General Leaf	3.67	2.17	4.575	2.28	2.07	3.295	1.87	4.78857	GO:0005634,GO:0003677,GO:0005524,GO:0004386,GO:0016568
304	2437	Lg3tf002437g0u	None	N3	FALSE	NotOEST	0	None	No	General Leaf	3.42	1.715	1.71	4.365	2.6	0	2.92	10.2133	GO:0005634,GO:0003677,GO:0005524,GO:0004386,GO:0016568
305	2437	Sg3tf002437g2u	Loss	N4	FALSE	NotOEST	0	Agg->NotOEST	No	General Leaf	0.23	0.15	0.2	0.47	0.4	0.34	0.055	0.553333	GO:0005634,GO:0003677,GO:0005524,GO:0004386,GO:0036310,GO:0006357,GO:0008094,GO:0016568
306	2437	Lh3tf002437g1p	None	Y6	TRUE	Broad	0.498583	None	No	General Leaf	1818.71	1038.85	390.52	213.9	1.565	288.27	3730.61	12.3414	None
307	2437	Lh3tf002437g3s	None	Y6	TRUE	Broad	0.402712	None	No	General Leaf	1450.24	778.235	329.075	91.96	0.245	404.975	2059.61	18.0229	None
308	2437	Lh3tf002437g2s	None	Y9	TRUE	Tub	0.648669	Broad->Tub	No	General Leaf	58.15	51.65	19.325	11.83	0.14	59.55	370.455	2.04286	None
309	2437	Lh3tf002437g6s	None	Y9	TRUE	Broad	0.389365	None	No	General Leaf	196.98	77.065	38.095	9.135	0	32.28	152.345	0.0528571	None
310	2437	Lh3tf002437g5s	None	Y8	TRUE	Broad	0.460592	None	No	General Leaf	2450.88	2006.77	800.585	334.305	7.875	542.445	5245.3	16.7129	None
311	2437	Lh3tf002437g4p	None	Y7	TRUE	Tub	0.621391	Broad->Tub	No	General Leaf	181.13	68.575	0.005	0	0	44.575	482.995	1.36143	None
312	2437	Lg3tf002437g2u	None	N5	TRUE	Agg	0.661795	None	No	General Leaf	42.58	103.7	1.685	5.6	1.88	0	1.25	1.24167	None
313	2437	Lh3tf002437g8u	None	N6	TRUE	Broad	0.370705	None	No	General Leaf	43.77	17.17	6.58	4.64	1.48	8.505	48.39	2.37571	None
314	2437	Lg3tf002437g1u	Loss	Y10	FALSE	NotOEST	0	Broad->NotOEST	No	General Leaf	2.74	4.045	1.28	2.235	1.73	0	2.585	1.96	None
315	2437	Lg3tf002437g4u	None	Y10	TRUE	Broad	0.491353	None	No	General Leaf	24.79	34.235	4.39	3.94	2.32	0	0	2.15333	None
316	2437	Y1	Root	Root	TRUE	Agg	0.635036	None	No	Internal	21.3764	51.0753	1.45998	3.43459	1.4817	0.494742	1.10629	2.2343	None
317	2437	Y2	None	Y1	TRUE	Agg	0.623757	None	No	Internal	7.38787	17.6521	0.670435	1.18703	0.512092	0.41083	0.479301	0.842448	None
318	2437	N1	Loss	Y2	FALSE	NotOEST	0	Agg->NotOEST	No	Internal	1.35474e-05	2.67042e-05	0.325004	5.65644e-06	1.25319e-06	0.469999	0.19	0.0214316	None
319	2437	Y3	None	Y1	TRUE	Agg	0.635324	None	No	Internal	22.4416	53.6206	1.52011	3.60575	1.55555	0.501132	1.15404	2.3403	None
320	2437	N2	Loss	Y3	FALSE	NotOEST	0	Agg->NotOEST	No	Internal	4.02813	4.69809	3.08804	3.72518	2.93086	2.0477	2.45052	8.53378	None
321	2437	N3	None	N2	FALSE	NotOEST	0	None	No	Internal	3.6317	2.46993	3.0346	3.47255	2.47036	1.61458	2.44155	7.88842	None
322	2437	N4	None	Y3	TRUE	Agg	0.635324	None	No	Internal	22.4417	53.6207	1.52011	3.60575	1.55555	0.501131	1.15404	2.3403	None
323	2437	Y4	None	N4	TRUE	Agg	0.66159	None	No	Internal	42.595	103.706	1.68857	5.60139	1.88	0.00338549	1.27822	1.24183	None
324	2437	N5	None	Y4	TRUE	Agg	0.661591	None	No	Internal	42.5953	103.707	1.68853	5.60141	1.88	0.00338474	1.27824	1.24182	None
325	2437	Y5	None	N5	TRUE	Broad	0.459663	Agg->Broad	No	Internal	1634.13	908.398	359.735	152.903	0.905326	346.554	2894.61	15.1784	None
326	2437	Y6	None	Y5	TRUE	Broad	0.45966	None	No	Internal	1634.36	908.494	359.777	152.921	0.905109	346.6	2894.94	15.1809	None
327	2437	Y7	None	Y5	TRUE	Broad	0.485347	None	No	Internal	696.808	515.256	189.194	78.7703	1.82795	159.7	1548.08	4.85726	None
328	2437	Y8	None	Y7	TRUE	Broad	0.466475	None	No	Internal	1212.27	961.849	378.345	157.524	3.65611	274.783	2612.87	8.35076	None
329	2437	Y9	None	Y8	TRUE	Broad	0.469531	None	No	Internal	489.135	363.521	145.255	59.4963	1.26537	122.204	1045.22	3.48216	None
330	2437	N6	None	Y4	TRUE	Broad	0.491356	Agg->Broad	No	Internal	24.7905	34.2364	4.38993	3.94004	2.31998	8.05907e-05	0.000508253	2.15331	None
331	2437	Y10	None	N6	TRUE	Broad	0.491354	None	No	Internal	24.7902	34.2356	4.38995	3.94001	2.31999	4.02952e-05	0.000262772	2.15332	None
332	3493	Sg3tf003493g0u	None	Y2	TRUE	Flag	0.893366	None	No	General Leaf	0.23	1.64	145.65	3.385	1.05	2.18	8.9	0.03	GO:0006807,GO:0005730,GO:0016811,GO:0045177,GO:0017159,GO:0043204
333	3493	Sg3tf003493g1u	None	Y2	TRUE	Broad	0.48608	Flag->Broad	No	General Leaf	3.66	0.36	4.4	9.69	0.325	1.32	0.18	0.463333	GO:0006807,GO:0005730,GO:0016811,GO:0045177,GO:0017159,GO:0043204
334	3493	Lh3tf003493g1u	None	N2	TRUE	Maj	0.756114	None	No	General Leaf	0.34	0.07	0.02	28.29	7.9	0.755	0.04	0.11	GO:0006807,GO:0016811,GO:0017159
335	3493	Lg3tf003493g0u	Loss	N2	FALSE	NotOEST	0	Maj->NotOEST	No	General Leaf	0.18	0.055	0.025	4.62	0.015	0	0	0.131667	GO:0006807,GO:0016811,GO:0017159
336	3493	Sg3tf003493g2u	Loss	N3	FALSE	NotOEST	0	Broad->NotOEST	No	General Leaf	2.95	0	0.1	0	0.06	0.13	0.045	0.481667	GO:0016337,GO:0033089,GO:0043066,GO:0017159,GO:0002526,GO:0043204,GO:0006807,GO:0005730,GO:0002544,GO:0015939,GO:0016811,GO:0045177,GO:0045087
337	3493	Lh3tf003493g0u	None	N3	TRUE	Acin	0.642355	Broad->Acin	No	General Leaf	31.09	0.94	11.6	2.345	0.91	0.7	0.815	0.0842857	GO:0005615,GO:0016337,GO:0033089,GO:0043066,GO:0017159,GO:0002526,GO:0043204,GO:0006807,GO:0005730,GO:0002544,GO:0016811,GO:0015939,GO:0045177,GO:0045087
338	3493	Y1	Root	Root	TRUE	Flag	0.518455	None	No	Internal	8.05373	0.459753	19.85	6.56695	1.38213	0.737829	1.23641	0.253175	None
339	3493	N1	None	Y1	TRUE	Flag	0.606983	None	No	Internal	3.5485	0.485987	28.8009	9.94379	1.95962	0.954768	1.75571	0.221231	None
340	3493	Y2	None	N1	TRUE	Flag	0.763261	None	No	Internal	2.56697	0.789696	54.53	7.79933	0.972286	1.49247	3.29266	0.266331	None
341	3493	N2	None	N1	TRUE	Maj	0.543764	Flag->Maj	No	Internal	1.05066	0.164279	6.9314	15.066	3.53587	0.521642	0.436992	0.144777	None
342	3493	N3	None	Y1	TRUE	Broad	0.459884	Flag->Broad	No	Internal	12.9903	0.431006	10.042	2.86678	0.749344	0.500118	0.667387	0.288178	None
343	4877	Sg3tf004877g0s	None	Y2	TRUE	Broad	0.237213	None	No	General Leaf	18.25	9.86	7.24	16.775	11.435	7	6.375	0.228333	None
344	4877	Sg3tf004877g1s	Loss	Y2	FALSE	NotOEST	0	Broad->NotOEST	No	General Leaf	0.91	0.46	0.15	0.73	0.735	0.43	0.3	0.00666667	None
345	4877	Sg3tf004877g2s	None	Y1	TRUE	Broad	0.209339	None	No	General Leaf	1.49	1.56	2.31	2.25	2.69	1.64	0.91	0.0233333	None
346	4877	Lh3tf004877g0s	None	N2	TRUE	Broad	0.434195	None	No	General Leaf	5.46	0.48	2.995	0.685	0.29	2.195	0.47	0.0428571	None
347	4877	Lg3tf004877g0p	None	N2	TRUE	Broad	0.259955	None	No	General Leaf	4.35	2.06	1.545	5.81	4.175	0	4.41	0.215	None
348	4877	Lh3tf004877g1s	None	N3	TRUE	Broad	0.203657	None	No	General Leaf	3.23	0.95	2.585	2.57	2.02	2.32	2.185	0.08	None
349	4877	Lg3tf004877g1s	None	N3	TRUE	Broad	0.27981	None	No	General Leaf	8.99	2.1	1.775	9.715	3.35	0	8.79	0	None
350	4877	N1	Root	Root	TRUE	Broad	0.234633	None	No	Internal	5.12233	1.95779	2.50293	4.55266	2.97746	1.71287	3.00519	0.0742081	None
351	4877	Y1	None	N1	TRUE	Broad	0.203482	None	No	Internal	4.72601	2.99998	2.86399	4.85099	4.04798	2.46999	1.88102	0.0610002	None
352	4877	Y2	None	Y1	TRUE	Broad	0.228596	None	No	Internal	7.962	4.43999	3.418	7.452	5.40599	3.3	2.85201	0.0986667	None
353	4877	Y3	None	N1	TRUE	Broad	0.255181	None	No	Internal	5.31793	1.44344	2.32473	4.40542	2.44912	1.33921	3.55999	0.0807265	None
354	4877	N2	None	Y3	TRUE	Broad	0.255184	None	No	Internal	5.31788	1.44341	2.32474	4.40524	2.44907	1.33919	3.55983	0.0807316	None
355	4877	N3	None	Y3	TRUE	Broad	0.255178	None	No	Internal	5.31798	1.44344	2.32472	4.40559	2.44914	1.33921	3.56019	0.0807218	None
356	6683	Sg3tf006683g0u	Loss	N1	FALSE	NotOEST	0	Tub->NotOEST	No	General Leaf	0.47	0.2	0.26	0.73	0.37	0.84	4.005	0.3	GO:0005887,GO:0097003,GO:0004968,GO:0016021,GO:0007218,GO:0035237,GO:0097004,GO:0004930
357	6683	Lh3tf006683g0u	None	Y3	TRUE	Tub	0.811706	None	No	General Leaf	1.47	0	0.19	0.755	0.49	0.135	13.105	0.165714	GO:0005887,GO:0097003,GO:0004968,GO:0016021,GO:0007218,GO:0035237,GO:0097004,GO:0004930
358	6683	Lh3tf006683g2p	Loss	Y4	FALSE	NotOEST	0	Tub->NotOEST	No	General Leaf	0.13	0.04	0.04	0.095	0.16	0	3.915	0.0628571	GO:0005887,GO:0097003,GO:0004968,GO:0016021,GO:0035237,GO:0097004,GO:0004930
359	6683	Lh3tf006683g4u	Loss	Y4	FALSE	NotOEST	0	Tub->NotOEST	No	General Leaf	0.34	0	0	0.73	0	0	1.27	0.107143	GO:0097003,GO:0097004,GO:0004930,GO:0005887,GO:0016021,GO:0004968,GO:0050254,GO:0007218,GO:0035237
360	6683	Lg3tf006683g1u	Loss	N2	FALSE	NotOEST	0	Tub->NotOEST	No	General Leaf	0.27	0.155	0.555	0.375	0.04	0	7.57	0.678333	GO:0005887,GO:0097003,GO:0004968,GO:0016021,GO:0007218,GO:0035237,GO:0097004,GO:0004930
361	6683	Lh3tf006683g3u	None	Y2	FALSE	NotOEST	0	None	No	General Leaf	0.13	0	0.03	0.055	0	0.04	0.79	0.191429	GO:0005887,GO:0097003,GO:0004968,GO:0016021,GO:0035237,GO:0097004,GO:0004930
362	6683	Lh3tf006683g1u	None	Y1	FALSE	NotOEST	0	None	No	General Leaf	0	0	0	0	0	0	0	0.358571	GO:0016021,GO:0004930
363	6683	Y1	Root	Root	FALSE	NotOEST	0	None	No	Internal	0.228951	0.0437818	0.110835	0.207426	0.0875713	0.148521	2.33711	0.304654	None
364	6683	Y2	None	Y1	FALSE	NotOEST	0	None	No	Internal	0.293846	0.0561914	0.142251	0.26622	0.112393	0.190618	2.99955	0.289371	None
365	6683	N1	Gain	Y2	TRUE	Tub	0.736362	NotOEST->Tub	No	Internal	0.554101	0.131973	0.302702	0.5677	0.263969	0.405834	6.21817	0.370947	None
366	6683	N2	None	N1	TRUE	Tub	0.812934	None	No	Internal	0.706053	0.101419	0.388987	0.533732	0.227139	0.124233	9.04583	0.454624	None
367	6683	Y3	None	N2	TRUE	Tub	0.811709	None	No	Internal	1.46979	7.4776e-06	0.189982	0.754908	0.489944	0.13498	13.1035	0.165706	None
368	6683	Y4	None	Y3	TRUE	Tub	0.811711	None	No	Internal	1.4696	1.27521e-05	0.189959	0.75482	0.489894	0.13496	13.1022	0.165692	None
369	8316	Sg3tf008316g1u	None	N1	FALSE	NotOEST	0	None	No	General Leaf	0.95	3.3	2.95	0.955	1.255	1.31	3.94	1.70833	None
370	8316	Lh3tf008316g2u	Gain	Y4	TRUE	Broad	0.332972	NotOEST->Broad	No	General Leaf	2.31	2.88	1.505	1.01	4.61	1.25	0.28	0.908571	None
371	8316	Lh3tf008316g5u	None	Y4	FALSE	NotOEST	0	None	No	General Leaf	0.92	6.745	3.665	1.21	3.755	1.925	0.985	2.74571	None
372	8316	Sg3tf008316g6u	Loss	N2	FALSE	NotOEST	0	Flag->NotOEST	No	General Leaf	0.2	1.72	1.71	1.4	0.495	0.44	1.765	0.851667	None
373	8316	Lg3tf008316g5u	None	N2	TRUE	Flag	0.743142	None	No	General Leaf	0.7	3.525	36.57	2.29	2.65	0	3.475	0.431667	None
374	8316	Lg3tf008316g6u	Loss	Y6	FALSE	NotOEST	0	Flag->NotOEST	No	General Leaf	0	0.435	2.44	0.28	1.125	0	0.22	0.408333	None
375	8316	Lg3tf008316g3u	Loss	Y5	FALSE	NotOEST	0	Flag->NotOEST	No	General Leaf	0	0	1.935	0	0	0	0.305	0.173333	None
376	8316	Sg3tf008316g4u	None	N3	FALSE	NotOEST	0	None	No	General Leaf	0.3	0.9	1.63	0.9	0.65	0.09	1.17	0.505	None
377	8316	Lh3tf008316g8u	None	N3	FALSE	NotOEST	0	None	No	General Leaf	0	0	0	0	0.335	0	0	0.101429	None
378	8316	Sg3tf008316g3u	None	N4	FALSE	NotOEST	0	None	No	General Leaf	0.88	3.36	2.46	3.04	1.455	1.94	3.425	2.355	None
379	8316	Lh3tf008316g3u	None	N5	FALSE	NotOEST	0	None	No	General Leaf	2.65	7.245	3.39	0.725	11.83	4.595	2.015	2.98429	None
380	8316	Lg3tf008316g2u	Gain	N5	TRUE	Flag	0.914461	NotOEST->Flag	No	General Leaf	0	0.585	11.92	0.265	0	0	0.265	0.128333	None
381	8316	Lh3tf008316g4u	Loss	N6	FALSE	NotOEST	0	Flag->NotOEST	No	General Leaf	0	0.615	0.51	0.17	1.65	0.39	0.1	0.264286	None
382	8316	Lg3tf008316g1u	None	N6	TRUE	Flag	0.663776	None	No	General Leaf	1.12	3.2	25.645	1.45	5.6	0	1.62	0.641667	None
383	8316	Sg3tf008316g5p	None	N7	FALSE	NotOEST	0	None	No	General Leaf	0.21	1.16	2.81	1.085	1.075	0.43	1.295	1.20167	None
384	8316	Lh3tf008316g1u	None	Y10	FALSE	NotOEST	0	None	No	General Leaf	4.42	6.135	2.845	0.885	9.89	3.595	2.21	5.75286	None
385	8316	Lh3tf008316g7u	None	Y10	FALSE	NotOEST	0	None	No	General Leaf	0.6	0	0	0	0	0	0	0.728571	None
386	8316	Sg3tf008316g0u	None	N8	FALSE	NotOEST	0	None	No	General Leaf	0.9	1.89	3.27	2.68	0.89	0.92	3.165	2	None
387	8316	Lh3tf008316g0u	Loss	N9	FALSE	NotOEST	0	Flag->NotOEST	No	General Leaf	0.95	0.31	0.62	0	0.705	0.985	0.15	0.402857	None
388	8316	Lg3tf008316g0u	None	N9	TRUE	Flag	0.721849	None	No	General Leaf	1.11	2.875	33.27	1.905	5.76	0	1.17	0.576667	None
389	8316	Lh3tf008316g6u	None	N10	FALSE	NotOEST	0	None	No	General Leaf	0	0	0	0.015	0.405	0	0	0	None
390	8316	Lg3tf008316g4u	None	N10	FALSE	NotOEST	0	None	No	General Leaf	0	1.285	0	0.55	1.65	0	0.81	0.045	None
391	8316	Y1	Root	Root	FALSE	NotOEST	0	None	No	Internal	0.888132	2.43698	5.14817	0.991835	2.42235	0.862404	1.32838	1.28328	None
392	8316	Y2	None	Y1	FALSE	NotOEST	0	None	No	Internal	0.888128	2.43698	5.14813	0.99183	2.42233	0.862402	1.32837	1.28328	None
393	8316	Y3	None	Y2	FALSE	NotOEST	0	None	No	Internal	0.909055	2.6039	5.0979	0.994679	2.4465	0.900648	1.35517	1.30792	None
394	8316	N1	None	Y3	FALSE	NotOEST	0	None	No	Internal	0.909061	2.60392	5.09787	0.99468	2.44651	0.900656	1.35517	1.30793	None
395	8316	Y4	None	N1	FALSE	NotOEST	0	None	No	Internal	0.996279	2.95352	4.76137	1.01292	2.68493	1.00445	1.25918	1.39879	None
396	8316	Y5	Gain	Y3	TRUE	Flag	0.603926	NotOEST->Flag	No	Internal	0.385636	1.5619	8.63919	0.885774	1.16191	0.304634	1.366	0.622678	None
397	8316	Y6	None	Y5	TRUE	Flag	0.672279	None	No	Internal	0.449845	2.62174	19.1341	1.84445	1.57234	0.219926	2.61916	0.641586	None
398	8316	N2	None	Y6	TRUE	Flag	0.672284	None	No	Internal	0.449948	2.62225	19.138	1.84482	1.57245	0.219975	2.61972	0.64164	None
399	8316	N3	None	Y2	FALSE	NotOEST	0	None	No	Internal	0.888121	2.43696	5.1481	0.991825	2.42232	0.862395	1.32837	1.28327	None
400	8316	Y7	None	Y1	FALSE	NotOEST	0	None	No	Internal	0.930124	2.41728	5.60255	1.04315	2.56528	0.888797	1.37065	1.34287	None
401	8316	Y8	None	Y7	FALSE	NotOEST	0	None	No	Internal	0.897447	2.49649	6.94458	1.13147	2.85402	0.910258	1.43559	1.28373	None
402	8316	N4	None	Y8	FALSE	NotOEST	0	None	No	Internal	1.058	3.582	4.53801	2.022	3.239	2.083	2.511	2.03552	None
403	8316	N5	None	N4	FALSE	NotOEST	0	None	No	Internal	1.236	3.804	6.616	1.004	5.023	2.226	1.597	1.71605	None
404	8316	N6	Gain	Y8	TRUE	Flag	0.573333	NotOEST->Flag	No	Internal	0.723952	2.22132	12.0946	0.975539	3.53612	0.421189	1.12252	0.752138	None
405	8316	Y9	None	Y7	FALSE	NotOEST	0	None	No	Internal	1.05355	2.30297	5.44099	1.08075	2.63228	0.929288	1.40852	1.52929	None
406	8316	N7	None	Y9	FALSE	NotOEST	0	None	No	Internal	1.05356	2.30297	5.44095	1.08074	2.63229	0.929291	1.40851	1.5293	None
407	8316	Y10	None	N7	FALSE	NotOEST	0	None	No	Internal	1.68982	2.59134	3.53755	0.773643	3.60038	1.29402	1.24271	2.27104	None
408	8316	N8	None	Y9	FALSE	NotOEST	0	None	No	Internal	0.975885	1.84137	8.96716	1.74331	2.09029	0.754492	1.89885	1.33293	None
409	8316	Y11	Gain	N8	TRUE	Flag	0.68037	NotOEST->Flag	No	Internal	1.0299	1.59248	16.9432	0.952488	3.23232	0.492463	0.660054	0.489748	None
410	8316	N9	None	Y11	TRUE	Flag	0.68038	None	No	Internal	1.02997	1.59249	16.9444	0.952496	3.23244	0.492488	0.660018	0.489757	None
411	8316	N10	Loss	Y11	FALSE	NotOEST	0	Flag->NotOEST	No	Internal	6.41109e-05	1.28499	0.0010547	0.550012	1.65007	3.06555e-05	0.809971	0.0450266	None
412	10119	Sg3tf010119g0p	None	Y2	TRUE	Broad	0.274597	None	No	General Leaf	21.89	15.77	24.84	46.805	44.175	10.39	6.58	7.42167	GO:0016021
413	10119	Sg3tf010119g1s	None	Y2	TRUE	Broad	0.338551	None	No	General Leaf	10.72	27.11	81.65	34.65	36.625	45.45	4.97	5.70667	GO:0016021
414	10119	Lh3tf010119g0p	None	Y3	TRUE	Acin	0.535604	Broad->Acin	No	General Leaf	44.98	6.065	11.315	6.98	6.925	5.33	2.385	1.09714	GO:0016021
415	10119	Lh3tf010119g1s	None	Y4	TRUE	Broad	0.383483	None	No	General Leaf	84.37	17.59	26.46	22.37	43.575	22.36	3.285	1.90714	GO:0016021
416	10119	Lh3tf010119g3u	None	Y4	TRUE	Broad	0.299742	None	No	General Leaf	108.7	35.745	38.785	49.59	86.135	36.935	6.755	2.85143	GO:0016021
417	10119	Lg3tf010119g0p	None	Y5	TRUE	Broad	0.349835	None	No	General Leaf	21.53	4.33	5.975	25.97	14.91	0	1.52	0.863333	GO:0016021
418	10119	Lg3tf010119g2s	None	Y5	TRUE	Broad	0.385538	None	No	General Leaf	37.43	6.04	3.315	31.695	17.25	0	1.355	1.22	GO:0016021
419	10119	Sg3tf010119g2u	None	N3	TRUE	Agg	0.734252	None	No	General Leaf	28.62	472.95	64.18	16.13	8.935	7.4	45.91	1.49833	GO:0016021
420	10119	Lh3tf010119g2p	None	N4	TRUE	Broad	0.377442	None	No	General Leaf	3.58	43.855	4.915	6.455	20.445	4.595	32.345	3.60429	GO:0016021
421	10119	Lg3tf010119g1s	None	Y6	TRUE	Broad	0.328911	None	No	General Leaf	18.79	48.965	10.29	12.44	37.045	0	21.34	1.47167	GO:0016021
422	10119	Lg3tf010119g3s	None	Y6	TRUE	Broad	0.43481	None	No	General Leaf	4.1	30.915	2.975	8.595	18.045	0	6.47	0.223333	GO:0016021
423	10119	Y1	Root	Root	TRUE	Agg	0.511147	None	No	Internal	21.1639	149.393	31.9662	30.2813	29.7183	8.16817	21.579	4.79114	None
424	10119	N1	None	Y1	TRUE	Broad	0.269704	Agg->Broad	No	Internal	22.8077	16.816	24.5084	45.9262	43.3592	10.2831	6.58316	7.21167	None
425	10119	Y2	None	N1	TRUE	Broad	0.274567	None	No	Internal	21.8884	15.772	24.8488	46.8029	44.1737	10.3955	6.57975	7.42136	None
426	10119	N2	None	N1	TRUE	Broad	0.371152	None	No	Internal	49.0342	10.0094	12.9318	25.5993	24.2334	7.70789	2.59758	1.99034	None
427	10119	Y3	None	N2	TRUE	Broad	0.416751	None	No	Internal	64.1303	11.9729	18.6846	16.342	26.2371	13.6786	2.83592	1.58029	None
428	10119	Y4	None	Y3	TRUE	Broad	0.383472	None	No	Internal	84.3694	17.591	26.4601	22.3718	43.5767	22.3602	3.28528	1.90719	None
429	10119	Y5	None	N2	TRUE	Broad	0.385531	None	No	Internal	37.4287	6.03994	3.31554	31.6943	17.25	0.000222556	1.35505	1.21999	None
430	10119	N3	None	Y1	TRUE	Agg	0.682971	None	No	Internal	19.4883	284.539	39.5685	14.3332	15.8131	6.01225	36.8655	2.3237	None
431	10119	N4	None	N3	TRUE	Broad	0.45888	Agg->Broad	No	Internal	6.92653	65.672	8.59098	8.15157	21.672	3.65163	28.449	2.83703	None
432	10119	Y6	None	N4	TRUE	Broad	0.363142	None	No	Internal	11.445	39.9402	6.63252	10.5175	27.5449	3.54125e-05	13.9051	0.847519	None
433	13648	Sg3tf013648g0u	None	N1	TRUE	Flag	0.826279	None	No	General Leaf	2.28	5.88	59.74	0.625	0.115	0.99	2.67	0.0483333	None
434	13648	Lh3tf013648g0p	None	Y1	TRUE	Flag	0.806868	None	No	General Leaf	0.38	14.355	80.59	3.07	1.185	0	0.3	0.0571429	None
435	13648	Lh3tf013648g1s	Loss	Y1	FALSE	NotOEST	0	Flag->NotOEST	No	General Leaf	0	0.295	5.475	0	0.11	0	0.29	0.0114286	None
436	13648	Lg3tf013648g0u	None	N2	TRUE	Flag	0.573622	None	No	General Leaf	19.31	100.35	162.92	0.05	0.18	0	1.21	0.015	None
437	13648	N1	Root	Root	TRUE	Flag	0.689573	None	No	Internal	5.84428	31.5944	91.4398	1.24844	0.465194	0.438775	1.5726	0.0429406	None
438	13648	N2	None	N1	TRUE	Flag	0.652773	None	No	Internal	8.11352	47.9657	111.622	1.64536	0.688149	0.0878329	0.87393	0.0395073	None
439	13648	Y1	None	N2	TRUE	Flag	0.806867	None	No	Internal	0.379924	14.3481	80.5509	3.06836	1.18443	1.4104e-06	0.300004	0.0571185	None
440	19801	Sg3tf019801g0u	None	Y1	TRUE	Tub	0.514492	Broad->Tub	No	General Leaf	37	3.88	0.6	6613.56	313.19	713.09	8139.89	2.535	None
441	19801	Sg3tf019801g1u	None	Y1	TRUE	Maj	0.618688	Broad->Maj	No	General Leaf	216.6	10.87	1.62	2688.8	213.37	1152.74	61.975	4.93667	None
442	19801	Lh3tf019801g0p	None	Y3	TRUE	Broad	0.419958	None	No	General Leaf	412.39	74.285	1021	8693.19	1703.49	1222.34	7573.45	2.54571	None
443	19801	Lh3tf019801g3s	None	Y3	TRUE	Maj	0.505365	Broad->Maj	No	General Leaf	10.59	2.58	17.445	278.845	62.45	38.72	141.14	0.351429	None
444	19801	Lh3tf019801g1s	None	Y4	TRUE	Broad	0.444718	None	No	General Leaf	466.82	106.485	1369.93	17978.4	4635.66	2856.88	13012.4	2.77143	None
445	19801	Lh3tf019801g2s	None	Y4	TRUE	Broad	0.382855	None	No	General Leaf	254.12	67.455	361.645	6181.43	1813.09	1553.35	5914.53	1.52429	None
446	19801	Lg3tf019801g0p	None	Y5	TRUE	Maj	0.581826	None	No	General Leaf	57.25	74.47	42.75	5549.6	2260.72	0	1553.45	1.08833	None
447	19801	Lg3tf019801g1s	None	Y5	TRUE	Maj	0.665938	None	No	General Leaf	103.79	145.4	110.885	16981.7	5265.31	0	2893.34	9.33333	None
448	19801	N1	Root	Root	TRUE	Maj	0.525359	None	No	Internal	134.122	49.0577	132.212	7419.19	1676.99	703.149	4007.42	3.88627	None
449	19801	Y1	None	N1	TRUE	Broad	0.494372	Maj->Broad	No	Internal	127.722	26.6195	61.9277	5989.64	920.622	820.243	4168.88	3.77254	None
450	19801	N2	None	N1	TRUE	Maj	0.561643	None	No	Internal	144.959	87.0518	251.224	9839.83	2957.74	504.875	3734.03	4.07886	None
451	19801	Y2	None	N2	TRUE	Broad	0.428239	Maj->Broad	No	Internal	285.5	63.9693	689.092	8435.71	2109.36	1424.45	6690.54	1.85559	None
452	19801	Y3	None	Y2	TRUE	Broad	0.422177	None	No	Internal	211.501	38.4364	519.246	4486.62	883.159	630.648	3857.73	1.44863	None
453	19801	Y4	None	Y2	TRUE	Broad	0.427063	None	No	Internal	360.458	86.9663	865.759	12079.3	3224.19	2204.99	9463.01	2.14781	None
454	19801	Y5	None	N2	TRUE	Maj	0.64304	None	No	Internal	80.5209	109.935	76.8198	11265.6	3763.01	0.00678879	2223.42	5.21082	None
455	1096	Sg3tf001096g0u	None	N1	TRUE	Broad	0.205583	None	No	General Leaf	4.9	5.91	5.29	6.775	4.945	2.85	2.285	2.29	GO:0007165
456	1096	Lh3tf001096g0u	Loss	N2	FALSE	NotOEST	0	Broad->NotOEST	No	General Leaf	1.56	0.745	0.785	0.19	0.265	0.185	0.865	0.314286	GO:0007165
457	1096	Lg3tf001096g0u	Loss	N2	FALSE	NotOEST	0	Broad->NotOEST	No	General Leaf	4.84	1.56	1.925	3.485	0.71	0	1.89	1.11667	GO:0007165
458	1096	N1	Root	Root	TRUE	Broad	0.204113	None	No	Internal	4.3874	4.50114	4.12328	5.30532	3.62595	2.03542	2.01359	1.82209	None
459	1096	N2	None	N1	TRUE	Broad	0.203624	None	No	Internal	3.8748	3.09227	2.95656	3.83564	2.30691	1.22085	1.74218	1.35419	None
460	2445	Sg3tf002445g0u	None	N1	TRUE	Flag	0.562595	None	No	General Leaf	7.72	66.14	115.27	9.96	3.26	1.41	1.13	0	GO:0016020,GO:0055085,GO:0016021,GO:0005215
461	2445	Lg3tf002445g5u	None	N1	TRUE	Broad	0.27077	Flag->Broad	No	General Leaf	6.59	0.125	8.05	4.66	2.36	0	7.945	0.291667	GO:0055085,GO:0016021,GO:0005215
462	2445	Sg3tf002445g7u	Gain	N2	TRUE	Py	0.578549	NotOEST->Py	No	General Leaf	7.21	1.52	0.75	0.975	0.15	26.35	8.59	2.67333	GO:0016020,GO:0055085,GO:0016021,GO:0005215
463	2445	Lh3tf002445g5u	None	N2	FALSE	NotOEST	0	None	No	General Leaf	0	1.125	11.57	0.255	0.12	0.625	0.07	8.72571	GO:0016020,GO:0055085,GO:0005215
464	2445	Lh3tf002445g1u	None	Y3	FALSE	NotOEST	0	None	No	General Leaf	9.55	0.405	0.12	0.205	5.77	0.705	0.29	7.90571	GO:0016020,GO:0055085,GO:0016021,GO:0005215
465	2445	Sg3tf002445g10u	Loss	Y9	FALSE	NotOEST	0	Maj->NotOEST	No	General Leaf	0.31	0	0.04	0	0.03	0	0.055	14.59	GO:0016020,GO:0055085,GO:0016021,GO:0005215
466	2445	Sg3tf002445g5u	None	Y9	TRUE	Maj	0.651002	None	No	General Leaf	3.45	0.55	0.42	67.74	10.44	3.82	17.635	0.263333	GO:0055085,GO:0016021,GO:0005215
467	2445	Sg3tf002445g8u	None	Y8	FALSE	NotOEST	0	None	No	General Leaf	0.12	0.05	0.29	0.05	0.025	0.07	0.03	2.55	GO:0016020,GO:0055085,GO:0005215
468	2445	Lh3tf002445g0u	Loss	N4	FALSE	NotOEST	0	Broad->NotOEST	No	General Leaf	3.3	1.14	2.55	7.855	6.655	4.395	4.435	5.67143	GO:0016020,GO:0055085,GO:0016021,GO:0005215
469	2445	Lg3tf002445g8u	None	N4	TRUE	Broad	0.417728	None	No	General Leaf	10.25	1.875	0.22	22.155	29.855	0	7.115	0.405	GO:0016020,GO:0055085,GO:0016021,GO:0005215
470	2445	Lh3tf002445g4u	Loss	N5	FALSE	NotOEST	0	Tub->NotOEST	No	General Leaf	0.82	0	2.525	0.37	3.725	0.095	0.17	1.53143	GO:0016020,GO:0055085,GO:0016021,GO:0005215
471	2445	Lg3tf002445g4u	None	N5	TRUE	Tub	0.886101	None	No	General Leaf	0.57	0.085	0.325	0.415	0.035	0	11.125	0.893333	GO:0055085,GO:0016021,GO:0005215
472	2445	Sg3tf002445g11u	None	Y11	TRUE	Tub	0.885858	Flag->Tub	No	General Leaf	0.36	0	0.17	2.045	0.24	3.44	48.545	0.04	GO:0055085,GO:0016021,GO:0005215
473	2445	Sg3tf002445g9u	None	N6	TRUE	Flag	0.886079	None	No	General Leaf	1.13	3.56	96.72	1.375	0.255	0.7	5.415	0.00666667	GO:0055085,GO:0016021,GO:0005215
474	2445	Lg3tf002445g6u	Loss	N6	FALSE	NotOEST	0	Flag->NotOEST	No	General Leaf	0.16	0	0.015	0.185	0.11	0	0.15	0.94	GO:0016020,GO:0055085,GO:0005215
475	2445	Sg3tf002445g1u	None	N7	FALSE	NotOEST	0	None	No	General Leaf	0.02	1.7	15.07	0.805	0.06	0.34	11.235	4.11333	GO:0016020,GO:0055085,GO:0016021,GO:0005215
476	2445	Lh3tf002445g9u	Gain	N8	TRUE	Flag	0.510791	NotOEST->Flag	No	General Leaf	3.1	1.345	20.235	9.165	2.08	1.39	2.3	0.23	GO:0055085,GO:0016021,GO:0005215
477	2445	Lg3tf002445g2u	Gain	N8	TRUE	Agg	0.64049	NotOEST->Agg	No	General Leaf	2.91	8.89	0.695	0.04	0.1	0	1.245	0.788333	GO:0016020,GO:0055085,GO:0005215
478	2445	Sg3tf002445g6u	None	N9	FALSE	NotOEST	0	None	No	General Leaf	3.47	0.59	1.07	1.395	1.62	3.57	1.505	5.98	GO:0055085,GO:0016021,GO:0005215
479	2445	Lh3tf002445g3u	None	N10	TRUE	Flag	0.685108	Maj->Flag	No	General Leaf	2.19	3.47	118.51	22.68	0.84	21.785	3.505	0.515714	GO:0016020,GO:0055085,GO:0016021,GO:0005215
480	2445	Lg3tf002445g7p	None	N10	TRUE	Maj	0.827014	None	No	General Leaf	0.03	0.215	0.335	17.45	0.67	0	2.4	0.311667	GO:0016020,GO:0055085,GO:0016021,GO:0005215
481	2445	Lh3tf002445g8u	None	Y5	FALSE	NotOEST	0	None	No	General Leaf	0.12	0	0.04	0.035	0.14	0.45	0	3.92571	GO:0016020,GO:0055085,GO:0016021,GO:0005215
482	2445	Sg3tf002445g12u	None	N11	TRUE	Tub	0.880709	None	No	General Leaf	0.37	0.04	0.1	1.685	0.14	7.42	72.02	0.0133333	GO:0055085,GO:0016021,GO:0005215
483	2445	Lh3tf002445g10u	None	N12	FALSE	NotOEST	0	None	No	General Leaf	0	0	0	0.05	0	0.025	0.14	3.39571	GO:0016020,GO:0055085,GO:0016021,GO:0005215
484	2445	Lg3tf002445g9s	Gain	N12	TRUE	Maj	0.911034	NotOEST->Maj	No	General Leaf	0.32	0.115	0.28	26.215	0.33	0	1.515	0.258333	GO:0016020,GO:0055085,GO:0016021,GO:0005215
485	2445	Sg3tf002445g3u	Gain	N13	TRUE	Tub	0.738303	NotOEST->Tub	No	General Leaf	0.12	0.02	0	1.87	4.675	0.81	21.145	0.0216667	GO:0016020,GO:0055085,GO:0016021,GO:0005215
486	2445	Lh3tf002445g2u	None	Y17	TRUE	Agg	0.702233	Acin->Agg	No	General Leaf	0.86	32.545	11.98	0.79	0.085	0.045	0.04	0.28	GO:0055085,GO:0016021,GO:0005215
487	2445	Lh3tf002445g7u	None	Y17	TRUE	Acin	0.982732	None	No	General Leaf	9.39	0	0.02	0	0	0.095	0.05	0.484286	GO:0016020,GO:0055085,GO:0016021,GO:0005215
488	2445	Lg3tf002445g1u	Gain	N14	TRUE	Agg	0.660759	NotOEST->Agg	No	General Leaf	2.16	22.37	8.515	0.485	0.015	0	0.31	0.271667	GO:0055085,GO:0016021,GO:0005215
489	2445	Lh3tf002445g11u	None	N15	FALSE	NotOEST	0	None	No	General Leaf	0	0	0	0	0	0.2	0	7.89	GO:0016020,GO:0055085,GO:0016021,GO:0005215
490	2445	Lg3tf002445g0u	None	N15	FALSE	NotOEST	0	None	No	General Leaf	0.04	0.305	6.855	0.13	0.1	0	0.83	5.71333	GO:0016020,GO:0055085,GO:0016021,GO:0005215
491	2445	Sg3tf002445g4u	None	N16	FALSE	NotOEST	0	None	No	General Leaf	0	0	0	0	0	0.19	0.08	1.16333	GO:0016020,GO:0055085,GO:0016021,GO:0005215
492	2445	Lh3tf002445g12u	None	N17	FALSE	NotOEST	0	None	No	General Leaf	0.36	0.355	0.905	0.105	0.025	0.43	0.14	1.87	GO:0016020,GO:0055085,GO:0005215
493	2445	Lg3tf002445g3u	Gain	N17	TRUE	Flag	0.803527	NotOEST->Flag	No	General Leaf	0.47	0.76	51.94	7.21	2.365	0	1.895	0.443333	GO:0016020,GO:0055085,GO:0016021,GO:0005215
494	2445	Sg3tf002445g2u	Loss	N18	FALSE	NotOEST	0	Tub->NotOEST	No	General Leaf	0.48	0	0.01	0.35	0.715	0.53	7.955	1.085	GO:0016020,GO:0055085,GO:0016021,GO:0005215
495	2445	Lh3tf002445g6u	None	N18	TRUE	Tub	0.910226	None	No	General Leaf	0.44	0.11	0.125	0.825	0.155	0.395	20.785	0.514286	GO:0055085,GO:0016021,GO:0005215
496	2445	Y1	Root	Root	FALSE	NotOEST	0	None	No	Internal	5.00802	0.330984	0.171728	0.509147	2.96404	0.563019	10.3949	4.24945	None
497	2445	Y2	None	Y1	FALSE	NotOEST	0	None	No	Internal	9.54998	0.405005	0.120151	0.205002	5.76999	0.705	0.290008	7.9057	None
498	2445	Y3	None	Y2	FALSE	NotOEST	0	None	No	Internal	9.54999	0.405002	0.120076	0.205001	5.76999	0.705	0.290004	7.90571	None
499	2445	Y4	None	Y3	FALSE	NotOEST	0	None	No	Internal	6.87477e-06	1.12502	11.57	0.255004	0.120003	0.625	0.0700015	8.72571	None
500	2445	N1	Gain	Y4	TRUE	Flag	0.569485	NotOEST->Flag	No	Internal	3.91735	26.4092	51.6361	4.65044	1.65326	0.846683	1.55859	4.16361	None
501	2445	N2	None	Y4	FALSE	NotOEST	0	None	No	Internal	3.43742e-06	1.12501	11.57	0.255002	0.120002	0.625	0.0700007	8.72571	None
502	2445	Y5	None	Y2	FALSE	NotOEST	0	None	No	Internal	9.54997	0.405007	0.120226	0.205002	5.76998	0.705	0.290011	7.90569	None
503	2445	Y6	None	Y5	FALSE	NotOEST	0	None	No	Internal	9.54996	0.405009	0.1203	0.205003	5.76997	0.705	0.290015	7.90568	None
504	2445	Y7	Gain	Y6	TRUE	Flag	0.886078	NotOEST->Flag	No	Internal	1.13003	3.55998	96.7194	1.37502	0.255044	0.700001	5.41502	0.00668977	None
505	2445	N3	None	Y7	TRUE	Flag	0.886078	None	No	Internal	1.13003	3.55998	96.7193	1.37502	0.255054	0.7	5.41502	0.00669132	None
506	2445	Y8	Loss	N3	FALSE	NotOEST	0	Flag->NotOEST	No	Internal	0.120002	0.0500021	0.290051	0.0500393	0.0250061	0.0700025	0.0300129	2.55	None
507	2445	Y9	Gain	Y8	TRUE	Maj	0.651002	NotOEST->Maj	No	Internal	3.45	0.549999	0.42	67.7399	10.44	3.82	17.635	0.263336	None
508	2445	Y10	None	N3	TRUE	Broad	0.430575	Flag->Broad	No	Internal	5.88185	2.20906	32.9155	12.2439	15.8888	0.237087	7.06927	0.334669	None
509	2445	N4	None	Y10	TRUE	Broad	0.324534	None	No	Internal	7.02112	2.12193	24.388	14.8288	19.5314	0.175259	7.08119	0.353022	None
510	2445	N5	None	Y10	TRUE	Tub	0.886075	Broad->Tub	No	Internal	0.570029	0.0850117	0.32518	0.415065	0.0350874	1.30676e-06	11.125	0.89333	None
511	2445	Y11	None	Y7	TRUE	Flag	0.886078	None	No	Internal	1.13002	3.55999	96.7196	1.37501	0.255029	0.700001	5.41503	0.00668212	None
512	2445	N6	None	Y11	TRUE	Flag	0.886079	None	No	Internal	1.13001	3.55999	96.7198	1.37501	0.255015	0.700001	5.41501	0.00667445	None
513	2445	Y12	None	Y6	FALSE	NotOEST	0	None	No	Internal	2.28303	4.06016	6.71378	2.89036	0.720371	1.12497	3.54751	2.49334	None
514	2445	N7	None	Y12	FALSE	NotOEST	0	None	No	Internal	2.28303	4.06017	6.71379	2.89036	0.72037	1.12497	3.54751	2.49333	None
515	2445	N8	None	N7	FALSE	NotOEST	0	None	No	Internal	2.28303	4.06017	6.71378	2.89036	0.72037	1.12497	3.54751	2.49333	None
516	2445	N9	None	Y12	FALSE	NotOEST	0	None	No	Internal	2.28303	4.06016	6.71378	2.89036	0.720371	1.12497	3.54751	2.49334	None
517	2445	N10	Gain	N9	TRUE	Maj	0.555798	NotOEST->Maj	No	Internal	0.312927	0.672166	7.81084	16.7646	0.683575	1.37465	2.54439	0.473202	None
518	2445	Y13	Gain	Y1	TRUE	Tub	0.897607	NotOEST->Tub	No	Internal	0.465922	0.25696	0.223306	0.813302	0.158003	0.421033	20.5001	0.593084	None
519	2445	Y14	Loss	Y13	FALSE	NotOEST	0	Tub->NotOEST	No	Internal	1.17784	4.295	2.92449	0.491904	0.240288	1.13633	12.6728	2.75796	None
520	2445	Y15	None	Y14	FALSE	NotOEST	0	None	No	Internal	1.17784	4.295	2.92449	0.491904	0.240288	1.13633	12.6728	2.75796	None
521	2445	N11	Gain	Y15	TRUE	Tub	0.880709	NotOEST->Tub	No	Internal	0.37	0.0400016	0.100001	1.685	0.14	7.41999	72.0199	0.013336	None
522	2445	N12	Loss	N11	FALSE	NotOEST	0	Tub->NotOEST	No	Internal	0.0585074	0.0148736	0.0363865	2.93996	0.0443494	0.511736	5.04313	2.83832	None
523	2445	Y16	None	Y15	FALSE	NotOEST	0	None	No	Internal	1.17784	4.29501	2.92449	0.491904	0.240288	1.13633	12.6728	2.75796	None
524	2445	N13	None	Y16	FALSE	NotOEST	0	None	No	Internal	1.17784	4.29501	2.92449	0.491904	0.240288	1.13633	12.6728	2.75796	None
525	2445	N14	None	N13	FALSE	NotOEST	0	None	No	Internal	1.17784	4.29502	2.9245	0.491904	0.240288	1.13633	12.6728	2.75796	None
526	2445	Y17	Gain	N14	TRUE	Acin	0.98273	NotOEST->Acin	No	Internal	9.39	5.23773e-06	0.0200022	2.05529e-07	6.00013e-08	0.0950002	0.0500026	0.484286	None
527	2445	N15	None	Y16	FALSE	NotOEST	0	None	No	Internal	1.17784	4.295	2.92449	0.491903	0.240288	1.13633	12.6728	2.75797	None
528	2445	N16	None	Y14	FALSE	NotOEST	0	None	No	Internal	0.427529	1.55898	1.06153	0.17855	0.0872189	0.533497	4.65088	1.74215	None
529	2445	N17	None	N16	FALSE	NotOEST	0	None	No	Internal	0.36	0.355	0.905037	0.105005	0.0250017	0.43	0.140001	1.87	None
530	2445	N18	None	Y13	TRUE	Tub	0.910225	None	No	Internal	0.44	0.110001	0.125001	0.825	0.155	0.395	20.785	0.514286	None
531	3494	Lh3tf003494g0u	None	Y1	TRUE	Flag	0.917377	None	No	General Leaf	0.04	5.77	266.92	17.34	0.265	0.055	0.57	0.0114286	GO:0055085,GO:0016021
532	3494	Lh3tf003494g1u	None	N1	TRUE	Flag	0.904574	None	No	General Leaf	0.12	2.685	52.61	2.14	0.265	0.105	0.235	0.0485714	GO:0055085,GO:0016021
533	3494	Lg3tf003494g0u	None	N1	TRUE	Flag	0.952607	None	No	General Leaf	0.33	0.67	48.14	0.48	0.03	0	0.885	0.116667	GO:0055085,GO:0016021
534	3494	Y1	Root	Root	TRUE	Flag	0.918212	None	No	Internal	0.117554	3.96735	168.157	10.0729	0.219105	0.0573324	0.543925	0.041693	None
535	3494	N1	None	Y1	TRUE	Flag	0.92144	None	No	Internal	0.195107	2.16469	69.3936	2.80583	0.173211	0.0596648	0.517849	0.0719574	None
536	4879	Sg3tf004879g0p	None	Y1	TRUE	Broad	0.238846	None	No	General Leaf	187.6	204.89	342.11	361.195	197.135	87.25	132.07	27.5867	GO:0016020,GO:0007340,GO:0008021,GO:0005215
537	4879	Sg3tf004879g3s	None	Y1	TRUE	Broad	0.227834	None	No	General Leaf	7.51	7.05	11.33	11.525	7.565	2.19	3.415	0.545	GO:0016020,GO:0007340,GO:0008021,GO:0005215
538	4879	Lh3tf004879g0u	None	Y2	TRUE	Broad	0.252773	None	No	General Leaf	33.52	114.44	93.45	237.215	185.75	141.935	132.14	24.7414	GO:0016020,GO:0007340,GO:0008021,GO:0005215
539	4879	Lh3tf004879g1u	None	Y2	TRUE	Broad	0.410958	None	No	General Leaf	207.69	20.225	142.945	6.73	3.76	97.665	26.365	0.625714	GO:0016020,GO:0007340,GO:0008021,GO:0005215
540	4879	Lg3tf004879g0u	None	N2	TRUE	Broad	0.310934	None	No	General Leaf	435.13	154.72	250.085	600.035	258.42	0	231.395	29.395	GO:0016020,GO:0008021,GO:0005215
541	4879	N1	Root	Root	TRUE	Broad	0.261186	None	No	Internal	197.441	108.595	180.564	282.717	143.398	53.4574	116.26	17.9186	None
542	4879	Y1	None	N1	TRUE	Broad	0.23849	None	No	Internal	97.5557	105.97	176.72	186.361	102.35	44.7201	67.7429	14.0659	None
543	4879	N2	None	N1	TRUE	Broad	0.269471	None	No	Internal	256.208	110.139	182.826	339.407	167.548	58.5979	144.805	20.1854	None
544	4879	Y2	None	N2	TRUE	Broad	0.16896	None	No	Internal	120.607	67.3333	118.199	121.976	94.7563	119.799	79.2537	12.6837	None
545	6684	Sg3tf006684g0u	None	N1	FALSE	NotOEST	0	None	No	General Leaf	0.21	0.31	0.33	0.37	0.275	0.13	0.23	0.366667	GO:0005509
546	6684	Lh3tf006684g0p	None	N2	FALSE	NotOEST	0	None	No	General Leaf	1.11	1.72	0.61	0.955	0.345	0.43	0.64	0.282857	GO:0005509
547	6684	Lg3tf006684g0u	None	N2	FALSE	NotOEST	0	None	No	General Leaf	1.51	0.61	0.83	2.315	0.735	0	1.305	1.94333	GO:0005509
548	6684	N1	Root	Root	FALSE	NotOEST	0	None	No	Internal	0.699288	0.700822	0.502897	0.926023	0.390702	0.171218	0.557347	0.688408	None
549	6684	N2	None	N1	FALSE	NotOEST	0	None	No	Internal	1.18858	1.09164	0.675793	1.48205	0.506403	0.212437	0.884695	1.01015	None
550	8317	Sg3tf008317g4u	None	Y1	FALSE	NotOEST	0	None	No	General Leaf	0.04	0	0.02	1.91	0.425	0.06	0	3.365	GO:0016787,GO:0005622,GO:0005215
551	8317	Sg3tf008317g0u	None	Y2	FALSE	NotOEST	0	None	No	General Leaf	4.09	0.13	0	0.15	0.25	0.3	0.025	1.35	GO:0016787,GO:0005622,GO:0005215
552	8317	Sg3tf008317g1u	None	Y4	FALSE	NotOEST	0	None	No	General Leaf	0.75	2.9	0	0.16	0.14	0.09	0.045	8.22167	GO:0016787,GO:0005622,GO:0005502,GO:0005215
553	8317	Sg3tf008317g2u	None	Y4	FALSE	NotOEST	0	None	No	General Leaf	0.36	0.64	0.12	0.055	0.075	0.17	0.015	11.7917	GO:0016787,GO:0005622,GO:0005502,GO:0005215
554	8317	Sg3tf008317g3u	None	Y3	FALSE	NotOEST	0	None	No	General Leaf	1.16	31.26	0	0.24	0.74	0.27	0.05	3.11	GO:0016787,GO:0005622,GO:0005502,GO:0005215
555	8317	Lh3tf008317g0u	None	Y9	FALSE	NotOEST	0	None	No	General Leaf	0	0	0.08	0	0	0	0	0.734286	GO:0016787,GO:0005622,GO:0005215
556	8317	Lh3tf008317g1u	None	Y10	FALSE	NotOEST	0	None	No	General Leaf	0	0	0	0	0	0	0	0.315714	GO:0016787,GO:0005622,GO:0005215
557	8317	Lh3tf008317g2u	None	Y10	FALSE	NotOEST	0	None	No	General Leaf	0.08	0	0	0	0	0	0	0.3	GO:0016787,GO:0005622,GO:0005215
558	8317	Lh3tf008317g3u	None	Y8	FALSE	NotOEST	0	None	No	General Leaf	0	0	0	0	0	0	0.095	1.89429	GO:0016787,GO:0005622,GO:0005215
559	8317	Lg3tf008317g1u	None	Y12	FALSE	NotOEST	0	None	No	General Leaf	0.36	0.39	0.235	1.51	5.695	0	0.435	10.6433	GO:0016787,GO:0005622,GO:0005215
560	8317	Lg3tf008317g2u	None	Y12	FALSE	NotOEST	0	None	No	General Leaf	0.27	0	0	2.28	125.735	0	0.365	22.82	GO:0016787,GO:0005622,GO:0005215
561	8317	Lg3tf008317g5u	None	Y11	FALSE	NotOEST	0	None	No	General Leaf	0.16	0	0	0.485	10.755	0	0	3.85167	GO:0005622,GO:0005215
562	8317	Lg3tf008317g3u	None	Y7	FALSE	NotOEST	0	None	No	General Leaf	0.19	0	0.1	0.115	0.02	0	0	1.74833	GO:0016787,GO:0005622,GO:0005215
563	8317	Lg3tf008317g0u	None	Y13	FALSE	NotOEST	0	None	No	General Leaf	0.24	0.07	0.05	0.06	3.465	0	0.045	2.35167	GO:0016787,GO:0005622,GO:0005215
564	8317	Lg3tf008317g4u	Gain	Y13	TRUE	Min	0.999083	NotOEST->Min	No	General Leaf	0	0	0	0	54.485	0	0.05	0.753333	GO:0016787,GO:0005622,GO:0005215
565	8317	Lg3tf008317g6p	None	Y14	FALSE	NotOEST	0	None	No	General Leaf	0.31	0.055	0	0.255	0.015	0	0	2.18333	GO:0005622,GO:0005215
566	8317	Lg3tf008317g7s	None	Y14	FALSE	NotOEST	0	None	No	General Leaf	1.88	0.745	0.8	1.355	1.255	0	1.575	15.5033	GO:0005622,GO:0005215
567	8317	Y1	Root	Root	FALSE	NotOEST	0	None	No	Internal	1.39607	3.26312	0.0464912	0.507923	1.71458	0.124445	0.0696954	3.39281	None
568	8317	N1	None	Y1	FALSE	NotOEST	0	None	No	Internal	1.44624	3.38384	0.0474712	0.456056	1.76229	0.126829	0.0722737	3.39384	None
569	8317	Y2	None	N1	FALSE	NotOEST	0	None	No	Internal	2.0133	5.00558	0.0299541	0.334385	1.16137	0.181416	0.0557	3.3232	None
570	8317	Y3	None	Y2	FALSE	NotOEST	0	None	No	Internal	0.962143	17.0936	0.0146962	0.195365	0.475814	0.193731	0.0445567	5.8471	None
571	8317	Y4	None	Y3	FALSE	NotOEST	0	None	No	Internal	0.667347	3.01323	0.0290845	0.136754	0.139949	0.11368	0.0378764	8.95849	None
572	8317	Y5	None	N1	FALSE	NotOEST	0	None	No	Internal	0.678494	1.0317	0.088582	0.338148	3.26943	0.0361128	0.122523	3.53952	None
573	8317	Y6	None	Y5	FALSE	NotOEST	0	None	No	Internal	0.474085	0.591758	0.0815505	0.266408	4.58577	0.0201822	0.0846506	3.23092	None
574	8317	Y7	None	Y6	FALSE	NotOEST	0	None	No	Internal	0.229113	0.0780642	0.0908711	0.274272	8.14738	0.00255437	0.0364515	3.25823	None
575	8317	N2	None	Y7	FALSE	NotOEST	0	None	No	Internal	0.2265	0.045365	0.0383612	1.37965	68.0606	0.000575221	0.233932	13.6847	None
576	8317	Y8	None	N2	FALSE	NotOEST	0	None	No	Internal	0.00398666	0.000793258	0.00959208	0.0241247	1.19012	1.00584e-05	0.0462949	1.29745	None
577	8317	Y9	None	Y8	FALSE	NotOEST	0	None	No	Internal	0.000797533	0.00015089	0.0152462	0.00458889	0.226379	1.91326e-06	0.00880602	0.572672	None
578	8317	Y10	None	Y9	FALSE	NotOEST	0	None	No	Internal	6.1609e-05	1.10701e-07	1.11855e-05	3.36666e-06	0.000166084	1.40367e-09	6.46058e-06	0.315891	None
579	8317	Y11	None	N2	FALSE	NotOEST	0	None	No	Internal	0.262755	0.0433198	0.0279569	1.92486	96.5141	9.67209e-05	0.322266	18.7611	None
580	8317	Y12	None	Y11	FALSE	NotOEST	0	None	No	Internal	0.262757	0.0433204	0.027957	1.9249	96.5164	9.67059e-05	0.322274	18.7615	None
581	8317	Y13	None	Y6	FALSE	NotOEST	0	None	No	Internal	0.239996	0.0700027	0.0499991	0.0600003	3.46622	1.68381e-07	0.0450004	2.35164	None
582	8317	Y14	None	Y5	FALSE	NotOEST	0	None	No	Internal	0.61248	0.192417	0.153585	0.465967	0.270196	0.000198569	0.302085	4.73987	None
583	10182	Sg3tf010182g0s	Gain	N1	TRUE	Broad	0.181416	NotOEST->Broad	No	General Leaf	35.19	30.51	26.01	39.265	32.815	23.85	41.585	15.935	GO:0005840,GO:0003723,GO:0009790,GO:0006412,GO:0003735,GO:0007420
584	10182	Lh3tf010182g1p	None	N2	FALSE	NotOEST	0	None	No	General Leaf	401.33	225.725	222.99	541.215	473.26	518.38	505.185	215.454	GO:0005840,GO:0003723,GO:0009790,GO:0006412,GO:0003735,GO:0007420
585	10182	Lg3tf010182g0s	None	N2	FALSE	NotOEST	0	None	No	General Leaf	641.76	238.815	208.905	596.685	488.06	0	842.35	281.083	GO:0005840,GO:0003723,GO:0009790,GO:0006412,GO:0003735,GO:0007420
586	10182	Lh3tf010182g2u	None	Y3	FALSE	NotOEST	0	None	No	General Leaf	21.46	11.925	12.72	20.205	16.165	25.98	24.615	30.26	GO:0005856,GO:0005840,GO:0003723,GO:0045727,GO:0007420,GO:0015935,GO:0007275,GO:0009790,GO:0006412,GO:0008270,GO:0003735,GO:0005844,GO:0008284
587	10182	Lh3tf010182g3u	None	Y3	FALSE	NotOEST	0	None	No	General Leaf	358.88	208.295	195.19	462.735	368.495	391.025	492.54	186.781	GO:0005840,GO:0003723,GO:0045727,GO:0015935,GO:0007275,GO:0006412,GO:0008270,GO:0003735,GO:0005844,GO:0008284
588	10182	Lg3tf010182g1u	None	N3	FALSE	NotOEST	0	None	No	General Leaf	334.97	259.585	215.02	376.275	370.7	0	594.75	208.963	GO:0005840,GO:0003723,GO:0045727,GO:0007420,GO:0015935,GO:0007275,GO:0008270,GO:0009790,GO:0006412,GO:0003735,GO:0008284,GO:0005844
589	10182	Lh3tf010182g0p	None	N4	TRUE	Broad	0.435377	None	No	General Leaf	0.37	15.125	3.605	14.9	0.515	0.14	0.085	0.27	GO:0005840,GO:0003723,GO:0006412,GO:0003735
590	10182	Lg3tf010182g2s	None	N4	TRUE	Flag	0.599292	Broad->Flag	No	General Leaf	0	1.805	6.775	0.09	1.255	0	1.38	0.435	GO:0005840,GO:0003723,GO:0006412,GO:0003735
591	10182	Y1	Root	Root	FALSE	NotOEST	0	None	No	Internal	181.061	101.648	91.0428	209.007	177.654	99.4134	250.669	93.5422	None
592	10182	Y2	None	Y1	FALSE	NotOEST	0	None	No	Internal	264.886	144.833	130.83	302.396	259.575	145.453	366.498	136.73	None
593	10182	N1	None	Y2	FALSE	NotOEST	0	None	No	Internal	287.268	144.474	132.357	321.873	274.015	157.654	380.601	141.801	None
594	10182	N2	None	N1	FALSE	NotOEST	0	None	No	Internal	458.088	210.59	196.03	507.429	430.068	248.666	593.37	220.621	None
595	10182	N3	None	Y2	FALSE	NotOEST	0	None	No	Internal	272.499	178.198	156.97	324.392	285.422	149.861	418.681	156.65	None
596	10182	Y3	None	N3	FALSE	NotOEST	0	None	No	Internal	243.242	146.425	134.941	304.334	249.664	226.175	344.535	135.814	None
597	10182	N4	Gain	Y1	TRUE	Broad	0.367658	NotOEST->Broad	No	Internal	0.18535	8.46518	5.19017	7.49539	0.885342	0.0701924	0.732984	0.35268	None
598	14001	Sg3tf014001g4s	None	N1	FALSE	NotOEST	0	None	No	General Leaf	0	2.98	4.31	4.45	3.125	0	0	3.69167	GO:0005840,GO:0006412,GO:0022627,GO:0003735
599	14001	Lh3tf014001g0p	None	N2	TRUE	Broad	0.483633	None	No	General Leaf	0	12.115	2.425	9.6	0.595	0	0.315	0.0785714	GO:0005840,GO:0006412,GO:0003735
600	14001	Lg3tf014001g5s	Loss	N2	FALSE	NotOEST	0	Broad->NotOEST	No	General Leaf	8.4	8.695	8.62	9.68	5.685	0	14.34	7.51167	GO:0005840,GO:0006412,GO:0022627,GO:0003735
601	14001	Lh3tf014001g2s	Loss	N3	FALSE	NotOEST	0	Broad->NotOEST	No	General Leaf	13.56	8.525	6.14	10.42	4.855	21.225	9.415	11.2743	GO:0005840,GO:0006412,GO:0003735
602	14001	Lg3tf014001g0u	Loss	N3	FALSE	NotOEST	0	Broad->NotOEST	No	General Leaf	44.7	51.01	31.48	56.94	72.475	0	76.065	40.5167	GO:0005840,GO:0006412,GO:0003735
603	14001	Sg3tf014001g5u	None	N4	FALSE	NotOEST	0	None	No	General Leaf	0	0	0	0	0.205	0	0	0.241667	GO:0005840,GO:0006412,GO:0003735
604	14001	Lh3tf014001g1p	Loss	N5	FALSE	NotOEST	0	Broad->NotOEST	No	General Leaf	139.64	104.655	50.495	131.77	114.64	191.2	98.69	70.9629	GO:0005840,GO:0006412,GO:0003735
605	14001	Lg3tf014001g6u	None	N5	TRUE	Broad	0.235335	None	No	General Leaf	108.73	131.285	27.23	104.72	163.92	0	160.655	34.805	GO:0005840,GO:0006412,GO:0003735
606	14001	Lh3tf014001g3s	None	N6	FALSE	NotOEST	0	None	No	General Leaf	308.37	236.13	198.325	368.655	408.03	463.03	353.935	211.996	GO:0005840,GO:0006412,GO:0003735
607	14001	Lg3tf014001g2s	None	N6	FALSE	NotOEST	0	None	No	General Leaf	5.45	36.11	218.795	6.325	0	0	1.265	53.065	GO:0005840,GO:0006412,GO:0003735
608	14001	Lh3tf014001g4u	None	N7	FALSE	NotOEST	0	None	No	General Leaf	36.18	32.225	25.855	41.405	25.92	70.22	52.965	46.3357	GO:0005840,GO:0006412,GO:0003735
609	14001	Lg3tf014001g1p	None	Y5	FALSE	NotOEST	0	None	No	General Leaf	160.36	253.62	50.8	192.34	293.555	0	242.1	104.523	GO:0005840,GO:0006412,GO:0003735
610	14001	Lg3tf014001g3s	None	Y6	FALSE	NotOEST	0	None	No	General Leaf	64.51	207.815	38.815	64.08	177.685	0	73.54	46.9583	GO:0005840,GO:0006412,GO:0003735
611	14001	Lg3tf014001g4s	None	Y6	FALSE	NotOEST	0	None	No	General Leaf	145.45	147.78	22.475	153.5	249.91	0	214.38	94.03	GO:0005840,GO:0006412,GO:0003735
612	14001	Y1	Root	Root	FALSE	NotOEST	0	None	No	Internal	2.76367e-05	6.39453e-05	6.0286e-05	6.79135e-05	0.205057	1.40257e-05	3.79569e-05	0.24171	None
613	14001	N1	None	Y1	FALSE	NotOEST	0	None	No	Internal	2.76366e-05	7.96203e-05	7.72412e-05	8.81061e-05	0.205068	1.40257e-05	3.80761e-05	0.241723	None
614	14001	Y2	Gain	N1	TRUE	Broad	0.483629	NotOEST->Broad	No	Internal	3.74349e-05	12.115	2.42502	9.60001	0.595037	2.32393e-05	0.315048	0.0786042	None
615	14001	N2	None	Y2	TRUE	Broad	0.483631	None	No	Internal	2.03416e-05	12.115	2.42501	9.60001	0.59502	1.16197e-05	0.315027	0.0785892	None
616	14001	N3	None	Y2	TRUE	Broad	0.483628	None	No	Internal	5.45282e-05	12.115	2.42503	9.60002	0.595055	3.4859e-05	0.315069	0.0786191	None
617	14001	N4	None	Y1	FALSE	NotOEST	0	None	No	Internal	2.76368e-05	4.82704e-05	4.33306e-05	4.77209e-05	0.205046	1.40258e-05	3.78378e-05	0.241697	None
618	14001	Y3	None	N4	FALSE	NotOEST	0	None	No	Internal	41.8885	49.404	39.9763	41.7238	52.9615	21.2585	57.1692	27.6035	None
619	14001	N5	Gain	Y3	TRUE	Broad	0.217041	NotOEST->Broad	No	Internal	97.641	111.671	32.0708	94.0743	136.108	22.3215	133.219	36.6794	None
620	14001	Y4	None	Y3	FALSE	NotOEST	0	None	No	Internal	35.8561	43.7589	59.9664	37.0561	39.9171	29.6698	48.9532	35.1825	None
621	14001	N6	None	Y4	FALSE	NotOEST	0	None	No	Internal	5.45012	36.1101	218.795	6.32514	0.000157269	0.000173466	1.26514	53.0651	None
622	14001	N7	None	Y4	FALSE	NotOEST	0	None	No	Internal	36.18	32.225	25.855	41.405	25.92	70.22	52.965	46.3357	None
623	14001	Y5	None	N7	FALSE	NotOEST	0	None	No	Internal	138.208	223.291	42.738	158.92	261.652	3.73239e-06	202.844	90.9117	None
624	14001	Y6	None	Y5	FALSE	NotOEST	0	None	No	Internal	116.056	192.962	34.676	125.5	229.749	1.24413e-06	163.588	77.3	None
625	19809	Sg3tf019809g0u	None	Y2	TRUE	Flag	0.918008	None	No	General Leaf	0	25.17	657.5	33.445	0	0.11	0	0.0216667	None
626	19809	Sg3tf019809g2u	Loss	Y2	FALSE	NotOEST	0	Flag->NotOEST	No	General Leaf	0	0	0	0	0	0	0	0.231667	None
627	19809	Lg3tf019809g1u	None	N1	TRUE	Flag	0.914435	None	No	General Leaf	0	6.135	65.565	0	0	0	0	0.0483333	None
628	19809	Sg3tf019809g1u	Loss	N2	FALSE	NotOEST	0	Flag->NotOEST	No	General Leaf	0	0	0	0.54	0	0	0	0	None
629	19809	Lg3tf019809g0u	None	N2	TRUE	Flag	0.946245	None	No	General Leaf	0.05	129.91	2509.49	0.755	0.25	0	11.595	0.06	None
630	19809	Y1	Root	Root	TRUE	Flag	0.944821	None	No	Internal	0.0142857	39.7464	745.097	0.370039	0.0714285	1.28162e-07	3.31286	0.0378571	None
631	19809	N1	None	Y1	TRUE	Flag	0.942288	None	No	Internal	0.00714284	22.9407	405.331	0.185065	0.0357142	2.13603e-07	1.65643	0.0430952	None
632	19809	Y2	None	N1	TRUE	Flag	0.918008	None	No	Internal	1.94184e-08	25.1677	657.44	33.4419	9.70922e-08	0.10999	4.50314e-06	0.0216856	None
633	19809	N2	None	Y1	TRUE	Flag	0.94577	None	No	Internal	0.0214286	56.5521	1084.86	0.555013	0.107143	4.27206e-08	4.96929	0.032619	None
634	46	Sg3tf000046g0u	None	N1	FALSE	NotOEST	0	None	No	General Leaf	2.24	1.96	2.91	2.39	0.035	0.09	0.345	8.485	GO:0004320,GO:0004313,GO:0008168,GO:0004319,GO:0016296,GO:0004316,GO:0009058,GO:0000166,GO:0004315,GO:0008270,GO:0071353,GO:0005739,GO:0032259,GO:0005886,GO:0004317,GO:0042587,GO:0004314,GO:0016295,GO:0005794
635	46	Lh3tf000046g0u	None	N1	FALSE	NotOEST	0	None	No	General Leaf	2.48	5.615	5.535	5.38	1.56	1.59	1.73	6.80857	GO:0004320,GO:0004313,GO:0008168,GO:0004319,GO:0016296,GO:0004316,GO:0009058,GO:0000166,GO:0004315,GO:0008270,GO:0071353,GO:0005739,GO:0032259,GO:0005886,GO:0004317,GO:0042587,GO:0004314,GO:0016295,GO:0005794
636	46	Lh3tf000046g2p	Gain	Y2	TRUE	Broad	0.461538	NotOEST->Broad	No	General Leaf	0.06	4.23	0.895	3.69	0.185	0.025	0.08	0.08	GO:0004317,GO:0004320,GO:0004313,GO:0004319,GO:0016296,GO:0004314,GO:0016295,GO:0004316,GO:0009058,GO:0004315,GO:0008270
637	46	Sg3tf000046g1u	None	N2	FALSE	NotOEST	0	None	No	General Leaf	0	0	0	0.425	0.035	0.2	0.08	57.185	GO:0004320,GO:0004313,GO:0008168,GO:0004319,GO:0016296,GO:0004316,GO:0009058,GO:0000166,GO:0004315,GO:0008270,GO:0016747,GO:0071353,GO:0005739,GO:0032259,GO:0005886,GO:0016491,GO:0004317,GO:0042587,GO:0004314,GO:0016295,GO:0005794
638	46	Lh3tf000046g1u	None	N2	FALSE	NotOEST	0	None	No	General Leaf	0	0.075	0.045	0.01	0	0.015	0.045	84.6371	GO:0004320,GO:0004313,GO:0008168,GO:0004319,GO:0016296,GO:0004316,GO:0009058,GO:0004315,GO:0008270,GO:0005739,GO:0032259,GO:0005886,GO:0004317,GO:0042587,GO:0004314,GO:0016295,GO:0005794
639	46	Sg3tf000046g3u	None	Y4	FALSE	NotOEST	0	None	No	General Leaf	0.54	0.33	0.43	0.765	0.375	0.44	0.445	21.495	GO:0004320,GO:0004313,GO:0008168,GO:0004319,GO:0016296,GO:0004316,GO:0009058,GO:0000166,GO:0004315,GO:0008270,GO:0016747,GO:0005739,GO:0071353,GO:0032259,GO:0005886,GO:0016491,GO:0004317,GO:0042587,GO:0004314,GO:0016295,GO:0005794
640	46	Sg3tf000046g2p	None	N3	FALSE	NotOEST	0	None	No	General Leaf	0	0	0	0.08	0.015	0	0	15.9217	GO:0004320,GO:0004313,GO:0008168,GO:0004319,GO:0016296,GO:0004316,GO:0009058,GO:0000166,GO:0004315,GO:0008270,GO:0016747,GO:0005739,GO:0071353,GO:0032259,GO:0005886,GO:0016491,GO:0004317,GO:0042587,GO:0004314,GO:0016295,GO:0005794
641	46	Lh3tf000046g3p	None	Y5	FALSE	NotOEST	0	None	No	General Leaf	0	0	0	0	0	0	0	8.02143	GO:0004317,GO:0004320,GO:0004313,GO:0042587,GO:0004319,GO:0016296,GO:0004314,GO:0016295,GO:0004316,GO:0009058,GO:0005794,GO:0004315,GO:0008270,GO:0005739,GO:0005886
642	46	Lh3tf000046g4s	None	Y5	FALSE	NotOEST	0	None	No	General Leaf	0	0	0	0	0	0	0	6.70286	GO:0004317,GO:0004320,GO:0004313,GO:0042587,GO:0004319,GO:0016296,GO:0004314,GO:0016295,GO:0004316,GO:0009058,GO:0005794,GO:0004315,GO:0008270,GO:0005739,GO:0005886
643	46	Y1	Root	Root	FALSE	NotOEST	0	None	No	Internal	0.744383	2.01647	1.43656	2.03607	0.300268	0.308285	0.364756	23.4676	None
644	46	Y2	None	Y1	FALSE	NotOEST	0	None	No	Internal	1.03544	2.89901	2.04865	2.83308	0.397816	0.381776	0.476267	14.6309	None
645	46	N1	None	Y2	FALSE	NotOEST	0	None	No	Internal	2.20844	3.59714	3.91712	3.69358	0.714895	0.7516	0.940706	8.45637	None
646	46	Y3	None	Y1	FALSE	NotOEST	0	None	No	Internal	0.300297	0.669907	0.502629	0.820004	0.151431	0.196152	0.194615	36.9506	None
647	46	N2	None	Y3	FALSE	NotOEST	0	None	No	Internal	0.0719933	0.185225	0.135273	0.38346	0.0514232	0.138345	0.0959878	61.3461	None
648	46	Y4	None	Y3	FALSE	NotOEST	0	None	No	Internal	0.248476	0.344919	0.302458	0.525566	0.153058	0.183196	0.183783	24.4021	None
649	46	N3	None	Y4	FALSE	NotOEST	0	None	No	Internal	0.0916915	0.12728	0.111612	0.223317	0.0619885	0.0676023	0.0678188	16.9669	None
650	46	Y5	None	N3	FALSE	NotOEST	0	None	No	Internal	5.0913e-07	7.06743e-07	6.1974e-07	1.24734e-06	3.442e-07	3.75372e-07	3.76499e-07	8.02109	None
651	1102	Sg3tf001102g0u	None	N1	FALSE	NotOEST	0	None	No	General Leaf	15.76	19.14	18.56	31.075	32.22	27.77	10.455	29.605	GO:0007165,GO:0005622
652	1102	Lh3tf001102g0p	None	N2	FALSE	NotOEST	0	None	No	General Leaf	12.69	8.325	13.675	18.715	8.46	8.19	7.135	24.1843	GO:0007165,GO:0005622
653	1102	Lg3tf001102g0u	None	N2	FALSE	NotOEST	0	None	No	General Leaf	20.28	8.02	18.745	33.45	17.915	0	21.955	37.355	GO:0007165,GO:0005622
654	1102	N1	Root	Root	FALSE	NotOEST	0	None	No	Internal	15.6601	15.9736	17.6718	29.0261	26.3173	21.2425	11.0351	29.4046	None
655	1102	N2	None	N1	FALSE	NotOEST	0	None	No	Internal	15.5602	12.8072	16.7835	26.9771	20.4146	14.715	11.6152	29.2041	None
656	3505	Sg3tf003505g11u	None	N1	FALSE	NotOEST	0	None	No	General Leaf	0	0	0	0	0	0	0	0	GO:0003964,GO:0003723,GO:0006278
657	3505	Lh3tf003505g53u	None	N1	FALSE	NotOEST	0	None	No	General Leaf	0	0	0	0	0	0	0	0.0442857	GO:0003964,GO:0003723,GO:0006278
658	3505	Lh3tf003505g43u	None	Y10	FALSE	NotOEST	0	None	No	General Leaf	0	0	0	0	0	0	0	0.05	GO:0005634,GO:0003677,GO:0003723,GO:0006334,GO:0003964,GO:0008270,GO:0006278,GO:0000786
659	3505	Lh3tf003505g94u	None	Y9	FALSE	NotOEST	0	None	No	General Leaf	0	0	0	0	0	0	0	0	GO:0005634,GO:0003677,GO:0003723,GO:0006334,GO:0003964,GO:0008270,GO:0006278,GO:0000786
660	3505	Lh3tf003505g17u	None	Y14	FALSE	NotOEST	0	None	No	General Leaf	0	0	0.315	0	0	0	0	0.115714	GO:0003964,GO:0003723,GO:0008270,GO:0006278,GO:0003676
661	3505	Lh3tf003505g52u	None	Y14	FALSE	NotOEST	0	None	No	General Leaf	0	0	0	0	0	0	0	0.0214286	GO:0003964,GO:0003723,GO:0008270,GO:0006278
662	3505	Lg3tf003505g43u	None	N2	FALSE	NotOEST	0	None	No	General Leaf	0	0	0	0	0	0	0	0	GO:0003964,GO:0003723,GO:0008270,GO:0006278
663	3505	Lh3tf003505g26u	None	Y13	FALSE	NotOEST	0	None	No	General Leaf	0	0	0	0	0	0	0	0.101429	GO:0003964,GO:0003723,GO:0008270,GO:0006278,GO:0003676
664	3505	Lh3tf003505g78u	None	Y12	FALSE	NotOEST	0	None	No	General Leaf	0	0	0	0	0	0	0	0.89	None
665	3505	Lh3tf003505g22u	None	Y11	FALSE	NotOEST	0	None	No	General Leaf	0.27	0	0.615	0	0	0.13	0	0.06	GO:0005634,GO:0003677,GO:0003723,GO:0006334,GO:0003964,GO:0008270,GO:0006278,GO:0000786
666	3505	Lh3tf003505g109u	None	Y7	FALSE	NotOEST	0	None	No	General Leaf	0	0	0	0	0	0	0	0	None
667	3505	Lh3tf003505g115u	None	Y6	FALSE	NotOEST	0	None	No	General Leaf	0	0	0	0	0	0.48	0	0	GO:0003964,GO:0003723,GO:0008270,GO:0006278
668	3505	Lh3tf003505g30u	None	Y16	FALSE	NotOEST	0	None	No	General Leaf	0	0	0	0	0	0	0	0.13	GO:0003964,GO:0005634,GO:0003677,GO:0003723,GO:0006334,GO:0008270,GO:0006278,GO:0000786
669	3505	Lh3tf003505g36u	None	Y16	FALSE	NotOEST	0	None	No	General Leaf	0	0	0	0	0	0	0	0.0885714	GO:0003964,GO:0003723,GO:0006278
670	3505	Lg3tf003505g29u	None	N3	FALSE	NotOEST	0	None	No	General Leaf	0	0	0	0	0	0	0	0.126667	GO:0003964,GO:0003723,GO:0008270,GO:0006278,GO:0003676
671	3505	Lh3tf003505g56u	None	Y17	FALSE	NotOEST	0	None	No	General Leaf	0	0	0	0.83	0	0	0	0.0271429	GO:0003964,GO:0003723,GO:0008270,GO:0006278,GO:0003676
672	3505	Lh3tf003505g76u	None	Y17	FALSE	NotOEST	0	None	No	General Leaf	0	0	0	0	0	0	0	0.12	GO:0003964,GO:0003723,GO:0006278
673	3505	Lg3tf003505g14u	None	N4	FALSE	NotOEST	0	None	No	General Leaf	0	0	0	0.87	0	0	0	0.66	None
674	3505	Sg3tf003505g15p	None	Y28	FALSE	NotOEST	0	None	No	General Leaf	0.03	0	0	0	0	0	0	0.273333	None
675	3505	Sg3tf003505g5u	None	Y29	FALSE	NotOEST	0	None	No	General Leaf	0.23	0.16	0.41	0.065	0.225	1.27	0.085	0.666667	GO:0003964,GO:0003723,GO:0006278
676	3505	Sg3tf003505g8u	None	Y29	FALSE	NotOEST	0	None	No	General Leaf	0.17	0.15	0	0	0.105	0.34	0.03	0.583333	GO:0003964,GO:0003723,GO:0006278
677	3505	Sg3tf003505g18u	None	Y27	FALSE	NotOEST	0	None	No	General Leaf	0	0	0	0.52	0.175	0.7	0	0.0933333	None
678	3505	Lh3tf003505g12u	None	Y30	FALSE	NotOEST	0	None	No	General Leaf	0	0	0.07	0	0	0	0	0.158571	GO:0003964,GO:0003723,GO:0004519,GO:0006278
679	3505	Lh3tf003505g1u	None	Y30	FALSE	NotOEST	0	None	No	General Leaf	0.05	0	0.125	0.085	0.07	0.055	0.185	0.155714	GO:0003964,GO:0003723,GO:0004519,GO:0006278
680	3505	Lh3tf003505g14u	None	Y37	FALSE	NotOEST	0	None	No	General Leaf	0	0	0.16	0	0	0.185	0.485	0.484286	GO:0003964,GO:0003723,GO:0004519,GO:0006278
681	3505	Lh3tf003505g15u	None	Y37	FALSE	NotOEST	0	None	No	General Leaf	0.04	1.335	1.255	0.125	0	0	0.01	0.0285714	GO:0003964,GO:0003723,GO:0004519,GO:0006278
682	3505	Lh3tf003505g27u	None	Y36	FALSE	NotOEST	0	None	No	General Leaf	0	0	0	0	0	0.29	0	0.284286	None
683	3505	Lh3tf003505g28u	None	Y35	FALSE	NotOEST	0	None	No	General Leaf	0	0	0.26	0	0	0	0	0.18	GO:0003964,GO:0003723,GO:0004519,GO:0006278
684	3505	Lg3tf003505g12u	None	N6	FALSE	NotOEST	0	None	No	General Leaf	0	0	0.215	0	0.53	0	0.15	0.36	GO:0003964,GO:0003723,GO:0004519,GO:0006278
685	3505	Lh3tf003505g38u	None	Y41	FALSE	NotOEST	0	None	No	General Leaf	0.12	0.295	0.635	1.295	0.25	0	0.35	0.217143	None
686	3505	Lh3tf003505g80u	None	Y41	FALSE	NotOEST	0	None	No	General Leaf	0	0	0	0	0	0	0	0.05	None
687	3505	Lh3tf003505g82u	None	Y40	FALSE	NotOEST	0	None	No	General Leaf	0	0	0	0	0.515	0	0	0	None
688	3505	Lh3tf003505g74u	None	Y39	FALSE	NotOEST	0	None	No	General Leaf	0	0.6	0	0	0	0	0	0	GO:0003964,GO:0003723,GO:0006278
689	3505	Lg3tf003505g15u	Gain	N7	TRUE	Agg	0.514726	NotOEST->Agg	No	General Leaf	2.32	5.68	3.01	0	0	0	0.025	0.0383333	GO:0003964,GO:0003723,GO:0006278
690	3505	Lg3tf003505g19u	None	Y43	FALSE	NotOEST	0	None	No	General Leaf	0.94	0	0.11	0.15	0.03	0	0.04	0.14	GO:0003964,GO:0003723,GO:0008270,GO:0006278
691	3505	Lg3tf003505g8u	None	Y43	FALSE	NotOEST	0	None	No	General Leaf	2.65	0	0.045	0.285	0.37	0	0.16	0.363333	GO:0003964,GO:0003723,GO:0008270,GO:0004519,GO:0006278
692	3505	Lg3tf003505g20s	None	Y44	FALSE	NotOEST	0	None	No	General Leaf	0.27	0.975	0.315	0.29	0.635	0	0.34	1.64167	GO:0003964,GO:0003723,GO:0006278
693	3505	Lg3tf003505g7p	None	Y44	FALSE	NotOEST	0	None	No	General Leaf	0	0	0.3	0.07	0	0	0.21	0.656667	GO:0003964,GO:0003723,GO:0008270,GO:0004519,GO:0006278
694	3505	Lg3tf003505g10u	None	Y45	FALSE	NotOEST	0	None	No	General Leaf	0.83	0	0.105	0.595	0.18	0	0.08	0.538333	GO:0003964,GO:0003723,GO:0006278
695	3505	Lg3tf003505g3u	None	Y45	FALSE	NotOEST	0	None	No	General Leaf	0	0	0.065	0.245	0.195	0	0.1	0.551667	GO:0003964,GO:0003723,GO:0006278
696	3505	Lg3tf003505g13u	None	Y32	FALSE	NotOEST	0	None	No	General Leaf	0.15	0	0.05	1.075	0.145	0	0	0	GO:0003964,GO:0003723,GO:0006278
697	3505	Lh3tf003505g18p	None	Y49	FALSE	NotOEST	0	None	No	General Leaf	0.26	0.095	0	0.16	0	0.125	0.165	0.325714	GO:0003964,GO:0003723,GO:0004519,GO:0006278
698	3505	Lh3tf003505g19s	None	Y49	FALSE	NotOEST	0	None	No	General Leaf	0	0	0	0	0	0	0	0.137143	GO:0003964,GO:0003723,GO:0004519,GO:0006278
699	3505	Lh3tf003505g2p	None	Y48	FALSE	NotOEST	0	None	No	General Leaf	0.37	0.395	0.47	0.62	0.47	0.36	0.495	0.58	GO:0005634,GO:0003677,GO:0003723,GO:0006334,GO:0003964,GO:0008270,GO:0006278,GO:0004519,GO:0000786
700	3505	Lh3tf003505g5u	None	Y47	FALSE	NotOEST	0	None	No	General Leaf	0.13	0.205	0.24	0.1	0.26	0.315	0.06	0.0985714	GO:0003964,GO:0003723,GO:0004519,GO:0006278
701	3505	Lh3tf003505g11u	None	Y51	FALSE	NotOEST	0	None	No	General Leaf	0.28	0.115	0.065	0.115	0.195	0.035	0.035	0.295714	GO:0003964,GO:0003723,GO:0004519,GO:0006278
702	3505	Lh3tf003505g35u	None	Y52	FALSE	NotOEST	0	None	No	General Leaf	0.1	0.16	0.045	0.205	0.065	0	0.095	0.347143	GO:0003964,GO:0003723,GO:0004519,GO:0006278
703	3505	Lh3tf003505g91u	None	Y52	FALSE	NotOEST	0	None	No	General Leaf	0	0	0	0	0	0	0	0	None
704	3505	Lh3tf003505g7u	None	Y53	FALSE	NotOEST	0	None	No	General Leaf	0.08	0	0	0.125	0	0.045	0	0.114286	GO:0003964,GO:0003723,GO:0004519,GO:0006278
705	3505	Lh3tf003505g66u	None	N8	FALSE	NotOEST	0	None	No	General Leaf	0	0	0.32	0	0	0	0	0	None
706	3505	Lg3tf003505g1u	None	Y54	FALSE	NotOEST	0	None	No	General Leaf	0.08	0	0.05	0.975	0.03	0	0.225	0.345	GO:0003964,GO:0003723,GO:0006278
707	3505	Lg3tf003505g24u	None	Y54	FALSE	NotOEST	0	None	No	General Leaf	0	0	0	0.135	0	0	0	0.275	GO:0003964,GO:0003723,GO:0006278
708	3505	Lh3tf003505g6u	None	Y55	FALSE	NotOEST	0	None	No	General Leaf	0.09	0	0.125	0	0.06	0	0	0.241429	GO:0003964,GO:0003723,GO:0004519,GO:0006278
709	3505	Lh3tf003505g9u	None	Y56	FALSE	NotOEST	0	None	No	General Leaf	0	0	0.03	0	0	0	0	0.185714	GO:0003964,GO:0003723,GO:0006278
710	3505	Lh3tf003505g33u	None	N9	FALSE	NotOEST	0	None	No	General Leaf	0	0	0	0	0	0	0	0.144286	GO:0003964,GO:0003723,GO:0004519,GO:0006278
711	3505	Lg3tf003505g17u	None	Y57	FALSE	NotOEST	0	None	No	General Leaf	0	0	0.445	0	0	0	0.11	0.475	GO:0003964,GO:0003723,GO:0004519,GO:0006278
712	3505	Lg3tf003505g35u	None	Y57	FALSE	NotOEST	0	None	No	General Leaf	0.55	0	0	0.11	0.465	0	0.33	0.0866667	GO:0003964,GO:0003723,GO:0006278
713	3505	Sg3tf003505g16u	None	Y63	FALSE	NotOEST	0	None	No	General Leaf	0.54	0	0	0	0	0	0	0	GO:0003964,GO:0003723,GO:0006278
714	3505	Sg3tf003505g20u	None	Y63	FALSE	NotOEST	0	None	No	General Leaf	0	0	0	0	0	0	0	0	GO:0003964,GO:0003723,GO:0006278
715	3505	Lh3tf003505g108u	None	Y64	FALSE	NotOEST	0	None	No	General Leaf	0	0.21	0.205	0	0	0	0.225	0.0185714	None
716	3505	Lh3tf003505g10u	None	Y65	FALSE	NotOEST	0	None	No	General Leaf	0	0.1	0.295	2.08	0.335	0.185	0.415	0.261429	GO:0003964,GO:0003723,GO:0006278
717	3505	Lh3tf003505g16u	None	Y66	FALSE	NotOEST	0	None	No	General Leaf	0	0.775	0.345	1.72	0.34	0.27	0.625	0.208571	GO:0003964,GO:0003723,GO:0008270,GO:0006278
718	3505	Lh3tf003505g3u	None	Y66	FALSE	NotOEST	0	None	No	General Leaf	0.3	0	0.21	0.25	0.375	0.155	0.93	0.184286	GO:0003964,GO:0003723,GO:0006278
719	3505	Lh3tf003505g92u	None	Y62	FALSE	NotOEST	0	None	No	General Leaf	0	0	0	0	0	0	0	0	None
720	3505	Lh3tf003505g54u	None	Y61	FALSE	NotOEST	0	None	No	General Leaf	0.55	0.395	0	0	0	0	0.225	0.0428571	GO:0003964,GO:0003723,GO:0006278
721	3505	Lh3tf003505g23u	None	Y68	FALSE	NotOEST	0	None	No	General Leaf	0	0	0	0	0.17	0	0	0.245714	GO:0003964,GO:0003723,GO:0006278
722	3505	Lh3tf003505g97u	None	Y68	FALSE	NotOEST	0	None	No	General Leaf	0.58	0	0	0	0	0	0	0	None
723	3505	Lh3tf003505g58u	None	Y67	FALSE	NotOEST	0	None	No	General Leaf	0	0	0	0	0	0	0	0.0285714	GO:0003964,GO:0003723,GO:0006278
724	3505	Lg3tf003505g31u	None	N11	FALSE	NotOEST	0	None	No	General Leaf	1.34	1.67	0.665	1.85	1.6	0	1.73	2.335	GO:0003964,GO:0003723,GO:0006278
725	3505	Lh3tf003505g69u	None	Y69	FALSE	NotOEST	0	None	No	General Leaf	0	0	0	0	0	0	0	0	GO:0003964,GO:0003723,GO:0008270,GO:0006278
726	3505	Lh3tf003505g73u	None	Y69	FALSE	NotOEST	0	None	No	General Leaf	0	0	0	0	0	0	0	0.142857	GO:0003964,GO:0003723,GO:0006278
727	3505	Lh3tf003505g111u	None	Y58	FALSE	NotOEST	0	None	No	General Leaf	0	0	0	0	0	0	0	0	None
728	3505	Lh3tf003505g4u	None	N12	FALSE	NotOEST	0	None	No	General Leaf	0.34	0.1	0.19	0.105	0.245	0.31	0.135	0.988571	GO:0003964,GO:0003723,GO:0004519,GO:0006278
729	3505	Lg3tf003505g0u	None	Y73	FALSE	NotOEST	0	None	No	General Leaf	0	0.05	0	0.04	0.025	0	0.035	2.69667	GO:0003964,GO:0003723,GO:0008270,GO:0004519,GO:0006278
730	3505	Lg3tf003505g5u	None	Y74	FALSE	NotOEST	0	None	No	General Leaf	0	0.27	0	0.11	0.37	0	0.825	0.49	None
731	3505	Lg3tf003505g9u	None	Y74	FALSE	NotOEST	0	None	No	General Leaf	0.4	0.195	0.425	0.24	0.65	0	0.97	0.545	GO:0003964,GO:0003723,GO:0006278
732	3505	Lg3tf003505g21u	None	Y75	FALSE	NotOEST	0	None	No	General Leaf	0	0.56	0	0.11	0	0	0	1.27	None
733	3505	Lg3tf003505g33u	None	Y75	FALSE	NotOEST	0	None	No	General Leaf	0	0	0	0	0	0	0	0	None
734	3505	Lg3tf003505g38u	None	Y71	FALSE	NotOEST	0	None	No	General Leaf	0	0	3.535	0.4	0.115	0	0	0	None
735	3505	Lg3tf003505g34u	None	Y70	FALSE	NotOEST	0	None	No	General Leaf	0	0	0	0	0	0	0	0.251667	GO:0003964,GO:0003723,GO:0004519,GO:0006278
736	3505	Lh3tf003505g103u	None	Y76	FALSE	NotOEST	0	None	No	General Leaf	0	0	0	0	0	0	0.905	0	None
737	3505	Lh3tf003505g110u	None	Y76	FALSE	NotOEST	0	None	No	General Leaf	0	0	0	0.32	0	0	0	0.0928571	GO:0003964,GO:0003723,GO:0008270,GO:0006278,GO:0003676
738	3505	Sg3tf003505g22u	None	Y77	FALSE	NotOEST	0	None	No	General Leaf	0	0	0	0.07	2.095	0	0	0	None
739	3505	Sg3tf003505g2u	Loss	Y79	FALSE	NotOEST	0	Agg->NotOEST	No	General Leaf	0.27	0.12	0.04	0.15	0.07	0.65	0.095	0.376667	GO:0003964,GO:0003723,GO:0004519,GO:0006278
740	3505	Sg3tf003505g4u	None	Y79	TRUE	Agg	0.561841	None	No	General Leaf	0.51	8.79	0	1.05	5.235	0	0.06	0	GO:0003964,GO:0003723,GO:0004519,GO:0006278
741	3505	Sg3tf003505g7u	None	Y78	FALSE	NotOEST	0	None	No	General Leaf	0	0	0.27	0.16	0.195	0.18	0.165	0.103333	GO:0003964,GO:0003723,GO:0006278
742	3505	Lg3tf003505g45u	None	Y81	FALSE	NotOEST	0	None	No	General Leaf	0	0	0	0	0	0	0	0	None
743	3505	Lg3tf003505g58u	None	Y81	FALSE	NotOEST	0	None	No	General Leaf	0	0	0	0	0.145	0	0	0.118333	GO:0003964,GO:0003723,GO:0006278
744	3505	Lg3tf003505g49u	None	Y80	FALSE	NotOEST	0	None	No	General Leaf	0	0	0	0	0	0	0	0.0616667	None
745	3505	Sg3tf003505g0u	None	Y82	TRUE	Broad	0.47209	None	No	General Leaf	0.49	1.36	1.11	3.975	0.82	0.31	0.355	0.343333	GO:0003964,GO:0003723,GO:0008270,GO:0006278
746	3505	Sg3tf003505g3u	None	Y82	TRUE	Broad	0.2673	None	No	General Leaf	0.98	1.26	1.63	0.695	2.955	2.35	1.185	0.46	GO:0003964,GO:0003723,GO:0006278
747	3505	Lh3tf003505g84u	None	Y83	FALSE	NotOEST	0	None	No	General Leaf	0	0	0	0	0	0	0	0.0528571	None
748	3505	Lh3tf003505g48u	None	Y85	FALSE	NotOEST	0	None	No	General Leaf	0	0	0	0	0	0	0	0.04	GO:0003964,GO:0003723,GO:0006278
749	3505	Lh3tf003505g67u	None	Y85	FALSE	NotOEST	0	None	No	General Leaf	0	0	0	0	0	0	0	0.0814286	None
750	3505	Lh3tf003505g0u	Gain	N15	TRUE	Broad	0.259988	NotOEST->Broad	No	General Leaf	1.08	0.825	0.85	1.3	1.405	0.745	2.18	0.355714	GO:0003964,GO:0003723,GO:0008270,GO:0004519,GO:0006278
751	3505	Lg3tf003505g26s	None	Y86	FALSE	NotOEST	0	None	No	General Leaf	0.33	0.25	0.285	0.95	0.09	0	0.11	0.51	None
752	3505	Lg3tf003505g46u	None	Y86	FALSE	NotOEST	0	None	No	General Leaf	0	0	0	0	0	0	0	0	None
753	3505	Lh3tf003505g83u	None	N16	FALSE	NotOEST	0	None	No	General Leaf	0	0	0	0.71	0	0	0	0	None
754	3505	Lg3tf003505g2u	None	N16	FALSE	NotOEST	0	None	No	General Leaf	0	0	0	0	0	0	0	0.913333	GO:0003964,GO:0003723,GO:0006278
755	3505	Lh3tf003505g34u	None	N17	FALSE	NotOEST	0	None	No	General Leaf	0	0	0	0	0	0	0	0	GO:0003964,GO:0005634,GO:0003677,GO:0003723,GO:0006334,GO:0006278,GO:0000786
756	3505	Lg3tf003505g48u	None	N17	FALSE	NotOEST	0	None	No	General Leaf	0	0	0	0	0	0	0	0.0716667	None
757	3505	Lh3tf003505g70u	None	Y88	FALSE	NotOEST	0	None	No	General Leaf	0	0	0	0	0	0	0	0	GO:0003964,GO:0003723,GO:0006278
758	3505	Lh3tf003505g31u	None	N18	FALSE	NotOEST	0	None	No	General Leaf	0	0	0	0	0	0	0	0.118571	GO:0003964,GO:0005634,GO:0003677,GO:0003723,GO:0006334,GO:0008270,GO:0006278,GO:0000786
759	3505	Lg3tf003505g16u	None	N18	FALSE	NotOEST	0	None	No	General Leaf	0	0	0	0	0	0	0	0.586667	GO:0003964,GO:0003723,GO:0008270,GO:0004519,GO:0006278
760	3505	Sg3tf003505g12u	None	N19	FALSE	NotOEST	0	None	No	General Leaf	0	0	0.89	0	0.22	0	0	0.075	GO:0003964,GO:0003723,GO:0006511,GO:0004221,GO:0006278
761	3505	Lh3tf003505g100u	None	Y92	FALSE	NotOEST	0	None	No	General Leaf	0	0	0	0	0.355	0	0	0	GO:0003964,GO:0003723,GO:0006278
762	3505	Lh3tf003505g68u	None	Y93	FALSE	NotOEST	0	None	No	General Leaf	0	0	0	0	0	0	0	0.122857	GO:0003964,GO:0003723,GO:0004519,GO:0006278
763	3505	Lh3tf003505g75u	None	Y93	FALSE	NotOEST	0	None	No	General Leaf	0	0	0	0	0	0	0	0	GO:0003964,GO:0003723,GO:0006278
764	3505	Lg3tf003505g54u	None	N20	FALSE	NotOEST	0	None	No	General Leaf	0	0	0	0	0	0	0	2.28667	GO:0003964,GO:0005634,GO:0003677,GO:0003723,GO:0006334,GO:0006278,GO:0000786
765	3505	Sg3tf003505g28u	None	N21	FALSE	NotOEST	0	None	No	General Leaf	0	0	0	0	0	0	0	0	GO:0003964,GO:0003723,GO:0006278
766	3505	Lh3tf003505g65u	None	Y97	FALSE	NotOEST	0	None	No	General Leaf	0	0	0.305	0	0	0	0	0.104286	None
767	3505	Lh3tf003505g77u	None	Y97	FALSE	NotOEST	0	None	No	General Leaf	0	0	0	0	0	0	0	0.0471429	GO:0003964,GO:0003723,GO:0006278
768	3505	Lg3tf003505g23u	None	N22	FALSE	NotOEST	0	None	No	General Leaf	0	0	0.205	0.2	0.46	0	0	0.315	GO:0003964,GO:0003723,GO:0006278
769	3505	Lh3tf003505g24u	None	N23	FALSE	NotOEST	0	None	No	General Leaf	0	0	0	0	0.175	0	0	0.205714	GO:0003964,GO:0003723,GO:0006278
770	3505	Lg3tf003505g6u	None	N23	FALSE	NotOEST	0	None	No	General Leaf	0	0	0	0	0	0	0	0.608333	GO:0003964,GO:0003723,GO:0006278
771	3505	Lg3tf003505g52u	None	Y95	FALSE	NotOEST	0	None	No	General Leaf	0	0	0.86	0	0	0	0	0	None
772	3505	Lh3tf003505g85u	None	N24	FALSE	NotOEST	0	None	No	General Leaf	0	0	0	0	0	0	0	0	GO:0003964,GO:0003723,GO:0006278
773	3505	Lg3tf003505g36u	None	N24	FALSE	NotOEST	0	None	No	General Leaf	0	0	0	0	0	0	0	0.871667	GO:0003964,GO:0003723,GO:0008270,GO:0006278
774	3505	Sg3tf003505g6u	None	N25	TRUE	Broad	0.245168	None	No	General Leaf	1.83	0.95	2.22	1.345	0.885	1.27	0.555	0.345	GO:0005634,GO:0003677,GO:0003723,GO:0006334,GO:0003964,GO:0008270,GO:0006278,GO:0004519,GO:0000786
775	3505	Lh3tf003505g39u	None	Y100	FALSE	NotOEST	0	None	No	General Leaf	0	0	0	0	0	0	0	0.101429	GO:0003964,GO:0003723,GO:0008270,GO:0004519,GO:0006278
776	3505	Lh3tf003505g59u	None	Y100	FALSE	NotOEST	0	None	No	General Leaf	0	0	0	0	0	0	0	0.138571	GO:0005634,GO:0003677,GO:0003723,GO:0006334,GO:0003964,GO:0008270,GO:0006278,GO:0004519,GO:0000786
777	3505	Lh3tf003505g61u	None	Y102	FALSE	NotOEST	0	None	No	General Leaf	0.35	0.14	0.08	1.885	0.56	0.14	0.155	0.112857	GO:0003964,GO:0003723,GO:0006278
778	3505	Lh3tf003505g86u	None	Y102	FALSE	NotOEST	0	None	No	General Leaf	0	0	0	0	0	0	0	0.0857143	GO:0003964,GO:0003723,GO:0004519,GO:0006278
779	3505	Lg3tf003505g28u	None	N26	FALSE	NotOEST	0	None	No	General Leaf	0	0	0	0	0	0	0	0	GO:0003964,GO:0003723,GO:0006278
780	3505	Lg3tf003505g27u	None	Y101	FALSE	NotOEST	0	None	No	General Leaf	1	0	0	0.6	0	0	0	0	GO:0003964,GO:0005634,GO:0003677,GO:0003723,GO:0006334,GO:0006278,GO:0000786
781	3505	Lh3tf003505g104u	None	N27	FALSE	NotOEST	0	None	No	General Leaf	0	0	0	0	0	0	0	0.114286	GO:0003964,GO:0003723,GO:0006278
782	3505	Lg3tf003505g50u	None	N27	FALSE	NotOEST	0	None	No	General Leaf	0	0	0	0	0	0	0	0.0616667	GO:0003964,GO:0003723,GO:0006278
783	3505	Lh3tf003505g32u	None	N28	FALSE	NotOEST	0	None	No	General Leaf	0	0	0.315	0	0	0	0	0.394286	GO:0003964,GO:0003723,GO:0008270,GO:0006278
784	3505	Lg3tf003505g37u	None	N28	FALSE	NotOEST	0	None	No	General Leaf	0	0	0	0	0	0	0	0	None
785	3505	Sg3tf003505g13u	None	Y104	FALSE	NotOEST	0	None	No	General Leaf	0.28	0	0	0	0	0.34	0	0.44	GO:0003964,GO:0003723,GO:0006278
786	3505	Sg3tf003505g24u	None	Y104	FALSE	NotOEST	0	None	No	General Leaf	0	0	0	0	0	0	0	0	GO:0003964,GO:0003723,GO:0006278
787	3505	Sg3tf003505g10u	None	N29	FALSE	NotOEST	0	None	No	General Leaf	0	0	0	0	0	0	0	0.135	GO:0003964,GO:0003723,GO:0006278
788	3505	Lh3tf003505g45u	None	Y106	FALSE	NotOEST	0	None	No	General Leaf	0	0	0	0	0	0	0	0.0757143	None
789	3505	Lh3tf003505g47u	None	Y106	FALSE	NotOEST	0	None	No	General Leaf	0	0	0	0	0.275	0	0.195	0	GO:0003964,GO:0003723,GO:0008270,GO:0006278
790	3505	Sg3tf003505g19u	None	N30	FALSE	NotOEST	0	None	No	General Leaf	0	0	0	0	0	0	0	0.52	None
791	3505	Lh3tf003505g114u	None	Y109	FALSE	NotOEST	0	None	No	General Leaf	0	0	0	0	0	0	0	0	None
792	3505	Lh3tf003505g90u	None	Y109	FALSE	NotOEST	0	None	No	General Leaf	0	0	0	0	0	0	0	0	GO:0003964,GO:0003723,GO:0006278
793	3505	Lh3tf003505g79u	None	Y108	FALSE	NotOEST	0	None	No	General Leaf	0	0	0	0	0	0	0	0.148571	GO:0003964,GO:0003723,GO:0006278
794	3505	Lh3tf003505g44u	None	Y111	FALSE	NotOEST	0	None	No	General Leaf	0	0	0.29	0.255	0	0.195	0.665	0.0957143	GO:0003964,GO:0003723,GO:0006278
795	3505	Lh3tf003505g46u	None	Y111	FALSE	NotOEST	0	None	No	General Leaf	0.2	0	0.09	0.15	0.125	0.36	0	0.0614286	GO:0003964,GO:0003723,GO:0006278
796	3505	Lh3tf003505g62u	None	Y110	FALSE	NotOEST	0	None	No	General Leaf	0.16	0	0.175	0.395	0.225	0.095	0.37	0.1	GO:0003964,GO:0003723,GO:0006278
797	3505	Sg3tf003505g14u	None	N31	FALSE	NotOEST	0	None	No	General Leaf	0	0	0	0.35	0	0	0	0	None
798	3505	Lh3tf003505g95u	None	N31	FALSE	NotOEST	0	None	No	General Leaf	0	0	0	0	0	0.495	0	0.131429	GO:0003964,GO:0003723,GO:0008270,GO:0006278
799	3505	Sg3tf003505g9u	None	N32	FALSE	NotOEST	0	None	No	General Leaf	0.3	0	0	0	0	0.74	0	0.0583333	GO:0003964,GO:0003723,GO:0006278
800	3505	Lh3tf003505g51u	None	N33	FALSE	NotOEST	0	None	No	General Leaf	0	0	0	0	0	0	0	0.1	GO:0003964,GO:0003723,GO:0006278
801	3505	Lg3tf003505g11u	None	N33	FALSE	NotOEST	0	None	No	General Leaf	0	0	0.19	0	0.105	0	0	0.388333	GO:0003964,GO:0003723,GO:0006278
802	3505	Lg3tf003505g18u	None	Y118	FALSE	NotOEST	0	None	No	General Leaf	0	0	0	0	0	0	0	0.0666667	GO:0003964,GO:0003723,GO:0006278
803	3505	Lh3tf003505g81u	None	Y119	FALSE	NotOEST	0	None	No	General Leaf	0	0	0	0	0	0	0	0.101429	GO:0003964,GO:0003723,GO:0004519,GO:0006278
804	3505	Lh3tf003505g88u	None	Y119	FALSE	NotOEST	0	None	No	General Leaf	0	0	0	0	0	0	0	0.0528571	GO:0003964,GO:0003723,GO:0004519,GO:0006278
805	3505	Lh3tf003505g72u	None	Y116	FALSE	NotOEST	0	None	No	General Leaf	0	0	0	0	0	0	0	0.128571	None
806	3505	Lh3tf003505g20u	None	Y115	FALSE	NotOEST	0	None	No	General Leaf	0	0	0	0.29	0	0	0	0.0328571	GO:0003964,GO:0003723,GO:0006278
807	3505	Lh3tf003505g21u	None	Y121	FALSE	NotOEST	0	None	No	General Leaf	0.5	0.315	0.38	1.055	0.76	0.355	0.62	0.288571	GO:0003964,GO:0003723,GO:0008270,GO:0004519,GO:0006278
808	3505	Lh3tf003505g29u	None	Y121	FALSE	NotOEST	0	None	No	General Leaf	0	0	0	0	0	0	0	0.06	GO:0003964,GO:0005634,GO:0003677,GO:0003723,GO:0006334,GO:0008270,GO:0006278,GO:0000786
809	3505	Lg3tf003505g40u	None	N34	FALSE	NotOEST	0	None	No	General Leaf	0	0	0	0	0	0	0	0.191667	GO:0003964,GO:0003723,GO:0006278
810	3505	Lh3tf003505g112u	None	N35	FALSE	NotOEST	0	None	No	General Leaf	0	0	0	0	0	0	0	0	GO:0003964,GO:0003723,GO:0006278
811	3505	Lg3tf003505g25u	None	N35	FALSE	NotOEST	0	None	No	General Leaf	0	0	0	0	0	0	0	0	GO:0003964,GO:0003723,GO:0008270,GO:0006278
812	3505	Sg3tf003505g1u	None	N36	FALSE	NotOEST	0	None	No	General Leaf	0.23	0.08	0.32	0.255	0	0.07	0	0.313333	GO:0005634,GO:0003677,GO:0003723,GO:0006334,GO:0003964,GO:0008270,GO:0006278,GO:0004519,GO:0000786
813	3505	Lh3tf003505g57u	None	Y129	FALSE	NotOEST	0	None	No	General Leaf	0	0.46	0	0	0	0	0	0.0271429	GO:0005634,GO:0003677,GO:0003723,GO:0006334,GO:0003964,GO:0008270,GO:0006278,GO:0004519,GO:0000786
814	3505	Lh3tf003505g64s	None	Y129	FALSE	NotOEST	0	None	No	General Leaf	0	0	0	0	0	0	0	0.255714	GO:0005634,GO:0003677,GO:0003723,GO:0006334,GO:0003964,GO:0008270,GO:0004519,GO:0006278,GO:0000786
815	3505	Lh3tf003505g60u	None	Y128	FALSE	NotOEST	0	None	No	General Leaf	0	0	0	0	0	0	0	0.0157143	GO:0005634,GO:0003677,GO:0003723,GO:0006334,GO:0003964,GO:0008270,GO:0004519,GO:0006278,GO:0000786
816	3505	Lh3tf003505g71u	None	Y127	FALSE	NotOEST	0	None	No	General Leaf	0	0	0.365	0	0	0	0	0	GO:0003964,GO:0003723,GO:0008270,GO:0006278
817	3505	Lh3tf003505g40u	None	Y130	FALSE	NotOEST	0	None	No	General Leaf	0	0	0	0	0	0	0	0.0328571	GO:0003964,GO:0005634,GO:0003677,GO:0003723,GO:0006334,GO:0008270,GO:0006278,GO:0000786
818	3505	Lh3tf003505g8u	None	Y130	FALSE	NotOEST	0	None	No	General Leaf	0	0	0	0	0	0	0	0.125714	GO:0005634,GO:0003677,GO:0003723,GO:0006334,GO:0003964,GO:0008270,GO:0006278,GO:0000786
819	3505	Lg3tf003505g22u	None	N37	FALSE	NotOEST	0	None	No	General Leaf	0	0	0	0	0	0	0	0	GO:0005634,GO:0003677,GO:0003723,GO:0006334,GO:0003964,GO:0008270,GO:0006278,GO:0004519,GO:0000786
820	3505	Lh3tf003505g13u	None	N38	FALSE	NotOEST	0	None	No	General Leaf	0	0.155	0.445	0	0	0	0.18	0.215714	GO:0005634,GO:0003677,GO:0003723,GO:0006334,GO:0003964,GO:0008270,GO:0004519,GO:0006278,GO:0000786
821	3505	Lg3tf003505g30u	None	Y131	FALSE	NotOEST	0	None	No	General Leaf	0	0	0	0	0	0	0	0	GO:0003964,GO:0003723,GO:0008270,GO:0006278
822	3505	Lg3tf003505g53u	None	Y131	FALSE	NotOEST	0	None	No	General Leaf	0	0	0	0	0	0	0	0	GO:0003964,GO:0003723,GO:0006278
823	3505	Lh3tf003505g49u	None	N39	FALSE	NotOEST	0	None	No	General Leaf	0	0	0	0	0	0	0	0	GO:0003964,GO:0003723,GO:0006278
824	3505	Lg3tf003505g42u	None	N39	FALSE	NotOEST	0	None	No	General Leaf	0	0	0	0	0	0	0	0	GO:0003964,GO:0003723,GO:0006278
825	3505	Lh3tf003505g107u	None	Y133	FALSE	NotOEST	0	None	No	General Leaf	0	0	0	0	0	0	0.455	0	GO:0003964,GO:0005634,GO:0003677,GO:0003723,GO:0006334,GO:0006278,GO:0000786
826	3505	Lh3tf003505g87u	None	Y133	FALSE	NotOEST	0	None	No	General Leaf	0	0	0	0	0	0	0	0	GO:0003964,GO:0005634,GO:0003677,GO:0003723,GO:0006334,GO:0006278,GO:0000786
827	3505	Lh3tf003505g25u	None	Y134	FALSE	NotOEST	0	None	No	General Leaf	0	0	0	0	0	0	0	0.117143	GO:0005634,GO:0003677,GO:0003723,GO:0006334,GO:0003964,GO:0008270,GO:0004519,GO:0006278,GO:0000786
828	3505	Lh3tf003505g41u	None	Y135	FALSE	NotOEST	0	None	No	General Leaf	0	0.31	0	0	0	0	0	0.0671429	GO:0003964,GO:0005634,GO:0003677,GO:0003723,GO:0006334,GO:0006278,GO:0000786
829	3505	Lh3tf003505g63u	None	Y135	FALSE	NotOEST	0	None	No	General Leaf	0	0	0	0	0	0	0	0	GO:0003964,GO:0005634,GO:0003677,GO:0003723,GO:0006334,GO:0006278,GO:0000786
830	3505	Lh3tf003505g55u	None	N40	FALSE	NotOEST	0	None	No	General Leaf	0	0	0	0	0	0	0	0.502857	GO:0005634,GO:0003677,GO:0003723,GO:0006334,GO:0003964,GO:0008270,GO:0006278,GO:0004519,GO:0000786
831	3505	Lg3tf003505g51u	None	N40	FALSE	NotOEST	0	None	No	General Leaf	0	0	0	0	0	0	0	0.111667	GO:0003964,GO:0003723,GO:0006278
832	3505	Y1	Root	Root	FALSE	NotOEST	0	None	No	Internal	0.11564	0.0968233	0.168422	0.238691	0.115945	0.106588	0.0831755	0.356331	None
833	3505	Y2	None	Y1	FALSE	NotOEST	0	None	No	Internal	0.168069	0.13506	0.228064	0.321177	0.167537	0.155569	0.109838	0.475494	None
834	3505	Y3	None	Y2	FALSE	NotOEST	0	None	No	Internal	0.168069	0.13506	0.228064	0.321177	0.167537	0.155569	0.109839	0.475495	None
835	3505	Y4	None	Y3	FALSE	NotOEST	0	None	No	Internal	0.147478	0.16218	0.206646	0.427832	0.216733	0.164164	0.132501	0.391788	None
836	3505	Y5	None	Y4	FALSE	NotOEST	0	None	No	Internal	0.0726597	0.0662763	0.113068	0.274341	0.0885697	0.127907	0.0541477	0.271036	None
837	3505	Y6	None	Y5	FALSE	NotOEST	0	None	No	Internal	0.0559391	0.0259789	0.107741	0.107536	0.0347174	0.184906	0.0212248	0.141422	None
838	3505	Y7	None	Y6	FALSE	NotOEST	0	None	No	Internal	0.0600053	0.0210546	0.121201	0.0871525	0.0281368	0.156921	0.0172016	0.133412	None
839	3505	Y8	None	Y7	FALSE	NotOEST	0	None	No	Internal	0.1229	0.00506592	0.27968	0.0209696	0.00676994	0.0899788	0.00413885	0.171072	None
840	3505	Y9	None	Y8	FALSE	NotOEST	0	None	No	Internal	0.0254716	0.00104994	0.0579651	0.00434606	0.00140311	0.0186486	0.0008578	0.0557399	None
841	3505	Y10	None	Y9	FALSE	NotOEST	0	None	No	Internal	0.0128149	0.000528228	0.0291625	0.00218652	0.000705908	0.00938218	0.000431562	0.0513885	None
842	3505	N1	None	Y10	FALSE	NotOEST	0	None	No	Internal	0.000930575	3.83582e-05	0.00211769	0.000158778	5.12608e-05	0.000681304	3.13387e-05	0.0310446	None
843	3505	Y11	None	Y8	FALSE	NotOEST	0	None	No	Internal	0.1229	0.00506591	0.27968	0.0209696	0.00676993	0.0899788	0.00413885	0.171072	None
844	3505	Y12	None	Y11	FALSE	NotOEST	0	None	No	Internal	0.00522152	0.00021523	0.0298043	0.000890913	0.000287627	0.00382284	0.000175843	0.57848	None
845	3505	Y13	None	Y12	FALSE	NotOEST	0	None	No	Internal	0.00127238	5.24473e-05	0.0467165	0.000217097	7.0089e-05	0.000931549	4.28494e-05	0.195537	None
846	3505	N2	None	Y13	FALSE	NotOEST	0	None	No	Internal	0.00085519	3.52508e-05	0.0651405	0.000145915	4.71081e-05	0.000626111	2.87999e-05	0.145747	None
847	3505	Y14	None	N2	FALSE	NotOEST	0	None	No	Internal	0.000118589	4.88823e-06	0.156499	2.02341e-05	6.53248e-06	8.68229e-05	3.99368e-06	0.0828074	None
848	3505	Y15	None	Y5	FALSE	NotOEST	0	None	No	Internal	0.011485	0.010476	0.0178723	0.307682	0.0139999	0.0202177	0.00855891	0.295332	None
849	3505	N3	None	Y15	FALSE	NotOEST	0	None	No	Internal	0.011485	0.010476	0.0178722	0.307681	0.0139998	0.0202177	0.00855889	0.295332	None
850	3505	Y16	None	N3	FALSE	NotOEST	0	None	No	Internal	0.0015245	0.00139057	0.00237234	0.0408411	0.00185832	0.00268367	0.00113609	0.142533	None
851	3505	N4	None	Y15	FALSE	NotOEST	0	None	No	Internal	0.00377453	0.00344293	0.0058737	0.647134	0.00460103	0.00664453	0.00281287	0.486771	None
852	3505	Y17	None	N4	FALSE	NotOEST	0	None	No	Internal	0.00239086	0.00218082	0.00372051	0.57456	0.00291438	0.00420877	0.00178173	0.333899	None
853	3505	Y18	None	Y4	FALSE	NotOEST	0	None	No	Internal	0.145166	0.202406	0.207253	0.543259	0.280943	0.178035	0.165773	0.34732	None
854	3505	Y19	None	Y18	FALSE	NotOEST	0	None	No	Internal	0.145166	0.202406	0.207253	0.54326	0.280944	0.178035	0.165774	0.34732	None
855	3505	Y20	None	Y19	FALSE	NotOEST	0	None	No	Internal	0.208926	0.302862	0.299322	0.645891	0.422606	0.260674	0.248136	0.324454	None
856	3505	Y21	None	Y20	FALSE	NotOEST	0	None	No	Internal	0.150827	0.309121	0.184629	0.320452	0.407431	0.136576	0.172835	0.305644	None
857	3505	Y22	None	Y21	FALSE	NotOEST	0	None	No	Internal	0.148	0.266793	0.175777	0.284268	0.349256	0.120303	0.170171	0.319495	None
858	3505	Y23	None	Y22	FALSE	NotOEST	0	None	No	Internal	0.15309	0.168825	0.16601	0.190467	0.213051	0.0842238	0.139476	0.383525	None
859	3505	Y24	None	Y23	FALSE	NotOEST	0	None	No	Internal	0.15309	0.168825	0.16601	0.190467	0.213051	0.0842236	0.139476	0.383524	None
860	3505	Y25	None	Y24	FALSE	NotOEST	0	None	No	Internal	0.149947	0.145827	0.1563	0.175788	0.178112	0.0790067	0.123884	0.334288	None
861	3505	Y26	None	Y25	FALSE	NotOEST	0	None	No	Internal	0.161654	0.146091	0.1526	0.19458	0.150815	0.0908	0.11969	0.282195	None
862	3505	N5	None	Y26	FALSE	NotOEST	0	None	No	Internal	0.0885747	0.0547691	0.122337	0.144804	0.103925	0.131793	0.136835	0.216205	None
863	3505	Y27	None	N5	FALSE	NotOEST	0	None	No	Internal	0.0621279	0.0388454	0.0627648	0.214255	0.110888	0.403401	0.0410032	0.259255	None
864	3505	Y28	None	Y27	FALSE	NotOEST	0	None	No	Internal	0.0780465	0.0489471	0.0708647	0.12117	0.0895221	0.362719	0.0324672	0.329386	None
865	3505	Y29	None	Y28	FALSE	NotOEST	0	None	No	Internal	0.2	0.155	0.205	0.0325002	0.165	0.804999	0.0575	0.624999	None
866	3505	Y30	None	N5	FALSE	NotOEST	0	None	No	Internal	0.0500002	3.83429e-07	0.125	0.0850003	0.0700001	0.0550005	0.184999	0.155715	None
867	3505	Y31	None	Y26	FALSE	NotOEST	0	None	No	Internal	0.246401	0.234317	0.177177	0.265617	0.162358	0.0658551	0.0980271	0.281607	None
868	3505	Y32	None	Y31	FALSE	NotOEST	0	None	No	Internal	0.313616	0.302332	0.210517	0.314414	0.179032	0.0462857	0.0917195	0.288314	None
869	3505	Y33	None	Y32	FALSE	NotOEST	0	None	No	Internal	0.454988	0.473844	0.297152	0.234069	0.212738	0.0246691	0.100733	0.359014	None
870	3505	Y34	None	Y33	FALSE	NotOEST	0	None	No	Internal	0.656142	0.699395	0.409381	0.178339	0.23923	0.0162075	0.106867	0.360198	None
871	3505	N6	None	Y34	FALSE	NotOEST	0	None	No	Internal	0.231263	0.268716	0.302151	0.0648181	0.346986	0.0126665	0.120471	0.336607	None
872	3505	Y35	None	N6	FALSE	NotOEST	0	None	No	Internal	0.0357732	0.166724	0.333529	0.0210791	0.0478444	0.0411507	0.064692	0.224149	None
873	3505	Y36	None	Y35	FALSE	NotOEST	0	None	No	Internal	0.0160937	0.459629	0.499003	0.043449	0.00360959	0.138952	0.170641	0.261092	None
874	3505	Y37	None	Y36	FALSE	NotOEST	0	None	No	Internal	0.0199999	0.667495	0.707495	0.0624996	8.42987e-08	0.0925011	0.247498	0.256429	None
875	3505	Y38	None	Y34	FALSE	NotOEST	0	None	No	Internal	0.832971	0.889436	0.484658	0.170994	0.233032	0.0126257	0.107477	0.365038	None
876	3505	N7	None	Y38	FALSE	NotOEST	0	None	No	Internal	0.967855	1.79743	0.897632	0.102726	0.139995	0.00758492	0.0696042	0.227021	None
877	3505	Y39	None	N7	FALSE	NotOEST	0	None	No	Internal	3.57004e-06	0.599996	6.73675e-06	8.76662e-06	3.64763e-06	2.18262e-08	2.48975e-06	2.39573e-06	None
878	3505	Y40	None	Y39	FALSE	NotOEST	0	None	No	Internal	0.0390445	0.215262	0.206608	0.42135	0.161396	4.33907e-09	0.113878	0.0866706	None
879	3505	Y41	None	Y40	FALSE	NotOEST	0	None	No	Internal	0.0390459	0.215258	0.206616	0.421365	0.161394	4.33879e-09	0.113882	0.0866737	None
880	3505	Y42	None	Y38	FALSE	NotOEST	0	None	No	Internal	1.66553	0.28288	0.139502	0.25971	0.377611	0.000304519	0.185776	0.666646	None
881	3505	Y43	None	Y42	FALSE	NotOEST	0	None	No	Internal	1.66561	0.282843	0.139492	0.259709	0.377599	0.00030448	0.185769	0.666599	None
882	3505	Y44	None	Y42	FALSE	NotOEST	0	None	No	Internal	0.270042	0.974869	0.31499	0.289977	0.634924	1.50402e-08	0.33998	1.64152	None
883	3505	Y45	None	Y33	FALSE	NotOEST	0	None	No	Internal	4.19008e-06	1.5421e-06	0.0650009	0.245001	0.195	8.02846e-08	0.0999999	0.551666	None
884	3505	Y46	None	Y31	FALSE	NotOEST	0	None	No	Internal	0.199096	0.187451	0.146635	0.235132	0.146779	0.0795178	0.0969075	0.273221	None
885	3505	Y47	None	Y46	FALSE	NotOEST	0	None	No	Internal	0.199287	0.217362	0.227312	0.243161	0.234715	0.221443	0.163064	0.266185	None
886	3505	Y48	None	Y47	FALSE	NotOEST	0	None	No	Internal	0.274	0.256	0.282	0.404	0.282	0.241	0.329999	0.440571	None
887	3505	Y49	None	Y48	FALSE	NotOEST	0	None	No	Internal	0.178	0.117	0.0939999	0.188	0.094	0.122	0.165	0.301143	None
888	3505	Y50	None	Y46	FALSE	NotOEST	0	None	No	Internal	0.199095	0.187451	0.146634	0.235132	0.146778	0.0795174	0.0969072	0.273221	None
889	3505	Y51	None	Y50	FALSE	NotOEST	0	None	No	Internal	0.179897	0.168129	0.102645	0.207929	0.128197	0.0479576	0.0871694	0.299771	None
890	3505	Y52	None	Y51	FALSE	NotOEST	0	None	No	Internal	0.0999998	0.159999	0.0450001	0.204999	0.065	2.82534e-07	0.0949993	0.34714	None
891	3505	Y53	None	Y50	FALSE	NotOEST	0	None	No	Internal	0.101305	0.0575066	0.0753363	0.202351	0.0469048	0.044208	0.0437977	0.184672	None
892	3505	N8	None	Y53	FALSE	NotOEST	0	None	No	Internal	0.0628724	0.0303977	0.0963934	0.247087	0.0282898	0.0233682	0.0493725	0.191803	None
893	3505	Y54	None	N8	FALSE	NotOEST	0	None	No	Internal	0.0518966	0.0203088	0.0705829	0.313744	0.0226098	0.0156124	0.0608053	0.22807	None
894	3505	Y55	None	Y25	FALSE	NotOEST	0	None	No	Internal	0.0971234	0.0284236	0.118744	0.042161	0.0870409	0.0153995	0.0580646	0.248885	None
895	3505	Y56	None	Y55	FALSE	NotOEST	0	None	No	Internal	0.0921137	0.0197635	0.112958	0.0342317	0.0813041	0.0107076	0.061488	0.239988	None
896	3505	N9	None	Y56	FALSE	NotOEST	0	None	No	Internal	0.128976	0.00961797	0.143122	0.0334886	0.11071	0.00521086	0.102202	0.247556	None
897	3505	Y57	None	N9	FALSE	NotOEST	0	None	No	Internal	0.181104	0.00508896	0.193958	0.0402916	0.153998	0.00275712	0.151019	0.274969	None
898	3505	Y58	None	Y24	FALSE	NotOEST	0	None	No	Internal	0.191947	0.170112	0.0890095	0.176475	0.153259	0.0286848	0.157435	0.256256	None
899	3505	Y59	None	Y58	FALSE	NotOEST	0	None	No	Internal	0.202033	0.173438	0.0776008	0.177332	0.145937	0.0198069	0.163352	0.239394	None
900	3505	Y60	None	Y59	FALSE	NotOEST	0	None	No	Internal	0.227783	0.193079	0.0804261	0.196237	0.157785	0.0177698	0.183138	0.252997	None
901	3505	Y61	None	Y60	FALSE	NotOEST	0	None	No	Internal	0.274869	0.1912	0.0582187	0.171042	0.100609	0.018031	0.169247	0.155775	None
902	3505	Y62	None	Y61	FALSE	NotOEST	0	None	No	Internal	0.238401	0.135245	0.0562946	0.196924	0.082482	0.0230563	0.143406	0.109406	None
903	3505	N10	None	Y62	FALSE	NotOEST	0	None	No	Internal	0.262579	0.1188	0.0677228	0.264791	0.0861349	0.0327085	0.154611	0.095159	None
904	3505	Y63	None	N10	FALSE	NotOEST	0	None	No	Internal	0.406283	0.0287364	0.0163814	0.0640499	0.020835	0.00791181	0.0373986	0.0230179	None
905	3505	Y64	None	N10	FALSE	NotOEST	0	None	No	Internal	0.108756	0.20894	0.220055	0.972901	0.227074	0.126336	0.430151	0.162145	None
906	3505	Y65	None	Y64	FALSE	NotOEST	0	None	No	Internal	0.0799039	0.240826	0.277968	1.45792	0.3316	0.189915	0.57743	0.220345	None
907	3505	Y66	None	Y65	FALSE	NotOEST	0	None	No	Internal	0.149999	0.387498	0.2775	0.985008	0.3575	0.2125	0.777497	0.196429	None
908	3505	N11	None	Y60	FALSE	NotOEST	0	None	No	Internal	0.274262	0.252397	0.102812	0.268102	0.228958	0.011576	0.25047	0.354654	None
909	3505	Y67	None	N11	FALSE	NotOEST	0	None	No	Internal	0.158665	0.0949008	0.0386572	0.100806	0.0972075	0.00435254	0.0941761	0.162645	None
910	3505	Y68	None	Y67	FALSE	NotOEST	0	None	No	Internal	0.268314	0.0389412	0.0158625	0.0413642	0.0805696	0.001786	0.0386439	0.12554	None
911	3505	Y69	None	Y59	FALSE	NotOEST	0	None	No	Internal	0.0490008	0.0420655	0.0188212	0.0430098	0.0353955	0.00480393	0.0396191	0.084106	None
912	3505	Y70	None	Y23	FALSE	NotOEST	0	None	No	Internal	0.141077	0.111733	0.211449	0.134104	0.170538	0.0887587	0.123446	0.574446	None
913	3505	N12	None	Y70	FALSE	NotOEST	0	None	No	Internal	0.195386	0.099455	0.366579	0.133497	0.20366	0.136981	0.164554	0.952523	None
914	3505	Y71	None	N12	FALSE	NotOEST	0	None	No	Internal	0.125881	0.0825696	0.74634	0.160636	0.207224	0.0315124	0.248282	1.42065	None
915	3505	Y72	None	Y71	FALSE	NotOEST	0	None	No	Internal	0.133331	0.0983352	0.141677	0.106667	0.233331	6.41533e-07	0.346662	1.97942	None
916	3505	Y73	None	Y72	FALSE	NotOEST	0	None	No	Internal	0.133332	0.0983344	0.14167	0.106667	0.233332	2.56613e-07	0.346665	1.97943	None
917	3505	Y74	None	Y73	FALSE	NotOEST	0	None	No	Internal	0.266664	0.146668	0.283334	0.173333	0.441666	1.28306e-07	0.658334	1.26221	None
918	3505	Y75	None	Y72	FALSE	NotOEST	0	None	No	Internal	0.0485933	0.230394	0.0516349	0.0770917	0.0850387	2.3381e-07	0.126343	1.16263	None
919	3505	Y76	None	Y22	FALSE	NotOEST	0	None	No	Internal	0.0761143	0.137208	0.0903994	0.228134	0.179617	0.06187	0.295354	0.188088	None
920	3505	N13	None	Y21	FALSE	NotOEST	0	None	No	Internal	0.087802	0.8135	0.0983977	0.204955	1.06136	0.12142	0.0794867	0.112903	None
921	3505	Y77	None	N13	FALSE	NotOEST	0	None	No	Internal	0.0947988	0.992545	0.104601	0.224607	1.29097	0.138652	0.0820119	0.100434	None
922	3505	Y78	None	Y77	FALSE	NotOEST	0	None	No	Internal	0.156	1.78199	0.17	0.335999	1.178	0.237999	0.13	0.137333	None
923	3505	Y79	Gain	Y78	TRUE	Agg	0.508416	NotOEST->Agg	No	Internal	0.312	3.564	0.0699999	0.512	2.161	0.296	0.0949999	0.171333	None
924	3505	Y80	None	N13	FALSE	NotOEST	0	None	No	Internal	0.0229191	0.212349	0.0256849	0.0534998	0.293959	0.0316944	0.0207485	0.0759103	None
925	3505	Y81	None	Y80	FALSE	NotOEST	0	None	No	Internal	0.00661932	0.061329	0.00741811	0.0154514	0.142252	0.00915372	0.00599243	0.0687289	None
926	3505	N14	None	Y20	FALSE	NotOEST	0	None	No	Internal	0.23765	0.341865	0.342767	0.706952	0.479142	0.301022	0.285255	0.316687	None
927	3505	Y82	Gain	N14	TRUE	Broad	0.239795	NotOEST->Broad	No	Internal	0.734999	1.31	1.37	2.335	1.8875	1.33	0.769999	0.401667	None
928	3505	Y83	None	N14	FALSE	NotOEST	0	None	No	Internal	0.237987	0.271895	0.277137	0.57038	0.376513	0.222036	0.32369	0.263809	None
929	3505	Y84	None	Y83	FALSE	NotOEST	0	None	No	Internal	0.309879	0.295382	0.305818	0.628161	0.404255	0.223004	0.453131	0.283206	None
930	3505	Y85	None	Y84	FALSE	NotOEST	0	None	No	Internal	6.4093e-07	6.10944e-07	6.32531e-07	1.29924e-06	8.3613e-07	4.61243e-07	9.37222e-07	0.081425	None
931	3505	N15	None	Y84	FALSE	NotOEST	0	None	No	Internal	0.469164	0.39063	0.409915	0.840559	0.529081	0.273853	0.716594	0.352484	None
932	3505	Y86	None	N15	FALSE	NotOEST	0	None	No	Internal	0.329998	0.249998	0.284998	0.949991	0.0900009	1.10065e-06	0.110001	0.509995	None
933	3505	N16	None	Y19	FALSE	NotOEST	0	None	No	Internal	0.145165	0.202405	0.207251	0.543259	0.280942	0.178034	0.165773	0.347321	None
934	3505	Y87	None	Y18	FALSE	NotOEST	0	None	No	Internal	0.102553	0.14299	0.146414	0.383786	0.198472	0.125773	0.117111	0.301342	None
935	3505	N17	None	Y87	FALSE	NotOEST	0	None	No	Internal	3.12555e-08	4.35798e-08	4.46234e-08	1.16969e-07	6.04897e-08	3.83326e-08	3.56926e-08	1.23594e-07	None
936	3505	Y88	None	Y87	FALSE	NotOEST	0	None	No	Internal	0.0369895	0.0515745	0.0528095	0.138427	0.0715864	0.0453646	0.0422403	0.323316	None
937	3505	N18	None	Y88	FALSE	NotOEST	0	None	No	Internal	0.0170049	0.02371	0.0242778	0.063638	0.03291	0.0208552	0.0194189	0.41258	None
938	3505	Y89	None	Y3	FALSE	NotOEST	0	None	No	Internal	0.222512	0.144343	0.300135	0.291075	0.162463	0.176942	0.104177	0.64531	None
939	3505	Y90	None	Y89	FALSE	NotOEST	0	None	No	Internal	0.222512	0.144344	0.300135	0.291075	0.162463	0.176942	0.104177	0.645311	None
940	3505	Y91	None	Y90	FALSE	NotOEST	0	None	No	Internal	0.0580262	0.0376415	0.115484	0.0765545	0.0467768	0.0461426	0.027167	1.57729	None
941	3505	N19	None	Y91	FALSE	NotOEST	0	None	No	Internal	0.00206702	0.00134087	0.00675824	0.00272703	0.00457029	0.0016437	0.000967748	2.22979	None
942	3505	N20	None	N19	FALSE	NotOEST	0	None	No	Internal	0.00206686	0.00134077	0.00675771	0.00272682	0.00457012	0.00164357	0.000967673	2.2298	None
943	3505	Y92	None	N20	FALSE	NotOEST	0	None	No	Internal	0.00097752	0.000634117	0.00319606	0.00128965	0.108472	0.000777326	0.000457661	1.07717	None
944	3505	Y93	None	Y92	FALSE	NotOEST	0	None	No	Internal	0.000389149	0.000252441	0.00127235	0.000513408	0.0431825	0.000309452	0.000182194	0.48855	None
945	3505	Y94	None	Y91	FALSE	NotOEST	0	None	No	Internal	0.0195345	0.012672	0.212108	0.0289318	0.0283842	0.0155339	0.00914576	0.773596	None
946	3505	Y95	None	Y94	FALSE	NotOEST	0	None	No	Internal	0.0117842	0.00764439	0.344254	0.0213985	0.0329015	0.00937082	0.00551719	0.496527	None
947	3505	Y96	None	Y95	FALSE	NotOEST	0	None	No	Internal	0.00198568	0.00128811	0.10279	0.0247789	0.0902212	0.00157901	0.000929666	0.243882	None
948	3505	N21	None	Y96	FALSE	NotOEST	0	None	No	Internal	0.00173308	0.00112425	0.100996	0.0269604	0.0910117	0.00137815	0.000811404	0.224034	None
949	3505	N22	None	N21	FALSE	NotOEST	0	None	No	Internal	0.000287371	0.000186417	0.167483	0.0757389	0.179009	0.000228518	0.000134543	0.186478	None
950	3505	Y97	None	N22	FALSE	NotOEST	0	None	No	Internal	0.000139627	9.05758e-05	0.164961	0.0367998	0.0869761	0.000111032	6.53713e-05	0.130502	None
951	3505	N23	None	Y96	FALSE	NotOEST	0	None	No	Internal	0.00184035	0.00119383	0.0952675	0.0229654	0.0916828	0.00146345	0.000861627	0.252001	None
952	3505	N24	None	Y94	FALSE	NotOEST	0	None	No	Internal	0.0156046	0.0101227	0.169437	0.0231114	0.022674	0.0124088	0.00730586	0.745269	None
953	3505	Y98	None	Y90	FALSE	NotOEST	0	None	No	Internal	0.577001	0.305346	0.695823	0.485862	0.298682	0.400775	0.187637	0.407326	None
954	3505	N25	Gain	Y98	TRUE	Broad	0.241498	NotOEST->Broad	No	Internal	1.5071	0.760771	1.77347	1.12561	0.714752	1.01584	0.446093	0.312619	None
955	3505	Y99	Loss	N25	FALSE	NotOEST	0	Broad->NotOEST	No	Internal	0.881169	0.363374	0.83674	0.703014	0.359375	0.483235	0.216131	0.185713	None
956	3505	Y100	None	Y99	FALSE	NotOEST	0	None	No	Internal	0.487882	0.201191	0.463283	0.389242	0.198977	0.267556	0.119666	0.157192	None
957	3505	Y101	None	Y99	FALSE	NotOEST	0	None	No	Internal	0.744652	0.119616	0.246306	0.697439	0.16897	0.153522	0.0797687	0.0660991	None
958	3505	N26	None	Y101	FALSE	NotOEST	0	None	No	Internal	0.306095	0.0777783	0.0890318	0.818445	0.233568	0.0862734	0.0729165	0.0551018	None
959	3505	Y102	None	N26	FALSE	NotOEST	0	None	No	Internal	0.349983	0.139993	0.0799962	1.8849	0.559972	0.139993	0.154992	0.112856	None
960	3505	N27	None	Y98	FALSE	NotOEST	0	None	No	Internal	0.545134	0.288481	0.657393	0.459028	0.282186	0.378641	0.177274	0.39034	None
961	3505	N28	None	Y89	FALSE	NotOEST	0	None	No	Internal	0.0773613	0.0501843	0.206443	0.101199	0.056484	0.0615179	0.0362195	0.352149	None
962	3505	Y103	None	Y2	FALSE	NotOEST	0	None	No	Internal	0.104565	0.0137779	0.0605125	0.0955258	0.0487832	0.121121	0.0932409	0.242971	None
963	3505	Y104	None	Y103	FALSE	NotOEST	0	None	No	Internal	0.190573	0.000869839	0.00382034	0.00603085	0.00307984	0.231041	0.0058866	0.304438	None
964	3505	Y105	None	Y103	FALSE	NotOEST	0	None	No	Internal	0.0580282	0.00416205	0.0646131	0.106929	0.0541601	0.0675744	0.130215	0.185966	None
965	3505	N29	None	Y105	FALSE	NotOEST	0	None	No	Internal	0.0261665	0.00187678	0.0291358	0.0482172	0.0346411	0.0304711	0.0659636	0.141916	None
966	3505	Y106	None	N29	FALSE	NotOEST	0	None	No	Internal	0.00608377	0.000436356	0.00677414	0.0112106	0.0431395	0.00708461	0.0402154	0.0814464	None
967	3505	N30	None	Y105	FALSE	NotOEST	0	None	No	Internal	0.0580282	0.00416203	0.0646133	0.106929	0.0541602	0.0675744	0.130215	0.185966	None
968	3505	Y107	None	N30	FALSE	NotOEST	0	None	No	Internal	0.0619498	0.00245294	0.086708	0.144958	0.0691542	0.0723458	0.180909	0.152569	None
969	3505	Y108	None	Y107	FALSE	NotOEST	0	None	No	Internal	0.0238002	0.000942383	0.033312	0.0556907	0.026568	0.0277942	0.0695024	0.129642	None
970	3505	Y109	None	Y108	FALSE	NotOEST	0	None	No	Internal	0.00686666	0.000271889	0.00961092	0.0160675	0.00766521	0.00801898	0.0200523	0.0374033	None
971	3505	Y110	None	Y107	FALSE	NotOEST	0	None	No	Internal	0.0763313	0.00180346	0.117694	0.197473	0.0921491	0.089266	0.248562	0.137836	None
972	3505	Y111	None	Y110	FALSE	NotOEST	0	None	No	Internal	0.0292902	1.89039e-05	0.259704	0.23944	0.0187722	0.217396	0.565905	0.0912718	None
973	3505	Y112	None	Y1	FALSE	NotOEST	0	None	No	Internal	0.0631601	0.0585493	0.108721	0.156127	0.0643033	0.0575591	0.0564867	0.237053	None
974	3505	Y113	None	Y112	FALSE	NotOEST	0	None	No	Internal	0.0489006	0.0446591	0.082014	0.144087	0.0508993	0.0441275	0.0444986	0.189635	None
975	3505	Y114	None	Y113	FALSE	NotOEST	0	None	No	Internal	0.0308068	0.0281024	0.0516144	0.190182	0.0320324	0.0278552	0.0280014	0.131081	None
976	3505	N31	None	Y114	FALSE	NotOEST	0	None	No	Internal	1.04555e-08	9.53768e-09	1.75174e-08	0.35	1.08715e-08	2.31691e-07	9.5034e-09	1.03494e-07	None
977	3505	Y115	None	Y114	FALSE	NotOEST	0	None	No	Internal	0.0047957	0.00423758	0.00780797	0.197453	0.004844	0.0045711	0.00422235	0.069672	None
978	3505	Y116	None	Y115	FALSE	NotOEST	0	None	No	Internal	0.00274539	0.00218514	0.00407154	0.101818	0.00252288	0.00302917	0.00217729	0.0917221	None
979	3505	Y117	None	Y116	FALSE	NotOEST	0	None	No	Internal	0.00120786	6.9153e-05	0.000315248	0.00322222	0.00018285	0.00286093	6.89044e-05	0.100755	None
980	3505	Y118	None	Y117	FALSE	NotOEST	0	None	No	Internal	0.0537104	6.12318e-06	0.00894113	0.000285313	0.00494192	0.132475	6.10117e-06	0.0838409	None
981	3505	N32	None	Y118	FALSE	NotOEST	0	None	No	Internal	0.145139	2.78236e-06	0.0241384	0.000129646	0.01334	0.358005	2.77235e-06	0.106354	None
982	3505	N33	None	N32	FALSE	NotOEST	0	None	No	Internal	0.0283733	5.43923e-07	0.117538	2.53444e-05	0.0649554	0.0699866	5.41968e-07	0.27245	None
983	3505	Y119	None	Y117	FALSE	NotOEST	0	None	No	Internal	2.92367e-08	1.67388e-09	7.6307e-09	7.79953e-08	4.42595e-09	6.925e-08	1.66786e-09	0.101428	None
984	3505	Y120	None	Y113	FALSE	NotOEST	0	None	No	Internal	0.0448541	0.040548	0.0738817	0.130936	0.0473904	0.0401937	0.0413006	0.175923	None
985	3505	N34	None	Y120	FALSE	NotOEST	0	None	No	Internal	0.0354804	0.0266819	0.0409824	0.0876487	0.0466076	0.0281315	0.0389519	0.16485	None
986	3505	Y121	None	N34	FALSE	NotOEST	0	None	No	Internal	0.0803795	0.0510909	0.0625512	0.170935	0.121413	0.0573763	0.0991443	0.105994	None
987	3505	N35	None	Y120	FALSE	NotOEST	0	None	No	Internal	0.0271429	0.0245372	0.0447087	0.0792346	0.0286777	0.0243228	0.0249926	0.106458	None
988	3505	Y122	None	Y112	FALSE	NotOEST	0	None	No	Internal	0.0131048	0.0376441	0.0986453	0.0309191	0.0122405	0.011286	0.0521998	0.190362	None
989	3505	Y123	None	Y122	FALSE	NotOEST	0	None	No	Internal	0.0116907	0.0393308	0.105157	0.0272502	0.0106713	0.00992009	0.0556944	0.17582	None
990	3505	Y124	None	Y123	FALSE	NotOEST	0	None	No	Internal	0.00369417	0.0529258	0.158876	0.00617539	0.00155318	0.00205029	0.0604602	0.0960281	None
991	3505	Y125	None	Y124	FALSE	NotOEST	0	None	No	Internal	0.00369416	0.052926	0.158876	0.00617535	0.00155316	0.00205027	0.0604605	0.0960283	None
992	3505	Y126	None	Y125	FALSE	NotOEST	0	None	No	Internal	0.0130726	0.0289617	0.133543	0.0151329	0.000477456	0.00426328	0.0185861	0.0756257	None
993	3505	Y127	None	Y126	FALSE	NotOEST	0	None	No	Internal	0.0297078	0.0379223	0.227957	0.0332059	0.000200842	0.00916125	0.00781828	0.0722097	None
994	3505	N36	None	Y127	FALSE	NotOEST	0	None	No	Internal	0.0840417	0.0918976	0.191802	0.0932846	8.05786e-05	0.025626	0.00313672	0.149323	None
995	3505	Y128	None	N36	FALSE	NotOEST	0	None	No	Internal	0.0663724	0.11061	0.151477	0.073672	6.36374e-05	0.0202382	0.00247724	0.134218	None
996	3505	Y129	None	Y128	FALSE	NotOEST	0	None	No	Internal	0.0121659	0.254087	0.0277653	0.0135039	1.16646e-05	0.00370963	0.000454073	0.117264	None
997	3505	N37	None	Y126	FALSE	NotOEST	0	None	No	Internal	0.0113347	0.0251116	0.11579	0.0131211	0.000413983	0.00369651	0.0161153	0.074127	None
998	3505	Y130	None	N37	FALSE	NotOEST	0	None	No	Internal	0.00618254	0.0136971	0.0631577	0.00715691	0.000225807	0.00201627	0.00879009	0.0837063	None
999	3505	N38	None	Y125	FALSE	NotOEST	0	None	No	Internal	0.00369412	0.0529264	0.158877	0.00617529	0.00155314	0.00205025	0.0604609	0.0960285	None
1000	3505	Y131	None	N38	FALSE	NotOEST	0	None	No	Internal	0.00278834	0.039949	0.119921	0.00466113	0.00117232	0.00154754	0.0456361	0.0724827	None
1001	3505	N39	None	Y124	FALSE	NotOEST	0	None	No	Internal	0.00369415	0.0529256	0.158875	0.00617536	0.00155317	0.00205028	0.06046	0.0960277	None
1002	3505	Y132	None	Y123	FALSE	NotOEST	0	None	No	Internal	0.000678518	0.0165108	0.00610321	0.00158158	0.000619356	0.000575754	0.21581	0.0409389	None
1003	3505	Y133	None	Y132	FALSE	NotOEST	0	None	No	Internal	0.000501104	0.0121937	0.00450739	0.00116804	0.000457411	0.00042521	0.25372	0.0302345	None
1004	3505	Y134	None	Y132	FALSE	NotOEST	0	None	No	Internal	0.000178457	0.0340669	0.0016052	0.000415971	0.000162897	0.000151429	0.0567602	0.0749758	None
1005	3505	Y135	None	Y134	FALSE	NotOEST	0	None	No	Internal	5.22762e-05	0.096176	0.00047022	0.000121852	4.7718e-05	4.43587e-05	0.016627	0.0406323	None
1006	3505	N40	None	Y122	FALSE	NotOEST	0	None	No	Internal	0.0131048	0.0376441	0.0986452	0.0309191	0.0122405	0.011286	0.0521998	0.190362	None
1007	4940	Sg3tf004940g0s	None	N1	FALSE	NotOEST	0	None	No	General Leaf	4.29	1.46	2.61	0.925	0.53	62.59	0.235	142.153	GO:0005524,GO:0005874,GO:0005881,GO:0005737,GO:0030496,GO:0021634,GO:0016021,GO:0007017,GO:0000226,GO:0015630,GO:0042626,GO:0005200,GO:0043066,GO:0003924,GO:0051258,GO:0006200,GO:0005525
1008	4940	Lh3tf004940g0p	None	Y4	FALSE	NotOEST	0	None	No	General Leaf	2.33	0	0.025	1.105	0	2.6	0	48.3557	GO:0005524,GO:0005874,GO:0005881,GO:0005737,GO:0030496,GO:0021634,GO:0016021,GO:0007017,GO:0000226,GO:0015630,GO:0042626,GO:0005200,GO:0043066,GO:0003924,GO:0051258,GO:0006200,GO:0005525
1009	4940	Lh3tf004940g1p	None	Y4	FALSE	NotOEST	0	None	No	General Leaf	0.21	0.15	0.03	0.305	0.09	0.42	0	5.34857	GO:0005524,GO:0005874,GO:0005881,GO:0005737,GO:0030496,GO:0021634,GO:0016021,GO:0007017,GO:0000226,GO:0015630,GO:0042626,GO:0005200,GO:0043066,GO:0003924,GO:0051258,GO:0006200,GO:0005525
1010	4940	Lh3tf004940g4s	None	Y3	FALSE	NotOEST	0	None	No	General Leaf	0.06	0.045	0.16	0	0.08	0	0.05	0.0728571	GO:0005524,GO:0005874,GO:0005881,GO:0005737,GO:0021634,GO:0016021,GO:0007017,GO:0042552,GO:0000226,GO:0015630,GO:0042626,GO:0005200,GO:0043066,GO:0003924,GO:0051258,GO:0021782,GO:0006200,GO:0005525
1011	4940	Lh3tf004940g6s	None	N2	FALSE	NotOEST	0	None	No	General Leaf	27.3	38.54	38.235	6.15	12.125	29.955	13.11	101.827	GO:0005524,GO:0005874,GO:0005881,GO:0005737,GO:0030496,GO:0021634,GO:0016021,GO:0007017,GO:0000226,GO:0015630,GO:0042626,GO:0005200,GO:0043066,GO:0003924,GO:0051258,GO:0006200,GO:0005525
1012	4940	Lg3tf004940g2s	None	N2	FALSE	NotOEST	0	None	No	General Leaf	14.43	17.99	24.965	15.085	10.56	0	5.925	129.572	GO:0000226,GO:0005874,GO:0015630,GO:0005881,GO:0043066,GO:0005200,GO:0005737,GO:0030496,GO:0003924,GO:0051258,GO:0021634,GO:0007017,GO:0005525
1013	4940	Sg3tf004940g1s	Gain	N3	TRUE	Broad	0.250981	NotOEST->Broad	No	General Leaf	3691.42	1991.53	1443.96	2070.84	2201.88	1800.6	1507.72	1011.58	GO:0000226,GO:0005524,GO:0005874,GO:0015630,GO:0005881,GO:0042626,GO:0043066,GO:0005200,GO:0005737,GO:0003924,GO:0051258,GO:0021634,GO:0016021,GO:0006200,GO:0007017,GO:0005525
1014	4940	Lh3tf004940g7s	None	N4	FALSE	NotOEST	0	None	No	General Leaf	908.05	360.16	604.42	367.62	396.8	428.265	594.55	853.049	GO:0000226,GO:0005524,GO:0005874,GO:0015630,GO:0005881,GO:0042626,GO:0043066,GO:0005200,GO:0005737,GO:0003924,GO:0051258,GO:0021634,GO:0016021,GO:0006200,GO:0007017,GO:0005525
1015	4940	Lg3tf004940g3s	None	N4	FALSE	NotOEST	0	None	No	General Leaf	918.09	568.675	538.265	1426.13	578.4	0	482.685	1323.7	GO:0000226,GO:0005874,GO:0015630,GO:0005881,GO:0043066,GO:0005200,GO:0005737,GO:0003924,GO:0051258,GO:0021634,GO:0007017,GO:0005525
1016	4940	Lh3tf004940g3s	None	N5	FALSE	NotOEST	0	None	No	General Leaf	174.71	145.45	113.685	141.45	143.77	197.47	184.89	237.724	GO:0000226,GO:0005524,GO:0005874,GO:0015630,GO:0005881,GO:0042626,GO:0043066,GO:0005200,GO:0005737,GO:0003924,GO:0051258,GO:0021634,GO:0016021,GO:0006200,GO:0007017,GO:0005525
1017	4940	Lg3tf004940g0p	None	N5	FALSE	NotOEST	0	None	No	General Leaf	49.91	9.955	6.505	88.85	15.43	0	24.92	31.8083	GO:0000226,GO:0005874,GO:0015630,GO:0005881,GO:0043066,GO:0005200,GO:0005737,GO:0030496,GO:0003924,GO:0051258,GO:0021634,GO:0007017,GO:0005525
1018	4940	Sg3tf004940g2s	None	N6	FALSE	NotOEST	0	None	No	General Leaf	110.12	101.89	64.2	87.005	101.055	118.13	56.805	122.898	GO:0000226,GO:0005524,GO:0005874,GO:0015630,GO:0005881,GO:0042626,GO:0043066,GO:0005200,GO:0005737,GO:0003924,GO:0051258,GO:0021634,GO:0016021,GO:0006200,GO:0007017,GO:0005525
1019	4940	Lg3tf004940g1s	None	N6	FALSE	NotOEST	0	None	No	General Leaf	134.57	40.325	47.24	114.03	53.775	0	85.795	99.6517	GO:0000226,GO:0005874,GO:0015630,GO:0005881,GO:0043066,GO:0005200,GO:0005737,GO:0003924,GO:0051258,GO:0021634,GO:0007017,GO:0005525
1020	4940	Lh3tf004940g2p	None	Y6	FALSE	NotOEST	0	None	No	General Leaf	11.88	7.055	5.655	13.475	7.31	14.7	13.165	22.2486	GO:0005524,GO:0005874,GO:0005881,GO:0005737,GO:0021634,GO:0016021,GO:0007017,GO:0042552,GO:0000226,GO:0015630,GO:0042626,GO:0005200,GO:0043066,GO:0003924,GO:0051258,GO:0021782,GO:0006200,GO:0005525
1021	4940	Lh3tf004940g5u	None	Y5	FALSE	NotOEST	0	None	No	General Leaf	0.54	0.2	0.145	0.2	4.15	24.335	0.08	300.291	GO:0005524,GO:0005874,GO:0005881,GO:0005737,GO:0030496,GO:0021634,GO:0016021,GO:0007017,GO:0000226,GO:0042626,GO:0005200,GO:0043066,GO:0003924,GO:0051258,GO:0006200,GO:0005525
1022	4940	Y1	Root	Root	FALSE	NotOEST	0	None	No	Internal	190.855	104.617	92.9841	123.2	110.782	94.5183	92.6537	191.331	None
1023	4940	Y2	None	Y1	FALSE	NotOEST	0	None	No	Internal	142.695	80.3027	72.6141	92.2503	82.8446	72.1325	69.0669	164.209	None
1024	4940	Y3	None	Y2	FALSE	NotOEST	0	None	No	Internal	70.3887	39.3571	35.7634	45.2433	40.4875	43.023	33.7201	102.925	None
1025	4940	N1	None	Y3	FALSE	NotOEST	0	None	No	Internal	23.4153	12.5171	11.7118	14.4824	12.6009	30.9901	10.4257	83.3321	None
1026	4940	Y4	None	N1	FALSE	NotOEST	0	None	No	Internal	7.39496	3.42437	3.18218	4.48001	3.4292	9.61963	2.81516	45.0494	None
1027	4940	N2	None	Y2	FALSE	NotOEST	0	None	No	Internal	30.3499	29.1018	32.8845	20.7224	18.188	14.3197	13.9626	126.495	None
1028	4940	Y5	None	Y1	FALSE	NotOEST	0	None	No	Internal	212.637	115.613	102.197	137.198	123.417	104.643	103.321	203.597	None
1029	4940	Y6	None	Y5	FALSE	NotOEST	0	None	No	Internal	377.412	200.66	174.641	243.244	218.16	177.159	183.88	248.217	None
1030	4940	Y7	None	Y6	FALSE	NotOEST	0	None	No	Internal	487.824	258.212	224.131	313.678	281.723	225.933	236.947	292.628	None
1031	4940	Y8	None	Y7	FALSE	NotOEST	0	None	No	Internal	878.161	461.267	401.745	552.934	504.527	403.069	419.482	466.603	None
1032	4940	N3	None	Y8	FALSE	NotOEST	0	None	No	Internal	1686.58	878.527	768.866	1033.84	963.223	757.541	783.276	829.394	None
1033	4940	N4	None	N3	FALSE	NotOEST	0	None	No	Internal	1117.94	544.084	633.81	777.026	587.653	422.373	620.413	949.749	None
1034	4940	N5	None	Y8	FALSE	NotOEST	0	None	No	Internal	175.299	102.553	83.4691	152.876	109.127	110.198	120.804	148.128	None
1035	4940	N6	None	Y7	FALSE	NotOEST	0	None	No	Internal	243.137	131.241	110.731	171.261	143.537	111.24	126.459	170.399	None
1036	6698	Sg3tf006698g0u	None	N1	TRUE	Broad	0.49559	None	No	General Leaf	31.73	1134.26	963.88	66.17	26.735	32.97	32.96	0.121667	GO:0003993
1037	6698	Lh3tf006698g0p	None	N2	TRUE	Agg	0.574506	Broad->Agg	No	General Leaf	0.74	50.93	35.555	1.005	0.235	0.185	0	0	GO:0003993
1038	6698	Lg3tf006698g0u	None	N2	TRUE	Broad	0.48342	None	No	General Leaf	9.01	125.87	129.015	0.37	1.095	0	1.52	0.07	GO:0003993
1039	6698	N1	Root	Root	TRUE	Broad	0.495558	None	No	Internal	19.9308	671.472	574.179	37.1238	15.1858	18.3882	18.7012	0.0841613	None
1040	6698	N2	None	N1	TRUE	Broad	0.495384	None	No	Internal	8.13154	208.684	184.478	8.0776	3.63661	3.80647	4.44246	0.0466559	None
1041	8396	Sg3tf008396g0s	None	Y1	TRUE	Broad	0.350587	None	No	General Leaf	10.79	11.9	10.7	32.275	10.36	6.45	9.585	1.27833	GO:0005783
1042	8396	Sg3tf008396g1s	None	Y1	TRUE	Broad	0.231243	None	No	General Leaf	19.44	14.49	22.85	36.445	23.18	24.24	16.96	3.29167	GO:0005783
1043	8396	Lh3tf008396g0u	None	N2	TRUE	Broad	0.199099	None	No	General Leaf	655.03	345.75	310.515	889.735	643.325	885.57	738.89	189.981	GO:0005783
1044	8396	Lg3tf008396g0u	None	N2	TRUE	Broad	0.264125	None	No	General Leaf	1069.49	448.475	252.24	1429.46	920.29	0	1292.11	233.077	GO:0005783
1045	8396	N1	Root	Root	TRUE	Broad	0.233832	None	No	Internal	518.895	242.752	176.885	703.675	473.151	285.609	608.353	127.589	None
1046	8396	Y1	None	N1	TRUE	Broad	0.27524	None	No	Internal	15.1195	13.1971	16.7764	34.366	16.7741	15.3474	13.2778	2.28612	None
1047	8396	N2	None	N1	TRUE	Broad	0.233377	None	No	Internal	697.486	324.131	233.645	940.949	634.939	381.418	819.31	172.009	None
1048	10187	Sg3tf010187g0u	None	N1	TRUE	Broad	0.300504	None	No	General Leaf	77.38	13.34	7.95	33.245	79.36	21.22	31.595	14.0717	None
1049	10187	Lh3tf010187g0p	None	Y2	TRUE	Broad	0.362837	None	No	General Leaf	30.13	3.255	6.625	5.83	13.575	4.86	18.765	2.84143	None
1050	10187	Lh3tf010187g1s	None	Y2	TRUE	Broad	0.323414	None	No	General Leaf	70.1	6.13	15.47	17.155	42.995	14.47	50.43	7.87286	None
1051	10187	Lh3tf010187g2u	None	Y1	TRUE	Broad	0.449162	None	No	General Leaf	11.53	0.435	2.11	1.985	3.86	0.93	4.82	0.665714	None
1052	10187	Lg3tf010187g0p	None	N2	TRUE	Broad	0.266126	None	No	General Leaf	30.84	7.265	19.18	10.665	18.595	0	29.34	6.73167	None
1053	10187	N1	Root	Root	TRUE	Broad	0.300316	None	No	Internal	52.1467	8.17669	10.4087	19.076	44.1588	11.1925	28.48	8.6363	None
1054	10187	N2	None	N1	TRUE	Broad	0.30805	None	No	Internal	39.2631	5.54039	11.6641	11.8415	26.1857	6.07266	26.8896	5.8611	None
1055	10187	Y1	None	N2	TRUE	Broad	0.333483	None	No	Internal	37.4387	3.56502	8.73128	9.16619	21.7079	6.61391	25.0428	4.22066	None
1056	10187	Y2	None	Y1	TRUE	Broad	0.328028	None	No	Internal	58.3874	5.26825	12.9218	13.9495	34.62	11.6536	41.1947	6.43952	None
1057	14018	Sg3tf014018g0u	None	N1	TRUE	Flag	0.954191	None	No	General Leaf	0.03	6.77	244.02	4.86	0.035	0.02	0	0.213333	None
1058	14018	Lh3tf014018g0u	None	N2	TRUE	Flag	0.894238	None	No	General Leaf	0	7.785	178.405	12.13	0.74	0	0.445	0.00285714	None
1059	14018	Lg3tf014018g0u	None	N2	TRUE	Flag	0.985911	None	No	General Leaf	0.09	1.845	200.135	0	0	0	0.925	0	None
1060	14018	N1	Root	Root	TRUE	Flag	0.94917	None	No	Internal	0.0325839	6.31287	227.308	5.47005	0.149876	0.0140602	0.193461	0.150459	None
1061	14018	N2	None	N1	TRUE	Flag	0.943417	None	No	Internal	0.0351677	5.85574	210.596	6.0801	0.264753	0.00812031	0.386922	0.087584	None
1062	20189	Sg3tf020189g2s	None	N1	TRUE	Py	0.886734	None	No	General Leaf	160.48	4.61	0.61	0.2	0.29	1599.5	38.12	0.87	GO:0001558,GO:0005576
1063	20189	Lh3tf020189g4u	Loss	N1	FALSE	NotOEST	0	Py->NotOEST	No	General Leaf	0	1	0	0	0	0	0	0	GO:0001558,GO:0005576
1064	20189	Lh3tf020189g0u	None	Y5	TRUE	Py	0.933457	None	No	General Leaf	1.58	0	0	0.335	0.23	30.09	0	0.0871429	None
1065	20189	Lh3tf020189g2u	None	Y5	TRUE	Py	0.981779	None	No	General Leaf	199.34	21.26	4.735	0	1.895	12296.9	0.985	0.0671429	None
1066	20189	Lh3tf020189g5u	None	Y4	TRUE	Py	0.991484	None	No	General Leaf	26.78	2.99	0.575	0	0.48	3667.03	0.67	0	None
1067	20189	Lh3tf020189g1u	None	Y3	TRUE	Py	0.986797	None	No	General Leaf	72.78	8.355	3.835	0	0	6359.07	0.115	0	None
1068	20189	Lh3tf020189g3s	None	N2	TRUE	Py	0.95247	Agg->Py	No	General Leaf	1.99	0	0.295	0	0	45.79	0	0.25	None
1069	20189	Lg3tf020189g1u	None	N2	TRUE	Agg	0.791151	None	No	General Leaf	1.07	17.255	0.085	1.98	1.42	0	0	0.19	None
1070	20189	Lg3tf020189g0p	None	Y6	TRUE	Agg	0.961297	None	No	General Leaf	14.36	445.46	0.73	0.32	2.08	0	0.445	0.34	GO:0001558,GO:0005576
1071	20189	Y1	Root	Root	TRUE	Py	0.918548	None	No	Internal	93.2511	120.076	1.43777	0.177333	0.760285	2610.89	15.8159	0.450065	None
1072	20189	N1	None	Y1	TRUE	Py	0.886734	None	No	Internal	160.457	4.61013	0.60992	0.199972	0.289962	1599.28	38.1146	0.869876	None
1073	20189	Y2	None	Y1	TRUE	Py	0.926134	None	No	Internal	63.9753	170.375	1.7984	0.167471	0.965162	3051.55	6.10229	0.267191	None
1074	20189	Y3	None	Y2	TRUE	Py	0.983955	None	No	Internal	71.4775	18.035	2.94196	0.0451697	0.348612	5733.16	0.640609	0.0324954	None
1075	20189	Y4	None	Y3	TRUE	Py	0.984247	None	No	Internal	70.9604	11.806	2.17035	0.0774763	0.632083	5388.4	0.595414	0.0404385	None
1076	20189	Y5	None	Y4	TRUE	Py	0.981656	None	No	Internal	100.458	10.6301	2.36749	0.167495	1.06248	6163.47	0.492505	0.0771409	None
1077	20189	Y6	None	Y2	TRUE	Agg	0.961202	Py->Agg	No	Internal	14.3523	445.178	0.729665	0.320427	2.07911	0.0431913	0.444768	0.339923	None
1078	20189	N2	None	Y6	TRUE	Agg	0.961167	None	No	Internal	14.3441	444.899	0.72932	0.320856	2.07824	0.0578025	0.444484	0.339846	None
1079	60	Sg3tf000060g0p	None	N1	TRUE	Broad	0.216191	None	No	General Leaf	10.42	16.29	5.03	15.155	9.625	11.7	7.13	0.778333	GO:0016020,GO:0004252,GO:0005044,GO:0006508
1080	60	Lh3tf000060g0u	None	N2	TRUE	Broad	0.249573	None	No	General Leaf	13.18	22.625	9.76	12.53	6.915	13.015	12.63	2.76571	GO:0016020,GO:0004252,GO:0005044,GO:0006508
1081	60	Lg3tf000060g0u	None	N2	TRUE	Broad	0.43086	None	No	General Leaf	6.55	2.32	1.575	13.445	2.45	0	4.865	0.925	GO:0016020,GO:0004252,GO:0005044,GO:0006508
1082	60	N1	Root	Root	TRUE	Broad	0.210748	None	No	Internal	10.1178	14.4401	5.23418	14.2173	7.42742	9.31594	7.7657	1.22739	None
1083	60	N2	None	N1	TRUE	Broad	0.215274	None	No	Internal	9.81555	12.5902	5.43835	13.2795	5.22984	6.93188	8.40141	1.67644	None
1084	1144	Sg3tf001144g0u	Loss	N1	FALSE	NotOEST	0	Acin->NotOEST	No	General Leaf	1.81	0	0.08	2	0.16	0.16	0.055	0	GO:0016020,GO:0005249,GO:0001750,GO:0005216,GO:0016021,GO:0005221,GO:0046549,GO:0005886
1085	1144	Lh3tf001144g0u	None	N2	TRUE	Broad	0.428681	Acin->Broad	No	General Leaf	50.49	14.58	2.17	4.225	25.18	10.52	10.615	0.0571429	GO:0016020,GO:0005634,GO:0003677,GO:0005216,GO:0007275,GO:0006355,GO:0006351
1086	1144	Lg3tf001144g0p	None	N2	TRUE	Acin	0.579541	None	No	General Leaf	71.13	9.24	2.03	11.98	26.85	0	1.505	0.075	GO:0016020,GO:0005634,GO:0003677,GO:0005249,GO:0006355,GO:0006351,GO:0001750,GO:0005216,GO:0007275,GO:0016021,GO:0005221,GO:0005886,GO:0046549
1087	1144	N1	Root	Root	TRUE	Acin	0.505751	None	No	Internal	28.1321	5.20964	0.971948	4.78395	11.6143	2.30089	2.61158	0.0294195	None
1088	1144	N2	None	N1	TRUE	Acin	0.508995	None	No	Internal	54.4542	10.4193	1.8639	7.56789	23.0686	4.44177	5.16817	0.058839	None
1089	2468	Sg3tf002468g1u	Loss	Y2	FALSE	NotOEST	0	Broad->NotOEST	No	General Leaf	0	0	0	0	0	0	0.53	2.275	GO:0006979,GO:0020037,GO:0004601
1090	2468	Sg3tf002468g3u	None	Y3	TRUE	Agg	0.783418	Broad->Agg	No	General Leaf	4.69	79.56	8.01	0.265	5.215	1.59	2.225	0.236667	GO:0006979,GO:0020037,GO:0004601
1091	2468	Sg3tf002468g0u	None	N1	TRUE	Tub	0.884724	Min->Tub	No	General Leaf	0.19	0.2	0.04	9.7	1.8	21.62	257.49	0.12	GO:0006979,GO:0020037,GO:0004601
1092	2468	Lh3tf002468g0u	Loss	N2	FALSE	NotOEST	0	Min->NotOEST	No	General Leaf	0.13	0	0.02	0	0	0	0.11	5.75571	GO:0006979,GO:0020037,GO:0004601
1093	2468	Lg3tf002468g0u	None	N2	TRUE	Min	0.852856	None	No	General Leaf	0	0.075	7.215	9.795	99.2	0	0.03	1.21	GO:0006979,GO:0020037,GO:0004601
1094	2468	Sg3tf002468g2u	None	N3	TRUE	Maj	0.633632	None	No	General Leaf	0.78	0.88	0.48	704.615	405.035	0.05	0.185	0.198333	GO:0006979,GO:0020037,GO:0004601
1095	2468	Lh3tf002468g1u	None	N3	TRUE	Flag	0.929118	Maj->Flag	No	General Leaf	0.09	0.52	13.96	0.41	0	0.025	0.02	0.301429	GO:0006979,GO:0020037,GO:0004601
1096	2468	Y1	Root	Root	TRUE	Maj	0.544506	None	No	Internal	0.781958	11.3805	2.18407	109.449	76.3296	0.232208	0.648605	1.52406	None
1097	2468	Y2	None	Y1	TRUE	Broad	0.478965	Maj->Broad	No	Internal	0.782121	12.2515	2.32542	60.0798	49.0636	0.247323	0.687061	1.63403	None
1098	2468	Y3	None	Y2	TRUE	Broad	0.478965	None	No	Internal	0.782122	12.2515	2.32542	60.0798	49.0636	0.247323	0.687061	1.63402	None
1099	2468	N1	None	Y3	TRUE	Min	0.852855	Broad->Min	No	Internal	8.21979e-07	0.0750094	7.21499	9.79503	99.1998	1.54871e-05	0.0301827	1.21	None
1100	2468	N2	None	N1	TRUE	Min	0.852856	None	No	Internal	4.53563e-07	0.0750047	7.21499	9.79501	99.1999	7.74354e-06	0.0300914	1.21	None
1101	2468	N3	None	Y1	TRUE	Maj	0.633632	None	No	Internal	0.78	0.880002	0.480009	704.614	405.035	0.05	0.185	0.198334	None
1102	3506	Sg3tf003506g0u	None	N1	TRUE	Broad	0.241209	None	No	General Leaf	10.33	8.44	11.03	17.63	12.305	4.53	8.825	1.31	GO:0008270,GO:0003700
1103	3506	Lh3tf003506g0p	None	Y1	FALSE	NotOEST	0	None	No	General Leaf	0.12	0.115	0.27	0.125	0.065	0.15	0.815	0.385714	GO:0008270,GO:0003700
1104	3506	Lh3tf003506g1u	None	N2	TRUE	Broad	0.188295	None	No	General Leaf	40.33	24.15	33.07	43.81	45.25	19.58	34.125	11.1486	GO:0008270,GO:0003700
1105	3506	Lg3tf003506g0u	None	N2	TRUE	Broad	0.255393	None	No	General Leaf	46.65	15.02	12.37	53.035	40.88	0	39.705	9.79667	GO:0008270,GO:0003700
1106	3506	N1	Root	Root	TRUE	Broad	0.234393	None	No	Internal	3.65716	2.99909	3.99766	6.18942	4.30542	1.66739	3.58999	0.705931	None
1107	3506	Y1	Loss	N1	FALSE	NotOEST	0	Broad->NotOEST	No	Internal	0.120091	0.115031	0.270027	0.125106	0.0650809	0.150002	0.815075	0.385732	None
1108	3506	N2	Gain	Y1	TRUE	Broad	0.255393	NotOEST->Broad	No	Internal	46.6499	15.02	12.3701	53.0348	40.88	0.000157963	39.7049	9.79666	None
1109	4942	Sg3tf004942g0u	None	N1	TRUE	Flag	0.745147	None	No	General Leaf	0.99	2.45	20.92	1.16	1.58	0.79	0.185	0.131667	GO:0004983,GO:0007217,GO:0016021,GO:0070098,GO:0004995,GO:0006935,GO:0005886,GO:0004950
1110	4942	Lh3tf004942g2u	None	N2	TRUE	Broad	0.387518	Flag->Broad	No	General Leaf	0.78	0.735	2.505	1.155	0.725	0.43	4.005	0.0642857	GO:0007217,GO:0016021,GO:0070098,GO:0004995,GO:0006935,GO:0005886,GO:0004950
1111	4942	Lg3tf004942g0u	None	N2	TRUE	Broad	0.489251	Flag->Broad	No	General Leaf	0.62	0.565	3.755	1.39	0.825	0	0.52	0.201667	GO:0004983,GO:0007217,GO:0016021,GO:0070098,GO:0004995,GO:0006935,GO:0005886,GO:0004950
1112	4942	Sg3tf004942g1u	None	N3	TRUE	Flag	0.965319	None	No	General Leaf	0.04	0.86	38.69	0.4	0.04	0.05	0	0.0916667	GO:0004983,GO:0007217,GO:0016021,GO:0070098,GO:0004995,GO:0006935,GO:0005886,GO:0004950
1113	4942	Lh3tf004942g0u	None	N4	TRUE	Flag	0.663703	None	No	General Leaf	17.98	8.22	104.865	8.465	17.44	0.315	0.715	0.00857143	GO:0004983,GO:0007217,GO:0016021,GO:0070098,GO:0004995,GO:0006935,GO:0005886,GO:0004950
1114	4942	Lg3tf004942g1u	None	N4	TRUE	Flag	0.694258	None	No	General Leaf	6.26	0.735	21.765	1.33	0.96	0	0.3	0.0166667	GO:0004983,GO:0007217,GO:0016021,GO:0070098,GO:0004995,GO:0006935,GO:0005886,GO:0004950
1115	4942	Sg3tf004942g2u	None	N5	FALSE	NotOEST	0	None	No	General Leaf	0.29	0.42	1.91	0.39	0.125	1.98	1.78	0.65	GO:0007217,GO:0016021,GO:0070098,GO:0004995,GO:0006935,GO:0005886,GO:0004950
1116	4942	Lh3tf004942g1p	None	N6	FALSE	NotOEST	0	None	No	General Leaf	0.1	0.04	0	0	0.07	2.225	0.065	0.344286	GO:0004983,GO:0007217,GO:0016021,GO:0070098,GO:0004995,GO:0006935,GO:0005886,GO:0004950
1117	4942	Lg3tf004942g2u	None	N6	FALSE	NotOEST	0	None	No	General Leaf	0.34	0.45	0.22	0.485	0.425	0	0.35	2.52667	GO:0004983,GO:0007217,GO:0016021,GO:0070098,GO:0004995,GO:0006935,GO:0005886,GO:0004950
1118	4942	Y1	Root	Root	TRUE	Flag	0.705838	None	No	Internal	1.5048	1.26649	16.3539	1.05322	1.36245	0.859818	0.768796	0.498123	None
1119	4942	Y2	None	Y1	TRUE	Flag	0.74517	None	No	Internal	2.28031	1.85129	25.8747	1.51636	2.08854	0.438612	0.673388	0.161134	None
1120	4942	N1	None	Y2	TRUE	Flag	0.733054	None	No	Internal	1.89921	1.81497	22.5966	1.43379	1.86367	0.468104	0.748958	0.154106	None
1121	4942	N2	None	N1	TRUE	Flag	0.521115	None	No	Internal	0.907848	0.851289	6.66908	1.31146	0.974214	0.241865	1.84195	0.142655	None
1122	4942	N3	None	Y2	TRUE	Flag	0.770228	None	No	Internal	3.46603	2.06484	36.6348	1.83137	2.84103	0.275757	0.449755	0.113855	None
1123	4942	N4	None	N3	TRUE	Flag	0.679295	None	No	Internal	10.5726	4.09103	59.0447	4.38102	8.14678	0.183707	0.500763	0.0320953	None
1124	4942	N5	Loss	Y1	FALSE	NotOEST	0	Flag->NotOEST	No	Internal	0.404146	0.436484	2.84117	0.395889	0.331916	1.45763	0.904207	0.976405	None
1125	4942	N6	None	N5	FALSE	NotOEST	0	None	No	Internal	0.25531	0.278348	0.703815	0.265926	0.258543	1.23484	0.354173	1.28907	None
1126	6708	Sg3tf006708g4u	Gain	N1	TRUE	Acin	0.595329	NotOEST->Acin	No	General Leaf	286.91	0.11	0.07	0	193.55	0.69	0.605	0	GO:0008146,GO:0004304,GO:0004027
1127	6708	Lg3tf006708g2u	None	N1	FALSE	NotOEST	0	None	No	General Leaf	0.93	0	10.65	1.18	0.055	0	1.165	17.8417	GO:0008146,GO:0004027
1128	6708	Sg3tf006708g9u	None	N2	FALSE	NotOEST	0	None	No	General Leaf	0.76	0.46	3.6	10.945	0.695	0.45	0	15.5333	GO:0008146,GO:0004027
1129	6708	Lh3tf006708g10u	Loss	Y3	FALSE	NotOEST	0	Broad->NotOEST	No	General Leaf	0.7	0.225	1.66	0.575	0.4	0.36	0.195	35.3314	GO:0008146,GO:0004304,GO:0004027
1130	6708	Lh3tf006708g9u	None	Y3	TRUE	Broad	0.397862	None	No	General Leaf	764.7	301.415	118.49	20.635	713.805	1.98	1	0.504286	GO:0008146,GO:0004304,GO:0004027
1131	6708	Lg3tf006708g7u	None	N3	FALSE	NotOEST	0	None	No	General Leaf	0.67	0.17	0.27	6.165	0.45	0	0.305	2.03833	GO:0008146,GO:0004027
1132	6708	Sg3tf006708g0p	None	N4	FALSE	NotOEST	0	None	No	General Leaf	44.7	0.4	3.91	13.995	2.34	0.65	0.47	15.3483	GO:0008146,GO:0004304,GO:0004027
1133	6708	Lh3tf006708g7u	None	N4	FALSE	NotOEST	0	None	No	General Leaf	2.23	0.56	0.775	31.38	1.47	1.52	0.26	5.44286	GO:0008146,GO:0004304,GO:0004027
1134	6708	Sg3tf006708g5u	None	N5	FALSE	NotOEST	0	None	No	General Leaf	60.29	0.1	0.28	0.81	1.595	0.71	0.41	5.84667	GO:0008146,GO:0004304,GO:0004027
1135	6708	Lh3tf006708g12u	None	N5	FALSE	NotOEST	0	None	No	General Leaf	0.05	0	0	0.045	0	0.145	0.03	0.32	GO:0008146,GO:0004304,GO:0004027
1136	6708	Sg3tf006708g6u	None	N6	FALSE	NotOEST	0	None	No	General Leaf	4.12	12.34	5.05	4.675	3.76	3	0.325	3.41333	GO:0008146,GO:0004304,GO:0004027
1137	6708	Lg3tf006708g11u	None	N6	FALSE	NotOEST	0	None	No	General Leaf	0.22	0	0.11	0.2	0	0	0.055	1.905	GO:0008146,GO:0004304,GO:0004027
1138	6708	Sg3tf006708g11u	None	N7	FALSE	NotOEST	0	None	No	General Leaf	0	0.1	0	0.81	0	0	0.04	0.151667	GO:0008146,GO:0004304,GO:0004027
1139	6708	Lg3tf006708g6u	None	N7	FALSE	NotOEST	0	None	No	General Leaf	172.86	0.735	0.155	30.805	72.445	0	0	120.467	GO:0008146,GO:0004304,GO:0004027
1140	6708	Sg3tf006708g2u	None	N8	FALSE	NotOEST	0	None	No	General Leaf	0.49	0.07	3.53	0.175	0.15	22.7	0.11	17.22	GO:0008146,GO:0004027
1141	6708	Lh3tf006708g3u	None	N8	FALSE	NotOEST	0	None	No	General Leaf	0.26	0.215	0.08	0.07	0.31	2.895	0.075	11.1214	GO:0008146,GO:0004027
1142	6708	Sg3tf006708g10u	Gain	N9	TRUE	Acin	0.728529	NotOEST->Acin	No	General Leaf	25.83	0.83	0	0.675	5.925	0.96	1.235	1.36	GO:0008146,GO:0004304,GO:0004027
1143	6708	Lh3tf006708g0u	None	N9	FALSE	NotOEST	0	None	No	General Leaf	3.06	0.055	0.38	0.585	0.1	0.82	0.88	4.82429	GO:0008146,GO:0004304,GO:0004027
1144	6708	Sg3tf006708g1u	None	N10	FALSE	NotOEST	0	None	No	General Leaf	5.19	0	0.07	1.405	0.145	0.14	0.195	0.723333	GO:0008146,GO:0004027
1145	6708	Lh3tf006708g13u	None	N10	FALSE	NotOEST	0	None	No	General Leaf	0.1	0	0.05	0.295	0.145	0.125	1.495	2.31286	GO:0008146,GO:0004304,GO:0004027
1146	6708	Sg3tf006708g7u	None	N11	FALSE	NotOEST	0	None	No	General Leaf	2.35	0.09	0.35	0.485	0.43	0.33	0.215	12.41	GO:0008146,GO:0004304,GO:0004027
1147	6708	Lh3tf006708g4u	None	N12	FALSE	NotOEST	0	None	No	General Leaf	1.21	0.185	0.18	0.4	0.47	0.615	1.735	3.41429	GO:0008146,GO:0004304,GO:0004027
1148	6708	Lg3tf006708g10u	Gain	N12	TRUE	Agg	0.630353	NotOEST->Agg	No	General Leaf	2.62	25.025	9.695	1.71	0.445	0	0.205	0.14	GO:0008146,GO:0004027
1149	6708	Sg3tf006708g3u	None	N13	FALSE	NotOEST	0	None	No	General Leaf	57.83	0.28	0.19	0.565	4.53	1.97	0.325	28.555	GO:0008146,GO:0004027
1150	6708	Lh3tf006708g2u	None	N13	FALSE	NotOEST	0	None	No	General Leaf	0.06	0.05	0.03	0	0.09	0.42	0.1	4.96714	GO:0008146,GO:0004304,GO:0004027
1151	6708	Sg3tf006708g8u	None	N14	FALSE	NotOEST	0	None	No	General Leaf	18.48	0.12	0.16	0.36	0.665	0.61	0.155	1.67667	GO:0008146,GO:0004304,GO:0004027
1152	6708	Lh3tf006708g5u	None	Y16	FALSE	NotOEST	0	None	No	General Leaf	0	0	0.08	0.095	0.165	0.145	0.325	7.12429	GO:0008146,GO:0004027
1153	6708	Lh3tf006708g8p	None	Y16	FALSE	NotOEST	0	None	No	General Leaf	0.18	0	0.07	0.15	0	0.26	0.115	10.6929	GO:0008146,GO:0004027
1154	6708	Lg3tf006708g0u	None	N15	FALSE	NotOEST	0	None	No	General Leaf	1.56	0	0	1.165	0.26	0	2.145	7.195	GO:0008146,GO:0004304,GO:0004027
1155	6708	Lh3tf006708g1u	None	N16	FALSE	NotOEST	0	None	No	General Leaf	0.75	0.135	0	0.67	0.29	0.48	0.74	1.00571	GO:0008146,GO:0004304,GO:0004027
1156	6708	Lg3tf006708g8u	Gain	N16	TRUE	Broad	0.45414	NotOEST->Broad	No	General Leaf	45.33	5.73	7.235	126.845	10.69	0	162.925	1.48167	GO:0008146,GO:0004304,GO:0004027
1157	6708	Lh3tf006708g6u	None	N17	FALSE	NotOEST	0	None	No	General Leaf	0	0	0	0	0	0	0	75.4114	GO:0008146,GO:0004304,GO:0004027
1158	6708	Lg3tf006708g3u	None	Y19	FALSE	NotOEST	0	None	No	General Leaf	1.33	0	0.035	0.49	0.02	0	0.36	1.78	GO:0008146,GO:0004304,GO:0004027
1159	6708	Lg3tf006708g5u	None	Y19	FALSE	NotOEST	0	None	No	General Leaf	1.38	0.47	0.835	24.26	0	0	1.18	2.67167	GO:0008146,GO:0004304,GO:0004027
1160	6708	Lg3tf006708g4u	None	Y18	FALSE	NotOEST	0	None	No	General Leaf	0.33	0.235	0	0	0	0	0	12.5733	GO:0008146,GO:0004027
1161	6708	Lg3tf006708g1u	None	Y13	FALSE	NotOEST	0	None	No	General Leaf	1.01	0	0	0.585	0.09	0	0.42	2.41833	GO:0008146,GO:0004304,GO:0004027
1162	6708	Lh3tf006708g11u	Loss	N18	FALSE	NotOEST	0	Tub->NotOEST	No	General Leaf	0	0	0	0.19	0.055	0.195	0.615	1.80286	GO:0008146,GO:0004304,GO:0004027
1163	6708	Lg3tf006708g9u	None	N18	TRUE	Tub	0.553815	None	No	General Leaf	4.28	1.135	0.79	15.59	2.705	0	30.41	3.29	GO:0008146,GO:0004027
1164	6708	Lg3tf006708g12u	Loss	Y20	FALSE	NotOEST	0	Tub->NotOEST	No	General Leaf	0.32	0	0	0.13	0	0	0.055	0.195	GO:0008146,GO:0004027
1165	6708	Y1	Root	Root	FALSE	NotOEST	0	None	No	Internal	42.9452	0.547325	5.57235	8.82836	17.7833	0.261827	1.95689	39.2482	None
1166	6708	Y2	None	Y1	FALSE	NotOEST	0	None	No	Internal	0.930084	3.34461e-05	10.65	1.18	0.055079	3.14108e-07	1.165	17.8417	None
1167	6708	N1	None	Y2	FALSE	NotOEST	0	None	No	Internal	0.930042	1.67232e-05	10.65	1.18	0.0550396	1.57059e-07	1.165	17.8417	None
1168	6708	N2	None	Y2	FALSE	NotOEST	0	None	No	Internal	0.930127	5.01694e-05	10.65	1.18001	0.0551187	4.71156e-07	1.165	17.8417	None
1169	6708	N3	None	N2	FALSE	NotOEST	0	None	No	Internal	0.930169	6.68501e-05	10.65	1.18001	0.0551581	5.86856e-07	1.165	17.8417	None
1170	6708	Y3	Gain	N3	TRUE	Broad	0.397675	NotOEST->Broad	No	Internal	576.361	227.163	89.7836	15.6962	537.932	1.57685	0.811758	8.90585	None
1171	6708	Y4	None	Y1	FALSE	NotOEST	0	None	No	Internal	84.9451	1.09442	0.496518	16.474	35.5052	0.523559	2.7485	60.6471	None
1172	6708	Y5	None	Y4	FALSE	NotOEST	0	None	No	Internal	84.9452	1.09442	0.496517	16.474	35.5053	0.523559	2.7485	60.6472	None
1173	6708	Y6	None	Y5	FALSE	NotOEST	0	None	No	Internal	84.9454	1.09442	0.496517	16.474	35.5053	0.523558	2.74849	60.6473	None
1174	6708	Y7	None	Y6	FALSE	NotOEST	0	None	No	Internal	0.0501342	1.15478e-05	5.832e-06	0.0450304	4.56992e-05	0.145003	0.0300037	0.320079	None
1175	6708	Y8	None	Y7	FALSE	NotOEST	0	None	No	Internal	0.0501002	7.76566e-06	4.26536e-06	0.0450228	3.08578e-05	0.145002	0.0300025	0.320055	None
1176	6708	N4	None	Y8	FALSE	NotOEST	0	None	No	Internal	26.9202	0.407564	2.53334	17.903	1.82673	0.865762	0.359161	10.7189	None
1177	6708	N5	None	Y8	FALSE	NotOEST	0	None	No	Internal	0.0500607	3.9004e-06	2.18187e-06	0.0450115	1.5724e-05	0.145001	0.0300013	0.320028	None
1178	6708	N6	None	Y7	FALSE	NotOEST	0	None	No	Internal	0.102188	0.15784	0.0645953	0.104248	0.0481355	0.181519	0.0337767	0.359642	None
1179	6708	N7	None	Y6	FALSE	NotOEST	0	None	No	Internal	172.86	0.735001	0.155001	30.805	72.4449	1.02288e-06	5.37711e-06	120.467	None
1180	6708	N8	None	Y5	FALSE	NotOEST	0	None	No	Internal	1.46029	0.141924	2.08755	0.337586	0.660506	14.3595	0.128992	15.2848	None
1181	6708	Y9	None	Y4	FALSE	NotOEST	0	None	No	Internal	84.945	1.09442	0.496519	16.4739	35.5052	0.523558	2.74851	60.647	None
1182	6708	Y10	None	Y9	FALSE	NotOEST	0	None	No	Internal	84.9449	1.09442	0.496519	16.4739	35.5051	0.523558	2.74851	60.6469	None
1183	6708	Y11	None	Y10	FALSE	NotOEST	0	None	No	Internal	84.9448	1.09442	0.496519	16.4739	35.5051	0.523558	2.74851	60.6469	None
1184	6708	N9	None	Y11	FALSE	NotOEST	0	None	No	Internal	3.06004	0.0550008	0.38	0.585005	0.100015	0.82	0.880001	4.8243	None
1185	6708	N10	None	Y11	FALSE	NotOEST	0	None	No	Internal	0.100022	1.73221e-07	0.0500001	0.295005	0.145006	0.125	1.495	2.31286	None
1186	6708	Y12	None	Y10	FALSE	NotOEST	0	None	No	Internal	72.173	1.45444	0.638144	14.0579	30.1021	0.460117	2.3866	52.084	None
1187	6708	N11	None	Y12	FALSE	NotOEST	0	None	No	Internal	41.7265	4.26608	1.78145	8.30453	17.1696	0.369077	1.49567	32.7745	None
1188	6708	N12	None	N11	FALSE	NotOEST	0	None	No	Internal	37.2071	6.03103	2.45314	7.51586	15.2524	0.341993	1.38558	29.1134	None
1189	6708	Y13	None	Y12	FALSE	NotOEST	0	None	No	Internal	1.01004	7.52885e-07	3.28228e-07	0.585007	0.0900151	3.79857e-07	0.420001	2.41836	None
1190	6708	Y14	None	Y13	FALSE	NotOEST	0	None	No	Internal	19.9482	0.168471	0.0639948	0.444283	1.58724	0.721167	0.322884	13.5558	None
1191	6708	Y15	None	Y14	FALSE	NotOEST	0	None	No	Internal	57.8298	0.279999	0.19	0.564998	4.52999	1.96999	0.324999	28.5549	None
1192	6708	N13	None	Y15	FALSE	NotOEST	0	None	No	Internal	57.8298	0.279999	0.19	0.564999	4.52999	1.97	0.324999	28.5549	None
1193	6708	N14	None	Y15	FALSE	NotOEST	0	None	No	Internal	0.180041	2.12484e-07	0.0700001	0.15	2.90218e-06	0.260001	0.115	10.6929	None
1194	6708	N15	None	N14	FALSE	NotOEST	0	None	No	Internal	0.180027	1.41656e-07	0.0700001	0.15	1.94631e-06	0.260001	0.115	10.6929	None
1195	6708	Y16	None	N15	FALSE	NotOEST	0	None	No	Internal	0.180014	7.08281e-08	0.07	0.15	9.74451e-07	0.26	0.115	10.6929	None
1196	6708	Y17	None	Y14	FALSE	NotOEST	0	None	No	Internal	18.5732	0.170854	0.0594784	0.428428	1.48192	0.681365	0.317206	13.2191	None
1197	6708	N16	None	Y17	FALSE	NotOEST	0	None	No	Internal	0.750002	0.135	5.57391e-09	0.67	0.29	0.48	0.74	1.00572	None
1198	6708	Y18	None	Y17	FALSE	NotOEST	0	None	No	Internal	18.5732	0.170854	0.0594784	0.428428	1.48192	0.681365	0.317206	13.2191	None
1199	6708	N17	None	Y18	FALSE	NotOEST	0	None	No	Internal	0.900693	0.0886258	0.174297	4.81036	0.00964742	9.15039e-06	0.395801	26.2503	None
1200	6708	Y19	None	N17	FALSE	NotOEST	0	None	No	Internal	0.900697	0.0886262	0.174298	4.81038	0.00964746	9.15031e-06	0.395803	26.2501	None
1201	6708	Y20	Gain	Y9	TRUE	Tub	0.553814	NotOEST->Tub	No	Internal	4.28005	1.135	0.789998	15.59	2.70502	6.31664e-07	30.4099	3.29003	None
1202	6708	N18	None	Y20	TRUE	Tub	0.553815	None	No	Internal	4.28002	1.135	0.789999	15.59	2.70501	4.55834e-07	30.4099	3.29002	None
1203	8458	Sg3tf008458g0u	None	N1	FALSE	NotOEST	0	None	No	General Leaf	32.82	35.15	34.06	127.355	64.58	28.47	56.505	69.765	GO:0016020,GO:0008324
1204	8458	Lh3tf008458g0u	Gain	N2	TRUE	Broad	0.241254	NotOEST->Broad	No	General Leaf	59.67	47.175	46.04	164.645	114.72	122.795	127.41	40.5986	GO:0016020,GO:0008324
1205	8458	Lg3tf008458g0u	None	N2	FALSE	NotOEST	0	None	No	General Leaf	44.53	13.575	19.905	76.505	20.425	0	49.49	35.4717	GO:0016020,GO:0008324
1206	8458	N1	Root	Root	FALSE	NotOEST	0	None	No	Internal	41.4438	30.8488	32.0089	118.904	60.5879	37.5781	67.7306	53.8307	None
1207	8458	N2	None	N1	FALSE	NotOEST	0	None	No	Internal	50.0676	26.5476	29.9577	110.452	56.5958	46.6862	78.9562	37.8964	None
1208	10247	Sg3tf010247g0s	None	N1	FALSE	NotOEST	0	None	No	General Leaf	0.24	0	0	0.715	0.42	0	0	0.0933333	None
1209	10247	Lh3tf010247g0p	None	N2	TRUE	Broad	0.48731	None	No	General Leaf	0.18	7.2	1.3	5.735	0.185	0.095	0.08	0.0557143	None
1210	10247	Lg3tf010247g0s	None	N2	TRUE	Flag	0.75156	Broad->Flag	No	General Leaf	0	1.31	6.625	0	0.72	0	0.16	0.0416667	None
1211	10247	N1	Root	Root	FALSE	NotOEST	0	None	No	Internal	0.22	2.4	0.433337	2.38833	0.341667	0.0316666	0.0266667	0.0807936	None
1212	10247	N2	Gain	N1	TRUE	Broad	0.465642	NotOEST->Broad	No	Internal	0.2	4.8	0.866673	4.06166	0.263334	0.0633333	0.0533335	0.0682539	None
1213	14262	Sg3tf014262g1s	None	N1	FALSE	NotOEST	0	None	No	General Leaf	1.92	0.68	0	0	0.165	0.62	0.07	0.13	GO:0005840,GO:0006412,GO:0003735
1214	14262	Lh3tf014262g0p	Gain	N1	TRUE	Broad	0.281738	NotOEST->Broad	No	General Leaf	4.69	4.96	6.85	9.555	9.745	15.685	20.195	4.06714	GO:0005840,GO:0022625,GO:0006412,GO:0003735
1215	14262	Sg3tf014262g0s	None	N2	TRUE	Broad	0.216482	None	No	General Leaf	90.26	96.75	68.79	119.455	96.64	73.14	150.59	34.6033	GO:0005840,GO:0022625,GO:0006412,GO:0003735
1216	14262	Lh3tf014262g1s	None	N3	TRUE	Broad	0.479372	None	No	General Leaf	0.17	14.35	2.84	11.29	0.665	0.18	0.44	0.335714	GO:0005840,GO:0006412,GO:0003735
1217	14262	Lg3tf014262g0p	None	Y2	TRUE	Flag	0.573185	None	No	General Leaf	0	2.25	4.895	0.235	0.805	0	0.355	0.4	GO:0005840,GO:0006412,GO:0003735
1218	14262	Lg3tf014262g1u	Loss	Y2	FALSE	NotOEST	0	Flag->NotOEST	No	General Leaf	560.5	379.07	304.815	548.92	918.385	0	770.59	302.613	GO:0005840,GO:0022625,GO:0006412,GO:0003735
1219	14262	Y1	Root	Root	TRUE	Broad	0.479369	None	No	Internal	0.170041	14.35	2.84002	11.29	0.665037	0.18003	0.440059	0.335727	None
1220	14262	N1	Loss	Y1	FALSE	NotOEST	0	Broad->NotOEST	No	Internal	1.92	0.680015	6.02899e-06	1.50275e-05	0.165005	0.620007	0.0700105	0.130002	None
1221	14262	N2	None	Y1	TRUE	Broad	0.479369	None	No	Internal	0.170039	14.35	2.84002	11.29	0.665037	0.18003	0.440059	0.335728	None
1222	14262	N3	None	N2	TRUE	Broad	0.47937	None	No	Internal	0.17002	14.35	2.84001	11.29	0.665019	0.180015	0.44003	0.335721	None
1223	14262	Y2	None	N3	TRUE	Flag	0.573093	Broad->Flag	No	Internal	0.000259428	2.25018	4.89514	0.235258	0.805425	6.05494e-08	0.355356	0.40014	None
1224	20593	Sg3tf020593g0p	None	N1	TRUE	Broad	0.289383	None	No	General Leaf	12.65	10.6	27.72	7.655	7.025	11.84	18.3	1.925	None
1225	20593	Lh3tf020593g1u	Loss	N2	FALSE	NotOEST	0	Broad->NotOEST	No	General Leaf	0	0	0	0	0	0.385	0	0.0142857	None
1226	20593	Lg3tf020593g0u	None	N2	TRUE	Broad	0.48458	None	No	General Leaf	18.18	34.96	5.07	10.755	0.115	0	3.065	2.965	None
1227	20593	Sg3tf020593g2u	Loss	N3	FALSE	NotOEST	0	Broad->NotOEST	No	General Leaf	0	0	0	0	0	0	0	0.103333	None
1228	20593	Lh3tf020593g0u	Loss	N3	FALSE	NotOEST	0	Broad->NotOEST	No	General Leaf	0	0	0	0	0	0	0	0.09	None
1229	20593	Sg3tf020593g1s	None	Y3	FALSE	NotOEST	0	None	No	General Leaf	3.17	8.3	5.53	5.29	3.265	5.33	4.025	17.2067	None
1230	20593	Sg3tf020593g5u	None	N4	FALSE	NotOEST	0	None	No	General Leaf	0	0	0	0	0	0	0	0	None
1231	20593	Lg3tf020593g1s	None	N4	FALSE	NotOEST	0	None	No	General Leaf	0	0	2.275	0	0	0	0	0	None
1232	20593	Y1	Root	Root	FALSE	NotOEST	0	None	No	Internal	7.78514	9.4197	16.3327	6.44135	5.09548	8.49926	10.9745	9.76708	None
1233	20593	Y2	Gain	Y1	TRUE	Broad	0.289383	NotOEST->Broad	No	Internal	12.65	10.6	27.72	7.65499	7.02499	11.84	18.3	1.925	None
1234	20593	N1	None	Y2	TRUE	Broad	0.289383	None	No	Internal	12.65	10.6	27.72	7.65499	7.02499	11.84	18.3	1.925	None
1235	20593	N2	None	N1	TRUE	Broad	0.424768	None	No	Internal	6.02082	11.0298	2.64532	3.56867	0.315473	0.725716	1.66079	0.985808	None
1236	20593	N3	None	Y2	TRUE	Broad	0.289383	None	No	Internal	12.65	10.6	27.7199	7.65498	7.02498	11.84	18.3	1.925	None
1237	20593	Y3	None	Y1	FALSE	NotOEST	0	None	No	Internal	3.17	8.3	5.53	5.29	3.265	5.33	4.025	17.2067	None
1238	20593	N4	None	Y3	FALSE	NotOEST	0	None	No	Internal	3.17	8.29999	5.53	5.29	3.265	5.33	4.025	17.2067	None
1239	63	Sg3tf000063g0u	None	N1	FALSE	NotOEST	0	None	No	General Leaf	4.87	4.75	3.93	1.725	5.525	14.07	0.695	9.215	GO:0010466,GO:0004222,GO:0004867,GO:0008270,GO:0005578
1240	63	Lh3tf000063g2p	None	N2	FALSE	NotOEST	0	None	No	General Leaf	6.29	4.96	5.47	4.91	8.725	5.74	3.145	7.35857	GO:0010466,GO:0008237,GO:0004222,GO:0004867,GO:0008270,GO:0005578
1241	63	Lg3tf000063g59u	None	N2	FALSE	NotOEST	0	None	No	General Leaf	0	0	0	0	0	0	0	0	None
1242	63	Sg3tf000063g15u	None	Y9	FALSE	NotOEST	0	None	No	General Leaf	0	0.83	0	0	0.215	1.78	0.795	12.855	GO:0010466,GO:0008061,GO:0004222,GO:0004867,GO:0006030,GO:0008270,GO:0005578
1243	63	Sg3tf000063g20s	None	N3	FALSE	NotOEST	0	None	No	General Leaf	0.3	0.23	0.45	0.36	1.08	2.15	0.12	1.94833	GO:0030425,GO:0016020,GO:0034436,GO:0007205,GO:0009897,GO:0021766,GO:0070293,GO:0043025,GO:0090090,GO:0005887,GO:0034437,GO:0042157,GO:0005769,GO:0009953,GO:0030136,GO:0005764,GO:0042475,GO:0030229,GO:0042159,GO:0009954,GO:0034189,GO:0005770,GO:0030178,GO:0031526,GO:0000122,GO:0005901,GO:0051124,GO:0005886,GO:0006810,GO:0043113,GO:0004872,GO:0030131,GO:0007568,GO:0005041,GO:0014912,GO:0005509,GO:…
1244	63	Lh3tf000063g11s	None	N3	FALSE	NotOEST	0	None	No	General Leaf	6.17	2.505	2.515	1.735	5.36	4.885	1.35	9.17286	GO:0016020,GO:0034436,GO:0005783,GO:0005615,GO:0016324,GO:0021766,GO:0070293,GO:0090090,GO:0034437,GO:0009953,GO:1900006,GO:0006766,GO:0042475,GO:0005768,GO:0006508,GO:0030139,GO:0030900,GO:0030229,GO:0006898,GO:0009954,GO:0034189,GO:0001822,GO:0031526,GO:0038025,GO:0042733,GO:0000122,GO:0001932,GO:0005901,GO:0048812,GO:0008283,GO:0016021,GO:0021819,GO:0045860,GO:0051124,GO:0005886,GO:0004252,GO:…
1245	63	Sg3tf000063g17p	Loss	N4	FALSE	NotOEST	0	Py->NotOEST	No	General Leaf	0.76	1.25	0.16	0.415	0.995	1.87	0.105	1.49333	GO:0030425,GO:0016020,GO:0034436,GO:0007205,GO:0009897,GO:0021766,GO:0070293,GO:0043025,GO:0090090,GO:0005887,GO:0034437,GO:0042157,GO:0005769,GO:0009953,GO:0030136,GO:0005764,GO:0042475,GO:0030229,GO:0042159,GO:0009954,GO:0034189,GO:0005770,GO:0030178,GO:0031526,GO:0000122,GO:0005901,GO:0051124,GO:0005886,GO:0006810,GO:0043113,GO:0004872,GO:0030131,GO:0007568,GO:0005041,GO:0014912,GO:0005509,GO:…
1246	63	Lh3tf000063g17s	Loss	N4	FALSE	NotOEST	0	Py->NotOEST	No	General Leaf	0	0	0	0	0	0	0	0.337143	GO:0031012,GO:0010466,GO:0008233,GO:0004222,GO:0004867,GO:0006030,GO:0005578,GO:0008237,GO:0008061,GO:0005576,GO:0008270
1247	63	Sg3tf000063g2u	Loss	Y11	FALSE	NotOEST	0	Py->NotOEST	No	General Leaf	20.17	1.15	3.34	2.53	1.595	15.45	1.455	17.435	GO:0010466,GO:0004222,GO:0008233,GO:0004867,GO:0005578,GO:0006508,GO:0008237,GO:0008270
1248	63	Sg3tf000063g12u	None	Y12	TRUE	Py	0.814385	None	No	General Leaf	166.76	11.92	3.54	0	0.755	913.06	25.13	0.585	GO:0031012,GO:0010466,GO:0004222,GO:0008233,GO:0004867,GO:0006030,GO:0005578,GO:0008237,GO:0006508,GO:0008061,GO:0005576,GO:0008270
1249	63	Sg3tf000063g10u	None	N5	TRUE	Py	0.914307	None	No	General Leaf	351.86	64.77	2.24	2.62	5.505	4936.06	35.635	2.55333	GO:0010466,GO:0004222,GO:0008233,GO:0004867,GO:0006508,GO:0008270,GO:0005578
1250	63	Lh3tf000063g6u	Loss	N5	FALSE	NotOEST	0	Py->NotOEST	No	General Leaf	0	0	0.64	1.33	0.515	0.255	14.25	3.20143	GO:0031012,GO:0005615,GO:0010466,GO:0007596,GO:0004222,GO:0008233,GO:0004867,GO:0006030,GO:0005578,GO:0008061,GO:0006508,GO:0008237,GO:0005576,GO:0008270,GO:0005215
1251	63	Sg3tf000063g13u	None	N6	FALSE	NotOEST	0	None	No	General Leaf	4.81	2.56	2.68	0.58	3.045	8.35	2.455	29.7883	GO:0031012,GO:0007596,GO:0008061,GO:0004222,GO:0004867,GO:0006030,GO:0005576,GO:0005737
1252	63	Lg3tf000063g13u	None	N6	FALSE	NotOEST	0	None	No	General Leaf	0	0	0	0	0	0	0	0	GO:0031012,GO:0010466,GO:0004222,GO:0008233,GO:0004867,GO:0006030,GO:0005578,GO:0008061,GO:0006508,GO:0005576,GO:0008270,GO:0005215
1253	63	Sg3tf000063g16u	Loss	N7	FALSE	NotOEST	0	Agg->NotOEST	No	General Leaf	8.43	0.24	0.32	0.605	1.81	3.66	0.495	11.105	GO:0008233,GO:0004867,GO:0006508,GO:0005576,GO:0005215
1254	63	Lh3tf000063g13u	Loss	N7	FALSE	NotOEST	0	Agg->NotOEST	No	General Leaf	0.47	0.28	0.11	0.74	0.655	1.065	2.52	0.587143	GO:0008233,GO:0004867,GO:0006508,GO:0005576,GO:0005215
1255	63	Sg3tf000063g29u	None	N8	TRUE	Agg	0.926411	None	No	General Leaf	397.37	7296.33	6.54	4.66	4.04	152.03	14.94	4.55167	GO:0004867
1256	63	Lg3tf000063g16u	Loss	N8	FALSE	NotOEST	0	Agg->NotOEST	No	General Leaf	0	0	0	0.095	0	0	0	0.435	GO:0010466,GO:0004222,GO:0004867,GO:0008270,GO:0005578
1257	63	Lg3tf000063g31u	Loss	Y39	FALSE	NotOEST	0	Agg->NotOEST	No	General Leaf	2.99	0.475	0	0.335	0.4	0	0.855	1.03167	GO:0008233,GO:0004867,GO:0006508,GO:0005576,GO:0005215
1258	63	Sg3tf000063g19u	None	N9	TRUE	Tub	0.975594	None	No	General Leaf	0.98	4.91	0.25	1.445	0.66	3.65	475.495	1.715	GO:0004867
1259	63	Lg3tf000063g9p	Loss	N9	FALSE	NotOEST	0	Tub->NotOEST	No	General Leaf	6.53	0.565	0	0.47	0.175	0	0.975	1.66333	GO:0004867
1260	63	Lh3tf000063g18u	Loss	N10	FALSE	NotOEST	0	Broad->NotOEST	No	General Leaf	0.7	0.415	0	0.135	0.12	0.375	0.4	0.358571	GO:0004867
1261	63	Lg3tf000063g25u	None	N10	TRUE	Agg	0.543418	Broad->Agg	No	General Leaf	1.97	16.615	11.35	0.13	0.015	0	0.495	0.295	GO:0004867
1262	63	Sg3tf000063g3u	None	N11	FALSE	NotOEST	0	None	No	General Leaf	4.73	0.32	0	0.415	1.335	1.74	0.66	4.75	GO:0004867
1263	63	Lh3tf000063g7u	None	N11	FALSE	NotOEST	0	None	No	General Leaf	10.07	2.145	2.315	13.12	10.865	18.92	62.94	12.4271	GO:0004867
1264	63	Sg3tf000063g6u	None	N12	FALSE	NotOEST	0	None	No	General Leaf	13.95	2.96	0.28	1.415	2.885	3.92	0.49	9.08833	GO:0004867
1265	63	Lg3tf000063g7u	None	N12	FALSE	NotOEST	0	None	No	General Leaf	51.4	94.3	593.965	44.9	35.66	0	84.17	214.657	GO:0004867
1266	63	Sg3tf000063g5u	Gain	N13	TRUE	Tub	0.829275	NotOEST->Tub	No	General Leaf	65.89	3.13	1.77	4.31	15.55	18.27	529.065	40	GO:0004867
1267	63	Lg3tf000063g11u	None	N13	FALSE	NotOEST	0	None	No	General Leaf	69.66	7.015	5.085	4.33	3.45	0	16.095	24.34	GO:0008233,GO:0004867,GO:0006508,GO:0005576,GO:0005215
1268	63	Sg3tf000063g7u	None	N14	FALSE	NotOEST	0	None	No	General Leaf	177.69	32.15	4.17	20.8	24.495	26.32	10.2	49.4433	GO:0008233,GO:0004867,GO:0006508,GO:0005576,GO:0005215
1269	63	Lh3tf000063g4u	None	N14	FALSE	NotOEST	0	None	No	General Leaf	6	3.33	1.97	2.53	7.24	14.62	37.35	10.0514	GO:0008233,GO:0004867,GO:0006508,GO:0005576,GO:0005215
1270	63	Lg3tf000063g2u	None	Y31	FALSE	NotOEST	0	None	No	General Leaf	82.06	6.71	0.915	4.485	1.365	0	24.8	26.07	GO:0008233,GO:0004867,GO:0006508,GO:0005576,GO:0005215
1271	63	Sg3tf000063g8u	None	N15	FALSE	NotOEST	0	None	No	General Leaf	70.53	3.21	1	3.09	6.19	6.98	1.25	19.4467	GO:0008233,GO:0004867,GO:0006508,GO:0005576,GO:0005215
1272	63	Lg3tf000063g27u	None	N15	FALSE	NotOEST	0	None	No	General Leaf	2.86	4.035	0.385	0.735	4.335	0	0.52	3	GO:0008233,GO:0004867,GO:0006508,GO:0006898,GO:0005509,GO:0016021,GO:0070293
1273	63	Lg3tf000063g28u	None	Y29	FALSE	NotOEST	0	None	No	General Leaf	1.54	1.805	1.295	0.43	1.385	0	0.61	4.83833	GO:0016020,GO:0034436,GO:0005615,GO:0008233,GO:0070293,GO:0038025,GO:0000122,GO:0016021,GO:0045860,GO:0034437,GO:1900006,GO:0004867,GO:0021517,GO:0006508,GO:0030229,GO:0006898,GO:0005509,GO:0034447,GO:0034189
1274	63	Lg3tf000063g24u	None	Y28	FALSE	NotOEST	0	None	No	General Leaf	1.14	0.21	0.29	0.49	0.12	0	0.11	2.73333	GO:0008233,GO:0004867,GO:0006508,GO:0005509,GO:0016021
1275	63	Lg3tf000063g23u	None	Y27	FALSE	NotOEST	0	None	No	General Leaf	2.26	1.175	0.675	0.515	0.56	0	0.225	3.74333	GO:0016020,GO:0034436,GO:0005615,GO:0008233,GO:0070293,GO:0038025,GO:0000122,GO:0016021,GO:0045860,GO:0034437,GO:1900006,GO:0004867,GO:0021517,GO:0006508,GO:0030229,GO:0006898,GO:0005509,GO:0034447,GO:0034189
1276	63	Lg3tf000063g29u	None	Y26	FALSE	NotOEST	0	None	No	General Leaf	1.45	0.995	0.915	0.42	2.29	0	0.915	4.525	GO:0016020,GO:0034436,GO:0005615,GO:0008233,GO:0070293,GO:0038025,GO:0000122,GO:0016021,GO:0045860,GO:0034437,GO:1900006,GO:0004867,GO:0021517,GO:0006508,GO:0030229,GO:0006898,GO:0005509,GO:0034447,GO:0034189
1277	63	Lh3tf000063g12u	None	Y40	FALSE	NotOEST	0	None	No	General Leaf	4.59	3.615	2.815	2.4	5.31	5.405	1.675	6	GO:0008233,GO:0004867,GO:0006508,GO:0005509,GO:0006898,GO:0016021,GO:0070293
1278	63	Lh3tf000063g15u	None	N16	FALSE	NotOEST	0	None	No	General Leaf	8.62	5.025	2.885	1.315	2.97	29.375	4.405	7.56571	GO:0031012,GO:0005615,GO:0004222,GO:0007596,GO:0004867,GO:0006030,GO:0004930,GO:0008061,GO:0005576,GO:0016021
1279	63	Lg3tf000063g18p	None	N16	FALSE	NotOEST	0	None	No	General Leaf	1.7	1.055	1.11	5.555	3.345	0	3.81	9.51	GO:0031012,GO:0010466,GO:0005615,GO:0004222,GO:0008233,GO:0004867,GO:0007596,GO:0006030,GO:0005578,GO:0004930,GO:0006508,GO:0008061,GO:0008270,GO:0016021,GO:0005576
1280	63	Sg3tf000063g9p	None	N17	FALSE	NotOEST	0	None	No	General Leaf	20.57	13.64	7.75	5.185	20.275	36.22	3.835	17.3	GO:0016020,GO:0034436,GO:0005615,GO:0005783,GO:0016324,GO:0005903,GO:0008233,GO:0070293,GO:0090090,GO:0016787,GO:0034437,GO:0004714,GO:0009953,GO:1900006,GO:0006766,GO:0042475,GO:0005768,GO:0008544,GO:0030229,GO:0030139,GO:0006508,GO:0030900,GO:0006898,GO:0009954,GO:0034189,GO:0001822,GO:0031526,GO:0038025,GO:0042733,GO:0001932,GO:0000122,GO:0008283,GO:0030334,GO:0016021,GO:0045860,GO:0051124,GO:…
1281	63	Lg3tf000063g26u	None	N17	FALSE	NotOEST	0	None	No	General Leaf	0.91	0	0.145	0.685	0.505	0	0.12	1.82167	GO:0008233,GO:0004867,GO:0006508,GO:0006898,GO:0005509,GO:0016021,GO:0070293
1282	63	Lg3tf000063g20s	Loss	Y22	FALSE	NotOEST	0	Py->NotOEST	No	General Leaf	1.32	1.02	1.015	9.295	2.635	0	3.415	10.835	GO:0031012,GO:0010466,GO:0004222,GO:0004867,GO:0007596,GO:0006030,GO:0005578,GO:0004930,GO:0008061,GO:0008270,GO:0005576,GO:0016021
1283	63	Sg3tf000063g22u	Loss	N18	FALSE	NotOEST	0	Py->NotOEST	No	General Leaf	0.54	0	0.51	0.665	0	0.23	0.25	0.196667	GO:0031012,GO:0010466,GO:0008233,GO:0004222,GO:0004867,GO:0006030,GO:0005578,GO:0008237,GO:0006508,GO:0008061,GO:0008270,GO:0005576,GO:0005215
1284	63	Lg3tf000063g8u	Loss	N18	FALSE	NotOEST	0	Py->NotOEST	No	General Leaf	1.56	0.185	0.19	0.41	1.21	0	1.84	2.34	GO:0008233,GO:0006508,GO:0004867,GO:0005576,GO:0005215
1285	63	Sg3tf000063g18u	Loss	N19	FALSE	NotOEST	0	Py->NotOEST	No	General Leaf	0.41	0.45	1.41	0.385	0.725	0.49	0.535	0.276667	GO:0031012,GO:0010466,GO:0004222,GO:0008233,GO:0004867,GO:0006030,GO:0007267,GO:0005578,GO:0006508,GO:0008061,GO:0008270,GO:0005576,GO:0005215
1286	63	Lh3tf000063g8u	None	N19	TRUE	Py	0.964443	None	No	General Leaf	196.46	29.23	11.41	0.35	1.015	6487.51	0.715	0.0428571	GO:0031012,GO:0010466,GO:0008233,GO:0004222,GO:0004867,GO:0006030,GO:0005578,GO:0006508,GO:0008061,GO:0005576,GO:0008270
1287	63	Lh3tf000063g14u	None	Y18	TRUE	Py	0.993863	None	No	General Leaf	5.18	1.045	0.925	0	0.32	1283.45	0.455	0	GO:0031012,GO:0010466,GO:0007596,GO:0004222,GO:0008233,GO:0004867,GO:0006030,GO:0005578,GO:0008237,GO:0008061,GO:0006508,GO:0005576,GO:0008270,GO:0005215
1288	63	Lh3tf000063g19u	None	Y17	TRUE	Py	0.995776	None	No	General Leaf	29.63	11.525	2.71	0.875	1.645	11961.6	4.355	0.118571	GO:0031012,GO:0010466,GO:0004222,GO:0008233,GO:0004867,GO:0006030,GO:0007267,GO:0005578,GO:0008061,GO:0006508,GO:0005576,GO:0008270,GO:0005215
1289	63	Lh3tf000063g10u	None	N20	TRUE	Py	0.940642	None	No	General Leaf	203.78	19.65	13.18	0	2.595	3794.01	0.21	0.02	GO:0031012,GO:0010466,GO:0004222,GO:0008233,GO:0004867,GO:0006030,GO:0005578,GO:0006508,GO:0008061,GO:0005576,GO:0008270
1290	63	Lg3tf000063g14p	None	N20	TRUE	Agg	0.93959	Py->Agg	No	General Leaf	1.59	34.84	0	0.165	0.285	0	0.2	0.0483333	GO:0010466,GO:0004222,GO:0008233,GO:0004867,GO:0005578,GO:0006508,GO:0008237,GO:0008270
1291	63	Lg3tf000063g32u	None	Y15	TRUE	Agg	0.921056	Py->Agg	No	General Leaf	14.89	235.385	1.465	0.205	0.995	0	2.62	0.55	GO:0031012,GO:0010466,GO:0004222,GO:0007596,GO:0008233,GO:0004867,GO:0006030,GO:0005578,GO:0008061,GO:0006508,GO:0008270,GO:0005576,GO:0005215
1292	63	Sg3tf000063g11u	None	N21	TRUE	Py	0.890641	None	No	General Leaf	38.19	11.09	6.05	1.505	0.215	1304.58	103.135	0.806667	GO:0031012,GO:0010466,GO:0007596,GO:0004222,GO:0008233,GO:0004867,GO:0006030,GO:0005578,GO:0008237,GO:0006508,GO:0008061,GO:0005576,GO:0008270
1293	63	Lg3tf000063g15u	None	N21	TRUE	Agg	0.899023	Py->Agg	No	General Leaf	37.7	381.235	1.865	0.235	0.65	0	2.37	0.216667	GO:0031012,GO:0010466,GO:0004222,GO:0008233,GO:0004867,GO:0006030,GO:0005578,GO:0006508,GO:0008061,GO:0005576,GO:0008270
1294	63	Sg3tf000063g14u	Loss	N22	FALSE	NotOEST	0	Py->NotOEST	No	General Leaf	0.85	0	0.11	0.22	0.54	0.38	0.035	0.716667	GO:0008233,GO:0006508,GO:0004867
1295	63	Lh3tf000063g16u	Loss	N22	FALSE	NotOEST	0	Py->NotOEST	No	General Leaf	1.41	0	0	0	0.1	0.35	0.265	0.507143	GO:0031012,GO:0010466,GO:0004222,GO:0008233,GO:0004867,GO:0007596,GO:0006030,GO:0005578,GO:0006508,GO:0008061,GO:0008270,GO:0005576
1296	63	Lh3tf000063g9p	None	N23	FALSE	NotOEST	0	None	No	General Leaf	3.24	2	2.105	1.655	4.735	2.875	1.05	6.25143	GO:0016020,GO:0034436,GO:0005783,GO:0005615,GO:0016324,GO:0008233,GO:0021766,GO:0070293,GO:0090090,GO:0034437,GO:0060674,GO:0009953,GO:1900006,GO:0006766,GO:0042475,GO:0005768,GO:0030139,GO:0030900,GO:0006508,GO:0030229,GO:0030198,GO:0006898,GO:0009954,GO:0034189,GO:0001822,GO:0031526,GO:0038025,GO:0042733,GO:0000122,GO:0001932,GO:0005901,GO:0048812,GO:0008283,GO:0016021,GO:0021819,GO:0045860,GO:…
1297	63	Lg3tf000063g17u	None	N23	FALSE	NotOEST	0	None	No	General Leaf	14.67	10.1	6.795	8.27	14.105	0	3.115	32.8867	GO:0006898,GO:0005509,GO:0016021,GO:0070293
1298	63	Lg3tf000063g0u	None	Y5	FALSE	NotOEST	0	None	No	General Leaf	0	0	0	0	0	0	0	0.721667	GO:0010466,GO:0008061,GO:0004222,GO:0004867,GO:0006030,GO:0008270,GO:0005578
1299	63	Lh3tf000063g3s	None	N24	FALSE	NotOEST	0	None	No	General Leaf	0	0	0	0	0	0	0	1.36857	GO:0010466,GO:0004222,GO:0004867,GO:0008270,GO:0005578
1300	63	Lg3tf000063g5u	None	N24	FALSE	NotOEST	0	None	No	General Leaf	0	0	0	0	0	0	0	0.871667	GO:0010466,GO:0004222,GO:0004867,GO:0008270,GO:0005578
1301	63	Lg3tf000063g10u	None	Y41	FALSE	NotOEST	0	None	No	General Leaf	4.67	4.385	3.27	2.39	6.255	0	1.685	13.8533	GO:0010466,GO:0004222,GO:0004867,GO:0008270,GO:0005578
1302	63	Lh3tf000063g5s	None	Y3	FALSE	NotOEST	0	None	No	General Leaf	0	0	0	0	0	0	0	0.627143	GO:0010466,GO:0008233,GO:0004222,GO:0004867,GO:0006030,GO:0005578,GO:0008061,GO:0005576,GO:0008270
1303	63	Sg3tf000063g4u	None	N25	FALSE	NotOEST	0	None	No	General Leaf	0.1	0	0	0	0	0	0	0.136667	GO:0010466,GO:0004222,GO:0004867,GO:0008270,GO:0005578
1304	63	Lh3tf000063g0p	None	Y42	FALSE	NotOEST	0	None	No	General Leaf	1.79	1.38	1.255	2.145	2.375	1.745	0.685	3.05429	GO:0010466,GO:0004222,GO:0004867,GO:0008270,GO:0005578
1305	63	Lh3tf000063g1u	None	N26	FALSE	NotOEST	0	None	No	General Leaf	2.85	0.98	2.01	1.57	1.62	1.855	1.065	2.01286	GO:0010466,GO:0004222,GO:0004867,GO:0008270,GO:0005578
1306	63	Lg3tf000063g4u	None	N26	FALSE	NotOEST	0	None	No	General Leaf	4.26	1.595	1.87	7.47	1.96	0	2.205	6.01	GO:0010466,GO:0004222,GO:0008233,GO:0004867,GO:0008270,GO:0005576,GO:0005578
1307	63	Sg3tf000063g1u	None	N27	FALSE	NotOEST	0	None	No	General Leaf	2.68	2.15	2.34	1.34	2.135	9.49	1.2	5.68167	GO:0010466,GO:0004222,GO:0004867,GO:0008270,GO:0005578
1308	63	Lg3tf000063g1u	None	N27	FALSE	NotOEST	0	None	No	General Leaf	0	0	0	0	0	0	0	1.33667	GO:0010466,GO:0004222,GO:0004867,GO:0006030,GO:0005578,GO:0008061,GO:0008237,GO:0008270
1309	63	Y1	Root	Root	FALSE	NotOEST	0	None	No	Internal	1.18126	0.874129	0.89833	0.730808	0.998136	3.00178	0.48495	2.84947	None
1310	63	Y2	None	Y1	FALSE	NotOEST	0	None	No	Internal	1.07543	0.740215	0.717217	0.771347	0.951893	1.83963	0.408251	2.40968	None
1311	63	Y3	None	Y2	FALSE	NotOEST	0	None	No	Internal	1.00296	0.744768	0.616047	0.552481	0.985154	1.47869	0.330706	2.59116	None
1312	63	Y4	None	Y3	FALSE	NotOEST	0	None	No	Internal	1.93346	1.49409	1.13092	0.886095	2.00357	2.59643	0.583868	4.73665	None
1313	63	Y5	None	Y4	FALSE	NotOEST	0	None	No	Internal	2.32111	1.53284	1.12638	0.87727	1.92859	5.33693	0.570071	4.36752	None
1314	63	Y6	None	Y5	FALSE	NotOEST	0	None	No	Internal	5.02988	3.10443	2.24822	1.74571	3.78221	13.4144	1.12635	7.64425	None
1315	63	N1	None	Y6	FALSE	NotOEST	0	None	No	Internal	4.4987	3.56541	3.00058	1.91527	4.58083	11.0241	1.07613	7.24204	None
1316	63	N2	None	N1	FALSE	NotOEST	0	None	No	Internal	3.59623	2.8418	2.82353	2.27509	4.43528	5.58805	1.40704	4.86687	None
1317	63	Y7	None	Y6	FALSE	NotOEST	0	None	No	Internal	8.26982	4.21504	2.61769	2.4446	4.83721	23.882	1.73284	11.3232	None
1318	63	Y8	None	Y7	FALSE	NotOEST	0	None	No	Internal	11.053	4.10233	1.76562	1.4649	2.83701	49.3127	2.10622	9.50489	None
1319	63	Y9	None	Y8	FALSE	NotOEST	0	None	No	Internal	4.95362	2.1915	1.03273	0.811211	1.9495	20.0391	1.27171	9.77511	None
1320	63	N3	None	Y9	FALSE	NotOEST	0	None	No	Internal	3.80787	1.64217	1.33258	0.968737	2.7965	9.02471	0.913903	6.96543	None
1321	63	Y10	Gain	Y8	TRUE	Py	0.755516	NotOEST->Py	No	Internal	19.9355	5.90046	1.64644	1.13887	1.72432	104.017	3.31412	7.41636	None
1322	63	N4	None	Y10	TRUE	Py	0.739271	None	No	Internal	6.8985	2.38349	0.602148	0.517957	0.906441	35.2957	1.13971	3.08228	None
1323	63	Y11	None	Y10	TRUE	Py	0.777198	None	No	Internal	41.855	11.2156	2.57156	1.43376	1.42951	227.443	6.69643	9.66192	None
1324	63	Y12	None	Y11	TRUE	Py	0.810377	None	No	Internal	85.4596	26.5963	2.72824	0.632416	0.969222	562.861	15.3202	4.1344	None
1325	63	Y13	None	Y12	TRUE	Py	0.818163	None	No	Internal	47.7637	56.6532	2.07315	0.463484	0.723152	548.079	14.1341	2.15629	None
1326	63	Y14	None	Y13	TRUE	Py	0.823965	None	No	Internal	41.1569	124.479	2.76351	0.530209	0.74585	898.441	22.2707	1.20776	None
1327	63	Y15	None	Y14	TRUE	Py	0.878561	None	No	Internal	36.6914	144.516	2.65786	0.370407	0.977447	1412.9	10.0862	0.723285	None
1328	63	Y16	None	Y15	TRUE	Py	0.960217	None	No	Internal	54.0273	73.6827	3.74508	0.376012	1.19149	3340.27	5.36794	0.4121	None
1329	63	Y17	None	Y16	TRUE	Py	0.987075	None	No	Internal	38.9248	33.8084	2.93568	0.577291	1.23986	6229.81	4.09161	0.352871	None
1330	63	Y18	None	Y17	TRUE	Py	0.983851	None	No	Internal	33.117	16.2175	2.35197	0.480862	0.883097	3387.57	2.5519	0.527942	None
1331	63	Y19	None	Y18	TRUE	Py	0.97165	None	No	Internal	55.2461	13.7992	3.19523	0.865295	1.08943	2649.44	3.10907	1.23096	None
1332	63	Y20	None	Y19	TRUE	Py	0.956129	None	No	Internal	48.5827	10.6869	1.89531	1.58159	1.44205	1514.94	5.3223	2.6481	None
1333	63	Y21	None	Y20	TRUE	Py	0.929405	None	No	Internal	73.6078	14.6375	1.62559	2.99395	2.3527	1390.32	10.3871	4.98508	None
1334	63	N5	None	Y21	TRUE	Py	0.915364	None	No	Internal	141.823	26.4692	1.50186	2.31465	2.7909	2108.88	20.0907	3.57995	None
1335	63	Y22	None	Y21	TRUE	Py	0.912731	None	No	Internal	30.4181	6.75652	1.47959	5.0856	2.82514	547.135	5.74821	8.7272	None
1336	63	Y23	None	Y22	TRUE	Py	0.884976	None	No	Internal	16.3266	4.61203	1.79818	2.96786	3.48773	251.089	3.44257	10.3615	None
1337	63	N6	Loss	Y23	FALSE	NotOEST	0	Py->NotOEST	No	Internal	7.04552	2.39068	1.49273	1.18262	2.17758	86.4795	1.96586	13.3833	None
1338	63	Y24	None	Y23	TRUE	Py	0.803094	None	No	Internal	11.516	4.68891	2.42223	2.63535	5.46047	119.651	2.61365	8.97406	None
1339	63	Y25	Loss	Y24	FALSE	NotOEST	0	Py->NotOEST	No	Internal	7.2229	3.34505	2.02943	2.10308	4.14685	55.908	2.20883	7.19542	None
1340	63	Y26	None	Y25	FALSE	NotOEST	0	None	No	Internal	4.43281	1.97622	1.35001	1.12649	2.6444	21.4086	1.52952	5.52945	None
1341	63	Y27	None	Y26	FALSE	NotOEST	0	None	No	Internal	4.62552	1.58861	1.10562	0.856389	1.49634	8.31772	1.46473	4.86793	None
1342	63	Y28	None	Y27	FALSE	NotOEST	0	None	No	Internal	7.18376	1.61462	1.29184	0.927675	1.28462	3.54458	2.63967	5.33101	None
1343	63	Y29	None	Y28	FALSE	NotOEST	0	None	No	Internal	15.7857	3.04524	2.4799	1.43664	2.23752	2.31603	6.34428	8.39178	None
1344	63	Y30	None	Y29	FALSE	NotOEST	0	None	No	Internal	38.6335	5.71611	4.85286	2.95223	4.04294	3.40352	15.7832	15.006	None
1345	63	Y31	None	Y30	FALSE	NotOEST	0	None	No	Internal	62.7736	9.78271	9.99938	5.16099	5.03531	4.43335	35.1542	24.142	None
1346	63	Y32	None	Y31	FALSE	NotOEST	0	None	No	Internal	67.6272	16.922	24.2303	8.04573	9.69801	9.89652	64.8794	31.3499	None
1347	63	Y33	None	Y32	FALSE	NotOEST	0	None	No	Internal	56.3356	23.516	52.5681	8.51763	10.2477	8.31071	122.008	39.6262	None
1348	63	Y34	None	Y33	FALSE	NotOEST	0	None	No	Internal	37.4178	42.4057	113.666	11.7879	11.2959	6.17537	78.7541	52.8733	None
1349	63	Y35	None	Y34	FALSE	NotOEST	0	None	No	Internal	21.6618	57.1458	52.4602	7.47855	7.02628	6.85028	59.7833	26.7875	None
1350	63	Y36	Gain	Y35	TRUE	Broad	0.492334	NotOEST->Broad	No	Internal	15.4138	109.161	25.456	3.64319	3.3742	5.20538	59.4681	12.8344	None
1351	63	Y37	None	Y36	TRUE	Agg	0.620403	Broad->Agg	No	Internal	18.5516	228.275	11.639	2.14829	1.9266	6.90573	98.5	7.21964	None
1352	63	Y38	None	Y37	TRUE	Agg	0.837817	None	No	Internal	31.5538	497.746	5.49812	1.44725	1.48506	11.9932	44.3752	5.29188	None
1353	63	N7	None	Y38	TRUE	Agg	0.809532	None	No	Internal	13.4846	166.089	1.97604	0.930752	1.31669	5.57274	15.7967	5.66134	None
1354	63	Y39	None	Y38	TRUE	Agg	0.908774	None	No	Internal	62.6252	1098.87	2.8793	1.26272	1.2119	23.5012	18.8288	2.99466	None
1355	63	N8	None	Y39	TRUE	Agg	0.924054	None	No	Internal	153.332	2798.4	3.13977	2.00591	1.75063	58.5104	11.2563	2.66044	None
1356	63	N9	None	Y37	TRUE	Tub	0.665435	Agg->Tub	No	Internal	8.6872	77.9165	3.96301	1.35443	0.920533	3.51858	191.657	3.53266	None
1357	63	N10	None	Y36	TRUE	Broad	0.495953	None	No	Internal	6.02793	42.0638	12.2687	1.30273	1.16973	1.86013	20.121	4.49598	None
1358	63	N11	None	Y35	FALSE	NotOEST	0	None	No	Internal	12.1539	19.8703	18.2584	7.00452	6.40876	9.17009	41.1278	14.6549	None
1359	63	N12	None	Y34	FALSE	NotOEST	0	None	No	Internal	34.2559	46.5552	235.97	19.3676	16.6136	3.36512	54.4714	92.2061	None
1360	63	N13	None	Y33	FALSE	NotOEST	0	None	No	Internal	63.9619	11.2203	19.8077	5.71921	9.74923	8.86024	222.389	34.6554	None
1361	63	N14	None	Y32	FALSE	NotOEST	0	None	No	Internal	83.7724	17.4673	10.1234	10.4586	13.811	16.9455	37.4765	30.2816	None
1362	63	N15	None	Y30	FALSE	NotOEST	0	None	No	Internal	37.3412	4.32037	2.07929	2.25908	4.85598	3.46117	5.85106	12.4842	None
1363	63	Y40	None	Y25	FALSE	NotOEST	0	None	No	Internal	5.71984	3.37002	2.31603	2.54741	4.3357	26.6643	2.48331	7.08275	None
1364	63	N16	None	Y40	FALSE	NotOEST	0	None	No	Internal	5.34661	3.15001	2.10368	3.13914	3.55023	18.6798	3.5661	8.05282	None
1365	63	N17	Loss	Y24	FALSE	NotOEST	0	Py->NotOEST	No	Internal	10.9987	6.10964	3.43908	2.83512	8.74682	51.9571	2.18955	9.36524	None
1366	63	N18	None	Y20	TRUE	Py	0.951715	None	No	Internal	16.8942	3.62396	0.865102	0.88553	0.884016	505.055	2.47077	1.72825	None
1367	63	N19	None	Y19	TRUE	Py	0.966123	None	No	Internal	84.0387	14.4931	5.33841	0.533432	0.943143	3045.81	1.45302	0.516826	None
1368	63	N20	None	Y16	TRUE	Py	0.945042	None	No	Internal	86.4658	42.7242	5.64169	0.180337	1.35716	2378.09	1.92598	0.160145	None
1369	63	N21	None	Y14	TRUE	Py	0.739466	None	No	Internal	39.0156	172.268	3.5595	0.756736	0.53695	734.34	42.5919	0.743696	None
1370	63	N22	None	Y13	TRUE	Py	0.814076	None	No	Internal	16.6746	18.8844	0.727718	0.227828	0.454384	182.936	4.81137	1.1267	None
1371	63	N23	None	Y7	FALSE	NotOEST	0	None	No	Internal	8.72661	5.43835	3.83923	4.1232	7.8924	8.91901	1.96595	16.8204	None
1372	63	Y41	None	Y4	FALSE	NotOEST	0	None	No	Internal	2.4763	2.20466	1.65035	1.22854	3.09696	0.973659	0.850825	7.25127	None
1373	63	N24	None	Y41	FALSE	NotOEST	0	None	No	Internal	0.825432	0.734886	0.550116	0.409512	1.03232	0.324553	0.283608	3.16384	None
1374	63	N25	None	Y2	FALSE	NotOEST	0	None	No	Internal	1.04207	0.601749	0.637273	1.03075	0.872388	1.03843	0.409095	1.7884	None
1375	63	Y42	None	N25	FALSE	NotOEST	0	None	No	Internal	1.95078	1.06503	1.1946	2.32091	1.66527	1.27566	0.819036	2.81887	None
1376	63	N26	None	Y42	FALSE	NotOEST	0	None	No	Internal	3.02026	1.21334	1.69153	3.78697	1.74842	1.04355	1.36301	3.61391	None
1377	63	N27	None	Y1	FALSE	NotOEST	0	None	No	Internal	1.28709	1.00804	1.07944	0.690269	1.04438	4.16393	0.56165	3.28927	None
1378	1198	Sg3tf001198g0u	None	N1	TRUE	Broad	0.369388	None	No	General Leaf	129.79	143.53	73.62	374	168.495	41.13	81.92	0.596667	GO:0016620,GO:0005783,GO:0008168,GO:0016758,GO:0006730,GO:0009258,GO:0005737,GO:0016787,GO:0009058,GO:0016021,GO:0016155,GO:0016742,GO:0005739,GO:0032259
1379	1198	Lh3tf001198g0s	None	N2	TRUE	Broad	0.409599	None	No	General Leaf	47.59	3.18	28.015	184.725	103.07	38.945	45.465	0.418571	GO:0016620,GO:0005783,GO:0008168,GO:0016758,GO:0006730,GO:0009258,GO:0005737,GO:0016787,GO:0009058,GO:0016021,GO:0016155,GO:0016742,GO:0005739,GO:0032259
1380	1198	Lg3tf001198g0p	None	N2	TRUE	Maj	0.679649	Broad->Maj	No	General Leaf	15.54	0.685	0.26	128.525	38.19	0	5.905	0.593333	GO:0016620,GO:0005783,GO:0008168,GO:0016758,GO:0006730,GO:0009258,GO:0005737,GO:0016787,GO:0009058,GO:0016021,GO:0016155,GO:0016742,GO:0005739,GO:0032259
1381	1198	N1	Root	Root	TRUE	Broad	0.394694	None	No	Internal	87.2566	84.3389	47.4574	280.588	124.517	30.2031	56.5386	0.567314	None
1382	1198	N2	None	N1	TRUE	Broad	0.457292	None	No	Internal	44.7232	25.1478	21.2947	187.176	80.5385	19.2761	31.1572	0.537962	None
1383	2472	Sg3tf002472g16u	None	N1	FALSE	NotOEST	0	None	No	General Leaf	0	0	0	0.17	0	0.13	0	0.328333	None
1384	2472	Lh3tf002472g45u	None	N2	FALSE	NotOEST	0	None	No	General Leaf	0	0	1.34	0	0	0	0	0	GO:0001507,GO:0003990
1385	2472	Lg3tf002472g20u	None	N2	FALSE	NotOEST	0	None	No	General Leaf	0	0	0.115	0	0	0	0	0.451667	GO:0080030,GO:0042043,GO:0080031,GO:0004872,GO:0007416,GO:0009986,GO:0005887,GO:0080032,GO:0045202,GO:0050253
1386	2472	Lg3tf002472g27u	Gain	Y2	TRUE	Maj	0.532205	NotOEST->Maj	No	General Leaf	0.44	0.82	3.715	5.66	0	0	0	0.0433333	GO:0001507,GO:0003990,GO:0004104
1387	2472	Sg3tf002472g15u	None	N3	FALSE	NotOEST	0	None	No	General Leaf	0	0	0	0	0	0	0	0.186667	None
1388	2472	Lh3tf002472g10u	None	N3	FALSE	NotOEST	0	None	No	General Leaf	0	2.35	0.37	1.79	0.2	0.025	0.055	0.0171429	GO:0016787
1389	2472	Sg3tf002472g17u	None	N4	FALSE	NotOEST	0	None	No	General Leaf	0	0	0	0	0	0	0	0.2	None
1390	2472	Lh3tf002472g31u	None	Y6	FALSE	NotOEST	0	None	No	General Leaf	0	0	0	0	0	0	0	0	GO:0016787
1391	2472	Lh3tf002472g38u	None	Y6	FALSE	NotOEST	0	None	No	General Leaf	0	0	0	0	0	0	0	0.0985714	GO:0080030,GO:0042043,GO:0080031,GO:0004872,GO:0007416,GO:0009986,GO:0005887,GO:0080032,GO:0045202,GO:0050253
1392	2472	Lg3tf002472g24u	None	N5	FALSE	NotOEST	0	None	No	General Leaf	0	0	0	0	0	0	0	0.0766667	None
1393	2472	Sg3tf002472g20u	None	N6	TRUE	Flag	0.995908	None	No	General Leaf	0	0	58.41	0.24	0	0	0	0	GO:0016787
1394	2472	Lh3tf002472g26u	None	N6	TRUE	Flag	1	None	No	General Leaf	0	0	18.88	0	0	0	0	0	GO:0016787
1395	2472	Sg3tf002472g21u	Loss	N7	FALSE	NotOEST	0	Flag->NotOEST	No	General Leaf	0	0	1.03	0	0	0	0	0	GO:0016787
1396	2472	Lh3tf002472g22u	Loss	N7	FALSE	NotOEST	0	Flag->NotOEST	No	General Leaf	0	0	0	0	0	0	0	0.0628571	None
1397	2472	Lh3tf002472g25u	None	N8	FALSE	NotOEST	0	None	No	General Leaf	0	0	0	0	0	0	0	0.0757143	None
1398	2472	Lg3tf002472g14u	None	N8	FALSE	NotOEST	0	None	No	General Leaf	0	0	0	0	0	0	0	0.0333333	GO:0016020,GO:0007155
1399	2472	Sg3tf002472g34u	None	N9	FALSE	NotOEST	0	None	No	General Leaf	0	0	0	0	0	0	0	0	GO:0004104,GO:0003990
1400	2472	Lh3tf002472g17s	None	N9	FALSE	NotOEST	0	None	No	General Leaf	0	0	0	0	0	0	0	0.108571	GO:0004104,GO:0003990
1401	2472	Sg3tf002472g12u	Loss	N10	FALSE	NotOEST	0	Agg->NotOEST	No	General Leaf	2.16	0.06	0.16	0.31	0.34	1.88	0.04	1.78333	GO:0080030,GO:0004091,GO:0080032,GO:0080031,GO:0050253
1402	2472	Lh3tf002472g3u	Gain	N11	TRUE	Broad	0.491297	NotOEST->Broad	No	General Leaf	0.09	4.375	0.76	3.36	0.23	0.05	0.04	0.0857143	GO:0016787
1403	2472	Lg3tf002472g19u	None	Y13	FALSE	NotOEST	0	None	No	General Leaf	2.32	1.125	0.065	0	0.04	0	0	0	GO:0001507,GO:0004104,GO:0003990
1404	2472	Lg3tf002472g40u	None	Y13	FALSE	NotOEST	0	None	No	General Leaf	0	0	0	0	0	0	0	0	GO:0004104,GO:0003990
1405	2472	Lg3tf002472g41u	None	Y12	FALSE	NotOEST	0	None	No	General Leaf	0	0	0	0	0	0	0	0	GO:0016787
1406	2472	Sg3tf002472g22u	None	N12	FALSE	NotOEST	0	None	No	General Leaf	0	0	0	0	0	0	0	0.085	None
1407	2472	Lh3tf002472g23u	None	N12	FALSE	NotOEST	0	None	No	General Leaf	0	0	0	0	0	0	0	0.0642857	None
1408	2472	Lh3tf002472g28u	None	Y18	FALSE	NotOEST	0	None	No	General Leaf	1	0	0	0	0	0	0	0	None
1409	2472	Lh3tf002472g32u	Loss	N13	FALSE	NotOEST	0	Agg->NotOEST	No	General Leaf	0	1.2	0.23	0	0	0	0	0	GO:0016787
1410	2472	Lg3tf002472g45u	Loss	N13	FALSE	NotOEST	0	Agg->NotOEST	No	General Leaf	0	0	0	0.47	0	0	0	0	None
1411	2472	Sg3tf002472g28u	None	N14	FALSE	NotOEST	0	None	No	General Leaf	0	0	0	0	0	0	0	0	None
1412	2472	Lg3tf002472g10s	None	N14	FALSE	NotOEST	0	None	No	General Leaf	17.52	0.305	1.455	1.14	0.75	0	1.63	3.23333	None
1413	2472	Sg3tf002472g10u	None	Y22	FALSE	NotOEST	0	None	No	General Leaf	0.05	0	0	0	0	0.25	0	0.371667	None
1414	2472	Sg3tf002472g8u	None	N15	FALSE	NotOEST	0	None	No	General Leaf	0.04	0	0	0	0	0	0	0.471667	None
1415	2472	Lh3tf002472g0u	None	N15	FALSE	NotOEST	0	None	No	General Leaf	0.04	1.2	0.02	0	0	0.055	0.02	0.362857	None
1416	2472	Sg3tf002472g26u	None	N16	FALSE	NotOEST	0	None	No	General Leaf	0	0	0	0	0	0	0	0.06	None
1417	2472	Lh3tf002472g39u	None	N16	FALSE	NotOEST	0	None	No	General Leaf	0	0	0	0	0	0	0	0.0742857	GO:0016020,GO:0007155
1418	2472	Sg3tf002472g9u	None	N17	FALSE	NotOEST	0	None	No	General Leaf	0	0.03	0	0.11	0.12	0.18	0	0.773333	GO:0016020,GO:0007155
1419	2472	Lh3tf002472g12u	None	N18	FALSE	NotOEST	0	None	No	General Leaf	0	0	0	0	0	0	0.025	0.818571	GO:0016020,GO:0007155
1420	2472	Lg3tf002472g17u	None	N18	FALSE	NotOEST	0	None	No	General Leaf	0.07	0.21	0.045	0.17	0	0	0	1.41667	GO:0016020,GO:0007155
1421	2472	Lh3tf002472g44u	None	Y23	FALSE	NotOEST	0	None	No	General Leaf	0	0	0	0	0	0	0	0	None
1422	2472	Sg3tf002472g2u	None	Y26	TRUE	Agg	0.942619	None	No	General Leaf	168.47	2868.24	2.58	0.145	0.065	3.3	0.04	0.015	GO:0016787
1423	2472	Sg3tf002472g3u	None	Y26	TRUE	Flag	0.78807	Agg->Flag	No	General Leaf	1.37	14.13	487.13	61.995	42.715	4.16	6.63	0.0233333	GO:0016787
1424	2472	Lh3tf002472g11u	None	N19	TRUE	Agg	0.944	None	No	General Leaf	0.13	10.62	0.445	0	0	0.03	0.025	0.148571	GO:0016787
1425	2472	Sg3tf002472g6u	None	N20	TRUE	Flag	0.939298	Agg->Flag	No	General Leaf	1.5	28.09	560.7	6.52	0	0.1	0.025	0.0183333	GO:0016020,GO:0005783,GO:0004091,GO:0016787,GO:0003990,GO:0005641,GO:0004104
1426	2472	Lh3tf002472g2u	None	N21	TRUE	Flag	0.939834	None	No	General Leaf	0.28	41.12	1340.49	38.42	2.205	0.08	3.71	0.822857	GO:0016787
1427	2472	Lg3tf002472g25u	Loss	N21	FALSE	NotOEST	0	Flag->NotOEST	No	General Leaf	0	0	0.84	0	0	0	0	0	GO:0016787
1428	2472	Lh3tf002472g7u	None	N22	TRUE	Flag	0.66209	None	No	General Leaf	0.23	0.095	5.545	0.095	0	2.355	0.055	0.204286	GO:0016787
1429	2472	Lg3tf002472g12u	Gain	Y29	TRUE	Acin	0.68185	NotOEST->Acin	No	General Leaf	63.77	29.595	0.1	0.06	0	0	0	0	GO:0005788,GO:0016020,GO:0005615,GO:0005783,GO:0050805,GO:0033265,GO:0014016,GO:0004104,GO:0043279,GO:0004091,GO:0051593,GO:0051384,GO:0005641,GO:0008285,GO:0019695,GO:0042493,GO:0007612,GO:0007271,GO:0003990
1430	2472	Lg3tf002472g22u	None	Y29	FALSE	NotOEST	0	None	No	General Leaf	0.58	2.035	0	0	0	0	0	0	GO:0016787,GO:0003990
1431	2472	Lg3tf002472g4u	None	Y27	TRUE	Flag	0.973615	None	No	General Leaf	0.45	4.925	263.285	0.385	0.025	0	1.35	0.0533333	GO:0016020,GO:0005615,GO:0005783,GO:0045212,GO:0031623,GO:0033265,GO:0004104,GO:0043279,GO:0016787,GO:0051593,GO:0005641,GO:0008285,GO:0005605,GO:0019695,GO:0042493,GO:0051262,GO:0006581,GO:0048471,GO:0007271,GO:0003990,GO:0001919,GO:0005788,GO:0060041,GO:0050805,GO:0031594,GO:0014016,GO:0004091,GO:0051384,GO:0005886,GO:0007612,GO:0017171,GO:0009986,GO:0005794,GO:0002076
1432	2472	Sg3tf002472g35u	Loss	N23	FALSE	NotOEST	0	Agg->NotOEST	No	General Leaf	0	0	0.99	0	0	0	0	0.0716667	GO:0016787
1433	2472	Lg3tf002472g16u	Loss	N23	FALSE	NotOEST	0	Agg->NotOEST	No	General Leaf	0	0	0	0	0.035	0	0	0.376667	GO:0080030,GO:0042043,GO:0080031,GO:0004872,GO:0007416,GO:0009986,GO:0005887,GO:0080032,GO:0045202,GO:0050253
1434	2472	Sg3tf002472g11u	None	Y36	FALSE	NotOEST	0	None	No	General Leaf	5.24	0.09	0	0.21	0.715	0.48	0.02	16.6317	GO:0003990,GO:0004104
1435	2472	Sg3tf002472g5u	None	Y36	FALSE	NotOEST	0	None	No	General Leaf	1.75	0	0	0	1.1	0.36	0.095	10.365	GO:0007528,GO:0005788,GO:0016020,GO:0005615,GO:0005783,GO:0050803,GO:0050805,GO:0033265,GO:0014016,GO:0004104,GO:0004930,GO:0048666,GO:0045471,GO:0043279,GO:0004091,GO:0016021,GO:0051593,GO:0001507,GO:0051384,GO:0005641,GO:0008285,GO:0019695,GO:0042493,GO:0007612,GO:0006581,GO:0030239,GO:0001975,GO:0007271,GO:0003990
1436	2472	Sg3tf002472g36u	None	Y35	FALSE	NotOEST	0	None	No	General Leaf	0	0	0	0	0	0	0	0	None
1437	2472	Lh3tf002472g5p	None	N25	FALSE	NotOEST	0	None	No	General Leaf	0.24	0.2	0.195	1.725	0.07	0.5	0.36	19.47	GO:0005788,GO:0016020,GO:0005783,GO:0005615,GO:0050805,GO:0033265,GO:0014016,GO:0004104,GO:0043279,GO:0004091,GO:0051593,GO:0001507,GO:0005641,GO:0051384,GO:0008285,GO:0019695,GO:0042493,GO:0007612,GO:0007271,GO:0003990
1438	2472	Lg3tf002472g11u	None	N25	FALSE	NotOEST	0	None	No	General Leaf	6.83	1.29	0.815	1.66	0.33	0	1.22	25.4533	GO:0005788,GO:0016020,GO:0005615,GO:0005783,GO:0050805,GO:0033265,GO:0014016,GO:0004104,GO:0043279,GO:0004091,GO:0051593,GO:0051384,GO:0005641,GO:0008285,GO:0019695,GO:0042493,GO:0007612,GO:0007271,GO:0003990
1439	2472	Sg3tf002472g7u	Loss	N26	FALSE	NotOEST	0	Broad->NotOEST	No	General Leaf	0.57	0.21	5.41	0.455	0.405	0.27	0.05	1.98833	GO:0016020,GO:0004091,GO:0016787,GO:0001507,GO:0004104,GO:0003990
1440	2472	Lg3tf002472g0u	Loss	N26	FALSE	NotOEST	0	Broad->NotOEST	No	General Leaf	0.26	0.04	0	0	0.015	0	0.08	3.38667	GO:0030425,GO:0007528,GO:0016020,GO:0005615,GO:0005783,GO:0045212,GO:0031623,GO:0033265,GO:0004104,GO:0048666,GO:0045471,GO:0043279,GO:0016787,GO:0042734,GO:0051593,GO:0048814,GO:0005641,GO:0008285,GO:0019695,GO:0005605,GO:0042493,GO:0051262,GO:0030239,GO:0006581,GO:0048471,GO:0007271,GO:0001975,GO:0003990,GO:0001919,GO:0060041,GO:0005788,GO:0050803,GO:0050805,GO:0031594,GO:0014016,GO:0007416,GO:…
1441	2472	Sg3tf002472g1p	None	N27	FALSE	NotOEST	0	None	No	General Leaf	0.48	6.33	2.44	1.045	0.705	0.87	0.76	2.41167	GO:0003990,GO:0004104
1442	2472	Lh3tf002472g13s	None	N27	FALSE	NotOEST	0	None	No	General Leaf	0.4	0.045	0.18	0.115	0.195	0.09	0.055	0.54	GO:0004104,GO:0003990
1443	2472	Sg3tf002472g4u	None	N28	TRUE	Flag	0.876699	None	No	General Leaf	17.75	8.63	716.5	58.495	8.45	5.49	1.955	2.53167	None
1444	2472	Lh3tf002472g6u	None	N29	TRUE	Broad	0.303474	None	No	General Leaf	51.85	16.86	22.955	22.145	12.33	26.635	18.08	0.0885714	None
1445	2472	Lg3tf002472g1p	None	Y40	TRUE	Broad	0.430975	None	No	General Leaf	59.98	12.12	8.76	17.435	11.305	0	83.01	2.85667	None
1446	2472	Lg3tf002472g8u	None	Y40	TRUE	Broad	0.422581	None	No	General Leaf	11.64	1.005	1.38	4.565	0.765	0	8.19	0.616667	None
1447	2472	Lh3tf002472g9u	None	N30	FALSE	NotOEST	0	None	No	General Leaf	0	0	0	0	0	0	0.05	0.954286	None
1448	2472	Lg3tf002472g6u	None	N30	FALSE	NotOEST	0	None	No	General Leaf	0	0.11	0.55	0.045	0	0	0.04	7.22667	None
1449	2472	Lg3tf002472g18u	None	Y42	TRUE	Min	0.81153	None	No	General Leaf	0	0	0	1.7	7.32	0	0	0	None
1450	2472	Lg3tf002472g3u	None	Y42	TRUE	Min	0.724766	None	No	General Leaf	0	0	0	7.485	19.71	0	0	0	None
1451	2472	Lh3tf002472g33u	None	Y45	TRUE	Flag	0.967599	None	No	General Leaf	0	0.495	41.36	0.89	0	0	0	0	None
1452	2472	Lh3tf002472g4u	None	Y46	TRUE	Flag	0.889306	None	No	General Leaf	0.45	44.77	736.03	37.105	3.02	1.755	4.515	0.0428571	GO:0016787
1453	2472	Lh3tf002472g8u	None	Y46	TRUE	Maj	0.656206	Flag->Maj	No	General Leaf	2	2.66	29.195	394.78	72.605	60.17	40.2	0.00571429	GO:0016787
1454	2472	Lg3tf002472g13u	None	Y48	TRUE	Flag	0.789392	None	No	General Leaf	0.18	3.665	68.46	0.92	0.08	0	13.42	0	GO:0016020,GO:0005783,GO:0004091,GO:0003990,GO:0005641,GO:0004104
1455	2472	Lg3tf002472g7u	None	Y48	TRUE	Flag	0.660688	None	No	General Leaf	0.73	8.22	230.405	4.87	0.34	0	104.17	0.0283333	GO:0005788,GO:0016020,GO:0005615,GO:0005783,GO:0050805,GO:0033265,GO:0014016,GO:0004104,GO:0043279,GO:0004091,GO:0051593,GO:0051384,GO:0005641,GO:0008285,GO:0019695,GO:0042493,GO:0007612,GO:0007271,GO:0003990
1456	2472	Lg3tf002472g5u	None	Y47	TRUE	Flag	0.59842	None	No	General Leaf	0.51	1.665	13.635	0.445	0.04	0	6.49	0	GO:0016020,GO:0005783,GO:0004091,GO:0016787,GO:0005641,GO:0003990,GO:0004104
1457	2472	Lg3tf002472g26u	Loss	Y44	FALSE	NotOEST	0	Flag->NotOEST	No	General Leaf	0.98	1.5	2.65	0	0	0	0	0	GO:0016787
1458	2472	Lg3tf002472g37u	Loss	Y43	FALSE	NotOEST	0	Broad->NotOEST	No	General Leaf	0	0	0	0	0	0	0	0	None
1459	2472	Lh3tf002472g14u	Loss	N32	FALSE	NotOEST	0	Agg->NotOEST	No	General Leaf	0.1	0	0	0	0	0	0.045	0.0828571	GO:0004104,GO:0003990
1460	2472	Lg3tf002472g9u	Loss	N32	FALSE	NotOEST	0	Agg->NotOEST	No	General Leaf	0	0	0	0	0	0	0.075	0	GO:0005788,GO:0016020,GO:0005615,GO:0005783,GO:0050805,GO:0033265,GO:0014016,GO:0004104,GO:0043279,GO:0004091,GO:0051593,GO:0051384,GO:0005641,GO:0008285,GO:0019695,GO:0042493,GO:0007612,GO:0007271,GO:0003990
1461	2472	Lh3tf002472g15u	Loss	N33	FALSE	NotOEST	0	Agg->NotOEST	No	General Leaf	0.35	0.035	0.375	0.125	0	5.475	0.04	0.03	GO:0016020,GO:0005783,GO:0016787,GO:0004091,GO:0003990,GO:0005641,GO:0004104
1462	2472	Lg3tf002472g2u	None	N33	TRUE	Maj	0.744788	Agg->Maj	No	General Leaf	0.3	1.02	14.835	47.335	0.01	0	0.055	0.0116667	GO:0016787
1463	2472	Sg3tf002472g32u	None	N34	FALSE	NotOEST	0	None	No	General Leaf	0	0	0	0	0	0	0	0.176667	GO:0016020,GO:0080030,GO:0006911,GO:0042043,GO:0080031,GO:0004872,GO:0007416,GO:0009986,GO:0022008,GO:0007155,GO:0080032,GO:0005887,GO:0045202,GO:0050253
1464	2472	Lh3tf002472g21u	None	N34	FALSE	NotOEST	0	None	No	General Leaf	0	0	0	0	0	0	0	0.0785714	GO:0016020,GO:0080030,GO:0006911,GO:0042043,GO:0080031,GO:0004872,GO:0007416,GO:0007155,GO:0022008,GO:0009986,GO:0080032,GO:0005887,GO:0045202,GO:0050253
1465	2472	Sg3tf002472g14u	Loss	Y53	FALSE	NotOEST	0	Agg->NotOEST	No	General Leaf	0	0	0	0	0	0	0	0.0783333	GO:0016020,GO:0007155
1466	2472	Sg3tf002472g24u	Loss	Y53	FALSE	NotOEST	0	Agg->NotOEST	No	General Leaf	0	0	0	0	0	0	0	0.271667	None
1467	2472	Lg3tf002472g30u	Loss	N35	FALSE	NotOEST	0	Agg->NotOEST	No	General Leaf	0	0	0	0	0	0	0	0.145	GO:0004104,GO:0003990
1468	2472	Sg3tf002472g0u	None	N36	FALSE	NotOEST	0	None	No	General Leaf	0.64	0.03	0.19	0.33	0.185	1.2	0.015	1.19167	None
1469	2472	Lh3tf002472g1p	None	N36	FALSE	NotOEST	0	None	No	General Leaf	0.89	0.06	0.13	0.15	0.285	0.195	0.08	0.564286	None
1470	2472	Lh3tf002472g20u	None	N37	FALSE	NotOEST	0	None	No	General Leaf	0.24	1.51	0	0	0	0.14	0	0	GO:0001507,GO:0003990
1471	2472	Lg3tf002472g39u	None	N37	FALSE	NotOEST	0	None	No	General Leaf	0	1.41	0	0.485	0	0	0	0	None
1472	2472	Lg3tf002472g38u	Loss	Y55	FALSE	NotOEST	0	Agg->NotOEST	No	General Leaf	0	5.58	0	0	0	0	0.67	0	GO:0016787
1473	2472	Lg3tf002472g43u	Loss	Y55	FALSE	NotOEST	0	Agg->NotOEST	No	General Leaf	0	0	0	0	0	0	0	0	GO:0016787
1474	2472	Lg3tf002472g42u	Loss	Y49	FALSE	NotOEST	0	Agg->NotOEST	No	General Leaf	0	0	0	0	0	0	0	0	GO:0016787
1475	2472	Lh3tf002472g47s	Loss	N38	FALSE	NotOEST	0	Agg->NotOEST	No	General Leaf	0	0	0.125	0	0	0	0.255	1.10286	None
1476	2472	Lg3tf002472g32s	None	Y56	FALSE	NotOEST	0	None	No	General Leaf	0	0	0	0	0	0	0	0.675	GO:0003990,GO:0004104
1477	2472	Lg3tf002472g34u	None	Y56	FALSE	NotOEST	0	None	No	General Leaf	0	0	0	0	0	0	0	0	GO:0016787
1478	2472	Y1	Root	Root	TRUE	Agg	0.630619	None	No	Internal	1.40697	19.9634	9.10641	0.666667	0.247736	0.15052	0.115165	0.475073	None
1479	2472	Y2	Loss	Y1	FALSE	NotOEST	0	Agg->NotOEST	No	Internal	0.05885	0.109826	0.515172	0.877066	2.1576e-06	0.0919127	1.003e-06	0.309866	None
1480	2472	N1	None	Y2	FALSE	NotOEST	0	None	No	Internal	0.05885	0.109826	0.515172	0.877065	2.15759e-06	0.0919127	1.003e-06	0.309866	None
1481	2472	N2	None	N1	FALSE	NotOEST	0	None	No	Internal	1.0762e-08	2.00841e-08	0.115	1.60391e-07	3.94564e-13	1.68083e-08	1.83421e-13	0.451667	None
1482	2472	Y3	None	Y1	TRUE	Agg	0.63062	None	No	Internal	1.40704	19.9646	9.1069	0.666655	0.24775	0.150523	0.115172	0.475083	None
1483	2472	Y4	None	Y3	TRUE	Flag	0.576675	Agg->Flag	No	Internal	0.511316	7.26059	11.2059	0.266887	0.0905012	0.0547585	0.0419822	0.234138	None
1484	2472	Y5	Loss	Y4	FALSE	NotOEST	0	Flag->NotOEST	No	Internal	0.00466708	0.0826582	0.104863	0.0149178	0.00222066	0.000674138	0.000766713	0.183537	None
1485	2472	N3	None	Y5	FALSE	NotOEST	0	None	No	Internal	0.00466686	0.0826551	0.104858	0.0149177	0.00222063	0.000674115	0.000766696	0.183537	None
1486	2472	N4	None	Y5	FALSE	NotOEST	0	None	No	Internal	0.000803708	0.0142344	0.0180582	0.00256896	0.000382416	0.000116092	0.000132034	0.132411	None
1487	2472	N5	None	N4	FALSE	NotOEST	0	None	No	Internal	0.000272295	0.0048226	0.00611811	0.00087036	0.000129562	3.93318e-05	4.4733e-05	0.0955376	None
1488	2472	Y6	None	N5	FALSE	NotOEST	0	None	No	Internal	3.61611e-05	0.000640444	0.000812488	0.000115584	1.72059e-05	5.22329e-06	5.94056e-06	0.0778154	None
1489	2472	Y7	None	Y4	TRUE	Flag	0.990265	None	No	Internal	0.0116173	0.164964	25.7111	0.0719161	0.00205623	0.00124414	0.000953854	0.00674552	None
1490	2472	Y8	None	Y7	TRUE	Flag	0.990265	None	No	Internal	0.0116171	0.164961	25.7111	0.071916	0.00205619	0.00124411	0.000953838	0.00674542	None
1491	2472	N6	None	Y8	TRUE	Flag	0.990265	None	No	Internal	0.011617	0.164959	25.7112	0.0719162	0.00205616	0.0012441	0.000953824	0.00674533	None
1492	2472	N7	None	Y8	TRUE	Flag	0.990265	None	No	Internal	0.0116171	0.16496	25.711	0.0719157	0.00205618	0.00124411	0.000953834	0.00674542	None
1493	2472	N8	Loss	Y7	FALSE	NotOEST	0	Flag->NotOEST	No	Internal	2.56516e-09	3.64248e-08	5.67712e-06	1.58794e-08	4.54024e-10	2.74711e-10	2.10615e-10	0.0333333	None
1494	2472	Y9	None	Y3	TRUE	Agg	0.632253	None	No	Internal	1.41635	20.0966	9.08509	0.67081	0.249384	0.151519	0.115932	0.477587	None
1495	2472	Y10	None	Y9	TRUE	Agg	0.663821	None	No	Internal	2.69459	38.2315	14.4406	1.26737	0.474281	0.28824	0.196562	0.391293	None
1496	2472	N9	Loss	Y10	FALSE	NotOEST	0	Agg->NotOEST	No	Internal	2.35198e-06	3.33705e-05	1.26045e-05	1.10623e-06	4.13979e-07	2.51592e-07	1.7157e-07	7.01117e-07	None
1497	2472	Y11	None	Y10	TRUE	Agg	0.672176	None	No	Internal	5.77299	81.9076	29.4214	2.71054	1.01603	0.617525	0.408323	0.562422	None
1498	2472	N10	None	Y11	TRUE	Agg	0.672176	None	No	Internal	5.77299	81.9075	29.4213	2.71054	1.01603	0.617525	0.408322	0.562422	None
1499	2472	Y12	Loss	N10	FALSE	NotOEST	0	Agg->NotOEST	No	Internal	3.41012e-06	4.70375e-05	1.67344e-05	2.11478e-06	6.15653e-07	3.57093e-07	2.37327e-07	3.32231e-07	None
1500	2472	N11	None	Y12	FALSE	NotOEST	0	None	No	Internal	0.115855	0.626803	0.103043	0.442635	0.0320927	0.00658702	0.00526959	0.0112919	None
1501	2472	Y13	None	N11	FALSE	NotOEST	0	None	No	Internal	0.272944	0.338227	0.0436524	0.159696	0.0155638	0.0023765	0.00190119	0.00407394	None
1502	2472	Y14	None	Y11	TRUE	Agg	0.672176	None	No	Internal	5.773	81.9077	29.4214	2.71055	1.01603	0.617525	0.408323	0.562421	None
1503	2472	Y15	None	Y14	TRUE	Agg	0.675704	None	No	Internal	10.2745	151.669	54.2625	4.96214	1.81592	0.762647	0.713781	0.61947	None
1504	2472	Y16	None	Y15	TRUE	Agg	0.669949	None	No	Internal	8.5887	110.433	39.5706	3.70218	1.36754	0.554476	0.621726	0.656281	None
1505	2472	Y17	None	Y16	TRUE	Agg	0.669949	None	No	Internal	8.58869	110.433	39.5705	3.70217	1.36754	0.554475	0.621725	0.65628	None
1506	2472	Y18	Loss	Y17	FALSE	NotOEST	0	Agg->NotOEST	No	Internal	0.546832	2.76852	0.992018	0.0928121	0.0342837	0.0139005	0.0155864	0.0645112	None
1507	2472	N12	None	Y18	FALSE	NotOEST	0	None	No	Internal	0.141468	0.716228	0.256639	0.0240109	0.00886935	0.00359612	0.00403228	0.072059	None
1508	2472	N13	None	Y17	TRUE	Agg	0.670144	None	No	Internal	6.18366	79.7496	28.5359	2.70301	0.984599	0.39921	0.447628	0.472507	None
1509	2472	N14	Loss	Y16	FALSE	NotOEST	0	Agg->NotOEST	No	Internal	17.52	0.305039	1.45501	1.14	0.75	1.96723e-07	1.63	3.23333	None
1510	2472	Y19	None	Y15	TRUE	Agg	0.680299	None	No	Internal	18.6829	306.255	109.323	9.83752	3.54918	1.28091	1.24844	0.632541	None
1511	2472	Y20	Loss	Y19	FALSE	NotOEST	0	Agg->NotOEST	No	Internal	0.0145652	0.0509034	0.00299514	0.0173862	0.00974955	0.0647094	0.00156745	0.256319	None
1512	2472	Y21	None	Y20	FALSE	NotOEST	0	None	No	Internal	0.0269946	0.0922207	0.00208699	0.00445418	0.00249774	0.121871	0.00172123	0.260015	None
1513	2472	Y22	None	Y21	FALSE	NotOEST	0	None	No	Internal	0.0424455	0.144565	0.00256377	0.00125005	0.000700985	0.192028	0.00246112	0.340551	None
1514	2472	N15	None	Y22	FALSE	NotOEST	0	None	No	Internal	0.0401984	1.00484	0.0167599	0.000101427	5.68765e-05	0.0610983	0.0167515	0.370978	None
1515	2472	N16	None	Y21	FALSE	NotOEST	0	None	No	Internal	1.08889e-07	3.71605e-07	8.40955e-09	1.79482e-08	1.00647e-08	4.9108e-07	6.93572e-09	0.0600009	None
1516	2472	Y23	None	Y20	FALSE	NotOEST	0	None	No	Internal	0.0102342	0.0362898	0.00321337	0.0218664	0.0122636	0.0448667	0.00151297	0.255035	None
1517	2472	N17	None	Y23	FALSE	NotOEST	0	None	No	Internal	0.0203116	0.0751219	0.0129509	0.100604	0.0564292	0.0854818	0.00544279	0.950382	None
1518	2472	N18	None	N17	FALSE	NotOEST	0	None	No	Internal	0.0203124	0.0751238	0.0129514	0.100604	0.0564267	0.0854782	0.00544302	0.950391	None
1519	2472	Y24	None	Y19	TRUE	Agg	0.681425	None	No	Internal	24.1596	406.943	145.186	13.0131	4.67813	1.61848	1.59668	0.641055	None
1520	2472	Y25	None	Y24	TRUE	Agg	0.691051	None	No	Internal	36.9019	627.369	218.071	14.9693	7.1094	1.74124	1.68625	0.351058	None
1521	2472	N19	None	Y25	TRUE	Agg	0.691053	None	No	Internal	36.9022	627.375	218.07	14.9693	7.10947	1.74125	1.68626	0.351055	None
1522	2472	Y26	None	N19	TRUE	Agg	0.763225	None	No	Internal	58.6142	995.918	215.366	19.2268	11.1987	2.44098	2.11566	0.230388	None
1523	2472	N20	None	Y25	TRUE	Agg	0.535675	None	No	Internal	25.185	430.655	326.751	13.6861	4.96511	1.21431	1.49226	0.303708	None
1524	2472	Y27	None	N20	TRUE	Flag	0.782766	Agg->Flag	No	Internal	6.20306	114.148	496.503	13.632	1.77052	0.382443	1.65411	0.310987	None
1525	2472	Y28	None	Y27	TRUE	Flag	0.862407	None	No	Internal	3.35323	69.3083	579.349	16.2899	1.44752	0.28381	1.74957	0.364441	None
1526	2472	N21	None	Y28	TRUE	Flag	0.897615	None	No	Internal	2.20369	54.3735	703.569	19.9619	1.47185	0.200578	2.03995	0.437431	None
1527	2472	N22	None	Y28	TRUE	Flag	0.854069	None	No	Internal	1.28618	20.1114	159.105	4.46422	0.395385	0.442095	0.486401	0.131171	None
1528	2472	Y29	Loss	N22	FALSE	NotOEST	0	Flag->NotOEST	No	Internal	0.585023	2.0376	0.00368807	0.000108012	9.14535e-06	1.02258e-05	1.12506e-05	3.03401e-06	None
1529	2472	Y30	None	Y24	TRUE	Agg	0.681424	None	No	Internal	24.1594	406.94	145.185	13.0131	4.6781	1.61848	1.59668	0.641059	None
1530	2472	Y31	None	Y30	TRUE	Agg	0.637195	None	No	Internal	8.94107	144.527	62.3188	5.92574	1.89937	0.757723	2.44788	1.70726	None
1531	2472	Y32	None	Y31	TRUE	Agg	0.553865	None	No	Internal	5.11248	75.7348	45.7434	4.69198	1.28479	0.61962	3.55164	2.68528	None
1532	2472	Y33	None	Y32	TRUE	Agg	0.553864	None	No	Internal	5.11245	75.7343	45.7432	4.69196	1.28478	0.619618	3.55162	2.68531	None
1533	2472	N23	None	Y33	TRUE	Agg	0.552684	None	No	Internal	2.98281	44.1864	26.85	2.73748	0.758462	0.36151	2.07216	1.67385	None
1534	2472	Y34	None	Y33	TRUE	Broad	0.489894	Agg->Broad	No	Internal	3.61318	43.4532	34.4898	3.54571	0.940913	0.506657	2.1497	4.63564	None
1535	2472	N24	Loss	Y34	FALSE	NotOEST	0	Broad->NotOEST	No	Internal	3.28544	3.37425	2.60581	1.69008	0.25094	0.264488	0.809144	19.9587	None
1536	2472	Y35	None	N24	FALSE	NotOEST	0	None	No	Internal	1.21778	0.0989369	0.065113	0.0763504	0.301159	0.143086	0.038903	4.88495	None
1537	2472	Y36	None	Y35	FALSE	NotOEST	0	None	No	Internal	3.49494	0.0450013	1.58414e-06	0.104999	0.907485	0.419993	0.0574995	13.4981	None
1538	2472	N25	None	N24	FALSE	NotOEST	0	None	No	Internal	3.28545	3.37413	2.60572	1.69008	0.250937	0.264487	0.809143	19.9588	None
1539	2472	Y37	None	Y34	TRUE	Broad	0.461277	None	No	Internal	2.71187	28.4547	31.6522	3.07087	0.816256	0.467777	1.44494	3.81962	None
1540	2472	N26	None	Y37	TRUE	Broad	0.461277	None	No	Internal	2.71184	28.4544	31.6519	3.07084	0.81625	0.467774	1.44493	3.8196	None
1541	2472	Y38	None	Y37	TRUE	Flag	0.818197	Broad->Flag	No	Internal	6.26892	16.9877	213.226	17.8569	2.89815	1.966	1.40087	3.0826	None
1542	2472	N27	Loss	Y38	FALSE	NotOEST	0	Flag->NotOEST	No	Internal	0.480004	6.32997	2.44017	1.04501	0.704999	0.869996	0.759996	2.41166	None
1543	2472	N28	None	Y38	TRUE	Flag	0.876699	None	No	Internal	17.75	8.63	716.498	58.4948	8.44999	5.49001	1.95504	2.53167	None
1544	2472	Y39	None	N28	TRUE	Flag	0.73003	None	No	Internal	22.8582	7.60171	220.289	24.5835	6.98366	8.08336	11.3541	2.83158	None
1545	2472	N29	None	Y39	TRUE	Broad	0.317835	Flag->Broad	No	Internal	41.3802	11.9962	56.8916	19.3552	9.41895	15.1261	24.8287	1.11749	None
1546	2472	Y40	None	N29	TRUE	Broad	0.414252	None	No	Internal	35.81	6.56252	5.07024	11	6.03502	6.89568e-05	45.5999	1.73666	None
1547	2472	Y41	Loss	Y39	FALSE	NotOEST	0	Flag->NotOEST	No	Internal	4.43817	1.54463	43.1149	5.33622	2.95208	1.56947	2.23246	5.11798	None
1548	2472	N30	None	Y41	FALSE	NotOEST	0	None	No	Internal	0.583702	0.290418	6.10676	0.737514	0.388253	0.206415	0.3291	6.47818	None
1549	2472	Y42	Gain	Y41	TRUE	Min	0.654796	NotOEST->Min	No	Internal	0.187767	0.065349	1.82407	4.41151	12.6131	0.0664	0.0944491	0.216527	None
1550	2472	Y43	None	Y32	TRUE	Broad	0.429837	Agg->Broad	No	Internal	2.80864	40.577	42.7986	4.92091	1.06493	0.629208	6.76997	1.40472	None
1551	2472	Y44	None	Y43	TRUE	Flag	0.591955	Broad->Flag	No	Internal	1.30556	16.4446	61.3785	7.78925	1.33817	0.970573	14.4611	0.487468	None
1552	2472	N31	None	Y44	TRUE	Flag	0.649855	None	No	Internal	0.716312	8.1818	76.3975	9.95043	1.61754	1.23315	19.4641	0.163474	None
1553	2472	Y45	None	N31	TRUE	Flag	0.669743	None	No	Internal	0.309895	6.8858	125.9	37.1372	6.25019	5.07783	6.42179	0.0285828	None
1554	2472	Y46	None	Y45	TRUE	Flag	0.614538	None	No	Internal	0.993997	25.6275	417.412	166.024	28.4383	23.1571	17.5764	0.0279759	None
1555	2472	Y47	None	N31	TRUE	Flag	0.674394	None	No	Internal	0.488005	3.3761	67.9542	1.42517	0.108031	2.50135e-05	27.4118	0.00566987	None
1556	2472	Y48	None	Y47	TRUE	Flag	0.684079	None	No	Internal	0.466002	5.08703	122.273	2.40506	0.17601	8.33783e-06	48.3339	0.0113344	None
1557	2472	N32	None	Y31	TRUE	Agg	0.635641	None	No	Internal	1.41548	22.3623	9.64239	0.916871	0.293883	0.11724	0.432531	0.290723	None
1558	2472	N33	None	Y30	TRUE	Agg	0.52249	None	No	Internal	3.77848	59.3232	26.8064	19.8316	0.681123	2.84763	0.271062	0.111547	None
1559	2472	Y49	None	Y14	TRUE	Agg	0.672628	None	No	Internal	4.65249	66.1837	23.6985	2.18603	0.819114	0.502201	0.353677	0.463436	None
1560	2472	Y50	None	Y49	TRUE	Agg	0.676502	None	No	Internal	2.16502	31.5058	10.978	1.0237	0.382352	0.252142	0.264661	0.257054	None
1561	2472	Y51	None	Y50	TRUE	Agg	0.673095	None	No	Internal	0.87222	12.376	4.30497	0.427562	0.156811	0.144945	0.104187	0.200883	None
1562	2472	N34	Loss	Y51	FALSE	NotOEST	0	Agg->NotOEST	No	Internal	1.11454e-06	1.58143e-05	5.501e-06	5.4635e-07	2.00377e-07	1.85214e-07	1.3302e-07	0.078572	None
1563	2472	Y52	None	Y51	TRUE	Agg	0.660703	None	No	Internal	0.556165	7.22034	2.4956	0.30472	0.105865	0.184305	0.0612717	0.263365	None
1564	2472	N35	None	Y52	TRUE	Agg	0.660703	None	No	Internal	0.556164	7.22034	2.4956	0.30472	0.105865	0.184305	0.0612717	0.263365	None
1565	2472	Y53	None	N35	TRUE	Agg	0.660703	None	No	Internal	0.437049	5.67394	1.96111	0.239457	0.0831917	0.144832	0.0481489	0.245524	None
1566	2472	Y54	Loss	Y52	FALSE	NotOEST	0	Agg->NotOEST	No	Internal	0.420619	2.5452	0.803834	0.36985	0.10559	0.53854	0.0239116	0.558208	None
1567	2472	N36	None	Y54	FALSE	NotOEST	0	None	No	Internal	0.640002	0.030002	0.19	0.329999	0.185001	1.19999	0.0150004	1.19166	None
1568	2472	N37	None	Y54	FALSE	NotOEST	0	None	No	Internal	7.34029e-07	1.41	4.29432e-07	0.484999	5.64094e-08	5.84809e-07	1.27743e-08	2.98211e-07	None
1569	2472	Y55	None	Y50	TRUE	Agg	0.694019	None	No	Internal	0.974711	15.8338	4.94238	0.460879	0.172138	0.113517	0.317223	0.115728	None
1570	2472	N38	None	Y9	TRUE	Agg	0.632253	None	No	Internal	1.41635	20.0966	9.08508	0.670809	0.249384	0.151518	0.115932	0.477587	None
1571	2472	Y56	Loss	N38	FALSE	NotOEST	0	Agg->NotOEST	No	Internal	1.10097e-06	1.56216e-05	7.06207e-06	5.21437e-07	1.93853e-07	1.17779e-07	9.01172e-08	0.675	None
1572	3520	Sg3tf003520g0u	None	N1	TRUE	Broad	0.314	None	No	General Leaf	193.73	174.15	250.95	5.695	170.835	2.54	1.305	0.136667	GO:0016702,GO:0005783,GO:0005506,GO:0030199,GO:0018401,GO:0031418,GO:0004656,GO:0005739,GO:0005581
1573	3520	Lh3tf003520g2p	None	Y4	TRUE	Broad	0.391708	None	No	General Leaf	9.23	20.135	30.185	6.225	4.08	2.34	4.865	0.918571	GO:0016702,GO:0005783,GO:0005506,GO:0030199,GO:0018401,GO:0031418,GO:0004656,GO:0005739,GO:0005581
1574	3520	Lh3tf003520g7s	None	Y4	TRUE	Broad	0.320973	None	No	General Leaf	4.96	9.06	13.2	4.68	3.47	2.35	3.405	0.71	GO:0016702,GO:0005783,GO:0005506,GO:0030199,GO:0018401,GO:0031418,GO:0004656,GO:0005739,GO:0005581
1575	3520	Lg3tf003520g0u	None	N2	TRUE	Broad	0.384851	None	No	General Leaf	6.35	10	19.46	4.59	6.36	0	3.805	2.00333	GO:0016702,GO:0005783,GO:0005506,GO:0030199,GO:0018401,GO:0031418,GO:0004656,GO:0005739,GO:0005581
1576	3520	Sg3tf003520g1u	None	N3	TRUE	Flag	0.580786	Broad->Flag	No	General Leaf	8.68	40.55	102.14	1.115	22.395	0.87	0.115	0.00166667	GO:0016702,GO:0005783,GO:0005506,GO:0030199,GO:0018401,GO:0031418,GO:0004656,GO:0005739,GO:0005581
1577	3520	Lh3tf003520g6u	None	N4	TRUE	Flag	0.555551	None	No	General Leaf	30.02	15.595	63.43	3.365	1.15	0.12	0.495	0	GO:0016702,GO:0005783,GO:0005506,GO:0030199,GO:0018401,GO:0031418,GO:0004656,GO:0005739,GO:0005581
1578	3520	Lg3tf003520g5u	None	N4	TRUE	Flag	0.720687	None	No	General Leaf	1.38	5.965	19.945	0	0	0	0.385	0.0283333	GO:0016702,GO:0005783,GO:0005506,GO:0004656,GO:0005581,GO:0031418
1579	3520	Lh3tf003520g5u	None	Y7	TRUE	Broad	0.419313	None	No	General Leaf	2.27	8.12	7.205	0.5	0.555	0	0.715	0.00285714	GO:0016702,GO:0005783,GO:0005506,GO:0030199,GO:0018401,GO:0031418,GO:0004656,GO:0005739,GO:0005581
1580	3520	Sg3tf003520g2p	None	Y8	TRUE	Agg	0.553944	None	No	General Leaf	45.25	327.27	128.31	16.04	54.36	18.23	1.34	0.015	GO:0016702,GO:0005783,GO:0005506,GO:0030199,GO:0018401,GO:0031418,GO:0004656,GO:0005739,GO:0005581
1581	3520	Sg3tf003520g3s	None	Y8	TRUE	Agg	0.503615	None	No	General Leaf	113.37	599.66	329.69	30.96	98.66	18.15	0.22	0.0983333	GO:0016702,GO:0005783,GO:0005506,GO:0030199,GO:0018401,GO:0031418,GO:0004656,GO:0005739,GO:0005581
1582	3520	Lh3tf003520g3u	None	N6	TRUE	Agg	0.572964	Broad->Agg	No	General Leaf	31.68	585.83	383.695	10.06	9.21	0.445	1.535	0.234286	GO:0016702,GO:0005783,GO:0005506,GO:0030199,GO:0018401,GO:0031418,GO:0004656,GO:0005739,GO:0005581
1583	3520	Lg3tf003520g2u	None	N6	TRUE	Broad	0.449208	None	No	General Leaf	60.44	573.51	444.1	69.92	123.745	0	5	0.201667	GO:0016702,GO:0005783,GO:0005506,GO:0030199,GO:0018401,GO:0031418,GO:0004656,GO:0005739,GO:0005581
1584	3520	Sg3tf003520g4u	None	N7	TRUE	Flag	0.789442	None	No	General Leaf	0.69	20.42	118.29	1.64	8.425	0.32	0.055	0	GO:0016702,GO:0005783,GO:0005506,GO:0030199,GO:0018401,GO:0031418,GO:0004656,GO:0005739,GO:0005581
1585	3520	Lh3tf003520g4u	None	N8	TRUE	Flag	0.623766	None	No	General Leaf	15.75	13.19	61.915	2.725	1.155	0.105	4.42	0.00857143	GO:0016702,GO:0005783,GO:0005506,GO:0030199,GO:0018401,GO:0031418,GO:0004656,GO:0005739,GO:0005581
1586	3520	Lg3tf003520g3u	None	N8	TRUE	Flag	0.957453	None	No	General Leaf	0.58	1.165	49.845	0.03	0	0	0.44	0.00833333	GO:0016702,GO:0005783,GO:0005506,GO:0030199,GO:0018401,GO:0031418,GO:0004656,GO:0005739,GO:0005581
1587	3520	Sg3tf003520g8p	None	N9	FALSE	NotOEST	0	None	No	General Leaf	3.23	3.61	4.49	3.505	3.775	7.96	2.385	5.99333	GO:0016702,GO:0005783,GO:0005506,GO:0004656,GO:0031418
1588	3520	Lh3tf003520g1u	None	N10	FALSE	NotOEST	0	None	No	General Leaf	12.86	4.925	4.09	19.58	16.9	16.31	11.14	13.1086	GO:0016702,GO:0005783,GO:0005506,GO:0004656,GO:0031418
1589	3520	Lg3tf003520g1u	None	N10	FALSE	NotOEST	0	None	No	General Leaf	0.39	0.11	0.025	0.71	0.015	0	0	3.48833	GO:0016702,GO:0005783,GO:0005506,GO:0004656,GO:0031418
1590	3520	Sg3tf003520g7u	None	Y9	TRUE	Broad	0.333907	None	No	General Leaf	3.88	0.45	2.12	0.075	1.22	2.65	1.225	0.456667	GO:0016702,GO:0005783,GO:0005506,GO:0030199,GO:0018401,GO:0031418,GO:0004656,GO:0005739,GO:0005581
1591	3520	Sg3tf003520g6s	None	N11	FALSE	NotOEST	0	None	No	General Leaf	0.47	0.69	28.24	1.125	1.105	0.34	0	2.64	None
1592	3520	Lh3tf003520g0p	None	N12	FALSE	NotOEST	0	None	No	General Leaf	5.87	0.075	0.045	5.185	19.63	1.895	0.895	8.66714	None
1593	3520	Lg3tf003520g4u	None	N12	FALSE	NotOEST	0	None	No	General Leaf	2.55	0.07	0	4.1	10.585	0	2.125	6.305	None
1594	3520	Y1	Root	Root	TRUE	Broad	0.347251	None	No	Internal	20.4539	52.2751	54.7735	5.12556	19.9238	3.37448	1.80823	2.83077	None
1595	3520	Y2	None	Y1	TRUE	Broad	0.345488	None	No	Internal	28.9881	77.6906	77.3373	6.92643	27.4696	4.23249	2.22729	2.87865	None
1596	3520	Y3	None	Y2	TRUE	Broad	0.358022	None	No	Internal	41.8282	116.402	114.25	8.24825	38.9285	3.44701	2.02069	1.58946	None
1597	3520	N1	None	Y3	TRUE	Broad	0.326033	None	No	Internal	80.1703	91.4379	122.38	6.03358	70.535	2.04264	2.76071	1.05417	None
1598	3520	N2	None	N1	TRUE	Broad	0.34722	None	No	Internal	25.1732	33.0139	47.8612	5.4682	21.1753	1.25578	3.89336	1.42022	None
1599	3520	Y4	None	N2	TRUE	Broad	0.391436	None	No	Internal	9.20922	20.0698	30.0843	6.2149	4.08289	2.33963	4.85536	0.917447	None
1600	3520	Y5	None	Y3	TRUE	Broad	0.405844	None	No	Internal	36.6144	153.22	137.422	10.0146	35.2515	3.41418	1.5974	0.874117	None
1601	3520	Y6	None	Y5	TRUE	Broad	0.458255	None	No	Internal	42.503	239.68	178.133	14.7909	42.1238	4.50556	1.29103	0.44166	None
1602	3520	Y7	None	Y6	TRUE	Broad	0.443133	None	No	Internal	32.6715	175.479	140.589	10.7958	32.1383	3.27999	1.04321	0.313883	None
1603	3520	N3	None	Y7	TRUE	Broad	0.428932	None	No	Internal	21.1884	88.3017	103.5	5.32438	20.7511	1.64908	0.582351	0.131742	None
1604	3520	N4	None	N3	TRUE	Flag	0.510122	Broad->Flag	No	Internal	19.5267	28.4942	59.1068	2.7827	5.06055	0.415992	0.481023	0.0370823	None
1605	3520	N5	None	Y6	TRUE	Broad	0.492039	None	No	Internal	67.1663	447.213	289.961	27.1208	68.0369	7.92599	1.47239	0.269409	None
1606	3520	Y8	None	N5	TRUE	Agg	0.503627	Broad->Agg	No	Internal	113.339	599.537	329.6	30.9533	98.64	18.1499	0.220511	0.0982977	None
1607	3520	N6	None	N5	TRUE	Broad	0.499339	None	No	Internal	51.0974	551.773	389.385	38.629	69.334	1.81925	2.9697	0.227982	None
1608	3520	N7	None	Y5	TRUE	Flag	0.566102	Broad->Flag	No	Internal	12.0446	47.2833	100.657	3.56081	11.9886	0.958569	1.31459	0.210088	None
1609	3520	N8	None	N7	TRUE	Flag	0.661901	None	No	Internal	9.4426	16.8348	66.6289	1.95325	3.26966	0.26659	2.26719	0.0555288	None
1610	3520	N9	Loss	Y2	FALSE	NotOEST	0	Broad->NotOEST	No	Internal	6.00585	7.92454	8.26419	5.96668	6.85266	7.74236	3.4453	6.56544	None
1611	3520	N10	None	N9	FALSE	NotOEST	0	None	No	Internal	6.41163	3.61064	3.32221	9.14725	8.009	7.95861	5.05218	7.87247	None
1612	3520	Y9	None	Y1	TRUE	Broad	0.349172	None	No	Internal	17.5114	43.5121	46.9937	4.50463	17.322	3.07865	1.66375	2.81426	None
1613	3520	N11	Loss	Y9	FALSE	NotOEST	0	Broad->NotOEST	No	Internal	3.18425	3.06523	17.0673	2.87984	8.30009	0.790175	0.752577	4.78792	None
1614	3520	N12	None	N11	FALSE	NotOEST	0	None	No	Internal	4.02066	0.76463	3.9647	4.25053	13.6637	0.938435	1.31712	6.89618	None
1615	4960	Sg3tf004960g0p	None	Y1	TRUE	Maj	0.515568	Broad->Maj	No	General Leaf	39.54	1.07	37.8	271.225	126.86	5.27	44.305	1.9	None
1616	4960	Sg3tf004960g1s	None	Y1	TRUE	Flag	0.817656	Broad->Flag	No	General Leaf	3.8	3.75	216.09	21.665	11.75	0.86	6.365	0.23	None
1617	4960	Lh3tf004960g0u	None	N2	TRUE	Broad	0.456777	None	No	General Leaf	96.65	4.115	73.4	288.61	162.985	2.035	4.045	0.09	None
1618	4960	Lg3tf004960g0u	None	N2	TRUE	Broad	0.379497	None	No	General Leaf	359.15	3.16	189.475	512.6	212.31	0	74.04	0.496667	None
1619	4960	N1	Root	Root	TRUE	Broad	0.397938	None	No	Internal	132.145	3.11971	127.065	284.657	134.798	1.95635	31.5892	0.622853	None
1620	4960	Y1	None	N1	TRUE	Broad	0.370583	None	No	Internal	21.6705	2.41	126.945	146.446	69.3053	3.065	25.335	1.065	None
1621	4960	N2	None	N1	TRUE	Broad	0.404979	None	No	Internal	197.178	3.5375	127.136	366.018	173.352	1.30372	35.2709	0.362574	None
1622	6709	Sg3tf006709g1p	None	Y4	TRUE	Broad	0.221552	None	No	General Leaf	29.58	30.18	42.6	34.59	28.51	13.12	13.7	4.53833	GO:0005921
1623	6709	Sg3tf006709g2s	None	Y5	TRUE	Broad	0.266372	None	No	General Leaf	13.73	16.85	8.1	26.825	16.255	5.41	13.535	1.57333	GO:0005921
1624	6709	Sg3tf006709g3s	None	Y5	TRUE	Broad	0.19568	None	No	General Leaf	26.32	23.08	22.14	26.165	16.775	9.73	10.295	3.99667	GO:0005921
1625	6709	Lh3tf006709g7p	Loss	N2	FALSE	NotOEST	0	Broad->NotOEST	No	General Leaf	18.21	10.895	19.47	11.58	3.305	9.29	5.045	7.34	GO:0005921
1626	6709	Lg3tf006709g1u	None	N2	TRUE	Broad	0.247938	None	No	General Leaf	110.39	50.79	60.36	124.925	73.255	0	84.135	9.25167	GO:0005921
1627	6709	Sg3tf006709g6u	None	N3	FALSE	NotOEST	0	None	No	General Leaf	5.21	7.4	2.64	3.125	6.285	12.73	1.44	66.8583	GO:0005921
1628	6709	Lh3tf006709g5u	None	N4	FALSE	NotOEST	0	None	No	General Leaf	1.82	0.965	1.005	0.79	3.78	4.72	1.2	67.1771	GO:0005921
1629	6709	Lg3tf006709g3u	None	N4	FALSE	NotOEST	0	None	No	General Leaf	2.03	1.08	0.81	1.795	2.18	0	0.47	40.5467	GO:0005921
1630	6709	Sg3tf006709g7u	None	N5	TRUE	Broad	0.241207	None	No	General Leaf	201.18	100.47	189.96	323.475	238.015	121.98	165.99	71.1733	GO:0005921
1631	6709	Lh3tf006709g8p	Gain	Y7	TRUE	Broad	0.249965	NotOEST->Broad	No	General Leaf	247.75	36.13	74.44	193.855	172.91	136.54	129.515	43.8529	GO:0005921
1632	6709	Lh3tf006709g9s	None	Y7	FALSE	NotOEST	0	None	No	General Leaf	89.63	8.15	23.6	16.285	10.15	29.23	19.035	15.9786	GO:0005921
1633	6709	Lg3tf006709g4u	None	N6	TRUE	Broad	0.289425	None	No	General Leaf	274.04	83.28	108.14	402.345	319.115	0	203.235	94.835	GO:0005921
1634	6709	Sg3tf006709g8u	None	N7	FALSE	NotOEST	0	None	No	General Leaf	2.92	1.03	1.26	5.49	2.975	3.01	2.825	3.15	GO:0005921
1635	6709	Lh3tf006709g0p	Gain	N8	TRUE	Acin	0.522333	NotOEST->Acin	No	General Leaf	16.43	0.225	2.915	5.675	1.695	2.025	2.49	1.49143	GO:0005921
1636	6709	Lg3tf006709g2u	None	N8	FALSE	NotOEST	0	None	No	General Leaf	2.81	0.68	0.355	12.85	2.425	0	1.99	2.72833	GO:0005921
1637	6709	Lh3tf006709g4u	None	N9	FALSE	NotOEST	0	None	No	General Leaf	1.74	0.04	0.025	0.12	0.125	0.23	0.785	2.24	GO:0005921
1638	6709	Lg3tf006709g7u	None	N9	FALSE	NotOEST	0	None	No	General Leaf	0.77	0.085	0	0.045	0.025	0	0.505	0.805	GO:0005921
1639	6709	Sg3tf006709g0u	None	N10	FALSE	NotOEST	0	None	No	General Leaf	4.2	0.68	2.87	1.11	2.175	5.2	0.42	1.57833	GO:0005921
1640	6709	Lh3tf006709g1p	Gain	N11	TRUE	Acin	0.536455	NotOEST->Acin	No	General Leaf	4.01	0.06	1.51	0.225	0.88	0.26	0.53	0.231429	GO:0005921
1641	6709	Lg3tf006709g5s	None	N11	FALSE	NotOEST	0	None	No	General Leaf	0.93	0	2.805	1.72	1.24	0	0.435	1.37667	GO:0005921
1642	6709	Lh3tf006709g6p	None	Y10	TRUE	Broad	0.45252	None	No	General Leaf	0.04	4.265	0.885	4.015	0.155	0.015	0.05	0.06	GO:0005921
1643	6709	Sg3tf006709g4p	None	N12	TRUE	Broad	0.477234	None	No	General Leaf	9	3.61	16.54	0.29	0.31	27.88	0.79	0.0566667	GO:0005921
1644	6709	Lh3tf006709g2p	Loss	Y11	FALSE	NotOEST	0	Broad->NotOEST	No	General Leaf	2.01	0	0.37	0	0	0.09	0	0.00571429	GO:0005921
1645	6709	Lh3tf006709g3s	None	Y11	TRUE	Broad	0.430759	None	No	General Leaf	26.58	0.635	12.995	9.065	6.185	3.75	2.495	0.0142857	GO:0005921
1646	6709	Lg3tf006709g0p	Loss	Y12	FALSE	NotOEST	0	Flag->NotOEST	No	General Leaf	0.64	0	1.39	1.47	0.045	0	0.025	0.03	GO:0005921
1647	6709	Lg3tf006709g6s	None	Y12	TRUE	Flag	0.542131	None	No	General Leaf	1.43	0.325	7.785	2.455	1.65	0	0.715	0.005	GO:0005921
1648	6709	Y1	Root	Root	TRUE	Broad	0.231646	None	No	Internal	32.2221	14.4018	24.4836	41.58	29.5381	15.5016	21.771	12.1969	None
1649	6709	Y2	None	Y1	TRUE	Broad	0.240074	None	No	Internal	49.557	22.1017	35.9889	66.5942	47.6677	20.2177	35.2627	19.7252	None
1650	6709	Y3	None	Y2	TRUE	Broad	0.240644	None	No	Internal	60.4278	27.0924	43.862	81.6423	58.7492	24.0948	43.397	24.0741	None
1651	6709	N1	None	Y3	TRUE	Broad	0.235959	None	No	Internal	53.2656	29.786	35.3109	62.7469	39.0107	8.49776	37.305	8.62924	None
1652	6709	Y4	None	N1	TRUE	Broad	0.214711	None	No	Internal	21.9219	21.7253	19.7905	28.1838	18.6943	8.48092	12.467	3.13046	None
1653	6709	Y5	None	Y4	TRUE	Broad	0.220052	None	No	Internal	20.9121	20.7876	17.3022	27.2834	17.5326	7.99581	12.1723	2.94658	None
1654	6709	N2	None	N1	TRUE	Broad	0.240288	None	No	Internal	72.13	35.68	43.5015	81.0209	47.7681	4.92349	52.1583	8.67723	None
1655	6709	Y6	Loss	Y3	FALSE	NotOEST	0	Broad->NotOEST	No	Internal	98.7585	42.2117	73.0165	138.422	102.975	43.1679	72.3824	44.6196	None
1656	6709	N3	None	Y6	FALSE	NotOEST	0	None	No	Internal	20.6483	11.2849	14.509	26.5309	22.2124	14.2315	13.7984	57.3073	None
1657	6709	N4	None	N3	FALSE	NotOEST	0	None	No	Internal	6.71064	3.64554	4.35955	7.79418	7.76798	5.0528	4.0868	52.8657	None
1658	6709	N5	Gain	Y6	TRUE	Broad	0.244454	NotOEST->Broad	No	Internal	166.538	68.9951	124.197	237.253	177.32	72.8018	123.438	58.4652	None
1659	6709	N6	None	N5	TRUE	Broad	0.252754	None	No	Internal	167.445	46.6018	74.2209	192.897	149.282	29.6642	103.068	51.4466	None
1660	6709	Y7	Loss	N6	FALSE	NotOEST	0	Broad->NotOEST	No	Internal	89.6594	8.15589	23.6102	16.3205	10.1819	29.2485	19.0564	15.9844	None
1661	6709	Y8	Loss	Y2	FALSE	NotOEST	0	Broad->NotOEST	No	Internal	34.6155	15.0896	24.5472	46.5127	32.7076	14.0222	24.39	14.0982	None
1662	6709	N7	None	Y8	FALSE	NotOEST	0	None	No	Internal	8.97368	2.72121	4.3606	13.281	6.6648	3.46506	5.44897	4.28498	None
1663	6709	N8	None	N7	FALSE	NotOEST	0	None	No	Internal	7.47724	1.0797	1.93622	11.3007	3.30486	1.3241	2.96066	2.82778	None
1664	6709	N9	None	Y8	FALSE	NotOEST	0	None	No	Internal	3.09025	0.78135	1.2082	2.35147	1.68028	0.84106	1.85944	2.45358	None
1665	6709	Y9	None	Y1	TRUE	Broad	0.22888	None	No	Internal	28.9227	12.9363	22.2938	36.819	26.0875	14.604	19.2031	10.7641	None
1666	6709	Y10	None	Y9	TRUE	Broad	0.22923	None	No	Internal	21.1081	9.91223	16.3804	27.0075	18.8571	10.7809	13.7721	7.84894	None
1667	6709	N10	Loss	Y10	FALSE	NotOEST	0	Broad->NotOEST	No	Internal	4.86559	1.15206	3.64755	3.197	3.04732	3.28764	1.57485	1.7203	None
1668	6709	N11	None	N10	FALSE	NotOEST	0	None	No	Internal	3.21509	0.339477	2.52919	1.53992	1.5948	1.00352	0.784829	1.02263	None
1669	6709	N12	None	Y9	TRUE	Broad	0.288564	None	No	Internal	10.9336	3.29995	13.0304	5.46871	3.80449	15.9578	2.80571	1.19005	None
1670	6709	N13	None	N12	TRUE	Broad	0.309427	None	No	Internal	8.96753	0.871568	7.41443	3.89064	2.49236	4.07227	1.27227	0.250225	None
1671	6709	Y11	None	N13	TRUE	Broad	0.440289	None	No	Internal	14.9701	0.355234	7.13115	4.8204	3.28418	2.10695	1.33265	0.0173345	None
1672	6709	Y12	None	N13	TRUE	Flag	0.500072	Broad->Flag	No	Internal	1.19808	0.183504	4.80006	2.02217	0.917725	0.0734756	0.403711	0.0210675	None
1673	8479	Sg3tf008479g0p	None	Y3	FALSE	NotOEST	0	None	No	General Leaf	2.38	1.05	3.03	4.175	5.325	2.96	7.895	4.11333	GO:0008152,GO:0003824,GO:0016740
1674	8479	Sg3tf008479g1s	None	Y3	FALSE	NotOEST	0	None	No	General Leaf	32.58	19.15	14.86	19.845	29.99	18.02	18.85	16.955	GO:0008152,GO:0003824,GO:0016740
1675	8479	Sg3tf008479g2s	None	Y4	FALSE	NotOEST	0	None	No	General Leaf	38.37	25.16	23.63	27.005	41.595	26.42	28.95	26.9933	GO:0008152,GO:0003824,GO:0016740
1676	8479	Sg3tf008479g3s	Gain	Y4	TRUE	Broad	0.254431	NotOEST->Broad	No	General Leaf	0.63	1.3	3.25	2.58	3.22	2.06	4.45	0.858333	GO:0008152,GO:0003824,GO:0016740
1677	8479	Lh3tf008479g1p	None	Y5	FALSE	NotOEST	0	None	No	General Leaf	38.33	35.77	44.305	60.09	36.63	39.985	43.105	25.6557	GO:0008152,GO:0016740
1678	8479	Lh3tf008479g2s	Gain	Y5	TRUE	Broad	0.245406	NotOEST->Broad	No	General Leaf	5.11	5.31	9.015	5.5	3.81	3.845	4.145	2.19571	GO:0008152,GO:0016740
1679	8479	Lg3tf008479g0p	None	Y6	FALSE	NotOEST	0	None	No	General Leaf	44.67	22.865	27.785	45.69	26.59	0	46.575	44.435	GO:0008152,GO:0016740
1680	8479	Lg3tf008479g1s	None	Y6	FALSE	NotOEST	0	None	No	General Leaf	1.5	1.675	0.835	4.045	2.57	0	1.225	2.75667	GO:0008152,GO:0016740
1681	8479	Lh3tf008479g0p	Gain	Y1	TRUE	Broad	0.424609	NotOEST->Broad	No	General Leaf	0.09	5.375	1.54	5.435	0.19	0.085	0.085	0.0314286	GO:0008152,GO:0016740
1682	8479	Y1	Root	Root	FALSE	NotOEST	0	None	No	Internal	11.2317	10.2098	9.45194	13.9036	10.622	6.30779	10.7946	8.91402	None
1683	8479	N1	None	Y1	FALSE	NotOEST	0	None	No	Internal	20.0908	14.0541	15.743	20.6373	18.9168	11.2557	19.3101	15.9769	None
1684	8479	Y2	None	N1	FALSE	NotOEST	0	None	No	Internal	19.48	13.2158	13.4279	14.7803	22.3875	14.2268	16.6898	13.9144	None
1685	8479	Y3	None	Y2	FALSE	NotOEST	0	None	No	Internal	2.41687	1.07359	3.04732	4.19548	5.35752	2.98052	7.91039	4.13098	None
1686	8479	Y4	None	Y2	FALSE	NotOEST	0	None	No	Internal	19.4933	13.2253	13.436	14.7884	22.4008	14.2356	16.6966	13.922	None
1687	8479	N2	None	N1	FALSE	NotOEST	0	None	No	Internal	22.0316	15.3798	18.7076	26.66	17.325	9.54668	22.8902	18.8527	None
1688	8479	Y5	None	N2	FALSE	NotOEST	0	None	No	Internal	21.72	20.5399	26.6599	32.7949	20.22	21.9148	23.625	13.9258	None
1689	8479	Y6	None	N2	FALSE	NotOEST	0	None	No	Internal	23.085	12.2701	14.3101	24.8675	14.5801	0.000224316	23.9	23.5957	None
1690	10316	Sg3tf010316g1s	None	Y1	FALSE	NotOEST	0	None	No	General Leaf	86.87	151.11	43.11	82.42	107.205	87.9	41.105	43.9333	None
1691	10316	Sg3tf010316g2u	None	Y1	FALSE	NotOEST	0	None	No	General Leaf	70.51	125.66	29.01	62.41	69.54	52.61	24.755	38.7883	None
1692	10316	Lh3tf010316g0p	None	N2	TRUE	Broad	0.191461	None	No	General Leaf	265.15	196.29	163.925	216.455	168.22	198.195	176.645	88.3914	None
1693	10316	Lg3tf010316g0u	None	N2	TRUE	Broad	0.29547	None	No	General Leaf	680.66	247.5	257.525	574.315	298.365	0	245.285	156.213	None
1694	10316	N1	Root	Root	TRUE	Broad	0.220769	None	No	Internal	267.035	185.868	127.323	227.035	166.434	107.622	128.253	81.6485	None
1695	10316	Y1	Loss	N1	FALSE	NotOEST	0	Broad->NotOEST	No	Internal	86.8709	151.109	43.1102	82.4205	107.204	87.8991	41.1052	43.9335	None
1696	10316	N2	None	N1	TRUE	Broad	0.238357	None	No	Internal	377.172	207.116	178.803	315.439	202.643	119.679	181.528	104.704	None
1697	14265	Lh3tf014265g0p	None	N1	TRUE	Maj	0.561181	Broad->Maj	No	General Leaf	0	2.695	0.5	4.655	0.34	0.105	0	0.06	GO:0005549
1698	14265	Lg3tf014265g0s	None	N1	TRUE	Flag	0.52354	Broad->Flag	No	General Leaf	0	2.93	4.17	0.22	0	0	0.645	0.265	GO:0005549
1699	14265	Lh3tf014265g1s	None	N2	TRUE	Agg	0.569301	None	No	General Leaf	0.09	4.97	0.66	3.01	0	0	0	0.0171429	GO:0005549
1700	14265	Lg3tf014265g1s	None	N2	TRUE	Flag	0.655196	Agg->Flag	No	General Leaf	0	0	4.855	0	2.555	0	0	0.19	GO:0005549
1701	14265	Y1	Root	Root	TRUE	Broad	0.445561	None	No	Internal	0.0385688	3.73697	1.61729	2.68274	0.0972445	0.0299994	0.184282	0.100209	None
1702	14265	N1	None	Y1	TRUE	Broad	0.379841	None	No	Internal	0.0128563	3.12066	2.09576	2.51925	0.145748	0.0449998	0.276427	0.141736	None
1703	14265	N2	None	Y1	TRUE	Agg	0.50865	Broad->Agg	No	Internal	0.0642814	4.35328	1.13882	2.84624	0.0487408	0.014999	0.0921366	0.0586823	None
1704	20823	Sg3tf020823g0u	None	N1	TRUE	Flag	0.816759	None	No	General Leaf	1.73	31.16	213.95	5.045	1.245	2.33	6.49	0.57	None
1705	20823	Lh3tf020823g0u	None	N2	TRUE	Broad	0.455934	None	No	General Leaf	8.42	52.925	59.39	9.225	0.3	0	0	0.0342857	None
1706	20823	Lg3tf020823g0u	None	Y1	TRUE	Agg	0.594795	None	No	General Leaf	1.81	14.055	7.285	0	0	0	0.48	0	None
1707	20823	Lg3tf020823g1p	None	Y2	TRUE	Agg	0.660453	None	No	General Leaf	0	11.515	5.695	0	0	0	0.225	0	None
1708	20823	Lg3tf020823g2s	None	Y3	TRUE	Agg	0.767134	None	No	General Leaf	1.92	20.26	3.66	0.2	0.055	0	0.315	0.025	None
1709	20823	Lg3tf020823g3u	Loss	Y3	FALSE	NotOEST	0	Agg->NotOEST	No	General Leaf	0	0	0	0.6	0	0	0	0	None
1710	20823	N1	Root	Root	TRUE	Flag	0.632191	None	No	Internal	2.55038	21.3592	47.9146	1.89895	0.243179	0.391068	1.43395	0.0995795	None
1711	20823	N2	None	N1	TRUE	Broad	0.495785	Flag->Broad	No	Internal	2.6654	19.9851	24.6366	1.45787	0.102724	0.119231	0.7251	0.0336269	None
1712	20823	Y1	None	N2	TRUE	Agg	0.594746	Broad->Agg	No	Internal	1.80994	14.0555	7.28712	0.000190682	1.34368e-05	1.55936e-05	0.480008	4.39857e-06	None
1713	20823	Y2	None	Y1	TRUE	Agg	0.660475	None	No	Internal	0.000530533	11.5169	5.69477	3.76731e-05	1.03566e-05	1.12443e-09	0.225041	4.70711e-06	None
1714	20823	Y3	None	Y2	TRUE	Agg	0.76712	None	No	Internal	1.91961	20.2581	3.66033	0.199968	0.0549888	8.67136e-10	0.314978	0.0249949	None
1715	84	Sg3tf000084g0p	None	N1	FALSE	NotOEST	0	None	No	General Leaf	1.45	0.68	0.36	6.095	0.925	0.6	0.51	1.52833	GO:0016040,GO:0010181,GO:0005506,GO:0050660,GO:0006537,GO:0051536,GO:0004355
1716	84	Lh3tf000084g0u	None	N2	FALSE	NotOEST	0	None	No	General Leaf	18.61	7.895	10.155	40.755	21.685	15.12	26.585	15.48	GO:0016040,GO:0010181,GO:0005506,GO:0050660,GO:0006537,GO:0051536,GO:0004355
1717	84	Lg3tf000084g0u	None	N2	FALSE	NotOEST	0	None	No	General Leaf	21.38	6.19	7.895	54.855	21.375	0	25.035	25.2617	GO:0005506,GO:0050660,GO:0006537,GO:0016639,GO:0051536,GO:0016040,GO:0015930,GO:0010181,GO:0004355
1718	84	N1	Root	Root	FALSE	NotOEST	0	None	No	Internal	9.63331	3.42007	4.09324	24.7003	9.93121	3.26046	11.5386	10.02	None
1719	84	N2	None	N1	FALSE	NotOEST	0	None	No	Internal	17.8166	6.16014	7.82647	43.3056	18.9374	5.92091	22.5672	18.5117	None
1720	1205	Sg3tf001205g0u	None	N1	TRUE	Min	0.538418	Broad->Min	No	General Leaf	55.47	0.39	0.05	34.165	105.32	0.03	0.185	0.0183333	GO:0031012,GO:0005201,GO:0008061,GO:0006030,GO:0005576
1721	1205	Lh3tf001205g0u	None	N2	TRUE	Broad	0.39348	None	No	General Leaf	32.66	0.17	0.385	7.425	18.135	0.385	38.38	0.0214286	None
1722	1205	Lg3tf001205g0u	None	N2	TRUE	Broad	0.357648	None	No	General Leaf	28.8	0.235	0.155	13.42	44.525	0	48.515	0.0533333	None
1723	1205	N1	Root	Root	TRUE	Broad	0.452216	None	No	Internal	44.6377	0.307214	0.148262	23.6984	72.6459	0.104154	19.1026	0.0264615	None
1724	1205	N2	None	N1	TRUE	Broad	0.318049	None	No	Internal	33.8053	0.224427	0.246523	13.2318	39.9719	0.178309	38.0202	0.0345896	None
1725	2491	Sg3tf002491g0p	Loss	N1	FALSE	NotOEST	0	Flag->NotOEST	No	General Leaf	0.03	0	1.35	0.05	0	0.03	1.625	1.455	GO:0016831,GO:0006520,GO:0030170
1726	2491	Lh3tf002491g0u	None	N2	TRUE	Flag	0.858469	None	No	General Leaf	0.82	43.595	532.955	30.865	0.275	0.04	12.27	10.6571	GO:0016831,GO:0006520,GO:0030170
1727	2491	Lg3tf002491g0u	None	N2	TRUE	Agg	0.93825	Flag->Agg	No	General Leaf	0.98	132.495	6.525	0.07	0.015	0	1.13	7.185	GO:0016831,GO:0006520,GO:0030170
1728	2491	Sg3tf002491g1u	None	N3	TRUE	Flag	0.668707	None	No	General Leaf	37.99	709.68	1568.74	27.78	0.11	1.55	0.08	0.173333	GO:0016831,GO:0006520,GO:0030170
1729	2491	Lh3tf002491g1u	None	N3	TRUE	Flag	0.890749	None	No	General Leaf	8.74	134.67	2504.46	112.375	45.32	0.52	5.55	0.108571	GO:0016831,GO:0006520,GO:0030170
1730	2491	Y1	Root	Root	TRUE	Flag	0.759483	None	No	Internal	14.3837	279.485	1080.55	35.4028	9.11504	0.622426	3.18482	2.58015	None
1731	2491	N1	None	Y1	TRUE	Flag	0.749075	None	No	Internal	4.68278	115.024	427.405	16.4617	2.81359	0.206191	3.98404	4.46421	None
1732	2491	N2	None	N1	TRUE	Flag	0.72859	None	No	Internal	1.80929	92.9679	317.128	16.2554	0.793103	0.0656082	6.2434	7.9082	None
1733	2491	N3	None	Y1	TRUE	Flag	0.761753	None	No	Internal	22.2076	412.125	1607.32	50.679	14.1973	0.958126	2.54023	1.06063	None
1734	3522	Sg3tf003522g0u	None	N1	TRUE	Broad	0.499249	None	No	General Leaf	4.33	0.37	0.46	12.955	1.73	19.95	0.165	0.653333	GO:0007476,GO:0005794,GO:0004672,GO:0005576
1735	3522	Lh3tf003522g0u	None	N2	TRUE	Py	0.50865	Broad->Py	No	General Leaf	16.57	0.29	0.605	47.74	51.55	120.995	0.125	0.194286	GO:0007476,GO:0005794,GO:0004672,GO:0005576
1736	3522	Lg3tf003522g0p	None	N2	TRUE	Broad	0.458708	None	No	General Leaf	23.24	0.855	49.57	37.605	94.48	0	0.22	0.208333	GO:0007476,GO:0005794,GO:0004672,GO:0005576
1737	3522	Sg3tf003522g1u	None	N3	TRUE	Flag	0.692686	None	No	General Leaf	5.24	188.17	456.3	4.34	0.11	3.91	0.67	0.373333	GO:0007476,GO:0005794,GO:0004672,GO:0005576
1738	3522	Lh3tf003522g1u	None	N4	TRUE	Flag	0.558318	Agg->Flag	No	General Leaf	0.79	84.39	112.97	3.49	0.34	0.045	0.315	0.0142857	GO:0007476,GO:0005794,GO:0004672,GO:0005576
1739	3522	Lg3tf003522g1u	None	N4	TRUE	Agg	0.624226	None	No	General Leaf	19.13	391.14	213.74	0.27	0.555	0	1.765	0.03	GO:0007476,GO:0005794,GO:0004672,GO:0005576
1740	3522	Sg3tf003522g3p	None	N5	TRUE	Flag	0.669	None	No	General Leaf	2.93	56.52	136.68	3.58	0.65	3.58	0.365	0.148333	GO:0007476,GO:0005794,GO:0004672,GO:0005576
1741	3522	Lh3tf003522g3u	None	Y4	TRUE	Flag	0.524431	None	No	General Leaf	3.96	84.875	105.505	6	0.07	0.395	0.375	0.00714286	None
1742	3522	Lh3tf003522g4u	None	Y4	TRUE	Flag	0.623784	None	No	General Leaf	0.67	26.47	47.47	1.29	0.06	0.025	0.115	0.01	None
1743	3522	Lg3tf003522g3u	None	N6	TRUE	Flag	0.5246	None	No	General Leaf	7.39	69.365	87.06	0.24	1.235	0	0.665	0.035	GO:0007476,GO:0005794,GO:0004672,GO:0005576
1744	3522	Sg3tf003522g2u	None	N7	TRUE	Agg	0.694615	None	No	General Leaf	53.67	637.5	175.7	4.035	5.8	37.23	3.84	0.936667	GO:0007476,GO:0005794,GO:0004672,GO:0005576
1745	3522	Lh3tf003522g2s	None	N8	TRUE	Agg	0.594518	None	No	General Leaf	4.91	307.36	178.755	8.075	3.915	13.295	0.68	2.08429	GO:0007476,GO:0005794,GO:0004672,GO:0005576
1746	3522	Lg3tf003522g2p	None	N8	TRUE	Agg	0.589137	None	No	General Leaf	29	521.825	328.44	1.975	3.325	0	1.18	3.08	GO:0007476,GO:0005794,GO:0004672,GO:0005576
1747	3522	Y1	Root	Root	TRUE	Broad	0.477479	None	No	Internal	15.7318	194.77	144.618	13.2795	16.296	22.3461	0.871392	0.748385	None
1748	3522	N1	None	Y1	TRUE	Broad	0.265927	None	No	Internal	13.2841	17.1128	24.4125	28.8049	39.1638	44.5601	0.226936	0.424492	None
1749	3522	N2	None	N1	TRUE	Broad	0.299182	None	No	Internal	17.895	4.95944	23.1042	39.3503	62.413	60.7067	0.183508	0.260267	None
1750	3522	Y2	None	Y1	TRUE	Agg	0.525796	Broad->Agg	No	Internal	16.6724	263.047	190.815	7.31278	7.50749	13.8089	1.11907	0.872863	None
1751	3522	Y3	None	Y2	TRUE	Broad	0.483828	Agg->Broad	No	Internal	12.4772	217.002	199.059	5.57394	4.60842	8.84719	0.943011	0.568608	None
1752	3522	N3	None	Y3	TRUE	Flag	0.533564	Broad->Flag	No	Internal	9.3565	224.352	277.585	3.4642	1.24095	3.31923	0.928903	0.265879	None
1753	3522	N4	None	N3	TRUE	Agg	0.539373	Flag->Agg	No	Internal	10.7041	249.362	197.518	2.12756	0.661038	0.863758	1.08262	0.0852724	None
1754	3522	N5	None	Y3	TRUE	Flag	0.545236	Broad->Flag	No	Internal	5.54981	91.0608	125.814	3.68209	1.2743	2.85853	0.512106	0.157884	None
1755	3522	N6	None	N5	TRUE	Flag	0.534628	None	No	Internal	5.19247	77.5125	101.257	3.25402	0.759319	0.940647	0.481335	0.0581545	None
1756	3522	Y4	None	N6	TRUE	Flag	0.532503	None	No	Internal	3.62586	74.7363	95.8719	4.87273	0.167618	0.415984	0.34988	0.0149261	None
1757	3522	N7	None	Y2	TRUE	Agg	0.626752	None	No	Internal	29.4784	474.73	224.624	4.81831	4.7717	17.1099	1.91202	1.87065	None
1758	3522	N8	None	N7	TRUE	Agg	0.602168	None	No	Internal	21.5063	439.556	249.531	4.77047	3.95029	9.39833	1.24319	2.39796	None
1759	4971	Sg3tf004971g0p	None	Y5	FALSE	NotOEST	0	None	No	General Leaf	0	0	0	0	0	0.03	0	1.20333	GO:0004523,GO:0003676
1760	4971	Sg3tf004971g4u	None	Y5	FALSE	NotOEST	0	None	No	General Leaf	0	0	0	0	0	0	0	0.333333	GO:0004523,GO:0003676
1761	4971	Lh3tf004971g7u	None	N1	FALSE	NotOEST	0	None	No	General Leaf	0	0	0	0	0	0	0	0.0914286	GO:0004523,GO:0003676
1762	4971	Sg3tf004971g1u	None	N2	FALSE	NotOEST	0	None	No	General Leaf	0	0	0	0	0	0	0	0.565	GO:0004523,GO:0003676
1763	4971	Lh3tf004971g0p	None	Y7	FALSE	NotOEST	0	None	No	General Leaf	0	0	0	0	0	0	0	0.448571	None
1764	4971	Lh3tf004971g1u	None	Y7	FALSE	NotOEST	0	None	No	General Leaf	0	0	0	0	0	0	0	0.454286	None
1765	4971	Lg3tf004971g0p	Gain	N3	TRUE	Broad	0.319767	NotOEST->Broad	No	General Leaf	3.85	2.255	0.98	0.495	2.145	0	2.315	0.0316667	GO:0004523,GO:0003676
1766	4971	Sg3tf004971g3u	None	N4	FALSE	NotOEST	0	None	No	General Leaf	0	0	0	0.045	0	0.09	0	2.79667	None
1767	4971	Lh3tf004971g3s	None	N4	FALSE	NotOEST	0	None	No	General Leaf	1.29	0.02	0.125	1.685	1.15	2.275	0.145	2.79571	GO:0004523,GO:0003676
1768	4971	Sg3tf004971g5u	None	N5	FALSE	NotOEST	0	None	No	General Leaf	1.24	0.02	0.03	1.03	1.055	1.36	0.35	0.13	GO:0004523,GO:0003676
1769	4971	Lh3tf004971g5u	None	Y8	FALSE	NotOEST	0	None	No	General Leaf	0	0	0	0	0	0.12	0	0.517143	None
1770	4971	Lh3tf004971g9u	None	Y8	FALSE	NotOEST	0	None	No	General Leaf	0	0	0	0	0	0	0	0.104286	None
1771	4971	Lg3tf004971g2u	None	Y9	FALSE	NotOEST	0	None	No	General Leaf	0	0	0	0	0	0	0	2.605	None
1772	4971	Lg3tf004971g3u	None	Y9	FALSE	NotOEST	0	None	No	General Leaf	0.48	0.115	0	0.285	0.03	0	0.04	0.333333	GO:0004523,GO:0003676
1773	4971	Sg3tf004971g8u	None	N7	FALSE	NotOEST	0	None	No	General Leaf	0	0	0	0	0	0	0	0.343333	None
1774	4971	Lh3tf004971g2u	None	N8	FALSE	NotOEST	0	None	No	General Leaf	0	0	0.17	0	0.25	0.165	1.555	2.09857	GO:0004523,GO:0003676
1775	4971	Lg3tf004971g1u	None	N8	FALSE	NotOEST	0	None	No	General Leaf	0	0	0	0	0	0	0	2.08333	GO:0004523,GO:0003676
1776	4971	Sg3tf004971g2u	None	N9	FALSE	NotOEST	0	None	No	General Leaf	0.24	0.2	0.09	0.13	0.35	0.33	0.035	4.45667	None
1777	4971	Lh3tf004971g6u	None	N9	FALSE	NotOEST	0	None	No	General Leaf	0	0	0	0	0	0	0	0.0857143	None
1778	4971	Sg3tf004971g7u	None	N10	FALSE	NotOEST	0	None	No	General Leaf	0	0	0	0.275	0.08	0	0	0.0366667	None
1779	4971	Lh3tf004971g4u	None	N10	FALSE	NotOEST	0	None	No	General Leaf	0	0	0	0	0	0	0	0.24	None
1780	4971	Y1	Root	Root	FALSE	NotOEST	0	None	No	Internal	1.04471e-06	1.75924e-07	8.45927e-08	0.0171874	0.00500068	1.12986e-06	2.56255e-07	0.0962256	None
1781	4971	Y2	None	Y1	FALSE	NotOEST	0	None	No	Internal	1.26612e-06	4.46904e-08	2.80043e-08	1.02597e-06	9.91605e-07	1.29442e-06	3.35767e-07	0.0914321	None
1782	4971	Y3	None	Y2	FALSE	NotOEST	0	None	No	Internal	1.26612e-06	4.46904e-08	2.80044e-08	1.02599e-06	9.91665e-07	1.29451e-06	3.35768e-07	0.0914314	None
1783	4971	Y4	None	Y3	FALSE	NotOEST	0	None	No	Internal	8.4408e-07	2.97936e-08	1.86696e-08	6.83979e-07	6.6107e-07	8.6296e-07	2.23845e-07	0.0914305	None
1784	4971	N1	None	Y4	FALSE	NotOEST	0	None	No	Internal	4.2204e-07	1.48968e-08	9.3348e-09	3.4199e-07	3.30535e-07	4.31465e-07	1.11922e-07	0.0914296	None
1785	4971	Y5	None	N1	FALSE	NotOEST	0	None	No	Internal	1.86852e-13	6.57609e-15	4.13282e-15	1.37919e-13	1.142e-13	1.209e-08	4.92974e-14	0.333334	None
1786	4971	Y6	None	Y4	FALSE	NotOEST	0	None	No	Internal	0.0596113	0.000925659	0.00577669	0.0778613	0.053141	0.105124	0.00670174	0.668076	None
1787	4971	N2	None	Y6	FALSE	NotOEST	0	None	No	Internal	0.0595119	0.000924118	0.00576706	0.0777315	0.0530524	0.104949	0.00669057	0.667904	None
1788	4971	N3	None	N2	FALSE	NotOEST	0	None	No	Internal	1.09649	0.642231	0.279107	0.140978	0.610903	7.05833e-07	0.659319	0.330587	None
1789	4971	Y7	None	N3	FALSE	NotOEST	0	None	No	Internal	1.09649	0.64223	0.279106	0.140978	0.610902	7.05832e-07	0.659318	0.330587	None
1790	4971	N4	None	Y6	FALSE	NotOEST	0	None	No	Internal	1.29	0.02	0.125	1.685	1.15	2.275	0.145	2.79571	None
1791	4971	N5	None	Y3	FALSE	NotOEST	0	None	No	Internal	0.703648	0.0248368	0.0155634	0.570183	0.551086	0.719375	0.186603	0.468334	None
1792	4971	N6	None	N5	FALSE	NotOEST	0	None	No	Internal	0.370522	0.0322482	0.00611976	0.27992	0.22256	0.304374	0.0811949	0.79448	None
1793	4971	Y8	None	N6	FALSE	NotOEST	0	None	No	Internal	0.0767228	0.00667753	0.0012672	0.0579621	0.0460847	0.13407	0.0168127	0.491628	None
1794	4971	Y9	None	N6	FALSE	NotOEST	0	None	No	Internal	0.34432	0.0388868	0.00472132	0.25067	0.175356	0.234821	0.0675131	0.931504	None
1795	4971	N7	None	Y2	FALSE	NotOEST	0	None	No	Internal	6.75505e-07	2.38434e-08	1.49617e-08	5.47379e-07	5.29076e-07	6.90624e-07	1.79329e-07	0.726626	None
1796	4971	N8	None	N7	FALSE	NotOEST	0	None	No	Internal	1.64792e-11	5.8167e-13	7.00633e-11	1.33535e-11	1.15404e-10	8.44967e-11	6.41909e-10	2.0833	None
1797	4971	Y10	None	Y1	FALSE	NotOEST	0	None	No	Internal	8.23288e-07	3.07171e-07	1.41187e-07	0.0343756	0.0100009	9.64586e-07	1.76735e-07	0.10102	None
1798	4971	N9	None	Y10	FALSE	NotOEST	0	None	No	Internal	9.29318e-07	7.74478e-07	3.48494e-07	5.04166e-07	1.36081e-06	1.28342e-06	1.35539e-07	0.0857312	None
1799	4971	N10	None	Y10	FALSE	NotOEST	0	None	No	Internal	2.74429e-07	1.0239e-07	4.70623e-08	0.103125	0.0300003	3.21529e-07	5.89115e-08	0.125895	None
1800	6736	Sg3tf006736g1u	Loss	Y1	FALSE	NotOEST	0	Broad->NotOEST	No	General Leaf	0	0	0	0	0.045	0.22	0.025	0.115	None
1801	6736	Sg3tf006736g0u	Loss	N1	FALSE	NotOEST	0	Broad->NotOEST	No	General Leaf	7.43	0.39	3	14.21	1.6	0.56	0.055	3.41167	None
1802	6736	Lh3tf006736g0u	None	N2	TRUE	Broad	0.367614	None	No	General Leaf	145.36	10.7	15.325	110.55	53.705	39.725	20.05	12.7843	None
1803	6736	Lg3tf006736g0p	None	N2	TRUE	Broad	0.436918	None	No	General Leaf	26.19	2.825	1.94	40.605	18.275	0	3.1	5.38667	None
1804	6736	Y1	Root	Root	TRUE	Broad	0.346837	None	No	Internal	24.1826	1.78884	3.22973	22.6361	9.15845	5.73702	2.99044	3.30489	None
1805	6736	N1	None	Y1	TRUE	Broad	0.34748	None	No	Internal	43.5291	3.21995	5.81357	40.7454	16.4494	10.1507	5.36283	5.85686	None
1806	6736	N2	None	N1	TRUE	Broad	0.358111	None	No	Internal	98.9367	7.54808	10.3267	82.1774	39.1205	24.7399	13.4242	9.83455	None
1807	8490	Sg3tf008490g0u	None	N1	TRUE	Tub	0.690306	None	No	General Leaf	9.08	1.47	0.16	3.845	9.425	34.45	130.24	0.475	GO:0005622,GO:0005215
1808	8490	Lg3tf008490g0u	None	N1	TRUE	Tub	0.778711	None	No	General Leaf	2.5	0.08	0	0.015	0.17	0	9.73	0	GO:0016787,GO:0005622,GO:0005215
1809	8490	Lh3tf008490g0u	None	N2	TRUE	Tub	0.893984	None	No	General Leaf	0	0	0.02	35.975	0.035	0	303.825	0.0242857	GO:0016787,GO:0005622,GO:0005215
1810	8490	Lg3tf008490g1u	None	N2	TRUE	Tub	0.939477	None	No	General Leaf	1.28	0.095	0	1.68	0.025	0	47.81	0.0166667	GO:0005622,GO:0005215
1811	8490	Lg3tf008490g2u	None	Y1	TRUE	Tub	0.891801	None	No	General Leaf	0.54	0	0	7.22	0	0	63.96	0	GO:0005622,GO:0005215
1812	8490	Y1	Root	Root	TRUE	Tub	0.757499	None	No	Internal	5.01571	0.749179	0.0820268	6.79004	4.76879	17.3544	108.58	0.241015	None
1813	8490	Y2	None	Y1	TRUE	Tub	0.73428	None	No	Internal	6.88493	1.06206	0.116284	6.61047	6.76042	24.6022	127.215	0.341672	None
1814	8490	N1	None	Y2	TRUE	Tub	0.73428	None	No	Internal	6.88493	1.06206	0.116284	6.61047	6.76042	24.6022	127.215	0.341672	None
1815	8490	N2	None	Y2	TRUE	Tub	0.893984	None	No	Internal	1.46893e-06	1.83734e-07	0.02	35.975	0.0350009	3.33547e-06	303.825	0.0242858	None
1816	10393	Sg3tf010393g0u	None	N1	TRUE	Broad	0.283428	None	No	General Leaf	40.46	103.07	52.2	44.095	71.095	25.15	27.585	5.37667	None
1817	10393	Lh3tf010393g1s	None	N2	TRUE	Broad	0.255133	None	No	General Leaf	14.08	22.8	17.92	8.14	13.6	6.56	6.265	1.16143	None
1818	10393	Lg3tf010393g0u	None	N2	TRUE	Broad	0.21145	None	No	General Leaf	38.16	43.115	31.2	44.745	37.82	0	16.57	6.925	None
1819	10393	Lh3tf010393g0p	None	Y3	TRUE	Broad	0.334938	None	No	General Leaf	10.09	5.21	9.285	0.5	0.835	3.97	0.235	1.06571	None
1820	10393	Lh3tf010393g3u	None	Y3	TRUE	Broad	0.275227	None	No	General Leaf	9.69	25.025	14.2	10.415	20.6	6.17	4.825	2	None
1821	10393	Lh3tf010393g2s	None	Y2	TRUE	Broad	0.259621	None	No	General Leaf	5.16	14.505	9.365	6.38	13.38	2.715	4.365	0.697143	None
1822	10393	Y1	Root	Root	TRUE	Broad	0.229536	None	No	Internal	13.6576	22.2286	15.1074	16.2386	19.8675	2.17174	7.57032	2.28863	None
1823	10393	N1	None	Y1	TRUE	Broad	0.20749	None	No	Internal	36.989	43.4351	30.8739	43.307	37.6801	0.680115	16.3711	6.65833	None
1824	10393	N2	None	N1	TRUE	Broad	0.21145	None	No	Internal	38.16	43.115	31.2	44.745	37.82	6.77477e-06	16.57	6.925	None
1825	10393	Y2	None	Y1	TRUE	Broad	0.25962	None	No	Internal	5.16001	14.505	9.36501	6.38001	13.38	2.715	4.365	0.697145	None
1826	10393	Y3	None	Y2	TRUE	Broad	0.275227	None	No	Internal	9.69	25.025	14.2	10.415	20.6	6.17	4.82499	2	None
1827	14271	Sg3tf014271g0u	None	N1	TRUE	Maj	0.927627	None	No	General Leaf	0	0	0	26.66	2.08	0	0	0.015	None
1828	14271	Lh3tf014271g0u	None	N2	TRUE	Maj	0.785336	Broad->Maj	No	General Leaf	0	0	0	31.865	8.71	0	0	0.0657143	None
1829	14271	Lg3tf014271g0u	None	N2	TRUE	Min	0.553006	Broad->Min	No	General Leaf	11.39	1.93	0.115	132.205	180.305	0	0.1	1.53167	None
1830	14271	N1	Root	Root	TRUE	Maj	0.540247	None	No	Internal	2.24726	0.380792	0.0226897	48.6543	38.7345	0	0.0197301	0.325641	None
1831	14271	N2	None	N1	TRUE	Broad	0.498016	Maj->Broad	No	Internal	4.49453	0.761584	0.0453793	70.6486	75.389	0	0.0394603	0.636283	None
1832	21045	Sg3tf021045g1u	None	N1	FALSE	NotOEST	0	None	No	General Leaf	1.15	2.55	4.63	1.76	0.56	2.81	3.68	2.52333	None
1833	21045	Lg3tf021045g1u	Gain	N1	TRUE	Flag	0.772476	NotOEST->Flag	No	General Leaf	1.81	5.67	97.695	4.555	11.5	0	5.24	1.73	None
1834	21045	Sg3tf021045g2u	None	N2	FALSE	NotOEST	0	None	No	General Leaf	1.93	2.08	2.58	2.485	1.855	1.56	3.305	2.595	None
1835	21045	Lg3tf021045g0u	Gain	N2	TRUE	Flag	0.732437	NotOEST->Flag	No	General Leaf	1.44	4.35	57.185	3.745	8.865	0	2.49	0.848333	None
1836	21045	Sg3tf021045g3u	None	N3	FALSE	NotOEST	0	None	No	General Leaf	6.51	6.27	11.83	9.285	3.605	5.19	9.93	7.79167	None
1837	21045	Lh3tf021045g2u	None	N3	FALSE	NotOEST	0	None	No	General Leaf	5.03	7.165	2.585	1.57	9.63	3.335	1.37	5.45	None
1838	21045	Y1	Root	Root	FALSE	NotOEST	0	None	No	Internal	3.26076	4.98204	9.2962	1.99592	6.16055	2.59927	2.43114	3.86974	None
1839	21045	Y2	None	Y1	FALSE	NotOEST	0	None	No	Internal	1.49161	2.7992	16.007	2.42181	2.6913	1.86357	3.49221	2.28956	None
1840	21045	N1	None	Y2	FALSE	NotOEST	0	None	No	Internal	1.30342	2.86402	15.1843	2.17337	2.03974	2.30978	3.74294	2.39217	None
1841	21045	N2	None	Y2	FALSE	NotOEST	0	None	No	Internal	1.49262	2.79885	16.0114	2.42314	2.69479	1.86118	3.49087	2.28901	None
1842	21045	N3	None	Y1	FALSE	NotOEST	0	None	No	Internal	5.03	7.165	2.58501	1.57001	9.62999	3.335	1.37001	5.45	None
1843	92	Sg3tf000092g0p	None	Y5	TRUE	Py	0.613056	None	No	General Leaf	11.31	0.45	0.08	0.105	0.2	20.05	0.51	0.965	GO:0008233,GO:0004867,GO:0006508
1844	92	Sg3tf000092g3s	Loss	Y5	FALSE	NotOEST	0	Py->NotOEST	No	General Leaf	2.58	0.34	0.14	0.36	0.375	15.47	0.315	2.12167	None
1845	92	Lh3tf000092g1u	Loss	N1	FALSE	NotOEST	0	Agg->NotOEST	No	General Leaf	0	0	0	0.13	0.3	0.3	0.185	3.94286	None
1846	92	Sg3tf000092g12u	Loss	Y13	FALSE	NotOEST	0	Agg->NotOEST	No	General Leaf	0	6.2	0	0	0	0.26	0	0	None
1847	92	Sg3tf000092g14u	Loss	Y14	FALSE	NotOEST	0	Agg->NotOEST	No	General Leaf	0.32	2.15	0	0.22	0.255	0.28	0	0.37	None
1848	92	Sg3tf000092g15u	None	Y14	TRUE	Agg	0.958666	None	No	General Leaf	39.33	1198.5	0.35	0	0.355	11.12	0.52	0.9	None
1849	92	Sg3tf000092g13u	None	Y17	TRUE	Agg	0.961568	None	No	General Leaf	2.58	779.88	0	0.215	0	26.86	1.515	1.315	None
1850	92	Sg3tf000092g24u	None	Y17	TRUE	Agg	0.972698	None	No	General Leaf	4.89	2439.36	0	0	0.74	56.05	6.79	4.83167	None
1851	92	Sg3tf000092g25u	None	Y16	TRUE	Agg	0.98326	None	No	General Leaf	5.66	1186.47	0	0	0.58	12.2	1.76	6.09167	None
1852	92	Sg3tf000092g16u	None	Y15	TRUE	Agg	0.973976	None	No	General Leaf	3.64	565.7	0	0	0.15	10.71	0.615	2.42667	None
1853	92	Lg3tf000092g6p	None	N2	TRUE	Agg	0.938432	None	No	General Leaf	226.45	22893.2	1251.46	0.935	7.495	0	15.635	0.216667	None
1854	92	Sg3tf000092g34u	Loss	N3	FALSE	NotOEST	0	Agg->NotOEST	No	General Leaf	0	2.53	0	0	0	0	0	0	None
1855	92	Lh3tf000092g19s	None	N3	TRUE	Agg	0.849636	None	No	General Leaf	3.97	532.705	89.435	0.29	0.145	0.17	0.265	0.0614286	None
1856	92	Lh3tf000092g28u	Loss	Y20	FALSE	NotOEST	0	Agg->NotOEST	No	General Leaf	0	1.195	0	0	0	0	0	0.0557143	None
1857	92	Lh3tf000092g17p	None	Y19	TRUE	Agg	0.84033	None	No	General Leaf	39.5	4551.65	819.08	0	0.45	0.925	4.895	0.898571	None
1858	92	Lh3tf000092g16p	None	Y21	TRUE	Agg	0.820847	None	No	General Leaf	59.6	11924.5	2515.23	13.94	1.27	1.61	10.915	1.01	None
1859	92	Lh3tf000092g24s	None	Y21	TRUE	Agg	0.807022	None	No	General Leaf	3.68	561.175	128.66	0.17	0.48	0	1.2	0.255714	None
1860	92	Lh3tf000092g27u	None	Y23	FALSE	NotOEST	0	None	No	General Leaf	0	0	0	0	0	0	0	0	None
1861	92	Lh3tf000092g9u	None	Y23	FALSE	NotOEST	0	None	No	General Leaf	0	0.265	0.08	0	0	0	0	0.0728571	None
1862	92	Lh3tf000092g6u	Loss	N4	FALSE	NotOEST	0	Agg->NotOEST	No	General Leaf	0	0.29	0	0	0	0	0	0	None
1863	92	Lg3tf000092g5u	Loss	N4	FALSE	NotOEST	0	Agg->NotOEST	No	General Leaf	0	0	0	0	0	0	0	0	None
1864	92	Sg3tf000092g20u	None	Y25	FALSE	NotOEST	0	None	No	General Leaf	0	0	0	0	0	0	0	1.65333	None
1865	92	Sg3tf000092g21u	None	Y25	FALSE	NotOEST	0	None	No	General Leaf	0	0	0	0	0	0	0	0.335	None
1866	92	Sg3tf000092g33u	None	Y26	TRUE	Agg	0.978812	None	No	General Leaf	0	14.09	0	0	0	0.24	0.065	0	None
1867	92	Sg3tf000092g9u	Loss	Y26	FALSE	NotOEST	0	Agg->NotOEST	No	General Leaf	0	2.58	0.08	0	0	0	0.035	0	None
1868	92	Lh3tf000092g10u	None	Y28	FALSE	NotOEST	0	None	No	General Leaf	0	0	0.095	0	0	0.28	0	0.117143	None
1869	92	Lh3tf000092g25u	None	Y28	FALSE	NotOEST	0	None	No	General Leaf	0	0	0	0	0.795	0	0	0.251429	None
1870	92	Lh3tf000092g12u	None	Y29	FALSE	NotOEST	0	None	No	General Leaf	0	0.325	0	0.51	0	0	0.365	0	None
1871	92	Lh3tf000092g23u	None	Y29	FALSE	NotOEST	0	None	No	General Leaf	0	0	0	0	0	0.115	0.08	0.282857	None
1872	92	Lg3tf000092g7u	Loss	N6	FALSE	NotOEST	0	Agg->NotOEST	No	General Leaf	0	0	0	0.15	0	0	0	0	None
1873	92	Sg3tf000092g17u	None	Y31	FALSE	NotOEST	0	None	No	General Leaf	0.32	0	0	0	0	0	0.245	0.673333	None
1874	92	Sg3tf000092g18u	None	Y31	FALSE	NotOEST	0	None	No	General Leaf	3	0	0	0	0.4	0	0.095	3.02833	None
1875	92	Lh3tf000092g15u	Loss	N7	FALSE	NotOEST	0	Agg->NotOEST	No	General Leaf	0.97	0	0.11	0.185	0.165	1.025	1.96	0.534286	None
1876	92	Sg3tf000092g11u	Loss	N8	FALSE	NotOEST	0	Agg->NotOEST	No	General Leaf	2.71	0	0.3	0	0.36	0.48	0.19	5.14667	None
1877	92	Lh3tf000092g11u	None	Y33	FALSE	NotOEST	0	None	No	General Leaf	0.37	0.285	0.335	0	0	0.29	1.05	0.255714	None
1878	92	Lh3tf000092g7u	None	Y33	FALSE	NotOEST	0	None	No	General Leaf	0.26	0.205	0	0	0.36	0.355	0.515	0.437143	None
1879	92	Lh3tf000092g18u	None	Y32	FALSE	NotOEST	0	None	No	General Leaf	0	0	0	0	0.585	0.215	0	0.0742857	None
1880	92	Lg3tf000092g9u	Loss	N9	FALSE	NotOEST	0	Agg->NotOEST	No	General Leaf	6.75	0.88	0.985	2.03	0	0	7.75	4.30833	None
1881	92	Sg3tf000092g10u	None	N10	FALSE	NotOEST	0	None	No	General Leaf	1.26	0	0	0	0	2.82	0.11	0.796667	None
1882	92	Lh3tf000092g21u	None	N11	FALSE	NotOEST	0	None	No	General Leaf	0	0	0	0	0	0.375	0	0.175714	None
1883	92	Lg3tf000092g8u	None	N11	FALSE	NotOEST	0	None	No	General Leaf	0	0	0	0	0	0	0	0	GO:0008233,GO:0004867,GO:0006508
1884	92	Lh3tf000092g22u	Loss	Y34	FALSE	NotOEST	0	Agg->NotOEST	No	General Leaf	0	0	0	0	0	1.535	0.42	0.0957143	None
1885	92	Sg3tf000092g30u	Loss	Y37	FALSE	NotOEST	0	Py->NotOEST	No	General Leaf	0	0.16	0	0	0.12	0	0.295	0.0383333	GO:0010466,GO:0008233,GO:0004867,GO:0006030,GO:0030414,GO:0006508,GO:0008061,GO:0005509,GO:0005576,GO:0005215
1886	92	Sg3tf000092g7p	None	Y37	TRUE	Py	0.80951	None	No	General Leaf	4.42	0	0	0	0	28.77	2.35	0.0433333	None
1887	92	Sg3tf000092g31u	None	Y36	TRUE	Py	0.912919	None	No	General Leaf	0.68	0	0	0	0	9.54	0.23	0	GO:0010466,GO:0008233,GO:0004867,GO:0006508,GO:0005576,GO:0005215
1888	92	Sg3tf000092g4u	None	Y38	TRUE	Py	0.813936	Broad->Py	No	General Leaf	3.08	0.21	0	0	0	16.47	0.475	0.00666667	None
1889	92	Sg3tf000092g6u	Loss	Y38	FALSE	NotOEST	0	Broad->NotOEST	No	General Leaf	0	0	0	0	0	1.95	0.06	0	None
1890	92	Sg3tf000092g1u	Loss	N12	FALSE	NotOEST	0	Py->NotOEST	No	General Leaf	0.05	0	0	0	0	0.45	0.02	0	GO:0008233,GO:0004867,GO:0006508
1891	92	Lh3tf000092g5u	Loss	N12	FALSE	NotOEST	0	Py->NotOEST	No	General Leaf	0	0	0	0	0	0.485	0	0	None
1892	92	Lh3tf000092g0u	None	Y42	TRUE	Py	0.896106	None	No	General Leaf	11.73	1.635	1.13	1.235	0.435	678.025	62.445	0.657143	None
1893	92	Lh3tf000092g4u	Loss	Y42	FALSE	NotOEST	0	Py->NotOEST	No	General Leaf	0	0	0	0	0	0.14	0	0.0428571	None
1894	92	Lh3tf000092g3u	Loss	Y41	FALSE	NotOEST	0	Py->NotOEST	No	General Leaf	0.02	0	0	0.045	0	6.17	0.57	0.00857143	None
1895	92	Lg3tf000092g0u	Loss	N13	FALSE	NotOEST	0	Py->NotOEST	No	General Leaf	0	0.055	0	0.01	0	0	0.21	0.155	None
1896	92	Sg3tf000092g26u	Loss	Y44	FALSE	NotOEST	0	Py->NotOEST	No	General Leaf	1.52	0	0.52	0	0	0	0	0	None
1897	92	Sg3tf000092g5u	None	N14	FALSE	NotOEST	0	None	No	General Leaf	1.89	0	0	0.14	0	0.42	0	1.46333	None
1898	92	Lg3tf000092g3u	None	N14	FALSE	NotOEST	0	None	No	General Leaf	0	0	0	0	0	0	0.275	1.425	None
1899	92	Sg3tf000092g8u	Loss	N15	FALSE	NotOEST	0	Py->NotOEST	No	General Leaf	0	0	0	0	0	0	0	0	GO:0008233,GO:0004867,GO:0006508
1900	92	Lh3tf000092g8u	Loss	Y45	FALSE	NotOEST	0	Py->NotOEST	No	General Leaf	0	0	0	0	0	0.285	1.15	0.111429	None
1901	92	Lh3tf000092g2u	None	N16	TRUE	Py	0.943394	None	No	General Leaf	9.16	1.375	0.225	4.425	0.765	898.46	37.96	0.762857	None
1902	92	Lg3tf000092g1u	None	Y46	TRUE	Tub	0.832282	None	No	General Leaf	0.85	2.765	0.14	19.19	0.585	0	116.765	0.375	GO:0010466,GO:0008233,GO:0004867,GO:0006508,GO:0005576,GO:0005215
1903	92	Lg3tf000092g2u	None	Y46	TRUE	Tub	0.865742	None	No	General Leaf	2.06	16.565	0.26	0.51	0.68	0	129.45	3.79667	GO:0008233,GO:0004867,GO:0006508,GO:0005576,GO:0005215
1904	92	Sg3tf000092g27u	Loss	N17	FALSE	NotOEST	0	Py->NotOEST	No	General Leaf	0	0	0	0.58	0	0	0.185	0.233333	None
1905	92	Lh3tf000092g14u	None	N17	TRUE	Py	0.881025	None	No	General Leaf	6.07	1.05	0.35	3.915	0.56	411.205	43.585	0.595714	None
1906	92	Sg3tf000092g2u	None	N18	TRUE	Py	0.810959	None	No	General Leaf	103.11	7.74	1.4	0.8	3.66	588.87	20.56	7.04167	None
1907	92	Lg3tf000092g4u	None	N18	TRUE	Tub	0.883359	Py->Tub	No	General Leaf	1.13	8.24	0	1.235	0	0	80.315	0.61	None
1908	92	Y1	Root	Root	TRUE	Py	0.531229	None	No	Internal	17.4945	48.2238	3.0881	0.845526	0.613177	130.551	44.9366	1.65482	None
1909	92	Y2	None	Y1	TRUE	Broad	0.4571	Py->Broad	No	Internal	5.27254	107.518	7.15391	0.425028	0.212778	113.286	13.9681	0.902837	None
1910	92	Y3	None	Y2	TRUE	Broad	0.4571	None	No	Internal	5.27254	107.518	7.15392	0.425026	0.212778	113.286	13.9681	0.902836	None
1911	92	Y4	None	Y3	TRUE	Agg	0.611011	Broad->Agg	No	Internal	5.33766	147.125	9.69457	0.283522	0.201272	69.703	8.44424	1.01369	None
1912	92	N1	None	Y4	TRUE	Agg	0.583859	None	No	Internal	5.98412	95.3949	6.29716	0.22386	0.213714	49.6659	5.60722	1.38026	None
1913	92	Y5	None	N1	TRUE	Py	0.613063	Agg->Py	No	Internal	11.3087	0.450514	0.0800432	0.105037	0.200025	20.0495	0.510001	0.965166	None
1914	92	Y6	None	Y4	TRUE	Agg	0.611015	None	No	Internal	5.33765	147.126	9.69467	0.28352	0.201272	69.7024	8.44418	1.01369	None
1915	92	Y7	None	Y6	TRUE	Agg	0.773264	None	No	Internal	6.52008	313.815	20.5717	0.262557	0.242991	57.2413	7.17779	1.11464	None
1916	92	Y8	None	Y7	TRUE	Agg	0.92182	None	No	Internal	18.42	1642.68	107.346	0.293308	0.683319	9.4186	3.15487	2.27351	None
1917	92	Y9	None	Y8	TRUE	Agg	0.928131	None	No	Internal	43.097	4260.57	277.952	0.255711	1.39912	3.53265	3.67857	0.911557	None
1918	92	Y10	None	Y9	TRUE	Agg	0.928544	None	No	Internal	59.5019	5923.62	386.482	0.292931	1.91138	2.97271	4.68973	0.733107	None
1919	92	Y11	None	Y10	TRUE	Agg	0.928759	None	No	Internal	83.3682	8329.97	543.508	0.366117	2.66306	2.76129	6.28399	0.638663	None
1920	92	N2	None	Y11	TRUE	Agg	0.93563	None	No	Internal	127.283	12596.2	722.203	0.522341	4.08541	3.57316	8.93144	0.62851	None
1921	92	Y12	None	N2	TRUE	Agg	0.937885	None	No	Internal	74.9395	6672.92	350.303	0.260455	2.14023	9.43838	4.85936	1.13214	None
1922	92	Y13	None	Y12	TRUE	Agg	0.958663	None	No	Internal	39.329	1198.58	0.358919	1.42206e-05	0.355037	11.1194	0.520085	0.899975	None
1923	92	Y14	None	Y13	TRUE	Agg	0.958664	None	No	Internal	39.3288	1198.52	0.354453	1.08954e-05	0.355017	11.1195	0.520034	0.899978	None
1924	92	Y15	None	Y12	TRUE	Agg	0.954509	None	No	Internal	12.5651	1646.63	43.4855	0.064114	0.471918	19.6758	2.21387	2.54081	None
1925	92	Y16	None	Y15	TRUE	Agg	0.968856	None	No	Internal	4.80525	1586.51	4.66409	0.0959681	0.394368	37.2471	3.79148	3.20935	None
1926	92	Y17	None	Y16	TRUE	Agg	0.969978	None	No	Internal	3.73511	1609.62	0.000470028	0.107499	0.370002	41.4546	4.15246	3.07335	None
1927	92	Y18	None	Y11	TRUE	Agg	0.875859	None	No	Internal	28.5025	3132.09	410.448	0.153296	0.853932	0.764427	3.21042	0.517469	None
1928	92	Y19	None	Y18	TRUE	Agg	0.840331	None	No	Internal	39.4979	4551.4	819.032	1.10359e-05	0.449993	0.924956	4.89473	0.89852	None
1929	92	Y20	None	Y19	TRUE	Agg	0.850229	None	No	Internal	1.98754	267.905	44.7696	0.14498	0.0725219	0.085054	0.13283	0.0307779	None
1930	92	N3	None	Y20	TRUE	Agg	0.850237	None	No	Internal	1.98585	267.713	44.7349	0.144993	0.0725073	0.085018	0.13261	0.0307355	None
1931	92	Y21	None	Y18	TRUE	Agg	0.807052	None	No	Internal	3.68379	561.83	128.786	0.170648	0.480055	0.000111518	1.20055	0.255762	None
1932	92	Y22	None	Y10	TRUE	Agg	0.928545	None	No	Internal	11.8556	1180.4	77.0145	0.0583657	0.380837	0.592306	0.934416	0.154249	None
1933	92	Y23	Loss	Y22	FALSE	NotOEST	0	Agg->NotOEST	No	Internal	2.37365e-05	0.134863	0.0401541	1.16856e-07	7.62488e-07	1.18588e-06	1.87083e-06	0.0364288	None
1934	92	N4	None	Y22	TRUE	Agg	0.928555	None	No	Internal	6.08537	605.976	39.5308	0.0299586	0.19548	0.304025	0.479627	0.0791748	None
1935	92	N5	None	Y9	TRUE	Agg	0.928156	None	No	Internal	24.9092	2464.59	160.651	0.175972	0.808667	2.0798	2.14751	0.659815	None
1936	92	Y24	None	N5	TRUE	Agg	0.928181	None	No	Internal	21.2336	2102.02	136.945	0.150005	0.689338	1.79187	1.83575	0.630567	None
1937	92	Y25	Loss	Y24	FALSE	NotOEST	0	Agg->NotOEST	No	Internal	3.77916e-05	0.00374119	0.000243736	2.6698e-07	1.22689e-06	3.18918e-06	3.26729e-06	0.994166	None
1938	92	Y26	None	Y24	TRUE	Agg	0.978779	None	No	Internal	8.71888e-05	14.0969	0.000573689	6.15946e-07	2.83054e-06	0.239972	0.065003	2.58922e-06	None
1939	92	N6	None	N5	TRUE	Agg	0.927824	None	No	Internal	5.70923	564.93	36.8215	0.184737	0.185371	0.492468	0.553225	0.190023	None
1940	92	Y27	Loss	N6	FALSE	NotOEST	0	Agg->NotOEST	No	Internal	4.80975e-05	0.167223	0.000320411	0.254945	8.69836e-05	0.0575214	0.222455	0.141438	None
1941	92	Y28	None	Y27	FALSE	NotOEST	0	None	No	Internal	3.45323e-09	1.19813e-05	0.0474966	1.82664e-05	0.397472	0.139994	1.59386e-05	0.184283	None
1942	92	Y29	None	Y27	FALSE	NotOEST	0	None	No	Internal	1.60325e-05	0.164074	0.000106804	0.254982	2.89945e-05	0.0575071	0.222485	0.141432	None
1943	92	Y30	None	Y8	TRUE	Agg	0.911011	None	No	Internal	6.07653	348.065	23.0161	0.323047	0.346557	2.30068	1.93657	3.36089	None
1944	92	N7	None	Y30	TRUE	Agg	0.874817	None	No	Internal	2.65003	71.0085	4.74846	0.154986	0.275922	0.962918	1.36874	1.89514	None
1945	92	Y31	Loss	N7	FALSE	NotOEST	0	Agg->NotOEST	No	Internal	2.99962	0.000521855	3.48973e-05	1.13902e-06	0.399942	7.07668e-06	0.0950307	3.02799	None
1946	92	N8	None	Y30	TRUE	Agg	0.911011	None	No	Internal	6.07643	348.054	23.0154	0.323048	0.346555	2.30062	1.93656	3.3609	None
1947	92	N9	None	N8	TRUE	Agg	0.863256	None	No	Internal	3.98217	100.859	7.01848	0.725392	0.17207	0.793171	3.28524	2.45042	None
1948	92	Y32	Loss	N9	FALSE	NotOEST	0	Agg->NotOEST	No	Internal	0.315067	0.248637	0.167715	2.65989e-05	0.180086	0.322494	0.782425	0.346448	None
1949	92	Y33	None	Y32	FALSE	NotOEST	0	None	No	Internal	0.315022	0.246212	0.167572	8.8663e-06	0.180029	0.322498	0.782475	0.346435	None
1950	92	Y34	None	Y7	TRUE	Agg	0.76525	None	No	Internal	2.94	126.616	8.3001	0.105934	0.09804	24.3264	3.07047	0.67891	None
1951	92	N10	Loss	Y34	FALSE	NotOEST	0	Agg->NotOEST	No	Internal	1.26	0.00017795	1.16652e-05	1.48884e-07	1.37789e-07	2.82002	0.110004	0.796663	None
1952	92	N11	None	N10	FALSE	NotOEST	0	None	No	Internal	0.221379	3.12655e-05	2.04957e-06	2.61587e-08	2.42093e-08	0.600266	0.0193275	0.189076	None
1953	92	Y35	None	Y6	TRUE	Agg	0.577871	None	No	Internal	1.55903	36.362	2.39545	0.0700548	0.0536208	20.2521	2.23186	0.253228	None
1954	92	Y36	None	Y35	TRUE	Py	0.723179	Agg->Py	No	Internal	1.43453	2.28256	0.147958	0.00432703	0.0307722	12.4191	0.853653	0.0343292	None
1955	92	Y37	None	Y36	TRUE	Py	0.796621	None	No	Internal	2.20999	0.0800321	2.15874e-06	6.31324e-08	0.0599996	14.385	1.32249	0.0408332	None
1956	92	Y38	None	Y35	TRUE	Broad	0.485008	Agg->Broad	No	Internal	0.227655	3.59822	0.236712	0.00692264	0.00529867	4.10552	0.284534	0.0251826	None
1957	92	Y39	None	Y3	TRUE	Py	0.59008	Broad->Py	No	Internal	4.90758	75.4231	5.10624	0.471255	0.207641	149.713	17.8875	0.791297	None
1958	92	Y40	None	Y39	TRUE	Py	0.78759	None	No	Internal	5.09279	32.2032	2.44202	0.517622	0.199415	237.636	23.6344	0.522405	None
1959	92	N12	None	Y40	TRUE	Py	0.787889	None	No	Internal	2.02507	12.6695	0.960743	0.203644	0.0784543	93.7703	9.30687	0.205526	None
1960	92	N13	None	Y40	TRUE	Py	0.875844	None	No	Internal	7.06814	9.68416	1.21909	0.741465	0.265028	392.908	36.7191	0.498768	None
1961	92	Y41	None	N13	TRUE	Py	0.896105	None	No	Internal	11.7282	1.63512	1.12985	1.23481	0.434932	677.919	62.4353	0.657047	None
1962	92	Y42	None	Y41	TRUE	Py	0.896106	None	No	Internal	11.7288	1.63502	1.1299	1.23488	0.434956	677.956	62.4387	0.657081	None
1963	92	Y43	None	Y39	TRUE	Py	0.669549	None	No	Internal	3.19231	33.7166	2.27446	0.56046	0.203367	125.759	22.1203	0.864042	None
1964	92	Y44	None	Y43	TRUE	Py	0.664796	None	No	Internal	2.40043	18.9061	1.40807	0.33075	0.114035	70.5668	12.4219	0.751299	None
1965	92	N14	Loss	Y44	FALSE	NotOEST	0	Py->NotOEST	No	Internal	1.3148	1.68234	0.125296	0.111002	0.0101473	6.52403	1.19565	1.38739	None
1966	92	N15	None	Y43	TRUE	Py	0.669549	None	No	Internal	3.1923	33.7165	2.27445	0.560462	0.203368	125.759	22.1204	0.864043	None
1967	92	Y45	None	N15	TRUE	Py	0.772187	None	No	Internal	4.06723	12.1087	0.513907	1.62425	0.533284	290.009	66.7118	1.89458	None
1968	92	N16	None	Y45	TRUE	Py	0.777576	None	No	Internal	4.64489	10.9616	0.365346	1.93953	0.634506	343.227	79.6334	2.22444	None
1969	92	Y46	None	N16	TRUE	Tub	0.865702	Py->Tub	No	Internal	2.05987	16.5629	0.259985	0.512674	0.679986	0.00588208	129.447	3.79615	None
1970	92	N17	None	Y2	TRUE	Py	0.68683	Broad->Py	No	Internal	4.37355	51.985	3.54382	1.51641	0.271991	179.08	19.9634	0.664898	None
1971	92	N18	None	Y1	TRUE	Py	0.541176	None	No	Internal	19.1188	40.3439	2.54777	0.901408	0.666388	132.846	49.0522	1.75475	None
1972	3546	Sg3tf003546g4u	None	N1	TRUE	Broad	0.359687	None	No	General Leaf	10.68	4.83	0	13.02	6.055	5.95	22.77	3.64333	GO:0010044,GO:0050660,GO:0032496,GO:0014063,GO:0045471,GO:0009636,GO:0042420,GO:0042402,GO:0010269,GO:0005739,GO:0016491,GO:0042493,GO:0045964,GO:0008131,GO:0005743,GO:0051412
1973	3546	Lh3tf003546g3u	Gain	N2	TRUE	Tub	0.63553	NotOEST->Tub	No	General Leaf	1.85	0.495	0.435	5.665	0.04	40.795	85.93	9.07286	GO:0010044,GO:0050660,GO:0032496,GO:0014063,GO:0045471,GO:0009636,GO:0042420,GO:0042402,GO:0010269,GO:0005739,GO:0016491,GO:0042493,GO:0045964,GO:0008131,GO:0005743,GO:0051412
1974	3546	Lg3tf003546g2u	None	N2	FALSE	NotOEST	0	None	No	General Leaf	3.08	0.14	0	0.07	0	0	0.115	1.41833	GO:0010044,GO:0042493,GO:0050660,GO:0032496,GO:0042420,GO:0014063,GO:0045471,GO:0009636,GO:0045964,GO:0008131,GO:0042402,GO:0010269,GO:0005743,GO:0005739,GO:0051412,GO:0016491
1975	3546	Sg3tf003546g5u	Loss	N3	FALSE	NotOEST	0	Flag->NotOEST	No	General Leaf	0.23	0.12	2.6	0.215	0.07	0.85	2.09	0.21	GO:0010044,GO:0042493,GO:0050660,GO:0032496,GO:0042420,GO:0014063,GO:0045471,GO:0009636,GO:0045964,GO:0008131,GO:0042402,GO:0010269,GO:0005743,GO:0005739,GO:0051412,GO:0016491
1976	3546	Lh3tf003546g7u	Loss	N4	FALSE	NotOEST	0	Flag->NotOEST	No	General Leaf	0	0.18	2.545	1.415	0.265	0.035	0.035	0.0357143	GO:0010044,GO:0042493,GO:0050660,GO:0032496,GO:0042420,GO:0014063,GO:0045471,GO:0009636,GO:0045964,GO:0010269,GO:0005743,GO:0005739,GO:0051412,GO:0016491
1977	3546	Lg3tf003546g3u	Loss	N4	FALSE	NotOEST	0	Flag->NotOEST	No	General Leaf	0.43	0.03	0.175	0.755	0.16	0	1.03	0.29	GO:0010044,GO:0042493,GO:0050660,GO:0032496,GO:0042420,GO:0014063,GO:0045471,GO:0009636,GO:0045964,GO:0008131,GO:0042402,GO:0010269,GO:0005743,GO:0005739,GO:0051412,GO:0016491
1978	3546	Sg3tf003546g1u	None	N5	TRUE	Flag	0.918698	None	No	General Leaf	4.68	16.51	335.83	5.22	1.815	1.24	0.255	1.71333	GO:0010044,GO:0042493,GO:0050660,GO:0032496,GO:0042420,GO:0014063,GO:0045471,GO:0009636,GO:0045964,GO:0008131,GO:0042402,GO:0010269,GO:0005743,GO:0005739,GO:0051412,GO:0016491
1979	3546	Lh3tf003546g2u	None	Y4	TRUE	Broad	0.440249	None	No	General Leaf	18.11	5.585	273.38	327.38	85.17	18.15	15.85	3.30143	GO:0010044,GO:0042493,GO:0050660,GO:0032496,GO:0042420,GO:0014063,GO:0045471,GO:0009636,GO:0045964,GO:0008131,GO:0042402,GO:0010269,GO:0005743,GO:0005739,GO:0051412,GO:0016491
1980	3546	Lh3tf003546g5u	None	Y4	TRUE	Broad	0.453427	None	No	General Leaf	18.71	7.21	243.055	189.71	51.285	18.015	8.055	10.6343	GO:0010044,GO:0042493,GO:0050660,GO:0032496,GO:0042420,GO:0014063,GO:0045471,GO:0009636,GO:0045964,GO:0008131,GO:0042402,GO:0010269,GO:0005743,GO:0005739,GO:0051412,GO:0016491
1981	3546	Lg3tf003546g1p	Loss	N6	FALSE	NotOEST	0	Flag->NotOEST	No	General Leaf	0.4	0	24.65	1.035	1.705	0	0.53	4.47667	GO:0010044,GO:0042493,GO:0050660,GO:0032496,GO:0042420,GO:0014063,GO:0045471,GO:0009636,GO:0045964,GO:0008131,GO:0042402,GO:0010269,GO:0005743,GO:0005739,GO:0051412,GO:0016491
1982	3546	Sg3tf003546g3u	None	N7	TRUE	Flag	0.773418	None	No	General Leaf	2.21	1.76	20.6	0.35	0.06	1.58	0.075	0.2	GO:0010044,GO:0042493,GO:0050660,GO:0032496,GO:0042420,GO:0014063,GO:0045471,GO:0009636,GO:0045964,GO:0010269,GO:0005743,GO:0005739,GO:0051412,GO:0016491
1983	3546	Lh3tf003546g0u	None	N7	TRUE	Flag	0.884648	None	No	General Leaf	0.2	7.42	147.4	10.125	0.975	0.1	0.4	0.16	GO:0010044,GO:0042493,GO:0050660,GO:0032496,GO:0042420,GO:0014063,GO:0045471,GO:0009636,GO:0045964,GO:0010269,GO:0005743,GO:0005739,GO:0051412,GO:0016491
1984	3546	Lh3tf003546g4u	Loss	Y6	FALSE	NotOEST	0	Flag->NotOEST	No	General Leaf	0.83	0.03	0.055	0.125	0.135	0.095	0.14	0.338571	GO:0010044,GO:0042493,GO:0050660,GO:0032496,GO:0014063,GO:0045471,GO:0009636,GO:0042420,GO:0045964,GO:0010269,GO:0005743,GO:0005739,GO:0051412,GO:0016491
1985	3546	Sg3tf003546g0p	Loss	N8	FALSE	NotOEST	0	Broad->NotOEST	No	General Leaf	5.74	0.08	0.5	0.645	0.405	0.45	0.095	0.64	GO:0010044,GO:0042493,GO:0050660,GO:0032496,GO:0042420,GO:0014063,GO:0045471,GO:0009636,GO:0045964,GO:0008131,GO:0042402,GO:0010269,GO:0005743,GO:0005739,GO:0051412,GO:0016491
1986	3546	Lh3tf003546g6u	None	Y7	FALSE	NotOEST	0	None	No	General Leaf	1.59	0.05	1.04	2.93	0.21	0.375	17.355	2.77714	GO:0010044,GO:0050660,GO:0032496,GO:0042420,GO:0014063,GO:0045471,GO:0009636,GO:0042402,GO:0010269,GO:0005739,GO:0016491,GO:0042493,GO:0045964,GO:0008131,GO:0005743,GO:0051412
1987	3546	Lh3tf003546g1u	None	N9	FALSE	NotOEST	0	None	No	General Leaf	3.19	1.01	3.38	12.64	1.38	1.97	26.215	8.70143	GO:0010044,GO:0042493,GO:0050660,GO:0032496,GO:0042420,GO:0014063,GO:0045471,GO:0009636,GO:0045964,GO:0008131,GO:0042402,GO:0010269,GO:0005743,GO:0005739,GO:0051412,GO:0016491
1988	3546	Lg3tf003546g0p	Gain	N9	TRUE	Maj	0.789753	NotOEST->Maj	No	General Leaf	3.02	0	0.16	19.345	0	0	1.97	0.86	GO:0010044,GO:0042493,GO:0050660,GO:0032496,GO:0042420,GO:0014063,GO:0045471,GO:0009636,GO:0045964,GO:0008131,GO:0042402,GO:0010269,GO:0005743,GO:0005739,GO:0051412,GO:0016491
1989	3546	Y1	Root	Root	TRUE	Flag	0.551789	None	No	Internal	3.38948	2.26921	45.8093	16.1664	4.25323	3.57338	7.55863	2.21578	None
1990	3546	N1	None	Y1	TRUE	Broad	0.442028	Flag->Broad	No	Internal	5.6042	2.1938	5.84232	8.07038	2.74512	11.8806	28.786	4.06675	None
1991	3546	N2	Loss	N1	FALSE	NotOEST	0	Broad->NotOEST	No	Internal	3.41215	0.840615	1.81052	4.13622	0.798525	16.3504	35.5625	4.60624	None
1992	3546	Y2	None	Y1	TRUE	Flag	0.555006	None	No	Internal	3.36979	2.26988	46.1647	16.2384	4.26664	3.49951	7.36986	2.19932	None
1993	3546	N3	None	Y2	TRUE	Flag	0.538264	None	No	Internal	0.985875	0.67271	13.3718	4.68694	1.20161	1.19478	2.72872	0.675446	None
1994	3546	N4	None	N3	TRUE	Flag	0.531329	None	No	Internal	0.616129	0.442379	8.42608	3.19933	0.786251	0.692306	1.69601	0.432432	None
1995	3546	Y3	None	Y2	TRUE	Flag	0.594626	None	No	Internal	3.87971	2.82088	62.6362	21.2373	5.50709	3.16457	6.09134	2.46684	None
1996	3546	N5	None	Y3	TRUE	Flag	0.64038	None	No	Internal	6.39426	6.46246	163.887	55.073	15.1886	5.10274	3.81319	4.33598	None
1997	3546	N6	None	N5	TRUE	Flag	0.520675	None	No	Internal	7.72303	4.28421	138.493	81.723	22.5224	6.95903	4.28286	5.76518	None
1998	3546	Y4	None	N6	TRUE	Broad	0.441609	Flag->Broad	No	Internal	16.2728	6.33478	225.424	187.92	50.3783	15.6766	8.45343	8.4632	None
1999	3546	Y5	None	Y3	TRUE	Flag	0.590323	None	No	Internal	3.6498	2.3446	50.2741	16.7197	4.06928	2.43087	5.67546	2.21068	None
[truncated: 14,697 more rows]
