# Supplementary material for: Evolutionary shifts in gene expression decoupled from gene duplication across functionally distinct spider silk glands
Source: Sci Rep. 2017 Aug 21;7:8393. doi: 10.1038/s41598-017-07388-1 (PMC5566633; doi:10.1038/s41598-017-07388-1)
Supplement: Supplementary file 7 — Supplementary File 6 [file 41598_2017_7388_MOESM7_ESM.xls]

## Sheet: tmp.ren.out
Family	P-Value that the Phylogeny is Random	Phylogeny D-Value for 2x Expressed Silk Genes	P-Value that the Phylogeny is Brownian	GoTerm	Number of Leaves	Number of Leaves that Are Over-Expressed in Silk Glands (OESTs)	Number of Leaves that Are 2x Expressed in Silk glands	Proportion of Leaves that Are 2x Expressed in Silk glands	Number of Glands with at least half the expression of a 2x Expressed Gene	Number of Glands that are Significantly Not Random	List of Glands with Not Brownian P-Value	Number of Glands that are Significantly Not Brownian	List of Glands with Not Random P-Value	List of Glands with Phylogeny D-Value	Aciniform + Flagelliform, Random P-Value	Posterior Aggregate, Random P-Value	Major, Random P-Value	Minor, Random P-Value	Pyriform, Random P-Value	Tubuliform, Random P-Value	Anterior Aggregate Random P-Value	Aciniform + Flagelliform, Brownian P-Value	Posterior Aggregate, Brownian P-Value	Major, Brownian P-Value	Minor, Brownian P-Value	Pyriform, Brownian P-Value	Tubuliform, Brownian P-Value	Anterior Aggregate Brownian P-Value	Aciniform + Flagelliform Phylogeny D-Value	Posterior Aggregate Phylogeny D-Value	Major Phylogeny D-Value	Minor Phylogeny D-Value	Pyriform Phylogeny D-Value	Tubuliform Phylogeny D-Value	Anterior Aggregate Phylogeny D-Value
3	-1	NA	-1	cellular_component;intracellular;cell;cytoplasm;cytoskeleton;organelle;structural molecule activity;lipid binding;ion binding;cell cycle;biological_process	21	0	0	0	0	0	Ac+F(-1);AgP(-1);Maj(-1);Min(-1);Py(-1);Tub(-1);AgA(-1)	0	Ac+F(-1);AgP(-1);Maj(-1);Min(-1);Py(-1);Tub(-1);AgA(-1)	Ac+F(NA);AgP(NA);Maj(NA);Min(NA);Py(NA);Tub(NA);AgA(NA)	-1	-1	-1	-1	-1	-1	-1	-1	-1	-1	-1	-1	-1	-1	NA	NA	NA	NA	NA	NA	NA
16	0.05	0.748889	0	cellular_component;intracellular;cell;lysosome;cytosol;cytoskeleton;plasma membrane;cilium;cytoplasmic membrane-bounded vesicle;organelle;protein complex;molecular_function;oxidoreductase activity;ion binding;cell morphogenesis;transport;biological_process;embryo development;vesicle-mediated transport;cellular component assembly;cell differentiation;pigmentation;anatomical structure development;n…	142	5	36	0.253521	6	6	Ac+F(0.017);AgP(0.002);Maj(0.006);Min(0);Py(0.009);Tub(-1);AgA(0)	0	Ac+F(0.421);AgP(0.5);Maj(0.53);Min(0.789);Py(0.377);Tub(-1);AgA(0.871)	Ac+F.Obs(0.825078741534765);AgP.Obs(0.962313262961171);Maj.Obs(0.9829809161773);Min.Obs(1.51656286713435);Py.Obs(0.792647315326927);Tub(NA);AgA.Obs(1.55454506081296)	0.421	0.5	0.53	0.789	0.377	-1	0.871	0.017	0.002	0.006	0	0.009	-1	0	0.825079	0.962313	0.982981	1.51656	0.792647	NA	1.55455
46	0.112	-3.80086	0.726	molecular_function;oxidoreductase activity;transferase activity, transferring acyl groups;lyase activity;ion binding;biosynthetic process	9	0	1	0.111111	0	0	Ac+F(-1);AgP(-1);Maj(-1);Min(-1);Py(-1);Tub(-1);AgA(-1)	0	Ac+F(-1);AgP(-1);Maj(-1);Min(-1);Py(-1);Tub(-1);AgA(-1)	Ac+F(NA);AgP(NA);Maj(NA);Min(NA);Py(NA);Tub(NA);AgA(NA)	-1	-1	-1	-1	-1	-1	-1	-1	-1	-1	-1	-1	-1	-1	NA	NA	NA	NA	NA	NA	NA
60	-1	NA	-1	cellular_component;molecular_function;peptidase activity;biological_process	3	2	3	1	0	0	Ac+F(-1);AgP(-1);Maj(-1);Min(-1);Py(-1);Tub(-1);AgA(-1)	0	Ac+F(-1);AgP(-1);Maj(-1);Min(-1);Py(-1);Tub(-1);AgA(-1)	Ac+F(NA);AgP(NA);Maj(NA);Min(NA);Py(NA);Tub(NA);AgA(NA)	-1	-1	-1	-1	-1	-1	-1	-1	-1	-1	-1	-1	-1	-1	NA	NA	NA	NA	NA	NA	NA
63	0	0.12916	0.389	cellular_component;extracellular region;proteinaceous extracellular matrix;cell;plasma membrane;molecular_function;peptidase activity;enzyme regulator activity;ion binding;cellular protein modification process;response to stress;signal transduction;biological_process;embryo development;cellular component assembly;cell differentiation;growth;anatomical structure formation involved in morphogenesis…	70	10	15	0.214286	3	0	Ac+F(-1);AgP(0.112);Maj(-1);Min(-1);Py(0.217);Tub(0.22);AgA(-1)	1	Ac+F(-1);AgP(0.145);Maj(-1);Min(-1);Py(0.018);Tub(0.375);AgA(-1)	Ac+F(NA);AgP.Obs(0.743020701071677);Maj(NA);Min(NA);Py.Obs(0.41896264806314);Tub.Obs(1.11410087509408);AgA(NA)	-1	0.145	-1	-1	0.018	0.375	-1	-1	0.112	-1	-1	0.217	0.22	-1	NA	0.743021	NA	NA	0.418963	1.1141	NA
84	-1	NA	-1	molecular_function;oxidoreductase activity;ion binding;cellular amino acid metabolic process;biological_process;biosynthetic process;small molecule metabolic process	3	0	0	0	0	0	Ac+F(-1);AgP(-1);Maj(-1);Min(-1);Py(-1);Tub(-1);AgA(-1)	0	Ac+F(-1);AgP(-1);Maj(-1);Min(-1);Py(-1);Tub(-1);AgA(-1)	Ac+F(NA);AgP(NA);Maj(NA);Min(NA);Py(NA);Tub(NA);AgA(NA)	-1	-1	-1	-1	-1	-1	-1	-1	-1	-1	-1	-1	-1	-1	NA	NA	NA	NA	NA	NA	NA
92	0	0.267548	0.078	extracellular region;molecular_function;peptidase activity;enzyme regulator activity;biological_process	65	9	30	0.461538	4	1	Ac+F(0.504);AgP(0.988);Maj(-1);Min(-1);Py(0.02);Tub(0.27);AgA(-1)	2	Ac+F(0.322);AgP(0);Maj(-1);Min(-1);Py(0.034);Tub(0.198);AgA(-1)	Ac+F.Obs(-0.19785793378493);AgP.Obs(-0.481137164578222);Maj(NA);Min(NA);Py.Obs(0.545730155358385);Tub.Obs(0.421062311509881);AgA(NA)	0.322	0	-1	-1	0.034	0.198	-1	0.504	0.988	-1	-1	0.02	0.27	-1	-0.197858	-0.481137	NA	NA	0.54573	0.421062	NA
125	0.708	1.68933	0.019		5	0	3	0.6	1	0	Ac+F(-1);AgP(-1);Maj(-1);Min(-1);Py(-1);Tub(0.576);AgA(-1)	0	Ac+F(-1);AgP(-1);Maj(-1);Min(-1);Py(-1);Tub(0.204);AgA(-1)	Ac+F(NA);AgP(NA);Maj(NA);Min(NA);Py(NA);Tub.Obs(-2.94248127133048);AgA(NA)	-1	-1	-1	-1	-1	0.204	-1	-1	-1	-1	-1	-1	0.576	-1	NA	NA	NA	NA	NA	-2.94248	NA
186	0	-1.48072	0.638	molecular_function;helicase activity;ATPase activity;ion binding	5	1	3	0.6	0	0	Ac+F(-1);AgP(-1);Maj(-1);Min(-1);Py(-1);Tub(-1);AgA(-1)	0	Ac+F(-1);AgP(-1);Maj(-1);Min(-1);Py(-1);Tub(-1);AgA(-1)	Ac+F(NA);AgP(NA);Maj(NA);Min(NA);Py(NA);Tub(NA);AgA(NA)	-1	-1	-1	-1	-1	-1	-1	-1	-1	-1	-1	-1	-1	-1	NA	NA	NA	NA	NA	NA	NA
197	-1	NA	-1		6	3	6	1	0	0	Ac+F(-1);AgP(-1);Maj(-1);Min(-1);Py(-1);Tub(-1);AgA(-1)	0	Ac+F(-1);AgP(-1);Maj(-1);Min(-1);Py(-1);Tub(-1);AgA(-1)	Ac+F(NA);AgP(NA);Maj(NA);Min(NA);Py(NA);Tub(NA);AgA(NA)	-1	-1	-1	-1	-1	-1	-1	-1	-1	-1	-1	-1	-1	-1	NA	NA	NA	NA	NA	NA	NA
210	-1	NA	-1		4	0	0	0	0	0	Ac+F(-1);AgP(-1);Maj(-1);Min(-1);Py(-1);Tub(-1);AgA(-1)	0	Ac+F(-1);AgP(-1);Maj(-1);Min(-1);Py(-1);Tub(-1);AgA(-1)	Ac+F(NA);AgP(NA);Maj(NA);Min(NA);Py(NA);Tub(NA);AgA(NA)	-1	-1	-1	-1	-1	-1	-1	-1	-1	-1	-1	-1	-1	-1	NA	NA	NA	NA	NA	NA	NA
228	0.656	37.3985	0	extracellular space;enzyme regulator activity;biological_process	3	0	2	0.666667	0	0	Ac+F(-1);AgP(-1);Maj(-1);Min(-1);Py(-1);Tub(-1);AgA(-1)	0	Ac+F(-1);AgP(-1);Maj(-1);Min(-1);Py(-1);Tub(-1);AgA(-1)	Ac+F(NA);AgP(NA);Maj(NA);Min(NA);Py(NA);Tub(NA);AgA(NA)	-1	-1	-1	-1	-1	-1	-1	-1	-1	-1	-1	-1	-1	-1	NA	NA	NA	NA	NA	NA	NA
234	0.09	0.605106	0.084		64	12	53	0.828125	2	1	Ac+F(-1);AgP(0.134);Maj(-1);Min(-1);Py(-1);Tub(-1);AgA(0.001)	1	Ac+F(-1);AgP(0.006);Maj(-1);Min(-1);Py(-1);Tub(-1);AgA(0.226)	Ac+F(NA);AgP.Obs(0.358964181876078);Maj(NA);Min(NA);Py(NA);Tub(NA);AgA.Obs(0.822123118334723)	-1	0.006	-1	-1	-1	-1	0.226	-1	0.134	-1	-1	-1	-1	0.001	NA	0.358964	NA	NA	NA	NA	0.822123
263	0.01	0.222726	0.289	cellular_component;molecular_function;kinase activity;phosphatase activity;cellular protein modification process;biological_process	53	3	8	0.150943	3	0	Ac+F(-1);AgP(-1);Maj(0.12);Min(0.871);Py(-1);Tub(0.478);AgA(-1)	0	Ac+F(-1);AgP(-1);Maj(0.806);Min(0.201);Py(-1);Tub(0.397);AgA(-1)	Ac+F(NA);AgP(NA);Maj.Obs(3.23993735940803);Min.Obs(-4.94278556784561);Py(NA);Tub.Obs(-0.676049103628739);AgA(NA)	-1	-1	0.806	0.201	-1	0.397	-1	-1	-1	0.12	0.871	-1	0.478	-1	NA	NA	3.23994	-4.94279	NA	-0.676049	NA
267	0.337	1.01676	0.219	ion binding	4	0	2	0.5	0	0	Ac+F(-1);AgP(-1);Maj(-1);Min(-1);Py(-1);Tub(-1);AgA(-1)	0	Ac+F(-1);AgP(-1);Maj(-1);Min(-1);Py(-1);Tub(-1);AgA(-1)	Ac+F(NA);AgP(NA);Maj(NA);Min(NA);Py(NA);Tub(NA);AgA(NA)	-1	-1	-1	-1	-1	-1	-1	-1	-1	-1	-1	-1	-1	-1	NA	NA	NA	NA	NA	NA	NA
274	0	0.468365	0.001	oxidoreductase activity;enzyme regulator activity;ion binding;biological_process	67	20	33	0.492537	4	2	Ac+F(0.156);AgP(0.636);Maj(-1);Min(-1);Py(-1);Tub(0.012);AgA(0.001)	2	Ac+F(0.079);AgP(0);Maj(-1);Min(-1);Py(-1);Tub(0.854);AgA(0.001)	Ac+F.Obs(0.468465554289795);AgP.Obs(-0.0727591402206808);Maj(NA);Min(NA);Py(NA);Tub.Obs(1.47501221139566);AgA.Obs(0.516123697331671)	0.079	0	-1	-1	-1	0.854	0.001	0.156	0.636	-1	-1	-1	0.012	0.001	0.468466	-0.0727591	NA	NA	NA	1.47501	0.516124
276	0.014	-0.714605	0.776	extracellular space;enzyme regulator activity;biological_process	13	8	8	0.615385	3	0	Ac+F(-1);AgP(0.849);Maj(-1);Min(-1);Py(0.571);Tub(-1);AgA(0.67)	2	Ac+F(-1);AgP(0.003);Maj(-1);Min(-1);Py(0.08);Tub(-1);AgA(0.035)	Ac+F(NA);AgP.Obs(-1.12314567674739);Maj(NA);Min(NA);Py.Obs(-0.284341398538618);Tub(NA);AgA.Obs(-1.10528460724697)	-1	0.003	-1	-1	0.08	-1	0.035	-1	0.849	-1	-1	0.571	-1	0.67	NA	-1.12315	NA	NA	-0.284341	NA	-1.10528
278	0	-0.455256	0.866	cellular_component;nucleus;Golgi apparatus;plasma membrane;molecular_function;oxidoreductase activity;ATPase activity;transmembrane transporter activity;ion binding;biological_process;catabolic process;cellular nitrogen compound metabolic process;nucleobase-containing compound catabolic process;small molecule metabolic process	35	3	7	0.2	1	0	Ac+F(-1);AgP(-1);Maj(-1);Min(-1);Py(-1);Tub(0.659);AgA(-1)	1	Ac+F(-1);AgP(-1);Maj(-1);Min(-1);Py(-1);Tub(0.043);AgA(-1)	Ac+F(NA);AgP(NA);Maj(NA);Min(NA);Py(NA);Tub.Obs(-0.470652115334876);AgA(NA)	-1	-1	-1	-1	-1	0.043	-1	-1	-1	-1	-1	-1	0.659	-1	NA	NA	NA	NA	NA	-0.470652	NA
282	0.767	2.39653	0.114	nucleus;nucleic acid binding transcription factor activity;ion binding	10	4	6	0.6	0	0	Ac+F(-1);AgP(-1);Maj(-1);Min(-1);Py(-1);Tub(-1);AgA(-1)	0	Ac+F(-1);AgP(-1);Maj(-1);Min(-1);Py(-1);Tub(-1);AgA(-1)	Ac+F(NA);AgP(NA);Maj(NA);Min(NA);Py(NA);Tub(NA);AgA(NA)	-1	-1	-1	-1	-1	-1	-1	-1	-1	-1	-1	-1	-1	-1	NA	NA	NA	NA	NA	NA	NA
283	-1	NA	-1		3	3	3	1	1	0	Ac+F(-1);AgP(-1);Maj(-1);Min(-1);Py(-1);Tub(-1);AgA(-1)	0	Ac+F(-1);AgP(-1);Maj(-1);Min(-1);Py(-1);Tub(-1);AgA(-1)	Ac+F(NA);AgP(NA);Maj(NA);Min(NA);Py(NA);Tub(NA);AgA(NA)	-1	-1	-1	-1	-1	-1	-1	-1	-1	-1	-1	-1	-1	-1	NA	NA	NA	NA	NA	NA	NA
301	0.307	1.12409	0.25	cytoskeleton	5	1	3	0.6	2	0	Ac+F(0.189);AgP(-1);Maj(1);Min(-1);Py(-1);Tub(-1);AgA(-1)	1	Ac+F(0.61);AgP(-1);Maj(0);Min(-1);Py(-1);Tub(-1);AgA(-1)	Ac+F.Obs(-6.93392886577562);AgP(NA);Maj.Obs(-48.8392781786322);Min(NA);Py(NA);Tub(NA);AgA(NA)	0.61	-1	0	-1	-1	-1	-1	0.189	-1	1	-1	-1	-1	-1	-6.93393	NA	-48.8393	NA	NA	NA	NA
309	0.552	1.14227	0.069		12	0	3	0.25	0	0	Ac+F(-1);AgP(-1);Maj(-1);Min(-1);Py(-1);Tub(-1);AgA(-1)	0	Ac+F(-1);AgP(-1);Maj(-1);Min(-1);Py(-1);Tub(-1);AgA(-1)	Ac+F(NA);AgP(NA);Maj(NA);Min(NA);Py(NA);Tub(NA);AgA(NA)	-1	-1	-1	-1	-1	-1	-1	-1	-1	-1	-1	-1	-1	-1	NA	NA	NA	NA	NA	NA	NA
325	-1	NA	-1		3	0	3	1	0	0	Ac+F(-1);AgP(-1);Maj(-1);Min(-1);Py(-1);Tub(-1);AgA(-1)	0	Ac+F(-1);AgP(-1);Maj(-1);Min(-1);Py(-1);Tub(-1);AgA(-1)	Ac+F(NA);AgP(NA);Maj(NA);Min(NA);Py(NA);Tub(NA);AgA(NA)	-1	-1	-1	-1	-1	-1	-1	-1	-1	-1	-1	-1	-1	-1	NA	NA	NA	NA	NA	NA	NA
326	0	-2.02183	0.448		4	0	2	0.5	0	0	Ac+F(-1);AgP(-1);Maj(-1);Min(-1);Py(-1);Tub(-1);AgA(-1)	0	Ac+F(-1);AgP(-1);Maj(-1);Min(-1);Py(-1);Tub(-1);AgA(-1)	Ac+F(NA);AgP(NA);Maj(NA);Min(NA);Py(NA);Tub(NA);AgA(NA)	-1	-1	-1	-1	-1	-1	-1	-1	-1	-1	-1	-1	-1	-1	NA	NA	NA	NA	NA	NA	NA
375	0.75	1.24728	0.002	molecular_function;RNA binding;peptidase activity;oxidoreductase activity;nucleotidyltransferase activity;ion binding;DNA metabolic process;biological_process;biosynthetic process;symbiosis, encompassing mutualism through parasitism	37	0	6	0.162162	1	1	Ac+F(-1);AgP(-1);Maj(-1);Min(-1);Py(-1);Tub(-1);AgA(0.034)	0	Ac+F(-1);AgP(-1);Maj(-1);Min(-1);Py(-1);Tub(-1);AgA(0.861)	Ac+F(NA);AgP(NA);Maj(NA);Min(NA);Py(NA);Tub(NA);AgA.Obs(6.61048960904964)	-1	-1	-1	-1	-1	-1	0.861	-1	-1	-1	-1	-1	-1	0.034	NA	NA	NA	NA	NA	NA	6.61049
380	0.029	0.491473	0.021	cellular_component;intracellular;cell;plasma membrane;molecular_function;signal transducer activity;kinase activity;ion binding;cell morphogenesis;immune system process;cellular protein modification process;lipid metabolic process;transport;response to stress;cell adhesion;signal transduction;cell-cell signaling;biological_process;cell death;cell proliferation;cell differentiation;growth;locomoti…	150	3	13	0.0866667	4	3	Ac+F(0.375);AgP(0.011);Maj(0.001);Min(-1);Py(-1);Tub(0.001);AgA(-1)	0	Ac+F(0.114);AgP(0.373);Maj(0.625);Min(-1);Py(-1);Tub(0.775);AgA(-1)	Ac+F.Obs(-0.00523867922767431);AgP.Obs(0.678268758662915);Maj.Obs(1.06504401447444);Min(NA);Py(NA);Tub.Obs(1.54382900301972);AgA(NA)	0.114	0.373	0.625	-1	-1	0.775	-1	0.375	0.011	0.001	-1	-1	0.001	-1	-0.00523868	0.678269	1.06504	NA	NA	1.54383	NA
436	-1	NA	-1	molecular_function	5	5	5	1	0	0	Ac+F(-1);AgP(-1);Maj(-1);Min(-1);Py(-1);Tub(-1);AgA(-1)	0	Ac+F(-1);AgP(-1);Maj(-1);Min(-1);Py(-1);Tub(-1);AgA(-1)	Ac+F(NA);AgP(NA);Maj(NA);Min(NA);Py(NA);Tub(NA);AgA(NA)	-1	-1	-1	-1	-1	-1	-1	-1	-1	-1	-1	-1	-1	-1	NA	NA	NA	NA	NA	NA	NA
466	0.015	-0.843544	0.782	cellular_component;molecular_function;ATPase activity;transmembrane transporter activity;ion binding;biological_process;catabolic process;cellular nitrogen compound metabolic process;nucleobase-containing compound catabolic process;small molecule metabolic process	9	1	3	0.333333	1	0	Ac+F(-1);AgP(-1);Maj(-1);Min(-1);Py(-1);Tub(-1);AgA(0.67)	0	Ac+F(-1);AgP(-1);Maj(-1);Min(-1);Py(-1);Tub(-1);AgA(0.061)	Ac+F(NA);AgP(NA);Maj(NA);Min(NA);Py(NA);Tub(NA);AgA.Obs(-1.06147496721609)	-1	-1	-1	-1	-1	-1	0.061	-1	-1	-1	-1	-1	-1	0.67	NA	NA	NA	NA	NA	NA	-1.06147
482	0.338	9.18789	0.319		3	0	2	0.666667	1	0	Ac+F(-1);AgP(-1);Maj(0.296);Min(-1);Py(-1);Tub(-1);AgA(-1)	0	Ac+F(-1);AgP(-1);Maj(0.324);Min(-1);Py(-1);Tub(-1);AgA(-1)	Ac+F(NA);AgP(NA);Maj.Obs(7.65524129911898);Min(NA);Py(NA);Tub(NA);AgA(NA)	-1	-1	0.324	-1	-1	-1	-1	-1	-1	0.296	-1	-1	-1	-1	NA	NA	7.65524	NA	NA	NA	NA
484	-1	NA	-1		6	0	0	0	0	0	Ac+F(-1);AgP(-1);Maj(-1);Min(-1);Py(-1);Tub(-1);AgA(-1)	0	Ac+F(-1);AgP(-1);Maj(-1);Min(-1);Py(-1);Tub(-1);AgA(-1)	Ac+F(NA);AgP(NA);Maj(NA);Min(NA);Py(NA);Tub(NA);AgA(NA)	-1	-1	-1	-1	-1	-1	-1	-1	-1	-1	-1	-1	-1	-1	NA	NA	NA	NA	NA	NA	NA
492	-1	NA	-1	nucleus;nucleic acid binding transcription factor activity;molecular_function;RNA binding;peptidase activity;nucleotidyltransferase activity;ion binding;DNA metabolic process;biological_process;biosynthetic process;symbiosis, encompassing mutualism through parasitism	29	0	0	0	0	0	Ac+F(-1);AgP(-1);Maj(-1);Min(-1);Py(-1);Tub(-1);AgA(-1)	0	Ac+F(-1);AgP(-1);Maj(-1);Min(-1);Py(-1);Tub(-1);AgA(-1)	Ac+F(NA);AgP(NA);Maj(NA);Min(NA);Py(NA);Tub(NA);AgA(NA)	-1	-1	-1	-1	-1	-1	-1	-1	-1	-1	-1	-1	-1	-1	NA	NA	NA	NA	NA	NA	NA
500	0.819	2.12706	0.023	RNA binding	7	1	5	0.714286	2	0	Ac+F(-1);AgP(0.766);Maj(0.403);Min(-1);Py(-1);Tub(-1);AgA(-1)	0	Ac+F(-1);AgP(0.135);Maj(0.452);Min(-1);Py(-1);Tub(-1);AgA(-1)	Ac+F(NA);AgP.Obs(-6.25098723179863);Maj.Obs(1.62152287725786);Min(NA);Py(NA);Tub(NA);AgA(NA)	-1	0.135	0.452	-1	-1	-1	-1	-1	0.766	0.403	-1	-1	-1	-1	NA	-6.25099	1.62152	NA	NA	NA	NA
522	0.092	-0.472097	0.566		8	2	3	0.375	0	0	Ac+F(-1);AgP(-1);Maj(-1);Min(-1);Py(-1);Tub(-1);AgA(-1)	0	Ac+F(-1);AgP(-1);Maj(-1);Min(-1);Py(-1);Tub(-1);AgA(-1)	Ac+F(NA);AgP(NA);Maj(NA);Min(NA);Py(NA);Tub(NA);AgA(NA)	-1	-1	-1	-1	-1	-1	-1	-1	-1	-1	-1	-1	-1	-1	NA	NA	NA	NA	NA	NA	NA
601	0	-7.97604	0.715		4	1	1	0.25	0	0	Ac+F(-1);AgP(-1);Maj(-1);Min(-1);Py(-1);Tub(-1);AgA(-1)	0	Ac+F(-1);AgP(-1);Maj(-1);Min(-1);Py(-1);Tub(-1);AgA(-1)	Ac+F(NA);AgP(NA);Maj(NA);Min(NA);Py(NA);Tub(NA);AgA(NA)	-1	-1	-1	-1	-1	-1	-1	-1	-1	-1	-1	-1	-1	-1	NA	NA	NA	NA	NA	NA	NA
603	0	-5.34066	0.566	intracellular;lipid binding;enzyme regulator activity;ion binding;signal transduction;biological_process;catabolic process;cellular nitrogen compound metabolic process;nucleobase-containing compound catabolic process;small molecule metabolic process	3	0	2	0.666667	0	0	Ac+F(-1);AgP(-1);Maj(-1);Min(-1);Py(-1);Tub(-1);AgA(-1)	0	Ac+F(-1);AgP(-1);Maj(-1);Min(-1);Py(-1);Tub(-1);AgA(-1)	Ac+F(NA);AgP(NA);Maj(NA);Min(NA);Py(NA);Tub(NA);AgA(NA)	-1	-1	-1	-1	-1	-1	-1	-1	-1	-1	-1	-1	-1	-1	NA	NA	NA	NA	NA	NA	NA
646	0.242	0.919967	0.164	cellular_component;intracellular;cell;cytoplasm;cytoplasmic membrane-bounded vesicle;organelle;protein complex;ion binding;transport;biological_process;vesicle-mediated transport	7	2	2	0.285714	0	0	Ac+F(-1);AgP(-1);Maj(-1);Min(-1);Py(-1);Tub(-1);AgA(-1)	0	Ac+F(-1);AgP(-1);Maj(-1);Min(-1);Py(-1);Tub(-1);AgA(-1)	Ac+F(NA);AgP(NA);Maj(NA);Min(NA);Py(NA);Tub(NA);AgA(NA)	-1	-1	-1	-1	-1	-1	-1	-1	-1	-1	-1	-1	-1	-1	NA	NA	NA	NA	NA	NA	NA
695	-1	NA	-1		4	0	0	0	0	0	Ac+F(-1);AgP(-1);Maj(-1);Min(-1);Py(-1);Tub(-1);AgA(-1)	0	Ac+F(-1);AgP(-1);Maj(-1);Min(-1);Py(-1);Tub(-1);AgA(-1)	Ac+F(NA);AgP(NA);Maj(NA);Min(NA);Py(NA);Tub(NA);AgA(NA)	-1	-1	-1	-1	-1	-1	-1	-1	-1	-1	-1	-1	-1	-1	NA	NA	NA	NA	NA	NA	NA
712	0	-1.65575	0.562	molecular_function;lyase activity;signal transduction;biological_process;biosynthetic process;cellular nitrogen compound metabolic process;small molecule metabolic process	5	0	1	0.2	1	0	Ac+F(-1);AgP(-1);Maj(0.569);Min(-1);Py(-1);Tub(-1);AgA(-1)	1	Ac+F(-1);AgP(-1);Maj(0);Min(-1);Py(-1);Tub(-1);AgA(-1)	Ac+F(NA);AgP(NA);Maj.Obs(-1.71404721997698);Min(NA);Py(NA);Tub(NA);AgA(NA)	-1	-1	0	-1	-1	-1	-1	-1	-1	0.569	-1	-1	-1	-1	NA	NA	-1.71405	NA	NA	NA	NA
736	0.084	0.472549	0.111	intracellular;lipid binding;enzyme regulator activity;ion binding;signal transduction;biological_process	14	3	6	0.428571	0	0	Ac+F(-1);AgP(-1);Maj(-1);Min(-1);Py(-1);Tub(-1);AgA(-1)	0	Ac+F(-1);AgP(-1);Maj(-1);Min(-1);Py(-1);Tub(-1);AgA(-1)	Ac+F(NA);AgP(NA);Maj(NA);Min(NA);Py(NA);Tub(NA);AgA(NA)	-1	-1	-1	-1	-1	-1	-1	-1	-1	-1	-1	-1	-1	-1	NA	NA	NA	NA	NA	NA	NA
760	0.028	0.467153	0.045	cellular_component;extracellular region;plasma membrane;molecular_function;signal transducer activity;hydrolase activity, acting on carbon-nitrogen (but not peptide) bonds;ion binding;response to stress;cytoskeleton organization;cell adhesion;signal transduction;biological_process;catabolic process;embryo development;cell differentiation;anatomical structure formation involved in morphogenesis;an…	41	0	10	0.243902	4	1	Ac+F(0.002);AgP(-1);Maj(0.518);Min(-1);Py(-1);Tub(0.727);AgA(0.484)	0	Ac+F(0.723);AgP(-1);Maj(0.325);Min(-1);Py(-1);Tub(0.22);AgA(0.434)	Ac+F.Obs(1.2385006198424);AgP(NA);Maj.Obs(-1.16645313956232);Min(NA);Py(NA);Tub.Obs(-3.92277265096109);AgA.Obs(-0.304479874152584)	0.723	-1	0.325	-1	-1	0.22	0.434	0.002	-1	0.518	-1	-1	0.727	0.484	1.2385	NA	-1.16645	NA	NA	-3.92277	-0.30448
773	0.503	1.00308	0	cellular_component;molecular_function;RNA binding;GTPase activity;nuclease activity;nucleotidyltransferase activity;ion binding;DNA metabolic process;signal transduction;biological_process;biosynthetic process	155	6	65	0.419355	4	3	Ac+F(-1);AgP(0.021);Maj(-1);Min(0);Py(0.66);Tub(-1);AgA(0)	1	Ac+F(-1);AgP(0.152);Maj(-1);Min(0.807);Py(0.009);Tub(-1);AgA(0.953)	Ac+F(NA);AgP.Obs(0.59826700837594);Maj(NA);Min.Obs(2.06609591842117);Py.Obs(-0.245353526140395);Tub(NA);AgA.Obs(1.19665778371498)	-1	0.152	-1	0.807	0.009	-1	0.953	-1	0.021	-1	0	0.66	-1	0	NA	0.598267	NA	2.0661	-0.245354	NA	1.19666
784	-1	NA	-1	isomerase activity;protein folding;cellular protein modification process	4	0	0	0	0	0	Ac+F(-1);AgP(-1);Maj(-1);Min(-1);Py(-1);Tub(-1);AgA(-1)	0	Ac+F(-1);AgP(-1);Maj(-1);Min(-1);Py(-1);Tub(-1);AgA(-1)	Ac+F(NA);AgP(NA);Maj(NA);Min(NA);Py(NA);Tub(NA);AgA(NA)	-1	-1	-1	-1	-1	-1	-1	-1	-1	-1	-1	-1	-1	-1	NA	NA	NA	NA	NA	NA	NA
791	0	-0.969699	0.695		4	1	1	0.25	1	0	Ac+F(-1);AgP(-1);Maj(0.68);Min(-1);Py(-1);Tub(-1);AgA(-1)	1	Ac+F(-1);AgP(-1);Maj(0);Min(-1);Py(-1);Tub(-1);AgA(-1)	Ac+F(NA);AgP(NA);Maj.Obs(-0.947370175612324);Min(NA);Py(NA);Tub(NA);AgA(NA)	-1	-1	0	-1	-1	-1	-1	-1	-1	0.68	-1	-1	-1	-1	NA	NA	-0.94737	NA	NA	NA	NA
801	0.09	-0.54273	0.481	cellular_component;molecular_function;transmembrane transporter activity	7	2	5	0.714286	2	0	Ac+F(-1);AgP(0.83);Maj(-1);Min(-1);Py(-1);Tub(-1);AgA(0.636)	1	Ac+F(-1);AgP(0);Maj(-1);Min(-1);Py(-1);Tub(-1);AgA(0.145)	Ac+F(NA);AgP.Obs(-17.8510431673661);Maj(NA);Min(NA);Py(NA);Tub(NA);AgA.Obs(-4.4134860919434)	-1	0	-1	-1	-1	-1	0.145	-1	0.83	-1	-1	-1	-1	0.636	NA	-17.851	NA	NA	NA	NA	-4.41349
851	0.251	52.8438	0.48	molecular_function;kinase activity;signal transduction	4	1	3	0.75	0	0	Ac+F(-1);AgP(-1);Maj(-1);Min(-1);Py(-1);Tub(-1);AgA(-1)	0	Ac+F(-1);AgP(-1);Maj(-1);Min(-1);Py(-1);Tub(-1);AgA(-1)	Ac+F(NA);AgP(NA);Maj(NA);Min(NA);Py(NA);Tub(NA);AgA(NA)	-1	-1	-1	-1	-1	-1	-1	-1	-1	-1	-1	-1	-1	-1	NA	NA	NA	NA	NA	NA	NA
861	0.218	0.772443	0.043	nucleus;protein binding transcription factor activity;molecular_function;RNA binding;helicase activity;isomerase activity;ATPase activity;ion binding;mRNA processing	44	1	4	0.0909091	1	0	Ac+F(-1);AgP(-1);Maj(-1);Min(-1);Py(-1);Tub(-1);AgA(0.375)	0	Ac+F(-1);AgP(-1);Maj(-1);Min(-1);Py(-1);Tub(-1);AgA(0.504)	Ac+F(NA);AgP(NA);Maj(NA);Min(NA);Py(NA);Tub(NA);AgA.Obs(0.699739123443744)	-1	-1	-1	-1	-1	-1	0.504	-1	-1	-1	-1	-1	-1	0.375	NA	NA	NA	NA	NA	NA	0.699739
885	0.651	1.70098	0.144	molecular_function;RNA binding;peptidase activity;nucleotidyltransferase activity;DNA metabolic process;biological_process;biosynthetic process	34	0	1	0.0294118	1	0	Ac+F(-1);AgP(-1);Maj(-1);Min(-1);Py(-1);Tub(0.155);AgA(-1)	0	Ac+F(-1);AgP(-1);Maj(-1);Min(-1);Py(-1);Tub(0.664);AgA(-1)	Ac+F(NA);AgP(NA);Maj(NA);Min(NA);Py(NA);Tub.Obs(1.60387656782884);AgA(NA)	-1	-1	-1	-1	-1	0.664	-1	-1	-1	-1	-1	-1	0.155	-1	NA	NA	NA	NA	NA	1.60388	NA
933	0.426	0.968024	0	RNA binding;nucleotidyltransferase activity;DNA metabolic process;biological_process;biosynthetic process	53	3	14	0.264151	3	2	Ac+F(0.423);AgP(-1);Maj(-1);Min(0.002);Py(-1);Tub(-1);AgA(0.005)	0	Ac+F(0.321);AgP(-1);Maj(-1);Min(0.897);Py(-1);Tub(-1);AgA(0.307)	Ac+F.Obs(-0.965686659025973);AgP(NA);Maj(NA);Min.Obs(2.1748496785258);Py(NA);Tub(NA);AgA.Obs(0.85456303931067)	0.321	-1	-1	0.897	-1	-1	0.307	0.423	-1	-1	0.002	-1	-1	0.005	-0.965687	NA	NA	2.17485	NA	NA	0.854563
956	-1	NA	-1		9	7	9	1	2	0	Ac+F(0.07);AgP(-1);Maj(0.075);Min(-1);Py(-1);Tub(-1);AgA(-1)	0	Ac+F(0.542);AgP(-1);Maj(0.549);Min(-1);Py(-1);Tub(-1);AgA(-1)	Ac+F.Obs(1.79110671169382);AgP(NA);Maj.Obs(1.77314520414376);Min(NA);Py(NA);Tub(NA);AgA(NA)	0.542	-1	0.549	-1	-1	-1	-1	0.07	-1	0.075	-1	-1	-1	-1	1.79111	NA	1.77315	NA	NA	NA	NA
973	0	-7.06827	0.594	intracellular;enzyme regulator activity;signal transduction;biological_process;catabolic process;cellular nitrogen compound metabolic process;nucleobase-containing compound catabolic process;small molecule metabolic process	3	1	1	0.333333	0	0	Ac+F(-1);AgP(-1);Maj(-1);Min(-1);Py(-1);Tub(-1);AgA(-1)	0	Ac+F(-1);AgP(-1);Maj(-1);Min(-1);Py(-1);Tub(-1);AgA(-1)	Ac+F(NA);AgP(NA);Maj(NA);Min(NA);Py(NA);Tub(NA);AgA(NA)	-1	-1	-1	-1	-1	-1	-1	-1	-1	-1	-1	-1	-1	-1	NA	NA	NA	NA	NA	NA	NA
996	0.016	-0.658724	0.855	cellular_component;molecular_function;biological_process	12	0	2	0.166667	1	0	Ac+F(-1);AgP(-1);Maj(-1);Min(-1);Py(-1);Tub(-1);AgA(0.225)	0	Ac+F(-1);AgP(-1);Maj(-1);Min(-1);Py(-1);Tub(-1);AgA(0.597)	Ac+F(NA);AgP(NA);Maj(NA);Min(NA);Py(NA);Tub(NA);AgA.Obs(1.33175362389561)	-1	-1	-1	-1	-1	-1	0.597	-1	-1	-1	-1	-1	-1	0.225	NA	NA	NA	NA	NA	NA	1.33175
1005	0.517	-0.545214	0.15	cellular_component;molecular_function;transmembrane transporter activity;homeostatic process	4	0	3	0.75	2	0	Ac+F(-1);AgP(-1);Maj(0.406);Min(-1);Py(-1);Tub(-1);AgA(0.615)	1	Ac+F(-1);AgP(-1);Maj(0.257);Min(-1);Py(-1);Tub(-1);AgA(0)	Ac+F(NA);AgP(NA);Maj.Obs(-2.34484121448987);Min(NA);Py(NA);Tub(NA);AgA.Obs(-3.36513070355436)	-1	-1	0.257	-1	-1	-1	0	-1	-1	0.406	-1	-1	-1	0.615	NA	NA	-2.34484	NA	NA	NA	-3.36513
1020	0.566	1.21774	0.158	cellular_component;molecular_function;signal transducer activity	10	2	3	0.3	0	0	Ac+F(-1);AgP(-1);Maj(-1);Min(-1);Py(-1);Tub(-1);AgA(-1)	0	Ac+F(-1);AgP(-1);Maj(-1);Min(-1);Py(-1);Tub(-1);AgA(-1)	Ac+F(NA);AgP(NA);Maj(NA);Min(NA);Py(NA);Tub(NA);AgA(NA)	-1	-1	-1	-1	-1	-1	-1	-1	-1	-1	-1	-1	-1	-1	NA	NA	NA	NA	NA	NA	NA
1040	0.156	0.909426	0	molecular_function;RNA binding;nuclease activity;nucleotidyltransferase activity;DNA metabolic process;cell adhesion;biological_process;biosynthetic process	547	2	49	0.0895795	5	5	Ac+F(0.008);AgP(0);Maj(0);Min(0);Py(-1);Tub(-1);AgA(0)	1	Ac+F(0.039);AgP(0.937);Maj(0.963);Min(0.592);Py(-1);Tub(-1);AgA(0.455)	Ac+F.Obs(0.527042371718557);AgP.Obs(1.98435102803896);Maj.Obs(1.37475722799948);Min.Obs(1.06519334214506);Py(NA);Tub(NA);AgA.Obs(0.933762206455792)	0.039	0.937	0.963	0.592	-1	-1	0.455	0.008	0	0	0	-1	-1	0	0.527042	1.98435	1.37476	1.06519	NA	NA	0.933762
1052	-1	NA	-1	cytoplasm;molecular_function;ligase activity;ion binding;tRNA metabolic process;translation;cellular amino acid metabolic process	3	2	3	1	0	0	Ac+F(-1);AgP(-1);Maj(-1);Min(-1);Py(-1);Tub(-1);AgA(-1)	0	Ac+F(-1);AgP(-1);Maj(-1);Min(-1);Py(-1);Tub(-1);AgA(-1)	Ac+F(NA);AgP(NA);Maj(NA);Min(NA);Py(NA);Tub(NA);AgA(NA)	-1	-1	-1	-1	-1	-1	-1	-1	-1	-1	-1	-1	-1	-1	NA	NA	NA	NA	NA	NA	NA
1074	-1	NA	-1	cellular_component;ion binding	3	3	3	1	0	0	Ac+F(-1);AgP(-1);Maj(-1);Min(-1);Py(-1);Tub(-1);AgA(-1)	0	Ac+F(-1);AgP(-1);Maj(-1);Min(-1);Py(-1);Tub(-1);AgA(-1)	Ac+F(NA);AgP(NA);Maj(NA);Min(NA);Py(NA);Tub(NA);AgA(NA)	-1	-1	-1	-1	-1	-1	-1	-1	-1	-1	-1	-1	-1	-1	NA	NA	NA	NA	NA	NA	NA
1084	0.246	-0.0868437	0.439	transferase activity, transferring acyl groups	8	5	7	0.875	2	0	Ac+F(-1);AgP(-1);Maj(0.043);Min(0.251);Py(-1);Tub(-1);AgA(-1)	0	Ac+F(-1);AgP(-1);Maj(0.818);Min(0.445);Py(-1);Tub(-1);AgA(-1)	Ac+F(NA);AgP(NA);Maj.Obs(2.6134408644693);Min.Obs(1.06626356546404);Py(NA);Tub(NA);AgA(NA)	-1	-1	0.818	0.445	-1	-1	-1	-1	-1	0.043	0.251	-1	-1	-1	NA	NA	2.61344	1.06626	NA	NA	NA
1096	0.323	-35.9398	0.316	signal transduction	3	0	2	0.666667	0	0	Ac+F(-1);AgP(-1);Maj(-1);Min(-1);Py(-1);Tub(-1);AgA(-1)	0	Ac+F(-1);AgP(-1);Maj(-1);Min(-1);Py(-1);Tub(-1);AgA(-1)	Ac+F(NA);AgP(NA);Maj(NA);Min(NA);Py(NA);Tub(NA);AgA(NA)	-1	-1	-1	-1	-1	-1	-1	-1	-1	-1	-1	-1	-1	-1	NA	NA	NA	NA	NA	NA	NA
1102	-1	NA	-1	intracellular;signal transduction	3	0	0	0	0	0	Ac+F(-1);AgP(-1);Maj(-1);Min(-1);Py(-1);Tub(-1);AgA(-1)	0	Ac+F(-1);AgP(-1);Maj(-1);Min(-1);Py(-1);Tub(-1);AgA(-1)	Ac+F(NA);AgP(NA);Maj(NA);Min(NA);Py(NA);Tub(NA);AgA(NA)	-1	-1	-1	-1	-1	-1	-1	-1	-1	-1	-1	-1	-1	-1	NA	NA	NA	NA	NA	NA	NA
1144	-1	NA	-1	cellular_component;nucleus;molecular_function;DNA binding;transmembrane transporter activity;biological_process;biosynthetic process;cellular nitrogen compound metabolic process	3	2	3	1	1	1	Ac+F(0);AgP(-1);Maj(-1);Min(-1);Py(-1);Tub(-1);AgA(-1)	0	Ac+F(0.672);AgP(-1);Maj(-1);Min(-1);Py(-1);Tub(-1);AgA(-1)	Ac+F.Obs(8.2269127557616);AgP(NA);Maj(NA);Min(NA);Py(NA);Tub(NA);AgA(NA)	0.672	-1	-1	-1	-1	-1	-1	0	-1	-1	-1	-1	-1	-1	8.22691	NA	NA	NA	NA	NA	NA
1198	-1	NA	-1		3	3	3	1	1	1	Ac+F(-1);AgP(-1);Maj(0);Min(-1);Py(-1);Tub(-1);AgA(-1)	0	Ac+F(-1);AgP(-1);Maj(0.677);Min(-1);Py(-1);Tub(-1);AgA(-1)	Ac+F(NA);AgP(NA);Maj.Obs(9.52640004178234);Min(NA);Py(NA);Tub(NA);AgA(NA)	-1	-1	0.677	-1	-1	-1	-1	-1	-1	0	-1	-1	-1	-1	NA	NA	9.5264	NA	NA	NA	NA
1205	-1	NA	-1		3	3	3	1	1	0	Ac+F(-1);AgP(-1);Maj(-1);Min(0.633);Py(-1);Tub(-1);AgA(-1)	1	Ac+F(-1);AgP(-1);Maj(-1);Min(0);Py(-1);Tub(-1);AgA(-1)	Ac+F(NA);AgP(NA);Maj(NA);Min.Obs(-8.22831208726977);Py(NA);Tub(NA);AgA(NA)	-1	-1	-1	0	-1	-1	-1	-1	-1	-1	0.633	-1	-1	-1	NA	NA	NA	-8.22831	NA	NA	NA
1286	0	19.8769	0.682	RNA binding;methyltransferase activity;oxidoreductase activity;nucleotidyltransferase activity;DNA metabolic process;biological_process;biosynthetic process	3	1	2	0.666667	1	0	Ac+F(-1);AgP(-1);Maj(-1);Min(-1);Py(-1);Tub(-1);AgA(0.346)	0	Ac+F(-1);AgP(-1);Maj(-1);Min(-1);Py(-1);Tub(-1);AgA(0.315)	Ac+F(NA);AgP(NA);Maj(NA);Min(NA);Py(NA);Tub(NA);AgA.Obs(8.04324164372427)	-1	-1	-1	-1	-1	-1	0.315	-1	-1	-1	-1	-1	-1	0.346	NA	NA	NA	NA	NA	NA	8.04324
1287	0.144	-0.0208261	0.557	cytoskeleton	13	0	2	0.153846	1	0	Ac+F(0.392);AgP(-1);Maj(-1);Min(-1);Py(-1);Tub(-1);AgA(-1)	0	Ac+F(0.364);AgP(-1);Maj(-1);Min(-1);Py(-1);Tub(-1);AgA(-1)	Ac+F.Obs(-0.784957610174309);AgP(NA);Maj(NA);Min(NA);Py(NA);Tub(NA);AgA(NA)	0.364	-1	-1	-1	-1	-1	-1	0.392	-1	-1	-1	-1	-1	-1	-0.784958	NA	NA	NA	NA	NA	NA
1314	-1	NA	-1		3	3	3	1	0	0	Ac+F(-1);AgP(-1);Maj(-1);Min(-1);Py(-1);Tub(-1);AgA(-1)	0	Ac+F(-1);AgP(-1);Maj(-1);Min(-1);Py(-1);Tub(-1);AgA(-1)	Ac+F(NA);AgP(NA);Maj(NA);Min(NA);Py(NA);Tub(NA);AgA(NA)	-1	-1	-1	-1	-1	-1	-1	-1	-1	-1	-1	-1	-1	-1	NA	NA	NA	NA	NA	NA	NA
1365	0	-4.08731	0.692	cellular_component;intracellular;cell;cytoskeleton;organelle;protein complex;molecular_function	6	0	1	0.166667	0	0	Ac+F(-1);AgP(-1);Maj(-1);Min(-1);Py(-1);Tub(-1);AgA(-1)	0	Ac+F(-1);AgP(-1);Maj(-1);Min(-1);Py(-1);Tub(-1);AgA(-1)	Ac+F(NA);AgP(NA);Maj(NA);Min(NA);Py(NA);Tub(NA);AgA(NA)	-1	-1	-1	-1	-1	-1	-1	-1	-1	-1	-1	-1	-1	-1	NA	NA	NA	NA	NA	NA	NA
1435	0.802	1.46147	0.015		26	17	23	0.884615	4	1	Ac+F(0.205);AgP(0.344);Maj(0.853);Min(-1);Py(-1);Tub(0.005);AgA(-1)	1	Ac+F(0.551);AgP(0.395);Maj(0.021);Min(-1);Py(-1);Tub(0.25);AgA(-1)	Ac+F.Obs(1.01229854457496);AgP.Obs(-0.0416245781671761);Maj.Obs(-1.46894212508957);Min(NA);Py(NA);Tub.Obs(0.790720780252652);AgA(NA)	0.551	0.395	0.021	-1	-1	0.25	-1	0.205	0.344	0.853	-1	-1	0.005	-1	1.0123	-0.0416246	-1.46894	NA	NA	0.790721	NA
1478	-1	NA	-1		4	4	4	1	2	1	Ac+F(-1);AgP(-1);Maj(0.367);Min(0);Py(-1);Tub(-1);AgA(-1)	0	Ac+F(-1);AgP(-1);Maj(0.253);Min(0.745);Py(-1);Tub(-1);AgA(-1)	Ac+F(NA);AgP(NA);Maj.Obs(1.13606004432022);Min.Obs(6.01112739447091);Py(NA);Tub(NA);AgA(NA)	-1	-1	0.253	0.745	-1	-1	-1	-1	-1	0.367	0	-1	-1	-1	NA	NA	1.13606	6.01113	NA	NA	NA
1485	0.608	46.9774	0.185	molecular_function;GTPase activity;ion binding;biological_process;catabolic process;cellular nitrogen compound metabolic process;nucleobase-containing compound catabolic process;small molecule metabolic process	5	2	4	0.8	1	0	Ac+F(-1);AgP(-1);Maj(-1);Min(-1);Py(-1);Tub(-1);AgA(0.379)	0	Ac+F(-1);AgP(-1);Maj(-1);Min(-1);Py(-1);Tub(-1);AgA(0.214)	Ac+F(NA);AgP(NA);Maj(NA);Min(NA);Py(NA);Tub(NA);AgA.Obs(-4.14312059015478)	-1	-1	-1	-1	-1	-1	0.214	-1	-1	-1	-1	-1	-1	0.379	NA	NA	NA	NA	NA	NA	-4.14312
1503	-1	NA	-1	molecular_function	3	2	3	1	0	0	Ac+F(-1);AgP(-1);Maj(-1);Min(-1);Py(-1);Tub(-1);AgA(-1)	0	Ac+F(-1);AgP(-1);Maj(-1);Min(-1);Py(-1);Tub(-1);AgA(-1)	Ac+F(NA);AgP(NA);Maj(NA);Min(NA);Py(NA);Tub(NA);AgA(NA)	-1	-1	-1	-1	-1	-1	-1	-1	-1	-1	-1	-1	-1	-1	NA	NA	NA	NA	NA	NA	NA
1521	0.362	0.736642	0.189	ribosome;structural constituent of ribosome;reproduction;translation;cell cycle;biological_process;cell differentiation;homeostatic process;anatomical structure development	24	1	3	0.125	1	0	Ac+F(-1);AgP(0.722);Maj(-1);Min(-1);Py(-1);Tub(-1);AgA(-1)	0	Ac+F(-1);AgP(0.165);Maj(-1);Min(-1);Py(-1);Tub(-1);AgA(-1)	Ac+F(NA);AgP.Obs(-1.91785638171663);Maj(NA);Min(NA);Py(NA);Tub(NA);AgA(NA)	-1	0.165	-1	-1	-1	-1	-1	-1	0.722	-1	-1	-1	-1	-1	NA	-1.91786	NA	NA	NA	NA	NA
1543	0	-8.64648	0.62		3	0	1	0.333333	0	0	Ac+F(-1);AgP(-1);Maj(-1);Min(-1);Py(-1);Tub(-1);AgA(-1)	0	Ac+F(-1);AgP(-1);Maj(-1);Min(-1);Py(-1);Tub(-1);AgA(-1)	Ac+F(NA);AgP(NA);Maj(NA);Min(NA);Py(NA);Tub(NA);AgA(NA)	-1	-1	-1	-1	-1	-1	-1	-1	-1	-1	-1	-1	-1	-1	NA	NA	NA	NA	NA	NA	NA
1600	0.213	0.673284	0.021	nucleic acid binding transcription factor activity;DNA binding	18	5	7	0.388889	2	1	Ac+F(0.964);AgP(-1);Maj(-1);Min(0.004);Py(-1);Tub(-1);AgA(-1)	1	Ac+F(0);AgP(-1);Maj(-1);Min(0.941);Py(-1);Tub(-1);AgA(-1)	Ac+F.Obs(-10.0562786755548);AgP(NA);Maj(NA);Min.Obs(2.64585736042214);Py(NA);Tub(NA);AgA(NA)	0	-1	-1	0.941	-1	-1	-1	0.964	-1	-1	0.004	-1	-1	-1	-10.0563	NA	NA	2.64586	NA	NA	NA
1602	0.344	-0.620356	0.251	cellular_component	3	0	1	0.333333	0	0	Ac+F(-1);AgP(-1);Maj(-1);Min(-1);Py(-1);Tub(-1);AgA(-1)	0	Ac+F(-1);AgP(-1);Maj(-1);Min(-1);Py(-1);Tub(-1);AgA(-1)	Ac+F(NA);AgP(NA);Maj(NA);Min(NA);Py(NA);Tub(NA);AgA(NA)	-1	-1	-1	-1	-1	-1	-1	-1	-1	-1	-1	-1	-1	-1	NA	NA	NA	NA	NA	NA	NA
1613	0.388	1.06511	0.143	cellular_component;intracellular;cell;cytoplasm;endoplasmic reticulum;organelle;protein complex;transferase activity, transferring glycosyl groups;carbohydrate metabolic process;cellular protein modification process;biological_process;biosynthetic process	8	1	3	0.375	1	0	Ac+F(-1);AgP(-1);Maj(0.889);Min(-1);Py(-1);Tub(-1);AgA(-1)	1	Ac+F(-1);AgP(-1);Maj(0);Min(-1);Py(-1);Tub(-1);AgA(-1)	Ac+F(NA);AgP(NA);Maj.Obs(-10.6673079073779);Min(NA);Py(NA);Tub(NA);AgA(NA)	-1	-1	0	-1	-1	-1	-1	-1	-1	0.889	-1	-1	-1	-1	NA	NA	-10.6673	NA	NA	NA	NA
1646	-1	NA	-1	cytoplasm;molecular_function;ligase activity;ion binding;tRNA metabolic process;translation;cellular amino acid metabolic process	3	0	0	0	0	0	Ac+F(-1);AgP(-1);Maj(-1);Min(-1);Py(-1);Tub(-1);AgA(-1)	0	Ac+F(-1);AgP(-1);Maj(-1);Min(-1);Py(-1);Tub(-1);AgA(-1)	Ac+F(NA);AgP(NA);Maj(NA);Min(NA);Py(NA);Tub(NA);AgA(NA)	-1	-1	-1	-1	-1	-1	-1	-1	-1	-1	-1	-1	-1	-1	NA	NA	NA	NA	NA	NA	NA
1659	0.741	34.0063	0		4	1	3	0.75	0	0	Ac+F(-1);AgP(-1);Maj(-1);Min(-1);Py(-1);Tub(-1);AgA(-1)	0	Ac+F(-1);AgP(-1);Maj(-1);Min(-1);Py(-1);Tub(-1);AgA(-1)	Ac+F(NA);AgP(NA);Maj(NA);Min(NA);Py(NA);Tub(NA);AgA(NA)	-1	-1	-1	-1	-1	-1	-1	-1	-1	-1	-1	-1	-1	-1	NA	NA	NA	NA	NA	NA	NA
1666	-1	NA	-1	molecular_function;kinase activity;ion binding	3	0	3	1	0	0	Ac+F(-1);AgP(-1);Maj(-1);Min(-1);Py(-1);Tub(-1);AgA(-1)	0	Ac+F(-1);AgP(-1);Maj(-1);Min(-1);Py(-1);Tub(-1);AgA(-1)	Ac+F(NA);AgP(NA);Maj(NA);Min(NA);Py(NA);Tub(NA);AgA(NA)	-1	-1	-1	-1	-1	-1	-1	-1	-1	-1	-1	-1	-1	-1	NA	NA	NA	NA	NA	NA	NA
1698	0.08	-0.0241516	0.54	cellular_component;transmembrane transport	23	1	4	0.173913	1	1	Ac+F(-1);AgP(0.011);Maj(-1);Min(-1);Py(-1);Tub(-1);AgA(-1)	0	Ac+F(-1);AgP(0.917);Maj(-1);Min(-1);Py(-1);Tub(-1);AgA(-1)	Ac+F(NA);AgP.Obs(2.71290937697274);Maj(NA);Min(NA);Py(NA);Tub(NA);AgA(NA)	-1	0.917	-1	-1	-1	-1	-1	-1	0.011	-1	-1	-1	-1	-1	NA	2.71291	NA	NA	NA	NA	NA
1702	0.245	-0.0148647	0.375	molecular_function;ion binding;protein folding;response to stress	12	2	2	0.166667	0	0	Ac+F(-1);AgP(-1);Maj(-1);Min(-1);Py(-1);Tub(-1);AgA(-1)	0	Ac+F(-1);AgP(-1);Maj(-1);Min(-1);Py(-1);Tub(-1);AgA(-1)	Ac+F(NA);AgP(NA);Maj(NA);Min(NA);Py(NA);Tub(NA);AgA(NA)	-1	-1	-1	-1	-1	-1	-1	-1	-1	-1	-1	-1	-1	-1	NA	NA	NA	NA	NA	NA	NA
1707	0.353	0.746846	0.157		22	6	15	0.681818	3	1	Ac+F(0.463);AgP(0.225);Maj(-1);Min(-1);Py(0.052);Tub(-1);AgA(-1)	0	Ac+F(0.243);AgP(0.628);Maj(-1);Min(-1);Py(0.451);Tub(-1);AgA(-1)	Ac+F.Obs(0.10173220513261);AgP.Obs(1.31178730675489);Maj(NA);Min(NA);Py.Obs(0.998118345024265);Tub(NA);AgA(NA)	0.243	0.628	-1	-1	0.451	-1	-1	0.463	0.225	-1	-1	0.052	-1	-1	0.101732	1.31179	NA	NA	0.998118	NA	NA
1713	-1	NA	-1	cytoplasm;molecular_function;kinase activity;oxidoreductase activity;cellular amino acid metabolic process;biological_process;biosynthetic process;small molecule metabolic process	3	2	3	1	0	0	Ac+F(-1);AgP(-1);Maj(-1);Min(-1);Py(-1);Tub(-1);AgA(-1)	0	Ac+F(-1);AgP(-1);Maj(-1);Min(-1);Py(-1);Tub(-1);AgA(-1)	Ac+F(NA);AgP(NA);Maj(NA);Min(NA);Py(NA);Tub(NA);AgA(NA)	-1	-1	-1	-1	-1	-1	-1	-1	-1	-1	-1	-1	-1	-1	NA	NA	NA	NA	NA	NA	NA
1741	0	-19.4749	0.622	cellular_component;intracellular;cell;cytoplasm;cytoplasmic membrane-bounded vesicle;organelle;protein complex;ion binding;transport;biological_process;vesicle-mediated transport	3	0	1	0.333333	0	0	Ac+F(-1);AgP(-1);Maj(-1);Min(-1);Py(-1);Tub(-1);AgA(-1)	0	Ac+F(-1);AgP(-1);Maj(-1);Min(-1);Py(-1);Tub(-1);AgA(-1)	Ac+F(NA);AgP(NA);Maj(NA);Min(NA);Py(NA);Tub(NA);AgA(NA)	-1	-1	-1	-1	-1	-1	-1	-1	-1	-1	-1	-1	-1	-1	NA	NA	NA	NA	NA	NA	NA
1756	0	-9.58425	0.697	molecular_function;lipid metabolic process;biological_process;catabolic process;small molecule metabolic process	4	1	1	0.25	0	0	Ac+F(-1);AgP(-1);Maj(-1);Min(-1);Py(-1);Tub(-1);AgA(-1)	0	Ac+F(-1);AgP(-1);Maj(-1);Min(-1);Py(-1);Tub(-1);AgA(-1)	Ac+F(NA);AgP(NA);Maj(NA);Min(NA);Py(NA);Tub(NA);AgA(NA)	-1	-1	-1	-1	-1	-1	-1	-1	-1	-1	-1	-1	-1	-1	NA	NA	NA	NA	NA	NA	NA
1800	0	-2.47265	0.74	molecular_function;nuclease activity;ion binding	5	3	3	0.6	0	0	Ac+F(-1);AgP(-1);Maj(-1);Min(-1);Py(-1);Tub(-1);AgA(-1)	0	Ac+F(-1);AgP(-1);Maj(-1);Min(-1);Py(-1);Tub(-1);AgA(-1)	Ac+F(NA);AgP(NA);Maj(NA);Min(NA);Py(NA);Tub(NA);AgA(NA)	-1	-1	-1	-1	-1	-1	-1	-1	-1	-1	-1	-1	-1	-1	NA	NA	NA	NA	NA	NA	NA
1845	0.96	1.73924	0.001	cellular_component;plasma membrane;molecular_function;transmembrane transporter activity;biological_process;locomotion	27	0	4	0.148148	3	1	Ac+F(0.183);AgP(-1);Maj(-1);Min(-1);Py(0);Tub(-1);AgA(0.08)	0	Ac+F(0.607);AgP(-1);Maj(-1);Min(-1);Py(0.966);Tub(-1);AgA(0.825)	Ac+F.Obs(1.29534907798374);AgP(NA);Maj(NA);Min(NA);Py.Obs(5.0304441824177);Tub(NA);AgA.Obs(3.64205076560242)	0.607	-1	-1	-1	0.966	-1	0.825	0.183	-1	-1	-1	0	-1	0.08	1.29535	NA	NA	NA	5.03044	NA	3.64205
1900	-1	NA	-1	cytoplasm;molecular_function;ligase activity;ion binding;tRNA metabolic process;translation;cellular amino acid metabolic process	4	3	4	1	0	0	Ac+F(-1);AgP(-1);Maj(-1);Min(-1);Py(-1);Tub(-1);AgA(-1)	0	Ac+F(-1);AgP(-1);Maj(-1);Min(-1);Py(-1);Tub(-1);AgA(-1)	Ac+F(NA);AgP(NA);Maj(NA);Min(NA);Py(NA);Tub(NA);AgA(NA)	-1	-1	-1	-1	-1	-1	-1	-1	-1	-1	-1	-1	-1	-1	NA	NA	NA	NA	NA	NA	NA
1903	-1	NA	-1	peptidase activity;biological_process	3	0	3	1	1	0	Ac+F(-1);AgP(-1);Maj(0.584);Min(-1);Py(-1);Tub(-1);AgA(-1)	1	Ac+F(-1);AgP(-1);Maj(0);Min(-1);Py(-1);Tub(-1);AgA(-1)	Ac+F(NA);AgP(NA);Maj.Obs(-10.2997863130447);Min(NA);Py(NA);Tub(NA);AgA(NA)	-1	-1	0	-1	-1	-1	-1	-1	-1	0.584	-1	-1	-1	-1	NA	NA	-10.2998	NA	NA	NA	NA
1904	0.327	1.71397	0	cytoplasm;molecular_function;carbohydrate metabolic process;biological_process;biosynthetic process	4	0	2	0.5	1	0	Ac+F(-1);AgP(0.299);Maj(-1);Min(-1);Py(-1);Tub(-1);AgA(-1)	0	Ac+F(-1);AgP(0.252);Maj(-1);Min(-1);Py(-1);Tub(-1);AgA(-1)	Ac+F(NA);AgP.Obs(-5.66666666667596);Maj(NA);Min(NA);Py(NA);Tub(NA);AgA(NA)	-1	0.252	-1	-1	-1	-1	-1	-1	0.299	-1	-1	-1	-1	-1	NA	-5.66667	NA	NA	NA	NA	NA
1910	0.245	0.480322	0.234	cellular_component;molecular_function;transmembrane transporter activity	24	3	8	0.333333	2	1	Ac+F(-1);AgP(0.675);Maj(-1);Min(-1);Py(-1);Tub(-1);AgA(0.024)	0	Ac+F(-1);AgP(0.051);Maj(-1);Min(-1);Py(-1);Tub(-1);AgA(0.603)	Ac+F(NA);AgP.Obs(-0.0613463574691521);Maj(NA);Min(NA);Py(NA);Tub(NA);AgA.Obs(0.969508067062403)	-1	0.051	-1	-1	-1	-1	0.603	-1	0.675	-1	-1	-1	-1	0.024	NA	-0.0613464	NA	NA	NA	NA	0.969508
1921	0.106	0.162917	0.42	nucleus;nucleic acid binding transcription factor activity;molecular_function;DNA binding;hydrolase activity, acting on carbon-nitrogen (but not peptide) bonds;biological_process	18	2	6	0.333333	1	0	Ac+F(-1);AgP(-1);Maj(-1);Min(-1);Py(0.047);Tub(-1);AgA(-1)	0	Ac+F(-1);AgP(-1);Maj(-1);Min(-1);Py(0.753);Tub(-1);AgA(-1)	Ac+F(NA);AgP(NA);Maj(NA);Min(NA);Py.Obs(1.63594037875683);Tub(NA);AgA(NA)	-1	-1	-1	-1	0.753	-1	-1	-1	-1	-1	-1	0.047	-1	-1	NA	NA	NA	NA	1.63594	NA	NA
1996	-1	NA	-1	ion binding	5	0	0	0	0	0	Ac+F(-1);AgP(-1);Maj(-1);Min(-1);Py(-1);Tub(-1);AgA(-1)	0	Ac+F(-1);AgP(-1);Maj(-1);Min(-1);Py(-1);Tub(-1);AgA(-1)	Ac+F(NA);AgP(NA);Maj(NA);Min(NA);Py(NA);Tub(NA);AgA(NA)	-1	-1	-1	-1	-1	-1	-1	-1	-1	-1	-1	-1	-1	-1	NA	NA	NA	NA	NA	NA	NA
1999	0.125	0.326074	0.346		10	3	6	0.6	0	0	Ac+F(-1);AgP(-1);Maj(-1);Min(-1);Py(-1);Tub(-1);AgA(-1)	0	Ac+F(-1);AgP(-1);Maj(-1);Min(-1);Py(-1);Tub(-1);AgA(-1)	Ac+F(NA);AgP(NA);Maj(NA);Min(NA);Py(NA);Tub(NA);AgA(NA)	-1	-1	-1	-1	-1	-1	-1	-1	-1	-1	-1	-1	-1	-1	NA	NA	NA	NA	NA	NA	NA
2021	-1	NA	-1	molecular_function;helicase activity;ATPase activity;ion binding	3	0	0	0	0	0	Ac+F(-1);AgP(-1);Maj(-1);Min(-1);Py(-1);Tub(-1);AgA(-1)	0	Ac+F(-1);AgP(-1);Maj(-1);Min(-1);Py(-1);Tub(-1);AgA(-1)	Ac+F(NA);AgP(NA);Maj(NA);Min(NA);Py(NA);Tub(NA);AgA(NA)	-1	-1	-1	-1	-1	-1	-1	-1	-1	-1	-1	-1	-1	-1	NA	NA	NA	NA	NA	NA	NA
2039	-1	NA	-1		3	2	3	1	1	1	Ac+F(-1);AgP(-1);Maj(-1);Min(-1);Py(-1);Tub(-1);AgA(0)	0	Ac+F(-1);AgP(-1);Maj(-1);Min(-1);Py(-1);Tub(-1);AgA(0.637)	Ac+F(NA);AgP(NA);Maj(NA);Min(NA);Py(NA);Tub(NA);AgA.Obs(13.421188832679)	-1	-1	-1	-1	-1	-1	0.637	-1	-1	-1	-1	-1	-1	0	NA	NA	NA	NA	NA	NA	13.4212
2062	-1	NA	-1	cellular_component;transmembrane transport	4	2	4	1	2	2	Ac+F(-1);AgP(-1);Maj(-1);Min(-1);Py(-1);Tub(0);AgA(0)	0	Ac+F(-1);AgP(-1);Maj(-1);Min(-1);Py(-1);Tub(0.745);AgA(0.739)	Ac+F(NA);AgP(NA);Maj(NA);Min(NA);Py(NA);Tub.Obs(6.30884756914516);AgA.Obs(9.62856732231291)	-1	-1	-1	-1	-1	0.745	0.739	-1	-1	-1	-1	-1	0	0	NA	NA	NA	NA	NA	6.30885	9.62857
2075	-1	NA	-1		3	1	3	1	2	1	Ac+F(-1);AgP(-1);Maj(0);Min(0.285);Py(-1);Tub(-1);AgA(-1)	0	Ac+F(-1);AgP(-1);Maj(0.671);Min(0.348);Py(-1);Tub(-1);AgA(-1)	Ac+F(NA);AgP(NA);Maj.Obs(8.74787211545213);Min.Obs(3.44536819338496);Py(NA);Tub(NA);AgA(NA)	-1	-1	0.671	0.348	-1	-1	-1	-1	-1	0	0.285	-1	-1	-1	NA	NA	8.74787	3.44537	NA	NA	NA
2123	0.724	1.34707	0.005	cellular_component;transmembrane transport	12	2	5	0.416667	3	2	Ac+F(-1);AgP(0.033);Maj(0);Min(-1);Py(-1);Tub(-1);AgA(0.239)	0	Ac+F(-1);AgP(0.695);Maj(0.928);Min(-1);Py(-1);Tub(-1);AgA(0.478)	Ac+F(NA);AgP.Obs(1.44394593855915);Maj.Obs(9.59701868851413);Min(NA);Py(NA);Tub(NA);AgA.Obs(-0.177247817725246)	-1	0.695	0.928	-1	-1	-1	0.478	-1	0.033	0	-1	-1	-1	0.239	NA	1.44395	9.59702	NA	NA	NA	-0.177248
2130	-1	NA	-1	molecular_function	3	1	3	1	0	0	Ac+F(-1);AgP(-1);Maj(-1);Min(-1);Py(-1);Tub(-1);AgA(-1)	0	Ac+F(-1);AgP(-1);Maj(-1);Min(-1);Py(-1);Tub(-1);AgA(-1)	Ac+F(NA);AgP(NA);Maj(NA);Min(NA);Py(NA);Tub(NA);AgA(NA)	-1	-1	-1	-1	-1	-1	-1	-1	-1	-1	-1	-1	-1	-1	NA	NA	NA	NA	NA	NA	NA
2159	-1	NA	-1		48	0	0	0	0	0	Ac+F(-1);AgP(-1);Maj(-1);Min(-1);Py(-1);Tub(-1);AgA(-1)	0	Ac+F(-1);AgP(-1);Maj(-1);Min(-1);Py(-1);Tub(-1);AgA(-1)	Ac+F(NA);AgP(NA);Maj(NA);Min(NA);Py(NA);Tub(NA);AgA(NA)	-1	-1	-1	-1	-1	-1	-1	-1	-1	-1	-1	-1	-1	-1	NA	NA	NA	NA	NA	NA	NA
2171	0.449	1.1495	0.291	cellular_component;transmembrane transporter activity	11	0	2	0.181818	1	0	Ac+F(-1);AgP(-1);Maj(0.23);Min(-1);Py(-1);Tub(-1);AgA(-1)	0	Ac+F(-1);AgP(-1);Maj(0.447);Min(-1);Py(-1);Tub(-1);AgA(-1)	Ac+F(NA);AgP(NA);Maj.Obs(1.0373125447792);Min(NA);Py(NA);Tub(NA);AgA(NA)	-1	-1	0.447	-1	-1	-1	-1	-1	-1	0.23	-1	-1	-1	-1	NA	NA	1.03731	NA	NA	NA	NA
2172	0.003	-0.671663	0.902	cytoplasm;molecular_function;GTPase activity;translation factor activity, nucleic acid binding;ion binding;biological_process;catabolic process;cellular nitrogen compound metabolic process;nucleobase-containing compound catabolic process;small molecule metabolic process	13	4	6	0.461538	1	1	Ac+F(-1);AgP(-1);Maj(0);Min(-1);Py(-1);Tub(-1);AgA(-1)	0	Ac+F(-1);AgP(-1);Maj(0.924);Min(-1);Py(-1);Tub(-1);AgA(-1)	Ac+F(NA);AgP(NA);Maj.Obs(13.3451075134465);Min(NA);Py(NA);Tub(NA);AgA(NA)	-1	-1	0.924	-1	-1	-1	-1	-1	-1	0	-1	-1	-1	-1	NA	NA	13.3451	NA	NA	NA	NA
2174	0	-1.32806	0.621	cell cycle;biological_process	5	2	3	0.6	0	0	Ac+F(-1);AgP(-1);Maj(-1);Min(-1);Py(-1);Tub(-1);AgA(-1)	0	Ac+F(-1);AgP(-1);Maj(-1);Min(-1);Py(-1);Tub(-1);AgA(-1)	Ac+F(NA);AgP(NA);Maj(NA);Min(NA);Py(NA);Tub(NA);AgA(NA)	-1	-1	-1	-1	-1	-1	-1	-1	-1	-1	-1	-1	-1	-1	NA	NA	NA	NA	NA	NA	NA
2184	0.302	0.828289	0.018	ligase activity;lipid metabolic process	38	7	14	0.368421	4	4	Ac+F(-1);AgP(0.027);Maj(0.04);Min(-1);Py(-1);Tub(0.042);AgA(0.044)	0	Ac+F(-1);AgP(0.561);Maj(0.399);Min(-1);Py(-1);Tub(0.461);AgA(0.493)	Ac+F(NA);AgP.Obs(1.04985818795972);Maj.Obs(0.803241371969155);Min(NA);Py(NA);Tub.Obs(0.889975520909568);AgA.Obs(0.925141262590556)	-1	0.561	0.399	-1	-1	0.461	0.493	-1	0.027	0.04	-1	-1	0.042	0.044	NA	1.04986	0.803241	NA	NA	0.889976	0.925141
2231	0.146	0.0372141	0.472		11	0	3	0.272727	1	0	Ac+F(0.588);AgP(-1);Maj(-1);Min(-1);Py(-1);Tub(-1);AgA(-1)	0	Ac+F(0.071);AgP(-1);Maj(-1);Min(-1);Py(-1);Tub(-1);AgA(-1)	Ac+F.Obs(-0.452712877117102);AgP(NA);Maj(NA);Min(NA);Py(NA);Tub(NA);AgA(NA)	0.071	-1	-1	-1	-1	-1	-1	0.588	-1	-1	-1	-1	-1	-1	-0.452713	NA	NA	NA	NA	NA	NA
2232	0.003	-0.638426	0.739	intracellular;molecular_function;transferase activity, transferring acyl groups;ion binding;cellular protein modification process;chromosome organization	10	1	3	0.3	0	0	Ac+F(-1);AgP(-1);Maj(-1);Min(-1);Py(-1);Tub(-1);AgA(-1)	0	Ac+F(-1);AgP(-1);Maj(-1);Min(-1);Py(-1);Tub(-1);AgA(-1)	Ac+F(NA);AgP(NA);Maj(NA);Min(NA);Py(NA);Tub(NA);AgA(NA)	-1	-1	-1	-1	-1	-1	-1	-1	-1	-1	-1	-1	-1	-1	NA	NA	NA	NA	NA	NA	NA
2235	0	-1.19956	0.985		9	0	1	0.111111	0	0	Ac+F(-1);AgP(-1);Maj(-1);Min(-1);Py(-1);Tub(-1);AgA(-1)	0	Ac+F(-1);AgP(-1);Maj(-1);Min(-1);Py(-1);Tub(-1);AgA(-1)	Ac+F(NA);AgP(NA);Maj(NA);Min(NA);Py(NA);Tub(NA);AgA(NA)	-1	-1	-1	-1	-1	-1	-1	-1	-1	-1	-1	-1	-1	-1	NA	NA	NA	NA	NA	NA	NA
2261	0.489	1.04949	0.052		10	0	4	0.4	0	0	Ac+F(-1);AgP(-1);Maj(-1);Min(-1);Py(-1);Tub(-1);AgA(-1)	0	Ac+F(-1);AgP(-1);Maj(-1);Min(-1);Py(-1);Tub(-1);AgA(-1)	Ac+F(NA);AgP(NA);Maj(NA);Min(NA);Py(NA);Tub(NA);AgA(NA)	-1	-1	-1	-1	-1	-1	-1	-1	-1	-1	-1	-1	-1	-1	NA	NA	NA	NA	NA	NA	NA
2298	-1	NA	-1		3	1	3	1	1	1	Ac+F(-1);AgP(-1);Maj(-1);Min(0);Py(-1);Tub(-1);AgA(-1)	0	Ac+F(-1);AgP(-1);Maj(-1);Min(0.676);Py(-1);Tub(-1);AgA(-1)	Ac+F(NA);AgP(NA);Maj(NA);Min.Obs(22.4369729910107);Py(NA);Tub(NA);AgA(NA)	-1	-1	-1	0.676	-1	-1	-1	-1	-1	-1	0	-1	-1	-1	NA	NA	NA	22.437	NA	NA	NA
2300	-1	NA	-1	molecular_function;oxidoreductase activity;response to stress	3	3	3	1	1	0	Ac+F(-1);AgP(-1);Maj(-1);Min(-1);Py(-1);Tub(-1);AgA(-1)	0	Ac+F(-1);AgP(-1);Maj(-1);Min(-1);Py(-1);Tub(-1);AgA(-1)	Ac+F(NA);AgP(NA);Maj(NA);Min(NA);Py(NA);Tub(NA);AgA(NA)	-1	-1	-1	-1	-1	-1	-1	-1	-1	-1	-1	-1	-1	-1	NA	NA	NA	NA	NA	NA	NA
2305	0.001	-0.0353553	0.533	molecular_function;oxidoreductase activity;ion binding;protein folding;response to stress	27	6	8	0.296296	2	0	Ac+F(-1);AgP(0.921);Maj(-1);Min(-1);Py(-1);Tub(-1);AgA(0.285)	1	Ac+F(-1);AgP(0.037);Maj(-1);Min(-1);Py(-1);Tub(-1);AgA(0.602)	Ac+F(NA);AgP.Obs(-4.53382054098298);Maj(NA);Min(NA);Py(NA);Tub(NA);AgA.Obs(1.41896514290025)	-1	0.037	-1	-1	-1	-1	0.602	-1	0.921	-1	-1	-1	-1	0.285	NA	-4.53382	NA	NA	NA	NA	1.41897
2311	0.124	-2.48251	0.834	oxidoreductase activity;ion binding;biological_process	24	0	1	0.0416667	1	0	Ac+F(0.828);AgP(-1);Maj(-1);Min(-1);Py(-1);Tub(-1);AgA(-1)	0	Ac+F(0.127);AgP(-1);Maj(-1);Min(-1);Py(-1);Tub(-1);AgA(-1)	Ac+F.Obs(-2.38678502607402);AgP(NA);Maj(NA);Min(NA);Py(NA);Tub(NA);AgA(NA)	0.127	-1	-1	-1	-1	-1	-1	0.828	-1	-1	-1	-1	-1	-1	-2.38679	NA	NA	NA	NA	NA	NA
2335	0.342	1.08966	0.243	nucleolus;molecular_function;ion binding	4	1	2	0.5	0	0	Ac+F(-1);AgP(-1);Maj(-1);Min(-1);Py(-1);Tub(-1);AgA(-1)	0	Ac+F(-1);AgP(-1);Maj(-1);Min(-1);Py(-1);Tub(-1);AgA(-1)	Ac+F(NA);AgP(NA);Maj(NA);Min(NA);Py(NA);Tub(NA);AgA(NA)	-1	-1	-1	-1	-1	-1	-1	-1	-1	-1	-1	-1	-1	-1	NA	NA	NA	NA	NA	NA	NA
2337	-1	NA	-1	cytoplasm;ion binding;transport;biological_process	4	4	4	1	0	0	Ac+F(-1);AgP(-1);Maj(-1);Min(-1);Py(-1);Tub(-1);AgA(-1)	0	Ac+F(-1);AgP(-1);Maj(-1);Min(-1);Py(-1);Tub(-1);AgA(-1)	Ac+F(NA);AgP(NA);Maj(NA);Min(NA);Py(NA);Tub(NA);AgA(NA)	-1	-1	-1	-1	-1	-1	-1	-1	-1	-1	-1	-1	-1	-1	NA	NA	NA	NA	NA	NA	NA
2350	-1	NA	-1		3	1	3	1	1	0	Ac+F(-1);AgP(-1);Maj(-1);Min(-1);Py(-1);Tub(-1);AgA(0.316)	0	Ac+F(-1);AgP(-1);Maj(-1);Min(-1);Py(-1);Tub(-1);AgA(0.337)	Ac+F(NA);AgP(NA);Maj(NA);Min(NA);Py(NA);Tub(NA);AgA.Obs(13.4077859022726)	-1	-1	-1	-1	-1	-1	0.337	-1	-1	-1	-1	-1	-1	0.316	NA	NA	NA	NA	NA	NA	13.4078
2356	0.017	-0.0643663	0.538	molecular_function;transport;biological_process	19	3	5	0.263158	2	0	Ac+F(0.834);AgP(-1);Maj(0.279);Min(-1);Py(-1);Tub(-1);AgA(-1)	0	Ac+F(0.102);AgP(-1);Maj(0.611);Min(-1);Py(-1);Tub(-1);AgA(-1)	Ac+F.Obs(-8.50876137397135);AgP(NA);Maj.Obs(1.7429530595123);Min(NA);Py(NA);Tub(NA);AgA(NA)	0.102	-1	0.611	-1	-1	-1	-1	0.834	-1	0.279	-1	-1	-1	-1	-8.50876	NA	1.74295	NA	NA	NA	NA
2375	0.267	0.213041	0.319		7	1	2	0.285714	0	0	Ac+F(-1);AgP(-1);Maj(-1);Min(-1);Py(-1);Tub(-1);AgA(-1)	0	Ac+F(-1);AgP(-1);Maj(-1);Min(-1);Py(-1);Tub(-1);AgA(-1)	Ac+F(NA);AgP(NA);Maj(NA);Min(NA);Py(NA);Tub(NA);AgA(NA)	-1	-1	-1	-1	-1	-1	-1	-1	-1	-1	-1	-1	-1	-1	NA	NA	NA	NA	NA	NA	NA
2378	-1	NA	-1		3	3	3	1	1	0	Ac+F(-1);AgP(-1);Maj(-1);Min(-1);Py(-1);Tub(-1);AgA(-1)	0	Ac+F(-1);AgP(-1);Maj(-1);Min(-1);Py(-1);Tub(-1);AgA(-1)	Ac+F(NA);AgP(NA);Maj(NA);Min(NA);Py(NA);Tub(NA);AgA(NA)	-1	-1	-1	-1	-1	-1	-1	-1	-1	-1	-1	-1	-1	-1	NA	NA	NA	NA	NA	NA	NA
2437	0.001	-0.347048	0.784	nucleus;molecular_function;DNA binding;helicase activity;ion binding;chromosome organization	17	6	9	0.529412	2	1	Ac+F(-1);AgP(0);Maj(-1);Min(-1);Py(-1);Tub(0.192);AgA(-1)	0	Ac+F(-1);AgP(0.937);Maj(-1);Min(-1);Py(-1);Tub(0.331);AgA(-1)	Ac+F(NA);AgP.Obs(6.96130109309104);Maj(NA);Min(NA);Py(NA);Tub.Obs(0.374623961758844);AgA(NA)	-1	0.937	-1	-1	-1	0.331	-1	-1	0	-1	-1	-1	0.192	-1	NA	6.9613	NA	NA	NA	0.374624	NA
2445	0.849	1.20984	0	cellular_component;molecular_function;transmembrane transport	36	12	20	0.555556	6	5	Ac+F(0.012);AgP(0.004);Maj(0.043);Min(-1);Py(0.706);Tub(0.011);AgA(0.006)	1	Ac+F(0.81);AgP(0.885);Maj(0.547);Min(-1);Py(0);Tub(0.63);AgA(0.763)	Ac+F.Obs(2.66389041951597);AgP.Obs(1.90504588115948);Maj.Obs(0.96861741550724);Min(NA);Py.Obs(-0.372294329052662);Tub.Obs(1.13355465621107);AgA.Obs(1.31419519888518)	0.81	0.885	0.547	-1	0	0.63	0.763	0.012	0.004	0.043	-1	0.706	0.011	0.006	2.66389	1.90505	0.968617	NA	-0.372294	1.13355	1.3142
2468	0.343	-0.739915	0.484	molecular_function;oxidoreductase activity;response to stress	7	3	5	0.714286	5	1	Ac+F(-1);AgP(0.053);Maj(0.249);Min(0);Py(-1);Tub(0.825);AgA(0.813)	1	Ac+F(-1);AgP(0.727);Maj(0.555);Min(0.886);Py(-1);Tub(0.125);AgA(0)	Ac+F(NA);AgP.Obs(2.52761845284033);Maj.Obs(2.25392460912533);Min.Obs(9.94452120883557);Py(NA);Tub.Obs(-3.82088431985103);AgA.Obs(-2.58877175779275)	-1	0.727	0.555	0.886	-1	0.125	0	-1	0.053	0.249	0	-1	0.825	0.813	NA	2.52762	2.25392	9.94452	NA	-3.82088	-2.58877
2472	0	0.275203	0.062	molecular_function	95	13	37	0.389474	6	1	Ac+F(0.237);AgP(0.003);Maj(0.098);Min(0.977);Py(0.258);Tub(-1);AgA(0.084)	3	Ac+F(0.046);AgP(0.529);Maj(0.189);Min(0);Py(0.697);Tub(-1);AgA(0.001)	Ac+F.Obs(0.256171477348833);AgP.Obs(0.992263341842736);Maj.Obs(0.596362736922219);Min.Obs(-0.926961091591574);Py.Obs(2.11370713808404);Tub(NA);AgA.Obs(0.354768578517186)	0.046	0.529	0.189	0	0.697	-1	0.001	0.237	0.003	0.098	0.977	0.258	-1	0.084	0.256171	0.992263	0.596363	-0.926961	2.11371	NA	0.354769
2491	0.223	-6.00399	0.519	molecular_function;lyase activity;ion binding;cellular amino acid metabolic process	5	2	4	0.8	2	0	Ac+F(-1);AgP(0.349);Maj(-1);Min(-1);Py(-1);Tub(-1);AgA(0.317)	0	Ac+F(-1);AgP(0.595);Maj(-1);Min(-1);Py(-1);Tub(-1);AgA(0.479)	Ac+F(NA);AgP.Obs(5.37191140671455);Maj(NA);Min(NA);Py(NA);Tub(NA);AgA.Obs(1.08258089252908)	-1	0.595	-1	-1	-1	-1	0.479	-1	0.349	-1	-1	-1	-1	0.317	NA	5.37191	NA	NA	NA	NA	1.08258
2517	0.668	1.11119	0		28	2	16	0.571429	2	2	Ac+F(-1);AgP(0.02);Maj(-1);Min(-1);Py(-1);Tub(-1);AgA(0.002)	0	Ac+F(-1);AgP(0.309);Maj(-1);Min(-1);Py(-1);Tub(-1);AgA(0.915)	Ac+F(NA);AgP.Obs(0.868332177431532);Maj(NA);Min(NA);Py(NA);Tub(NA);AgA.Obs(1.8320155274349)	-1	0.309	-1	-1	-1	-1	0.915	-1	0.02	-1	-1	-1	-1	0.002	NA	0.868332	NA	NA	NA	NA	1.83202
2520	0	-1.88331	0.739	cellular_component;transmembrane transporter activity	6	0	2	0.333333	0	0	Ac+F(-1);AgP(-1);Maj(-1);Min(-1);Py(-1);Tub(-1);AgA(-1)	0	Ac+F(-1);AgP(-1);Maj(-1);Min(-1);Py(-1);Tub(-1);AgA(-1)	Ac+F(NA);AgP(NA);Maj(NA);Min(NA);Py(NA);Tub(NA);AgA(NA)	-1	-1	-1	-1	-1	-1	-1	-1	-1	-1	-1	-1	-1	-1	NA	NA	NA	NA	NA	NA	NA
2524	0.418	0.936552	0.001	molecular_function;oxidoreductase activity;ion binding;biological_process;small molecule metabolic process	25	8	17	0.68	5	3	Ac+F(-1);AgP(0.917);Maj(0.002);Min(0.283);Py(-1);Tub(0);AgA(0.024)	1	Ac+F(-1);AgP(0.047);Maj(0.495);Min(0.376);Py(-1);Tub(0.851);AgA(0.588)	Ac+F(NA);AgP.Obs(-0.815957069666538);Maj.Obs(0.990463399404147);Min.Obs(0.229584409243307);Py(NA);Tub.Obs(1.47235410773831);AgA.Obs(1.21027947366195)	-1	0.047	0.495	0.376	-1	0.851	0.588	-1	0.917	0.002	0.283	-1	0	0.024	NA	-0.815957	0.990463	0.229584	NA	1.47235	1.21028
2549	-1	NA	-1	molecular_function	3	3	3	1	1	0	Ac+F(-1);AgP(-1);Maj(-1);Min(-1);Py(-1);Tub(-1);AgA(-1)	0	Ac+F(-1);AgP(-1);Maj(-1);Min(-1);Py(-1);Tub(-1);AgA(-1)	Ac+F(NA);AgP(NA);Maj(NA);Min(NA);Py(NA);Tub(NA);AgA(NA)	-1	-1	-1	-1	-1	-1	-1	-1	-1	-1	-1	-1	-1	-1	NA	NA	NA	NA	NA	NA	NA
2559	-1	NA	-1		20	0	0	0	0	0	Ac+F(-1);AgP(-1);Maj(-1);Min(-1);Py(-1);Tub(-1);AgA(-1)	0	Ac+F(-1);AgP(-1);Maj(-1);Min(-1);Py(-1);Tub(-1);AgA(-1)	Ac+F(NA);AgP(NA);Maj(NA);Min(NA);Py(NA);Tub(NA);AgA(NA)	-1	-1	-1	-1	-1	-1	-1	-1	-1	-1	-1	-1	-1	-1	NA	NA	NA	NA	NA	NA	NA
2579	0.818	2.0534	0.036	molecular_function;RNA binding	9	1	3	0.333333	0	0	Ac+F(-1);AgP(-1);Maj(-1);Min(-1);Py(-1);Tub(-1);AgA(-1)	0	Ac+F(-1);AgP(-1);Maj(-1);Min(-1);Py(-1);Tub(-1);AgA(-1)	Ac+F(NA);AgP(NA);Maj(NA);Min(NA);Py(NA);Tub(NA);AgA(NA)	-1	-1	-1	-1	-1	-1	-1	-1	-1	-1	-1	-1	-1	-1	NA	NA	NA	NA	NA	NA	NA
2598	0.418	0.969662	0.002	cellular_component;transmembrane transport	11	4	6	0.545455	4	0	Ac+F(0.422);AgP(-1);Maj(0.282);Min(-1);Py(-1);Tub(0.452);AgA(0.856)	0	Ac+F(0.304);AgP(-1);Maj(0.555);Min(-1);Py(-1);Tub(0.255);AgA(0.098)	Ac+F.Obs(0.204837054497383);AgP(NA);Maj.Obs(0.775932003722143);Min(NA);Py(NA);Tub.Obs(0.363030837018486);AgA.Obs(-3.32877391794997)	0.304	-1	0.555	-1	-1	0.255	0.098	0.422	-1	0.282	-1	-1	0.452	0.856	0.204837	NA	0.775932	NA	NA	0.363031	-3.32877
2630	-1	NA	-1	cellular_component;molecular_function;transmembrane transporter activity	6	3	6	1	2	0	Ac+F(-1);AgP(0.2);Maj(-1);Min(-1);Py(-1);Tub(-1);AgA(0.144)	0	Ac+F(-1);AgP(0.405);Maj(-1);Min(-1);Py(-1);Tub(-1);AgA(0.498)	Ac+F(NA);AgP.Obs(0.514754064526513);Maj(NA);Min(NA);Py(NA);Tub(NA);AgA.Obs(1.30140796195454)	-1	0.405	-1	-1	-1	-1	0.498	-1	0.2	-1	-1	-1	-1	0.144	NA	0.514754	NA	NA	NA	NA	1.30141
2639	0.686	2.40134	0.129	cellular_component;molecular_function;transmembrane transporter activity;transport;biological_process	5	2	3	0.6	0	0	Ac+F(-1);AgP(-1);Maj(-1);Min(-1);Py(-1);Tub(-1);AgA(-1)	0	Ac+F(-1);AgP(-1);Maj(-1);Min(-1);Py(-1);Tub(-1);AgA(-1)	Ac+F(NA);AgP(NA);Maj(NA);Min(NA);Py(NA);Tub(NA);AgA(NA)	-1	-1	-1	-1	-1	-1	-1	-1	-1	-1	-1	-1	-1	-1	NA	NA	NA	NA	NA	NA	NA
2663	0.474	0.96741	0.141	cellular_component;transmembrane transport	7	1	3	0.428571	2	0	Ac+F(-1);AgP(0.174);Maj(-1);Min(-1);Py(-1);Tub(-1);AgA(0.335)	0	Ac+F(-1);AgP(0.42);Maj(-1);Min(-1);Py(-1);Tub(-1);AgA(0.416)	Ac+F(NA);AgP.Obs(0.621923740519479);Maj(NA);Min(NA);Py(NA);Tub(NA);AgA.Obs(-2.03366199850791)	-1	0.42	-1	-1	-1	-1	0.416	-1	0.174	-1	-1	-1	-1	0.335	NA	0.621924	NA	NA	NA	NA	-2.03366
2709	0.651	5.95206	0	molecular_function	3	0	2	0.666667	1	0	Ac+F(-1);AgP(-1);Maj(-1);Min(-1);Py(-1);Tub(0.292);AgA(-1)	0	Ac+F(-1);AgP(-1);Maj(-1);Min(-1);Py(-1);Tub(0.322);AgA(-1)	Ac+F(NA);AgP(NA);Maj(NA);Min(NA);Py(NA);Tub.Obs(4.83455507302358);AgA(NA)	-1	-1	-1	-1	-1	0.322	-1	-1	-1	-1	-1	-1	0.292	-1	NA	NA	NA	NA	NA	4.83456	NA
2749	-1	NA	-1	cellular_component;molecular_function;transmembrane transporter activity	3	3	3	1	1	0	Ac+F(0.682);AgP(-1);Maj(-1);Min(-1);Py(-1);Tub(-1);AgA(-1)	1	Ac+F(0);AgP(-1);Maj(-1);Min(-1);Py(-1);Tub(-1);AgA(-1)	Ac+F.Obs(19.7441509051789);AgP(NA);Maj(NA);Min(NA);Py(NA);Tub(NA);AgA(NA)	0	-1	-1	-1	-1	-1	-1	0.682	-1	-1	-1	-1	-1	-1	19.7442	NA	NA	NA	NA	NA	NA
2760	0	-0.262796	0.756	cellular_component;Golgi apparatus;molecular_function;transferase activity, transferring glycosyl groups;carbohydrate metabolic process;cellular protein modification process;biological_process;biosynthetic process	28	5	7	0.25	2	0	Ac+F(-1);AgP(0.911);Maj(-1);Min(-1);Py(-1);Tub(-1);AgA(0.502)	1	Ac+F(-1);AgP(0);Maj(-1);Min(-1);Py(-1);Tub(-1);AgA(0.387)	Ac+F(NA);AgP.Obs(-0.797774540310109);Maj(NA);Min(NA);Py(NA);Tub(NA);AgA.Obs(0.985803313346307)	-1	0	-1	-1	-1	-1	0.387	-1	0.911	-1	-1	-1	-1	0.502	NA	-0.797775	NA	NA	NA	NA	0.985803
2803	0.105	0.456992	0.175		58	1	6	0.103448	0	0	Ac+F(-1);AgP(-1);Maj(-1);Min(-1);Py(-1);Tub(-1);AgA(-1)	0	Ac+F(-1);AgP(-1);Maj(-1);Min(-1);Py(-1);Tub(-1);AgA(-1)	Ac+F(NA);AgP(NA);Maj(NA);Min(NA);Py(NA);Tub(NA);AgA(NA)	-1	-1	-1	-1	-1	-1	-1	-1	-1	-1	-1	-1	-1	-1	NA	NA	NA	NA	NA	NA	NA
2808	0.727	2.64769	0.091		6	0	4	0.666667	1	0	Ac+F(-1);AgP(-1);Maj(-1);Min(-1);Py(-1);Tub(-1);AgA(0.152)	0	Ac+F(-1);AgP(-1);Maj(-1);Min(-1);Py(-1);Tub(-1);AgA(0.623)	Ac+F(NA);AgP(NA);Maj(NA);Min(NA);Py(NA);Tub(NA);AgA.Obs(1.42655789098085)	-1	-1	-1	-1	-1	-1	0.623	-1	-1	-1	-1	-1	-1	0.152	NA	NA	NA	NA	NA	NA	1.42656
2818	0.045	0.510398	0.051	nucleus;nucleic acid binding transcription factor activity;DNA binding;biological_process;biosynthetic process;cellular nitrogen compound metabolic process	35	3	20	0.571429	4	1	Ac+F(0.025);AgP(-1);Maj(0.324);Min(-1);Py(0.247);Tub(-1);AgA(0.597)	1	Ac+F(0.695);AgP(-1);Maj(0.342);Min(-1);Py(0.036);Tub(-1);AgA(0.097)	Ac+F.Obs(1.28245185066439);AgP(NA);Maj.Obs(0.248900121585028);Min(NA);Py.Obs(0.234936860011707);Tub(NA);AgA.Obs(-0.068296508794302)	0.695	-1	0.342	-1	0.036	-1	0.097	0.025	-1	0.324	-1	0.247	-1	0.597	1.28245	NA	0.2489	NA	0.234937	NA	-0.0682965
2823	0.479	1.06588	0.102	cellular_component;molecular_function;oxidoreductase activity;transmembrane transporter activity;transport;biological_process	14	1	3	0.214286	1	0	Ac+F(0.138);AgP(-1);Maj(-1);Min(-1);Py(-1);Tub(-1);AgA(-1)	0	Ac+F(0.778);AgP(-1);Maj(-1);Min(-1);Py(-1);Tub(-1);AgA(-1)	Ac+F.Obs(32.0032528156893);AgP(NA);Maj(NA);Min(NA);Py(NA);Tub(NA);AgA(NA)	0.778	-1	-1	-1	-1	-1	-1	0.138	-1	-1	-1	-1	-1	-1	32.0033	NA	NA	NA	NA	NA	NA
2854	-1	NA	-1	molecular_function	7	4	7	1	3	0	Ac+F(-1);AgP(1);Maj(-1);Min(-1);Py(-1);Tub(0.096);AgA(0.722)	1	Ac+F(-1);AgP(0);Maj(-1);Min(-1);Py(-1);Tub(0.857);AgA(0.29)	Ac+F(NA);AgP.Obs(-1.79314458886363);Maj(NA);Min(NA);Py(NA);Tub.Obs(-13.4542718284575);AgA.Obs(1.27608243106552)	-1	0	-1	-1	-1	0.857	0.29	-1	1	-1	-1	-1	0.096	0.722	NA	-1.79314	NA	NA	NA	-13.4543	1.27608
2857	-1	NA	-1	ligase activity;cellular protein modification process	5	0	0	0	0	0	Ac+F(-1);AgP(-1);Maj(-1);Min(-1);Py(-1);Tub(-1);AgA(-1)	0	Ac+F(-1);AgP(-1);Maj(-1);Min(-1);Py(-1);Tub(-1);AgA(-1)	Ac+F(NA);AgP(NA);Maj(NA);Min(NA);Py(NA);Tub(NA);AgA(NA)	-1	-1	-1	-1	-1	-1	-1	-1	-1	-1	-1	-1	-1	-1	NA	NA	NA	NA	NA	NA	NA
2862	0.239	0.114009	0.289	cellular_component;transport;transmembrane transport	8	1	4	0.5	1	1	Ac+F(-1);AgP(-1);Maj(0);Min(-1);Py(-1);Tub(-1);AgA(-1)	0	Ac+F(-1);AgP(-1);Maj(0.957);Min(-1);Py(-1);Tub(-1);AgA(-1)	Ac+F(NA);AgP(NA);Maj.Obs(2.5315510171521);Min(NA);Py(NA);Tub(NA);AgA(NA)	-1	-1	0.957	-1	-1	-1	-1	-1	-1	0	-1	-1	-1	-1	NA	NA	2.53155	NA	NA	NA	NA
2886	-1	NA	-1		3	0	3	1	2	2	Ac+F(0);AgP(-1);Maj(-1);Min(-1);Py(0);Tub(-1);AgA(-1)	0	Ac+F(0.652);AgP(-1);Maj(-1);Min(-1);Py(0.693);Tub(-1);AgA(-1)	Ac+F.Obs(7.31443950726758);AgP(NA);Maj(NA);Min(NA);Py.Obs(5.6139377276595);Tub(NA);AgA(NA)	0.652	-1	-1	-1	0.693	-1	-1	0	-1	-1	-1	0	-1	-1	7.31444	NA	NA	NA	5.61394	NA	NA
2912	0.12	0.819041	0	molecular_function;RNA binding;nuclease activity;nucleotidyltransferase activity;DNA metabolic process;biological_process;biosynthetic process	169	0	27	0.159763	7	4	Ac+F(0.007);AgP(0.088);Maj(0);Min(0.985);Py(0.001);Tub(0.011);AgA(0.076)	1	Ac+F(0.861);AgP(0.135);Maj(0.953);Min(0);Py(0.961);Tub(0.692);AgA(0.216)	Ac+F.Obs(1.42555059088241);AgP.Obs(0.612924014783769);Maj.Obs(1.74504949086661);Min.Obs(-0.622827198640688);Py.Obs(2.99910014203387);Tub.Obs(1.32681069092883);AgA.Obs(0.694240691343732)	0.861	0.135	0.953	0	0.961	0.692	0.216	0.007	0.088	0	0.985	0.001	0.011	0.076	1.42555	0.612924	1.74505	-0.622827	2.9991	1.32681	0.694241
2939	0.039	-2.20993	0.714	cellular_component;intracellular;cell;cytoplasm;mitochondrion;organelle;molecular_function;ligase activity;lipid metabolic process;biological_process;biosynthetic process;small molecule metabolic process	7	2	2	0.285714	1	0	Ac+F(-1);AgP(-1);Maj(-1);Min(-1);Py(-1);Tub(-1);AgA(0.842)	1	Ac+F(-1);AgP(-1);Maj(-1);Min(-1);Py(-1);Tub(-1);AgA(0.045)	Ac+F(NA);AgP(NA);Maj(NA);Min(NA);Py(NA);Tub(NA);AgA.Obs(-1.9075274216919)	-1	-1	-1	-1	-1	-1	0.045	-1	-1	-1	-1	-1	-1	0.842	NA	NA	NA	NA	NA	NA	-1.90753
2950	-1	NA	-1	transferase activity, transferring acyl groups;cellular amino acid metabolic process;sulfur compound metabolic process;biological_process;cellular nitrogen compound metabolic process	4	2	4	1	0	0	Ac+F(-1);AgP(-1);Maj(-1);Min(-1);Py(-1);Tub(-1);AgA(-1)	0	Ac+F(-1);AgP(-1);Maj(-1);Min(-1);Py(-1);Tub(-1);AgA(-1)	Ac+F(NA);AgP(NA);Maj(NA);Min(NA);Py(NA);Tub(NA);AgA(NA)	-1	-1	-1	-1	-1	-1	-1	-1	-1	-1	-1	-1	-1	-1	NA	NA	NA	NA	NA	NA	NA
3012	-1	NA	-1	cellular_component;molecular_function;transmembrane transport	5	1	5	1	1	0	Ac+F(-1);AgP(-1);Maj(1);Min(-1);Py(-1);Tub(-1);AgA(-1)	1	Ac+F(-1);AgP(-1);Maj(0);Min(-1);Py(-1);Tub(-1);AgA(-1)	Ac+F(NA);AgP(NA);Maj.Obs(-1.52541995012743);Min(NA);Py(NA);Tub(NA);AgA(NA)	-1	-1	0	-1	-1	-1	-1	-1	-1	1	-1	-1	-1	-1	NA	NA	-1.52542	NA	NA	NA	NA
3027	0.442	1.08733	0.181	cellular_component;molecular_function;transport;biological_process;transmembrane transport	9	0	2	0.222222	1	0	Ac+F(-1);AgP(-1);Maj(0.594);Min(-1);Py(-1);Tub(-1);AgA(-1)	0	Ac+F(-1);AgP(-1);Maj(0.246);Min(-1);Py(-1);Tub(-1);AgA(-1)	Ac+F(NA);AgP(NA);Maj.Obs(-12.2440529595786);Min(NA);Py(NA);Tub(NA);AgA(NA)	-1	-1	0.246	-1	-1	-1	-1	-1	-1	0.594	-1	-1	-1	-1	NA	NA	-12.2441	NA	NA	NA	NA
3039	0.053	-0.593424	0.717	cellular_component;transmembrane transporter activity	12	5	10	0.833333	4	0	Ac+F(-1);AgP(0.873);Maj(0.215);Min(-1);Py(0.384);Tub(-1);AgA(0.097)	1	Ac+F(-1);AgP(0.007);Maj(0.655);Min(-1);Py(0.5);Tub(-1);AgA(0.544)	Ac+F(NA);AgP.Obs(-1.26187111926739);Maj.Obs(6.00126423249329);Min(NA);Py.Obs(-0.519755459053523);Tub(NA);AgA.Obs(1.17893290958021)	-1	0.007	0.655	-1	0.5	-1	0.544	-1	0.873	0.215	-1	0.384	-1	0.097	NA	-1.26187	6.00126	NA	-0.519755	NA	1.17893
3072	-1	NA	-1	molecular_function;oxidoreductase activity;cellular amino acid metabolic process;biological_process;biosynthetic process;small molecule metabolic process	3	3	3	1	0	0	Ac+F(-1);AgP(-1);Maj(-1);Min(-1);Py(-1);Tub(-1);AgA(-1)	0	Ac+F(-1);AgP(-1);Maj(-1);Min(-1);Py(-1);Tub(-1);AgA(-1)	Ac+F(NA);AgP(NA);Maj(NA);Min(NA);Py(NA);Tub(NA);AgA(NA)	-1	-1	-1	-1	-1	-1	-1	-1	-1	-1	-1	-1	-1	-1	NA	NA	NA	NA	NA	NA	NA
3079	0	-0.011407	0.516	molecular_function;oxidoreductase activity;ion binding;lipid metabolic process;biological_process;small molecule metabolic process	53	22	35	0.660377	2	0	Ac+F(-1);AgP(-1);Maj(0.848);Min(-1);Py(-1);Tub(0.278);AgA(-1)	1	Ac+F(-1);AgP(-1);Maj(0);Min(-1);Py(-1);Tub(0.455);AgA(-1)	Ac+F(NA);AgP(NA);Maj.Obs(-0.295761625008227);Min(NA);Py(NA);Tub.Obs(0.773434672334393);AgA(NA)	-1	-1	0	-1	-1	0.455	-1	-1	-1	0.848	-1	-1	0.278	-1	NA	NA	-0.295762	NA	NA	0.773435	NA
3080	0.773	1.55023	0.013	cellular_component;transport;biological_process;transmembrane transport	21	7	16	0.761905	3	3	Ac+F(-1);AgP(0.005);Maj(0.026);Min(-1);Py(-1);Tub(-1);AgA(0.025)	0	Ac+F(-1);AgP(0.889);Maj(0.711);Min(-1);Py(-1);Tub(-1);AgA(0.703)	Ac+F(NA);AgP.Obs(2.04869810044234);Maj.Obs(1.48320947704135);Min(NA);Py(NA);Tub(NA);AgA.Obs(1.35924966788492)	-1	0.889	0.711	-1	-1	-1	0.703	-1	0.005	0.026	-1	-1	-1	0.025	NA	2.0487	1.48321	NA	NA	NA	1.35925
3103	0.464	1.21474	0.377	molecular_function;kinase activity;ion binding;carbohydrate metabolic process;generation of precursor metabolites and energy;biological_process;catabolic process	11	3	4	0.363636	0	0	Ac+F(-1);AgP(-1);Maj(-1);Min(-1);Py(-1);Tub(-1);AgA(-1)	0	Ac+F(-1);AgP(-1);Maj(-1);Min(-1);Py(-1);Tub(-1);AgA(-1)	Ac+F(NA);AgP(NA);Maj(NA);Min(NA);Py(NA);Tub(NA);AgA(NA)	-1	-1	-1	-1	-1	-1	-1	-1	-1	-1	-1	-1	-1	-1	NA	NA	NA	NA	NA	NA	NA
3139	0.004	-0.446004	0.751	molecular_function	23	10	20	0.869565	5	0	Ac+F(0.187);AgP(-1);Maj(0.45);Min(-1);Py(0.412);Tub(0.521);AgA(0.157)	1	Ac+F(0.248);AgP(-1);Maj(0.034);Min(-1);Py(0.464);Tub(0.357);AgA(0.629)	Ac+F.Obs(0.709474321341958);AgP(NA);Maj.Obs(0.061709476215918);Min(NA);Py.Obs(1.48305554006045);Tub.Obs(-3.71893589005952);AgA.Obs(1.33547637040455)	0.248	-1	0.034	-1	0.464	0.357	0.629	0.187	-1	0.45	-1	0.412	0.521	0.157	0.709474	NA	0.0617095	NA	1.48306	-3.71894	1.33548
3151	0	-2.54495	0.588	cytoplasm;molecular_function;ion binding;protein folding;response to stress	6	0	1	0.166667	1	0	Ac+F(-1);AgP(-1);Maj(-1);Min(-1);Py(-1);Tub(0.593);AgA(-1)	1	Ac+F(-1);AgP(-1);Maj(-1);Min(-1);Py(-1);Tub(0);AgA(-1)	Ac+F(NA);AgP(NA);Maj(NA);Min(NA);Py(NA);Tub.Obs(-1.99366882206653);AgA(NA)	-1	-1	-1	-1	-1	0	-1	-1	-1	-1	-1	-1	0.593	-1	NA	NA	NA	NA	NA	-1.99367	NA
3160	0.839	2.27717	0.036	cellular_component;transmembrane transport	12	1	3	0.25	2	1	Ac+F(0);AgP(-1);Maj(0.259);Min(-1);Py(-1);Tub(-1);AgA(-1)	0	Ac+F(0.914);AgP(-1);Maj(0.358);Min(-1);Py(-1);Tub(-1);AgA(-1)	Ac+F.Obs(3.43728011594816);AgP(NA);Maj.Obs(0.664376409401941);Min(NA);Py(NA);Tub(NA);AgA(NA)	0.914	-1	0.358	-1	-1	-1	-1	0	-1	0.259	-1	-1	-1	-1	3.43728	NA	0.664376	NA	NA	NA	NA
3162	0.672	2.80815	0.108	cellular_component;molecular_function;signal transducer activity;ion binding;transport;biological_process	6	0	1	0.166667	0	0	Ac+F(-1);AgP(-1);Maj(-1);Min(-1);Py(-1);Tub(-1);AgA(-1)	0	Ac+F(-1);AgP(-1);Maj(-1);Min(-1);Py(-1);Tub(-1);AgA(-1)	Ac+F(NA);AgP(NA);Maj(NA);Min(NA);Py(NA);Tub(NA);AgA(NA)	-1	-1	-1	-1	-1	-1	-1	-1	-1	-1	-1	-1	-1	-1	NA	NA	NA	NA	NA	NA	NA
3170	-1	NA	-1	cellular_component;transmembrane transport	4	3	4	1	2	0	Ac+F(-1);AgP(0.736);Maj(-1);Min(-1);Py(-1);Tub(-1);AgA(0.716)	2	Ac+F(-1);AgP(0);Maj(-1);Min(-1);Py(-1);Tub(-1);AgA(0)	Ac+F(NA);AgP.Obs(-45.5526918094712);Maj(NA);Min(NA);Py(NA);Tub(NA);AgA.Obs(-26.648036647972)	-1	0	-1	-1	-1	-1	0	-1	0.736	-1	-1	-1	-1	0.716	NA	-45.5527	NA	NA	NA	NA	-26.648
3201	0.061	0.382345	0.188	extracellular region;molecular_function;lipid metabolic process	22	3	6	0.272727	2	0	Ac+F(0.164);AgP(-1);Maj(-1);Min(-1);Py(-1);Tub(-1);AgA(0.889)	1	Ac+F(0.709);AgP(-1);Maj(-1);Min(-1);Py(-1);Tub(-1);AgA(0)	Ac+F.Obs(2.92090788252199);AgP(NA);Maj(NA);Min(NA);Py(NA);Tub(NA);AgA.Obs(-1.13505300669128)	0.709	-1	-1	-1	-1	-1	0	0.164	-1	-1	-1	-1	-1	0.889	2.92091	NA	NA	NA	NA	NA	-1.13505
3202	0.75	1.34145	0.002	cellular_component;intracellular;cell;cytoplasm;endoplasmic reticulum;organelle;molecular_function;oxidoreductase activity;ion binding	44	2	4	0.0909091	1	1	Ac+F(-1);AgP(-1);Maj(0.003);Min(-1);Py(-1);Tub(-1);AgA(-1)	0	Ac+F(-1);AgP(-1);Maj(0.773);Min(-1);Py(-1);Tub(-1);AgA(-1)	Ac+F(NA);AgP(NA);Maj.Obs(1.34128608574847);Min(NA);Py(NA);Tub(NA);AgA(NA)	-1	-1	0.773	-1	-1	-1	-1	-1	-1	0.003	-1	-1	-1	-1	NA	NA	1.34129	NA	NA	NA	NA
3214	0.127	-0.575237	0.664	molecular_function;oxidoreductase activity;ion binding	12	3	3	0.25	0	0	Ac+F(-1);AgP(-1);Maj(-1);Min(-1);Py(-1);Tub(-1);AgA(-1)	0	Ac+F(-1);AgP(-1);Maj(-1);Min(-1);Py(-1);Tub(-1);AgA(-1)	Ac+F(NA);AgP(NA);Maj(NA);Min(NA);Py(NA);Tub(NA);AgA(NA)	-1	-1	-1	-1	-1	-1	-1	-1	-1	-1	-1	-1	-1	-1	NA	NA	NA	NA	NA	NA	NA
3216	0.229	0.784692	0.226	cellular_component;molecular_function	7	2	5	0.714286	1	0	Ac+F(-1);AgP(0.669);Maj(-1);Min(-1);Py(-1);Tub(-1);AgA(-1)	1	Ac+F(-1);AgP(0);Maj(-1);Min(-1);Py(-1);Tub(-1);AgA(-1)	Ac+F(NA);AgP.Obs(-0.900386778376024);Maj(NA);Min(NA);Py(NA);Tub(NA);AgA(NA)	-1	0	-1	-1	-1	-1	-1	-1	0.669	-1	-1	-1	-1	-1	NA	-0.900387	NA	NA	NA	NA	NA
3232	0	-6.07996	0.574		3	0	1	0.333333	0	0	Ac+F(-1);AgP(-1);Maj(-1);Min(-1);Py(-1);Tub(-1);AgA(-1)	0	Ac+F(-1);AgP(-1);Maj(-1);Min(-1);Py(-1);Tub(-1);AgA(-1)	Ac+F(NA);AgP(NA);Maj(NA);Min(NA);Py(NA);Tub(NA);AgA(NA)	-1	-1	-1	-1	-1	-1	-1	-1	-1	-1	-1	-1	-1	-1	NA	NA	NA	NA	NA	NA	NA
3243	0.516	1.52784	0.154	ion binding	4	1	3	0.75	0	0	Ac+F(-1);AgP(-1);Maj(-1);Min(-1);Py(-1);Tub(-1);AgA(-1)	0	Ac+F(-1);AgP(-1);Maj(-1);Min(-1);Py(-1);Tub(-1);AgA(-1)	Ac+F(NA);AgP(NA);Maj(NA);Min(NA);Py(NA);Tub(NA);AgA(NA)	-1	-1	-1	-1	-1	-1	-1	-1	-1	-1	-1	-1	-1	-1	NA	NA	NA	NA	NA	NA	NA
3244	-1	NA	-1	phosphatase activity;cellular protein modification process;biological_process	4	0	4	1	0	0	Ac+F(-1);AgP(-1);Maj(-1);Min(-1);Py(-1);Tub(-1);AgA(-1)	0	Ac+F(-1);AgP(-1);Maj(-1);Min(-1);Py(-1);Tub(-1);AgA(-1)	Ac+F(NA);AgP(NA);Maj(NA);Min(NA);Py(NA);Tub(NA);AgA(NA)	-1	-1	-1	-1	-1	-1	-1	-1	-1	-1	-1	-1	-1	-1	NA	NA	NA	NA	NA	NA	NA
3278	-1	NA	-1	cellular_component;transmembrane transporter activity	4	0	4	1	1	0	Ac+F(-1);AgP(-1);Maj(-1);Min(-1);Py(-1);Tub(-1);AgA(0.302)	1	Ac+F(-1);AgP(-1);Maj(-1);Min(-1);Py(-1);Tub(-1);AgA(0)	Ac+F(NA);AgP(NA);Maj(NA);Min(NA);Py(NA);Tub(NA);AgA.Obs(-0.641070517657799)	-1	-1	-1	-1	-1	-1	0	-1	-1	-1	-1	-1	-1	0.302	NA	NA	NA	NA	NA	NA	-0.641071
3320	0.001	0.306235	0.113	cellular_component;molecular_function;transmembrane transporter activity;transmembrane transport	59	18	39	0.661017	4	1	Ac+F(-1);AgP(0.246);Maj(0.124);Min(-1);Py(-1);Tub(0.139);AgA(0.011)	0	Ac+F(-1);AgP(0.119);Maj(0.061);Min(-1);Py(-1);Tub(0.587);AgA(0.209)	Ac+F(NA);AgP.Obs(0.517308474253826);Maj.Obs(0.536564060748457);Min(NA);Py(NA);Tub.Obs(1.18563528787419);AgA.Obs(0.827762695857897)	-1	0.119	0.061	-1	-1	0.587	0.209	-1	0.246	0.124	-1	-1	0.139	0.011	NA	0.517308	0.536564	NA	NA	1.18564	0.827763
3330	0	-0.614828	0.974	cellular_component;molecular_function;oxidoreductase activity;ATPase activity;transmembrane transporter activity;ion binding;biological_process;catabolic process;cellular nitrogen compound metabolic process;nucleobase-containing compound catabolic process;small molecule metabolic process	66	10	13	0.19697	2	0	Ac+F(-1);AgP(0.16);Maj(-1);Min(-1);Py(-1);Tub(-1);AgA(0.999)	1	Ac+F(-1);AgP(0.789);Maj(-1);Min(-1);Py(-1);Tub(-1);AgA(0)	Ac+F(NA);AgP.Obs(2.9961409683782);Maj(NA);Min(NA);Py(NA);Tub(NA);AgA.Obs(-1.08608924978774)	-1	0.789	-1	-1	-1	-1	0	-1	0.16	-1	-1	-1	-1	0.999	NA	2.99614	NA	NA	NA	NA	-1.08609
3342	0	-3.37114	0.888	transferase activity, transferring acyl groups;cellular amino acid metabolic process;sulfur compound metabolic process;biological_process;cellular nitrogen compound metabolic process	6	3	4	0.666667	0	0	Ac+F(-1);AgP(-1);Maj(-1);Min(-1);Py(-1);Tub(-1);AgA(-1)	0	Ac+F(-1);AgP(-1);Maj(-1);Min(-1);Py(-1);Tub(-1);AgA(-1)	Ac+F(NA);AgP(NA);Maj(NA);Min(NA);Py(NA);Tub(NA);AgA(NA)	-1	-1	-1	-1	-1	-1	-1	-1	-1	-1	-1	-1	-1	-1	NA	NA	NA	NA	NA	NA	NA
3358	0.32	1.93078	0.359	cellular_component;transmembrane transport	4	0	2	0.5	1	0	Ac+F(0.456);AgP(-1);Maj(-1);Min(-1);Py(-1);Tub(-1);AgA(-1)	0	Ac+F(0.257);AgP(-1);Maj(-1);Min(-1);Py(-1);Tub(-1);AgA(-1)	Ac+F.Obs(0.667312961121392);AgP(NA);Maj(NA);Min(NA);Py(NA);Tub(NA);AgA(NA)	0.257	-1	-1	-1	-1	-1	-1	0.456	-1	-1	-1	-1	-1	-1	0.667313	NA	NA	NA	NA	NA	NA
3363	0.609	89.5557	0.195	molecular_function	5	1	4	0.8	1	0	Ac+F(-1);AgP(-1);Maj(-1);Min(-1);Py(0.8);Tub(-1);AgA(-1)	1	Ac+F(-1);AgP(-1);Maj(-1);Min(-1);Py(0);Tub(-1);AgA(-1)	Ac+F(NA);AgP(NA);Maj(NA);Min(NA);Py.Obs(185.295980612522);Tub(NA);AgA(NA)	-1	-1	-1	-1	0	-1	-1	-1	-1	-1	-1	0.8	-1	-1	NA	NA	NA	NA	185.296	NA	NA
3367	-1	NA	-1	cellular_component;transmembrane transport	4	4	4	1	1	0	Ac+F(-1);AgP(-1);Maj(-1);Min(-1);Py(-1);Tub(0.484);AgA(-1)	1	Ac+F(-1);AgP(-1);Maj(-1);Min(-1);Py(-1);Tub(0);AgA(-1)	Ac+F(NA);AgP(NA);Maj(NA);Min(NA);Py(NA);Tub.Obs(-3.66186234064973);AgA(NA)	-1	-1	-1	-1	-1	0	-1	-1	-1	-1	-1	-1	0.484	-1	NA	NA	NA	NA	NA	-3.66186	NA
3382	0.012	0.541022	0.016	molecular_function;hydrolase activity, acting on carbon-nitrogen (but not peptide) bonds;ligase activity	55	4	15	0.272727	4	2	Ac+F(-1);AgP(0.042);Maj(0.001);Min(0.168);Py(-1);Tub(-1);AgA(0.458)	0	Ac+F(-1);AgP(0.787);Maj(0.968);Min(0.584);Py(-1);Tub(-1);AgA(0.212)	Ac+F(NA);AgP.Obs(1.79867255035331);Maj.Obs(1.83761285374026);Min.Obs(1.0886575446184);Py(NA);Tub(NA);AgA.Obs(0.216161244715678)	-1	0.787	0.968	0.584	-1	-1	0.212	-1	0.042	0.001	0.168	-1	-1	0.458	NA	1.79867	1.83761	1.08866	NA	NA	0.216161
3399	0.819	10.5766	0	nucleus;nucleic acid binding transcription factor activity;DNA binding;ion binding	6	0	5	0.833333	3	0	Ac+F(-1);AgP(0.284);Maj(0.69);Min(-1);Py(-1);Tub(-1);AgA(0.139)	1	Ac+F(-1);AgP(0.532);Maj(0);Min(-1);Py(-1);Tub(-1);AgA(0.668)	Ac+F(NA);AgP.Obs(72.8267230466225);Maj.Obs(-0.945914750753048);Min(NA);Py(NA);Tub(NA);AgA.Obs(6.43874905030552)	-1	0.532	0	-1	-1	-1	0.668	-1	0.284	0.69	-1	-1	-1	0.139	NA	72.8267	-0.945915	NA	NA	NA	6.43875
3493	0.148	-2.55026	0.583	hydrolase activity, acting on carbon-nitrogen (but not peptide) bonds;biological_process	6	2	5	0.833333	3	0	Ac+F(0.785);AgP(-1);Maj(0.67);Min(-1);Py(-1);Tub(-1);AgA(0.596)	1	Ac+F(0);AgP(-1);Maj(0.056);Min(-1);Py(-1);Tub(-1);AgA(0.327)	Ac+F.Obs(-6.97147335874826);AgP(NA);Maj.Obs(-1.41742745266311);Min(NA);Py(NA);Tub(NA);AgA.Obs(-0.311326229026168)	0	-1	0.056	-1	-1	-1	0.327	0.785	-1	0.67	-1	-1	-1	0.596	-6.97147	NA	-1.41743	NA	NA	NA	-0.311326
3494	-1	NA	-1	cellular_component;transmembrane transport	3	3	3	1	1	0	Ac+F(-1);AgP(-1);Maj(-1);Min(-1);Py(-1);Tub(-1);AgA(-1)	0	Ac+F(-1);AgP(-1);Maj(-1);Min(-1);Py(-1);Tub(-1);AgA(-1)	Ac+F(NA);AgP(NA);Maj(NA);Min(NA);Py(NA);Tub(NA);AgA(NA)	-1	-1	-1	-1	-1	-1	-1	-1	-1	-1	-1	-1	-1	-1	NA	NA	NA	NA	NA	NA	NA
3505	0.121	0.739833	0.004	cellular_component;intracellular;cell;nucleus;chromosome;organelle;protein complex;DNA binding;RNA binding;nuclease activity;nucleotidyltransferase activity;ion binding;DNA metabolic process;protein complex assembly;biological_process;biosynthetic process;cellular component assembly;chromosome organization;macromolecular complex assembly	176	0	13	0.0738636	5	1	Ac+F(0.386);AgP(0.024);Maj(0.084);Min(0.491);Py(-1);Tub(-1);AgA(0.692)	0	Ac+F(0.437);AgP(0.83);Maj(0.664);Min(0.327);Py(-1);Tub(-1);AgA(0.179)	Ac+F.Obs(0.468889984713765);AgP.Obs(1.95293210071026);Maj.Obs(1.30531700542425);Min.Obs(-0.121911435650932);Py(NA);Tub(NA);AgA.Obs(-1.09121811829375)	0.437	0.83	0.664	0.327	-1	-1	0.179	0.386	0.024	0.084	0.491	-1	-1	0.692	0.46889	1.95293	1.30532	-0.121911	NA	NA	-1.09122
3506	0.75	5.99998	0	nucleic acid binding transcription factor activity;ion binding	4	1	3	0.75	0	0	Ac+F(-1);AgP(-1);Maj(-1);Min(-1);Py(-1);Tub(-1);AgA(-1)	0	Ac+F(-1);AgP(-1);Maj(-1);Min(-1);Py(-1);Tub(-1);AgA(-1)	Ac+F(NA);AgP(NA);Maj(NA);Min(NA);Py(NA);Tub(NA);AgA(NA)	-1	-1	-1	-1	-1	-1	-1	-1	-1	-1	-1	-1	-1	-1	NA	NA	NA	NA	NA	NA	NA
3520	0	-1.05806	0.982	endoplasmic reticulum;molecular_function;oxidoreductase activity;ion binding	22	13	16	0.727273	2	0	Ac+F(-1);AgP(0.669);Maj(-1);Min(-1);Py(-1);Tub(-1);AgA(0.855)	2	Ac+F(-1);AgP(0.01);Maj(-1);Min(-1);Py(-1);Tub(-1);AgA(0.002)	Ac+F(NA);AgP.Obs(-0.33165967788882);Maj(NA);Min(NA);Py(NA);Tub(NA);AgA.Obs(-0.462344243996362)	-1	0.01	-1	-1	-1	-1	0.002	-1	0.669	-1	-1	-1	-1	0.855	NA	-0.33166	NA	NA	NA	NA	-0.462344
3522	-1	NA	-1		13	12	13	1	3	0	Ac+F(-1);AgP(0.553);Maj(-1);Min(-1);Py(0.258);Tub(-1);AgA(0.645)	2	Ac+F(-1);AgP(0.034);Maj(-1);Min(-1);Py(0.622);Tub(-1);AgA(0.005)	Ac+F(NA);AgP.Obs(-0.161074677622763);Maj(NA);Min(NA);Py.Obs(1.98224328264909);Tub(NA);AgA.Obs(-0.271558486478654)	-1	0.034	-1	-1	0.622	-1	0.005	-1	0.553	-1	-1	0.258	-1	0.645	NA	-0.161075	NA	NA	1.98224	NA	-0.271558
3546	0.821	1.45974	0.009	cellular_component;intracellular;cell;cytoplasm;mitochondrion;organelle;oxidoreductase activity	17	2	10	0.588235	3	1	Ac+F(-1);AgP(-1);Maj(0);Min(-1);Py(-1);Tub(0.443);AgA(0.273)	0	Ac+F(-1);AgP(-1);Maj(0.933);Min(-1);Py(-1);Tub(0.412);AgA(0.26)	Ac+F(NA);AgP(NA);Maj.Obs(9.08022136254976);Min(NA);Py(NA);Tub.Obs(-0.776342998532201);AgA.Obs(0.591469916751476)	-1	-1	0.933	-1	-1	0.412	0.26	-1	-1	0	-1	-1	0.443	0.273	NA	NA	9.08022	NA	NA	-0.776343	0.59147
3561	0	-0.380357	0.954	peptidase activity;enzyme regulator activity;biological_process	73	14	20	0.273973	4	1	Ac+F(-1);AgP(0.916);Maj(-1);Min(0.01);Py(-1);Tub(0.741);AgA(0.96)	3	Ac+F(-1);AgP(0);Maj(-1);Min(0.936);Py(-1);Tub(0);AgA(0)	Ac+F(NA);AgP.Obs(-0.529781087115682);Maj(NA);Min.Obs(5.10421453308238);Py(NA);Tub.Obs(-0.73328118807416);AgA.Obs(-0.552786329336484)	-1	0	-1	0.936	-1	0	0	-1	0.916	-1	0.01	-1	0.741	0.96	NA	-0.529781	NA	5.10421	NA	-0.733281	-0.552786
3562	0.052	0.0497243	0.474	cellular_component;intracellular;cell;protein complex;molecular_function;ATPase activity;transmembrane transporter activity;ion binding;transport;biological_process;biosynthetic process;cellular nitrogen compound metabolic process;small molecule metabolic process;transmembrane transport	7	1	3	0.428571	2	1	Ac+F(-1);AgP(-1);Maj(-1);Min(-1);Py(-1);Tub(0.66);AgA(0)	1	Ac+F(-1);AgP(-1);Maj(-1);Min(-1);Py(-1);Tub(0);AgA(0.731)	Ac+F(NA);AgP(NA);Maj(NA);Min(NA);Py(NA);Tub.Obs(-1.67606230178756);AgA.Obs(3.44416290539814)	-1	-1	-1	-1	-1	0	0.731	-1	-1	-1	-1	-1	0.66	0	NA	NA	NA	NA	NA	-1.67606	3.44416
3586	0	-1.33194	0.764	molecular_function;transferase activity, transferring acyl groups;ion binding;biological_process;biosynthetic process;cellular nitrogen compound metabolic process	7	2	3	0.428571	0	0	Ac+F(-1);AgP(-1);Maj(-1);Min(-1);Py(-1);Tub(-1);AgA(-1)	0	Ac+F(-1);AgP(-1);Maj(-1);Min(-1);Py(-1);Tub(-1);AgA(-1)	Ac+F(NA);AgP(NA);Maj(NA);Min(NA);Py(NA);Tub(NA);AgA(NA)	-1	-1	-1	-1	-1	-1	-1	-1	-1	-1	-1	-1	-1	-1	NA	NA	NA	NA	NA	NA	NA
3619	0.157	0.182934	0.316	phosphatase activity;biological_process	8	1	3	0.375	0	0	Ac+F(-1);AgP(-1);Maj(-1);Min(-1);Py(-1);Tub(-1);AgA(-1)	0	Ac+F(-1);AgP(-1);Maj(-1);Min(-1);Py(-1);Tub(-1);AgA(-1)	Ac+F(NA);AgP(NA);Maj(NA);Min(NA);Py(NA);Tub(NA);AgA(NA)	-1	-1	-1	-1	-1	-1	-1	-1	-1	-1	-1	-1	-1	-1	NA	NA	NA	NA	NA	NA	NA
3631	-1	NA	-1	oxidoreductase activity;ion binding;cellular amino acid metabolic process;biological_process;catabolic process;small molecule metabolic process	6	4	6	1	2	0	Ac+F(-1);AgP(-1);Maj(0.179);Min(-1);Py(-1);Tub(-1);AgA(0.354)	1	Ac+F(-1);AgP(-1);Maj(0.678);Min(-1);Py(-1);Tub(-1);AgA(0)	Ac+F(NA);AgP(NA);Maj.Obs(17.9796183465754);Min(NA);Py(NA);Tub(NA);AgA.Obs(-0.483464068664)	-1	-1	0.678	-1	-1	-1	0	-1	-1	0.179	-1	-1	-1	0.354	NA	NA	17.9796	NA	NA	NA	-0.483464
3635	0	-12.2107	0.79		4	2	2	0.5	0	0	Ac+F(-1);AgP(-1);Maj(-1);Min(-1);Py(-1);Tub(-1);AgA(-1)	0	Ac+F(-1);AgP(-1);Maj(-1);Min(-1);Py(-1);Tub(-1);AgA(-1)	Ac+F(NA);AgP(NA);Maj(NA);Min(NA);Py(NA);Tub(NA);AgA(NA)	-1	-1	-1	-1	-1	-1	-1	-1	-1	-1	-1	-1	-1	-1	NA	NA	NA	NA	NA	NA	NA
3681	0.076	0.151669	0.372	nucleus;nucleic acid binding transcription factor activity;molecular_function;DNA binding;cell morphogenesis;biological_process;biosynthetic process;cell differentiation;cellular nitrogen compound metabolic process;anatomical structure development	25	1	3	0.12	1	0	Ac+F(-1);AgP(-1);Maj(-1);Min(-1);Py(-1);Tub(0.131);AgA(-1)	0	Ac+F(-1);AgP(-1);Maj(-1);Min(-1);Py(-1);Tub(0.81);AgA(-1)	Ac+F(NA);AgP(NA);Maj(NA);Min(NA);Py(NA);Tub.Obs(11.2380259418779);AgA(NA)	-1	-1	-1	-1	-1	0.81	-1	-1	-1	-1	-1	-1	0.131	-1	NA	NA	NA	NA	NA	11.238	NA
3739	-1	NA	-1		3	1	3	1	0	0	Ac+F(-1);AgP(-1);Maj(-1);Min(-1);Py(-1);Tub(-1);AgA(-1)	0	Ac+F(-1);AgP(-1);Maj(-1);Min(-1);Py(-1);Tub(-1);AgA(-1)	Ac+F(NA);AgP(NA);Maj(NA);Min(NA);Py(NA);Tub(NA);AgA(NA)	-1	-1	-1	-1	-1	-1	-1	-1	-1	-1	-1	-1	-1	-1	NA	NA	NA	NA	NA	NA	NA
3751	0.578	2.77671	0.216	cellular_component;molecular_function;transmembrane transporter activity	7	3	6	0.857143	1	0	Ac+F(-1);AgP(-1);Maj(-1);Min(-1);Py(-1);Tub(-1);AgA(0.842)	1	Ac+F(-1);AgP(-1);Maj(-1);Min(-1);Py(-1);Tub(-1);AgA(0)	Ac+F(NA);AgP(NA);Maj(NA);Min(NA);Py(NA);Tub(NA);AgA.Obs(-1.7543720480534)	-1	-1	-1	-1	-1	-1	0	-1	-1	-1	-1	-1	-1	0.842	NA	NA	NA	NA	NA	NA	-1.75437
3759	0.16	0.721963	0.02	cellular_component;molecular_function;transmembrane transporter activity	24	3	8	0.333333	2	1	Ac+F(-1);AgP(-1);Maj(-1);Min(-1);Py(0.058);Tub(-1);AgA(0.854)	0	Ac+F(-1);AgP(-1);Maj(-1);Min(-1);Py(0.867);Tub(-1);AgA(0.087)	Ac+F(NA);AgP(NA);Maj(NA);Min(NA);Py.Obs(5.76122732260174);Tub(NA);AgA.Obs(-4.36019017734009)	-1	-1	-1	-1	0.867	-1	0.087	-1	-1	-1	-1	0.058	-1	0.854	NA	NA	NA	NA	5.76123	NA	-4.36019
3797	-1	NA	-1	cellular_component;transmembrane transport	5	4	5	1	2	0	Ac+F(-1);AgP(0.608);Maj(-1);Min(-1);Py(-1);Tub(-1);AgA(0.639)	1	Ac+F(-1);AgP(0.239);Maj(-1);Min(-1);Py(-1);Tub(-1);AgA(0)	Ac+F(NA);AgP.Obs(-7.53143922450563);Maj(NA);Min(NA);Py(NA);Tub(NA);AgA.Obs(-1.76378133283197)	-1	0.239	-1	-1	-1	-1	0	-1	0.608	-1	-1	-1	-1	0.639	NA	-7.53144	NA	NA	NA	NA	-1.76378
3806	0.037	-0.384414	0.662	nucleus;cytoplasm;protein transporter activity;protein targeting;transport;nucleocytoplasmic transport;biological_process	17	0	2	0.117647	1	0	Ac+F(-1);AgP(0.836);Maj(-1);Min(-1);Py(-1);Tub(-1);AgA(-1)	0	Ac+F(-1);AgP(0.071);Maj(-1);Min(-1);Py(-1);Tub(-1);AgA(-1)	Ac+F(NA);AgP.Obs(-3.62143127125782);Maj(NA);Min(NA);Py(NA);Tub(NA);AgA(NA)	-1	0.071	-1	-1	-1	-1	-1	-1	0.836	-1	-1	-1	-1	-1	NA	-3.62143	NA	NA	NA	NA	NA
3819	0.915	1.84758	0	molecular_function;ion binding;biosynthetic process	7	1	3	0.428571	0	0	Ac+F(-1);AgP(-1);Maj(-1);Min(-1);Py(-1);Tub(-1);AgA(-1)	0	Ac+F(-1);AgP(-1);Maj(-1);Min(-1);Py(-1);Tub(-1);AgA(-1)	Ac+F(NA);AgP(NA);Maj(NA);Min(NA);Py(NA);Tub(NA);AgA(NA)	-1	-1	-1	-1	-1	-1	-1	-1	-1	-1	-1	-1	-1	-1	NA	NA	NA	NA	NA	NA	NA
3838	0	-17.5819	0.629	molecular_function;oxidoreductase activity;ion binding	3	1	1	0.333333	1	0	Ac+F(-1);AgP(-1);Maj(-1);Min(-1);Py(-1);Tub(0.643);AgA(-1)	1	Ac+F(-1);AgP(-1);Maj(-1);Min(-1);Py(-1);Tub(0);AgA(-1)	Ac+F(NA);AgP(NA);Maj(NA);Min(NA);Py(NA);Tub.Obs(-22.2694299480971);AgA(NA)	-1	-1	-1	-1	-1	0	-1	-1	-1	-1	-1	-1	0.643	-1	NA	NA	NA	NA	NA	-22.2694	NA
3858	-1	NA	-1		3	1	3	1	0	0	Ac+F(-1);AgP(-1);Maj(-1);Min(-1);Py(-1);Tub(-1);AgA(-1)	0	Ac+F(-1);AgP(-1);Maj(-1);Min(-1);Py(-1);Tub(-1);AgA(-1)	Ac+F(NA);AgP(NA);Maj(NA);Min(NA);Py(NA);Tub(NA);AgA(NA)	-1	-1	-1	-1	-1	-1	-1	-1	-1	-1	-1	-1	-1	-1	NA	NA	NA	NA	NA	NA	NA
3863	0.02	-0.428438	0.587	hydrolase activity, acting on carbon-nitrogen (but not peptide) bonds;biological_process	9	2	2	0.222222	1	0	Ac+F(-1);AgP(0.615);Maj(-1);Min(-1);Py(-1);Tub(-1);AgA(-1)	1	Ac+F(-1);AgP(0.029);Maj(-1);Min(-1);Py(-1);Tub(-1);AgA(-1)	Ac+F(NA);AgP.Obs(-0.536554443896228);Maj(NA);Min(NA);Py(NA);Tub(NA);AgA(NA)	-1	0.029	-1	-1	-1	-1	-1	-1	0.615	-1	-1	-1	-1	-1	NA	-0.536554	NA	NA	NA	NA	NA
3894	0.665	6.47215	0	oxidoreductase activity	3	1	2	0.666667	0	0	Ac+F(-1);AgP(-1);Maj(-1);Min(-1);Py(-1);Tub(-1);AgA(-1)	0	Ac+F(-1);AgP(-1);Maj(-1);Min(-1);Py(-1);Tub(-1);AgA(-1)	Ac+F(NA);AgP(NA);Maj(NA);Min(NA);Py(NA);Tub(NA);AgA(NA)	-1	-1	-1	-1	-1	-1	-1	-1	-1	-1	-1	-1	-1	-1	NA	NA	NA	NA	NA	NA	NA
3906	0.67	1.79967	0	nucleotidyltransferase activity	4	0	2	0.5	0	0	Ac+F(-1);AgP(-1);Maj(-1);Min(-1);Py(-1);Tub(-1);AgA(-1)	0	Ac+F(-1);AgP(-1);Maj(-1);Min(-1);Py(-1);Tub(-1);AgA(-1)	Ac+F(NA);AgP(NA);Maj(NA);Min(NA);Py(NA);Tub(NA);AgA(NA)	-1	-1	-1	-1	-1	-1	-1	-1	-1	-1	-1	-1	-1	-1	NA	NA	NA	NA	NA	NA	NA
3920	-1	NA	-1		4	2	4	1	1	0	Ac+F(-1);AgP(-1);Maj(-1);Min(-1);Py(-1);Tub(-1);AgA(-1)	0	Ac+F(-1);AgP(-1);Maj(-1);Min(-1);Py(-1);Tub(-1);AgA(-1)	Ac+F(NA);AgP(NA);Maj(NA);Min(NA);Py(NA);Tub(NA);AgA(NA)	-1	-1	-1	-1	-1	-1	-1	-1	-1	-1	-1	-1	-1	-1	NA	NA	NA	NA	NA	NA	NA
3947	-1	NA	-1	cytoplasm;molecular_function;RNA binding;ligase activity;ion binding;tRNA metabolic process;translation;cellular amino acid metabolic process	3	2	3	1	0	0	Ac+F(-1);AgP(-1);Maj(-1);Min(-1);Py(-1);Tub(-1);AgA(-1)	0	Ac+F(-1);AgP(-1);Maj(-1);Min(-1);Py(-1);Tub(-1);AgA(-1)	Ac+F(NA);AgP(NA);Maj(NA);Min(NA);Py(NA);Tub(NA);AgA(NA)	-1	-1	-1	-1	-1	-1	-1	-1	-1	-1	-1	-1	-1	-1	NA	NA	NA	NA	NA	NA	NA
3968	0.004	0.159321	0.342	molecular_function;oxidoreductase activity;ion binding;lipid metabolic process;biological_process;small molecule metabolic process	42	5	13	0.309524	3	0	Ac+F(-1);AgP(0.108);Maj(-1);Min(-1);Py(-1);Tub(0.874);AgA(0.51)	2	Ac+F(-1);AgP(0.777);Maj(-1);Min(-1);Py(-1);Tub(0.002);AgA(0.047)	Ac+F(NA);AgP.Obs(7.14787801021007);Maj(NA);Min(NA);Py(NA);Tub.Obs(-0.937879244114318);AgA.Obs(0.0601025206905857)	-1	0.777	-1	-1	-1	0.002	0.047	-1	0.108	-1	-1	-1	0.874	0.51	NA	7.14788	NA	NA	NA	-0.937879	0.0601025
3994	0	-0.810092	0.938	molecular_function;oxidoreductase activity;ion binding	23	3	5	0.217391	3	0	Ac+F(-1);AgP(0.696);Maj(-1);Min(-1);Py(-1);Tub(0.472);AgA(0.914)	1	Ac+F(-1);AgP(0.26);Maj(-1);Min(-1);Py(-1);Tub(0.364);AgA(0.001)	Ac+F(NA);AgP.Obs(-3.17411831860592);Maj(NA);Min(NA);Py(NA);Tub.Obs(-1.71302503044809);AgA.Obs(-1.08102730551021)	-1	0.26	-1	-1	-1	0.364	0.001	-1	0.696	-1	-1	-1	0.472	0.914	NA	-3.17412	NA	NA	NA	-1.71303	-1.08103
4019	-1	NA	-1	oxidoreductase activity;cellular amino acid metabolic process;biological_process;catabolic process;biosynthetic process;small molecule metabolic process	3	3	3	1	0	0	Ac+F(-1);AgP(-1);Maj(-1);Min(-1);Py(-1);Tub(-1);AgA(-1)	0	Ac+F(-1);AgP(-1);Maj(-1);Min(-1);Py(-1);Tub(-1);AgA(-1)	Ac+F(NA);AgP(NA);Maj(NA);Min(NA);Py(NA);Tub(NA);AgA(NA)	-1	-1	-1	-1	-1	-1	-1	-1	-1	-1	-1	-1	-1	-1	NA	NA	NA	NA	NA	NA	NA
4079	-1	NA	-1	cellular_component;intracellular;cell;protein complex;molecular_function;ATPase activity;transmembrane transporter activity;ion binding;transport;biological_process;biosynthetic process;cellular nitrogen compound metabolic process;small molecule metabolic process;transmembrane transport	5	0	0	0	0	0	Ac+F(-1);AgP(-1);Maj(-1);Min(-1);Py(-1);Tub(-1);AgA(-1)	0	Ac+F(-1);AgP(-1);Maj(-1);Min(-1);Py(-1);Tub(-1);AgA(-1)	Ac+F(NA);AgP(NA);Maj(NA);Min(NA);Py(NA);Tub(NA);AgA(NA)	-1	-1	-1	-1	-1	-1	-1	-1	-1	-1	-1	-1	-1	-1	NA	NA	NA	NA	NA	NA	NA
4081	-1	NA	-1	cytoplasm;molecular_function;ligase activity;ion binding;tRNA metabolic process;translation;cellular amino acid metabolic process	3	1	3	1	1	1	Ac+F(-1);AgP(-1);Maj(0);Min(-1);Py(-1);Tub(-1);AgA(-1)	0	Ac+F(-1);AgP(-1);Maj(0.675);Min(-1);Py(-1);Tub(-1);AgA(-1)	Ac+F(NA);AgP(NA);Maj.Obs(7.92557035344909);Min(NA);Py(NA);Tub(NA);AgA(NA)	-1	-1	0.675	-1	-1	-1	-1	-1	-1	0	-1	-1	-1	-1	NA	NA	7.92557	NA	NA	NA	NA
4106	0.834	35.7035	0	molecular_function;lyase activity;biological_process;biosynthetic process;cellular nitrogen compound metabolic process	6	2	5	0.833333	2	1	Ac+F(-1);AgP(0.323);Maj(-1);Min(-1);Py(-1);Tub(-1);AgA(0.051)	0	Ac+F(-1);AgP(0.28);Maj(-1);Min(-1);Py(-1);Tub(-1);AgA(0.785)	Ac+F(NA);AgP.Obs(0.740224188735013);Maj(NA);Min(NA);Py(NA);Tub(NA);AgA.Obs(2.60977670441829)	-1	0.28	-1	-1	-1	-1	0.785	-1	0.323	-1	-1	-1	-1	0.051	NA	0.740224	NA	NA	NA	NA	2.60978
4157	-1	NA	-1		3	0	3	1	0	0	Ac+F(-1);AgP(-1);Maj(-1);Min(-1);Py(-1);Tub(-1);AgA(-1)	0	Ac+F(-1);AgP(-1);Maj(-1);Min(-1);Py(-1);Tub(-1);AgA(-1)	Ac+F(NA);AgP(NA);Maj(NA);Min(NA);Py(NA);Tub(NA);AgA(NA)	-1	-1	-1	-1	-1	-1	-1	-1	-1	-1	-1	-1	-1	-1	NA	NA	NA	NA	NA	NA	NA
4222	0.702	1.07813	0	RNA binding;nucleotidyltransferase activity;DNA metabolic process;biological_process;biosynthetic process	69	0	20	0.289855	3	1	Ac+F(0.138);AgP(-1);Maj(-1);Min(0.19);Py(-1);Tub(-1);AgA(0)	0	Ac+F(0.589);AgP(-1);Maj(-1);Min(0.37);Py(-1);Tub(-1);AgA(0.816)	Ac+F.Obs(1.19979992447864);AgP(NA);Maj(NA);Min.Obs(0.896671152893752);Py(NA);Tub(NA);AgA.Obs(1.18357236898176)	0.589	-1	-1	0.37	-1	-1	0.816	0.138	-1	-1	0.19	-1	-1	0	1.1998	NA	NA	0.896671	NA	NA	1.18357
4240	0.515	1.30018	0.124		5	0	3	0.6	1	1	Ac+F(-1);AgP(-1);Maj(0);Min(-1);Py(-1);Tub(-1);AgA(-1)	0	Ac+F(-1);AgP(-1);Maj(0.8);Min(-1);Py(-1);Tub(-1);AgA(-1)	Ac+F(NA);AgP(NA);Maj.Obs(61.750691929925);Min(NA);Py(NA);Tub(NA);AgA(NA)	-1	-1	0.8	-1	-1	-1	-1	-1	-1	0	-1	-1	-1	-1	NA	NA	61.7507	NA	NA	NA	NA
4244	-1	NA	-1		4	2	4	1	1	0	Ac+F(-1);AgP(-1);Maj(-1);Min(-1);Py(-1);Tub(-1);AgA(0.241)	0	Ac+F(-1);AgP(-1);Maj(-1);Min(-1);Py(-1);Tub(-1);AgA(0.496)	Ac+F(NA);AgP(NA);Maj(NA);Min(NA);Py(NA);Tub(NA);AgA.Obs(0.995392603821302)	-1	-1	-1	-1	-1	-1	0.496	-1	-1	-1	-1	-1	-1	0.241	NA	NA	NA	NA	NA	NA	0.995393
4276	0.676	14.5759	0.325	cellular_component;molecular_function;transmembrane transporter activity	3	0	2	0.666667	1	0	Ac+F(-1);AgP(-1);Maj(-1);Min(-1);Py(0.599);Tub(-1);AgA(-1)	1	Ac+F(-1);AgP(-1);Maj(-1);Min(-1);Py(0);Tub(-1);AgA(-1)	Ac+F(NA);AgP(NA);Maj(NA);Min(NA);Py.Obs(-9.59730234135633);Tub(NA);AgA(NA)	-1	-1	-1	-1	0	-1	-1	-1	-1	-1	-1	0.599	-1	-1	NA	NA	NA	NA	-9.5973	NA	NA
4320	0.593	2.07087	0.148		5	3	4	0.8	1	0	Ac+F(-1);AgP(-1);Maj(-1);Min(-1);Py(-1);Tub(0.312);AgA(-1)	0	Ac+F(-1);AgP(-1);Maj(-1);Min(-1);Py(-1);Tub(0.399);AgA(-1)	Ac+F(NA);AgP(NA);Maj(NA);Min(NA);Py(NA);Tub.Obs(1.82801137741787);AgA(NA)	-1	-1	-1	-1	-1	0.399	-1	-1	-1	-1	-1	-1	0.312	-1	NA	NA	NA	NA	NA	1.82801	NA
4356	0	-8.83226	0.671	cellular_component;transmembrane transport	3	1	2	0.666667	0	0	Ac+F(-1);AgP(-1);Maj(-1);Min(-1);Py(-1);Tub(-1);AgA(-1)	0	Ac+F(-1);AgP(-1);Maj(-1);Min(-1);Py(-1);Tub(-1);AgA(-1)	Ac+F(NA);AgP(NA);Maj(NA);Min(NA);Py(NA);Tub(NA);AgA(NA)	-1	-1	-1	-1	-1	-1	-1	-1	-1	-1	-1	-1	-1	-1	NA	NA	NA	NA	NA	NA	NA
4392	0.026	-0.821871	0.754	molecular_function;methyltransferase activity;ion binding;cellular amino acid metabolic process;biological_process;small molecule metabolic process;cofactor metabolic process	8	2	5	0.625	2	0	Ac+F(-1);AgP(-1);Maj(0.34);Min(-1);Py(-1);Tub(0.72);AgA(-1)	1	Ac+F(-1);AgP(-1);Maj(0.369);Min(-1);Py(-1);Tub(0);AgA(-1)	Ac+F(NA);AgP(NA);Maj.Obs(0.524687969639057);Min(NA);Py(NA);Tub.Obs(-3.16164114558162);AgA(NA)	-1	-1	0.369	-1	-1	0	-1	-1	-1	0.34	-1	-1	0.72	-1	NA	NA	0.524688	NA	NA	-3.16164	NA
4406	0.223	-8.73735	0.538	peptidase activity;biological_process	5	4	4	0.8	0	0	Ac+F(-1);AgP(-1);Maj(-1);Min(-1);Py(-1);Tub(-1);AgA(-1)	0	Ac+F(-1);AgP(-1);Maj(-1);Min(-1);Py(-1);Tub(-1);AgA(-1)	Ac+F(NA);AgP(NA);Maj(NA);Min(NA);Py(NA);Tub(NA);AgA(NA)	-1	-1	-1	-1	-1	-1	-1	-1	-1	-1	-1	-1	-1	-1	NA	NA	NA	NA	NA	NA	NA
4425	-1	NA	-1	cellular_component;Golgi apparatus;transferase activity, transferring glycosyl groups;carbohydrate metabolic process;cellular protein modification process;biological_process;biosynthetic process	3	3	3	1	0	0	Ac+F(-1);AgP(-1);Maj(-1);Min(-1);Py(-1);Tub(-1);AgA(-1)	0	Ac+F(-1);AgP(-1);Maj(-1);Min(-1);Py(-1);Tub(-1);AgA(-1)	Ac+F(NA);AgP(NA);Maj(NA);Min(NA);Py(NA);Tub(NA);AgA(NA)	-1	-1	-1	-1	-1	-1	-1	-1	-1	-1	-1	-1	-1	-1	NA	NA	NA	NA	NA	NA	NA
4428	-1	NA	-1	cellular_component;intracellular;cell;nucleus;molecular_function;RNA binding;biological_process;cellular nitrogen compound metabolic process	3	3	3	1	0	0	Ac+F(-1);AgP(-1);Maj(-1);Min(-1);Py(-1);Tub(-1);AgA(-1)	0	Ac+F(-1);AgP(-1);Maj(-1);Min(-1);Py(-1);Tub(-1);AgA(-1)	Ac+F(NA);AgP(NA);Maj(NA);Min(NA);Py(NA);Tub(NA);AgA(NA)	-1	-1	-1	-1	-1	-1	-1	-1	-1	-1	-1	-1	-1	-1	NA	NA	NA	NA	NA	NA	NA
4495	0.269	0.188805	0.401		31	27	29	0.935484	2	0	Ac+F(-1);AgP(-1);Maj(0.961);Min(0.828);Py(-1);Tub(-1);AgA(-1)	2	Ac+F(-1);AgP(-1);Maj(0);Min(0);Py(-1);Tub(-1);AgA(-1)	Ac+F(NA);AgP(NA);Maj.Obs(-0.831737272638346);Min.Obs(-0.467476716676507);Py(NA);Tub(NA);AgA(NA)	-1	-1	0	0	-1	-1	-1	-1	-1	0.961	0.828	-1	-1	-1	NA	NA	-0.831737	-0.467477	NA	NA	NA
4496	0.263	0.542426	0.307	molecular_function;ion binding;protein folding;response to stress;biological_process	24	0	2	0.0833333	1	0	Ac+F(-1);AgP(-1);Maj(0.314);Min(-1);Py(-1);Tub(-1);AgA(-1)	0	Ac+F(-1);AgP(-1);Maj(0.534);Min(-1);Py(-1);Tub(-1);AgA(-1)	Ac+F(NA);AgP(NA);Maj.Obs(-0.268573759848299);Min(NA);Py(NA);Tub(NA);AgA(NA)	-1	-1	0.534	-1	-1	-1	-1	-1	-1	0.314	-1	-1	-1	-1	NA	NA	-0.268574	NA	NA	NA	NA
4499	0.278	-0.127414	0.476	cellular_component;intracellular;cell;cytoplasm;vacuole;organelle;protein complex;molecular_function;ATPase activity;transmembrane transporter activity;transport;biological_process;transmembrane transport	7	1	1	0.142857	0	0	Ac+F(-1);AgP(-1);Maj(-1);Min(-1);Py(-1);Tub(-1);AgA(-1)	0	Ac+F(-1);AgP(-1);Maj(-1);Min(-1);Py(-1);Tub(-1);AgA(-1)	Ac+F(NA);AgP(NA);Maj(NA);Min(NA);Py(NA);Tub(NA);AgA(NA)	-1	-1	-1	-1	-1	-1	-1	-1	-1	-1	-1	-1	-1	-1	NA	NA	NA	NA	NA	NA	NA
4518	0.03	-1.25074	0.68	transferase activity, transferring acyl groups;carbohydrate metabolic process;generation of precursor metabolites and energy;biological_process	7	0	4	0.571429	0	0	Ac+F(-1);AgP(-1);Maj(-1);Min(-1);Py(-1);Tub(-1);AgA(-1)	0	Ac+F(-1);AgP(-1);Maj(-1);Min(-1);Py(-1);Tub(-1);AgA(-1)	Ac+F(NA);AgP(NA);Maj(NA);Min(NA);Py(NA);Tub(NA);AgA(NA)	-1	-1	-1	-1	-1	-1	-1	-1	-1	-1	-1	-1	-1	-1	NA	NA	NA	NA	NA	NA	NA
4536	0	-13.8953	0.609		3	0	2	0.666667	0	0	Ac+F(-1);AgP(-1);Maj(-1);Min(-1);Py(-1);Tub(-1);AgA(-1)	0	Ac+F(-1);AgP(-1);Maj(-1);Min(-1);Py(-1);Tub(-1);AgA(-1)	Ac+F(NA);AgP(NA);Maj(NA);Min(NA);Py(NA);Tub(NA);AgA(NA)	-1	-1	-1	-1	-1	-1	-1	-1	-1	-1	-1	-1	-1	-1	NA	NA	NA	NA	NA	NA	NA
4552	-1	NA	-1	molecular_function;peptidase activity;biological_process;catabolic process	4	0	0	0	0	0	Ac+F(-1);AgP(-1);Maj(-1);Min(-1);Py(-1);Tub(-1);AgA(-1)	0	Ac+F(-1);AgP(-1);Maj(-1);Min(-1);Py(-1);Tub(-1);AgA(-1)	Ac+F(NA);AgP(NA);Maj(NA);Min(NA);Py(NA);Tub(NA);AgA(NA)	-1	-1	-1	-1	-1	-1	-1	-1	-1	-1	-1	-1	-1	-1	NA	NA	NA	NA	NA	NA	NA
4553	-1	NA	-1		5	2	5	1	2	0	Ac+F(-1);AgP(0.159);Maj(-1);Min(-1);Py(-1);Tub(-1);AgA(0.9)	1	Ac+F(-1);AgP(0.4);Maj(-1);Min(-1);Py(-1);Tub(-1);AgA(0)	Ac+F(NA);AgP.Obs(-0.680808084295582);Maj(NA);Min(NA);Py(NA);Tub(NA);AgA.Obs(-16.8626394865401)	-1	0.4	-1	-1	-1	-1	0	-1	0.159	-1	-1	-1	-1	0.9	NA	-0.680808	NA	NA	NA	NA	-16.8626
4581	-1	NA	-1		8	5	8	1	2	0	Ac+F(0.562);AgP(0.475);Maj(-1);Min(-1);Py(-1);Tub(-1);AgA(-1)	0	Ac+F(0.39);AgP(0.379);Maj(-1);Min(-1);Py(-1);Tub(-1);AgA(-1)	Ac+F.Obs(-8.25714724036919);AgP.Obs(-3.73311204041624);Maj(NA);Min(NA);Py(NA);Tub(NA);AgA(NA)	0.39	0.379	-1	-1	-1	-1	-1	0.562	0.475	-1	-1	-1	-1	-1	-8.25715	-3.73311	NA	NA	NA	NA	NA
4590	-1	NA	-1	cellular_component;transmembrane transport	3	0	3	1	2	2	Ac+F(-1);AgP(-1);Maj(0);Min(-1);Py(-1);Tub(0);AgA(-1)	0	Ac+F(-1);AgP(-1);Maj(0.321);Min(-1);Py(-1);Tub(0.339);AgA(-1)	Ac+F(NA);AgP(NA);Maj.Obs(20.3529411764707);Min(NA);Py(NA);Tub.Obs(5.85507246376812);AgA(NA)	-1	-1	0.321	-1	-1	0.339	-1	-1	-1	0	-1	-1	0	-1	NA	NA	20.3529	NA	NA	5.85507	NA
4667	-1	NA	-1		3	3	3	1	2	1	Ac+F(-1);AgP(-1);Maj(0.323);Min(0);Py(-1);Tub(-1);AgA(-1)	0	Ac+F(-1);AgP(-1);Maj(0.661);Min(0.651);Py(-1);Tub(-1);AgA(-1)	Ac+F(NA);AgP(NA);Maj.Obs(5.5333489818088);Min.Obs(17.2854211033826);Py(NA);Tub(NA);AgA(NA)	-1	-1	0.661	0.651	-1	-1	-1	-1	-1	0.323	0	-1	-1	-1	NA	NA	5.53335	17.2854	NA	NA	NA
4674	0.174	-0.956261	0.461	cellular_component;transport;biological_process	6	3	5	0.833333	0	0	Ac+F(-1);AgP(-1);Maj(-1);Min(-1);Py(-1);Tub(-1);AgA(-1)	0	Ac+F(-1);AgP(-1);Maj(-1);Min(-1);Py(-1);Tub(-1);AgA(-1)	Ac+F(NA);AgP(NA);Maj(NA);Min(NA);Py(NA);Tub(NA);AgA(NA)	-1	-1	-1	-1	-1	-1	-1	-1	-1	-1	-1	-1	-1	-1	NA	NA	NA	NA	NA	NA	NA
4713	0.03	-0.178446	0.579	molecular_function	10	6	7	0.7	3	0	Ac+F(-1);AgP(0.728);Maj(-1);Min(-1);Py(0.453);Tub(-1);AgA(0.906)	1	Ac+F(-1);AgP(0.099);Maj(-1);Min(-1);Py(0.533);Tub(-1);AgA(0)	Ac+F(NA);AgP.Obs(-6.18406331440152);Maj(NA);Min(NA);Py.Obs(4.73840816995891);Tub(NA);AgA.Obs(-1.24822994833141)	-1	0.099	-1	-1	0.533	-1	0	-1	0.728	-1	-1	0.453	-1	0.906	NA	-6.18406	NA	NA	4.73841	NA	-1.24823
4774	0	-0.798727	0.619	molecular_function;oxidoreductase activity;ion binding;generation of precursor metabolites and energy;biological_process;small molecule metabolic process	8	4	4	0.5	0	0	Ac+F(-1);AgP(-1);Maj(-1);Min(-1);Py(-1);Tub(-1);AgA(-1)	0	Ac+F(-1);AgP(-1);Maj(-1);Min(-1);Py(-1);Tub(-1);AgA(-1)	Ac+F(NA);AgP(NA);Maj(NA);Min(NA);Py(NA);Tub(NA);AgA(NA)	-1	-1	-1	-1	-1	-1	-1	-1	-1	-1	-1	-1	-1	-1	NA	NA	NA	NA	NA	NA	NA
4778	0	-1.74484	0.798	phosphatase activity;biological_process	8	4	5	0.625	3	0	Ac+F(0.326);AgP(0.457);Maj(-1);Min(-1);Py(-1);Tub(-1);AgA(0.725)	1	Ac+F(0.504);AgP(0.356);Maj(-1);Min(-1);Py(-1);Tub(-1);AgA(0.029)	Ac+F.Obs(-1.92066283177515);AgP.Obs(-3.67627475837588);Maj(NA);Min(NA);Py(NA);Tub(NA);AgA.Obs(-1.20737381882731)	0.504	0.356	-1	-1	-1	-1	0.029	0.326	0.457	-1	-1	-1	-1	0.725	-1.92066	-3.67627	NA	NA	NA	NA	-1.20737
4800	-1	NA	-1	cellular_component;oxidoreductase activity;ion binding;lipid metabolic process;biological_process;biosynthetic process;small molecule metabolic process	3	3	3	1	1	0	Ac+F(-1);AgP(-1);Maj(-1);Min(-1);Py(-1);Tub(-1);AgA(-1)	0	Ac+F(-1);AgP(-1);Maj(-1);Min(-1);Py(-1);Tub(-1);AgA(-1)	Ac+F(NA);AgP(NA);Maj(NA);Min(NA);Py(NA);Tub(NA);AgA(NA)	-1	-1	-1	-1	-1	-1	-1	-1	-1	-1	-1	-1	-1	-1	NA	NA	NA	NA	NA	NA	NA
4843	0.258	0.190421	0.384	nucleus;nucleic acid binding transcription factor activity;molecular_function;DNA binding;ion binding	13	0	2	0.153846	1	0	Ac+F(-1);AgP(-1);Maj(-1);Min(-1);Py(0.966);Tub(-1);AgA(-1)	0	Ac+F(-1);AgP(-1);Maj(-1);Min(-1);Py(0.072);Tub(-1);AgA(-1)	Ac+F(NA);AgP(NA);Maj(NA);Min(NA);Py.Obs(-2.64365520875109);Tub(NA);AgA(NA)	-1	-1	-1	-1	0.072	-1	-1	-1	-1	-1	-1	0.966	-1	-1	NA	NA	NA	NA	-2.64366	NA	NA
4844	0.741	7.06543	0		4	3	3	0.75	0	0	Ac+F(-1);AgP(-1);Maj(-1);Min(-1);Py(-1);Tub(-1);AgA(-1)	0	Ac+F(-1);AgP(-1);Maj(-1);Min(-1);Py(-1);Tub(-1);AgA(-1)	Ac+F(NA);AgP(NA);Maj(NA);Min(NA);Py(NA);Tub(NA);AgA(NA)	-1	-1	-1	-1	-1	-1	-1	-1	-1	-1	-1	-1	-1	-1	NA	NA	NA	NA	NA	NA	NA
4875	0	-1.32983	0.644	cellular_component;plasma membrane;molecular_function;signal transducer activity;signal transduction;biological_process	5	0	2	0.4	0	0	Ac+F(-1);AgP(-1);Maj(-1);Min(-1);Py(-1);Tub(-1);AgA(-1)	0	Ac+F(-1);AgP(-1);Maj(-1);Min(-1);Py(-1);Tub(-1);AgA(-1)	Ac+F(NA);AgP(NA);Maj(NA);Min(NA);Py(NA);Tub(NA);AgA(NA)	-1	-1	-1	-1	-1	-1	-1	-1	-1	-1	-1	-1	-1	-1	NA	NA	NA	NA	NA	NA	NA
4876	0	-2.82542	0.932		7	0	4	0.571429	1	0	Ac+F(-1);AgP(0.248);Maj(-1);Min(-1);Py(-1);Tub(-1);AgA(-1)	0	Ac+F(-1);AgP(0.407);Maj(-1);Min(-1);Py(-1);Tub(-1);AgA(-1)	Ac+F(NA);AgP.Obs(-0.913389093757394);Maj(NA);Min(NA);Py(NA);Tub(NA);AgA(NA)	-1	0.407	-1	-1	-1	-1	-1	-1	0.248	-1	-1	-1	-1	-1	NA	-0.913389	NA	NA	NA	NA	NA
4877	0.425	-4.08281	0.345		7	5	6	0.857143	0	0	Ac+F(-1);AgP(-1);Maj(-1);Min(-1);Py(-1);Tub(-1);AgA(-1)	0	Ac+F(-1);AgP(-1);Maj(-1);Min(-1);Py(-1);Tub(-1);AgA(-1)	Ac+F(NA);AgP(NA);Maj(NA);Min(NA);Py(NA);Tub(NA);AgA(NA)	-1	-1	-1	-1	-1	-1	-1	-1	-1	-1	-1	-1	-1	-1	NA	NA	NA	NA	NA	NA	NA
4879	-1	NA	-1		5	3	5	1	0	0	Ac+F(-1);AgP(-1);Maj(-1);Min(-1);Py(-1);Tub(-1);AgA(-1)	0	Ac+F(-1);AgP(-1);Maj(-1);Min(-1);Py(-1);Tub(-1);AgA(-1)	Ac+F(NA);AgP(NA);Maj(NA);Min(NA);Py(NA);Tub(NA);AgA(NA)	-1	-1	-1	-1	-1	-1	-1	-1	-1	-1	-1	-1	-1	-1	NA	NA	NA	NA	NA	NA	NA
4940	0.446	1.55708	0.399	cellular_component;intracellular;cell;cytoplasm;cytoskeleton;organelle;protein complex;molecular_function;GTPase activity;structural molecule activity;ion binding;protein complex assembly;biological_process;macromolecular complex assembly	15	0	1	0.0666667	0	0	Ac+F(-1);AgP(-1);Maj(-1);Min(-1);Py(-1);Tub(-1);AgA(-1)	0	Ac+F(-1);AgP(-1);Maj(-1);Min(-1);Py(-1);Tub(-1);AgA(-1)	Ac+F(NA);AgP(NA);Maj(NA);Min(NA);Py(NA);Tub(NA);AgA(NA)	-1	-1	-1	-1	-1	-1	-1	-1	-1	-1	-1	-1	-1	-1	NA	NA	NA	NA	NA	NA	NA
4942	0	-1.5239	0.78	cellular_component;plasma membrane;molecular_function;signal transducer activity;signal transduction;biological_process;locomotion	9	3	6	0.666667	1	0	Ac+F(-1);AgP(-1);Maj(-1);Min(-1);Py(-1);Tub(-1);AgA(0.952)	1	Ac+F(-1);AgP(-1);Maj(-1);Min(-1);Py(-1);Tub(-1);AgA(0)	Ac+F(NA);AgP(NA);Maj(NA);Min(NA);Py(NA);Tub(NA);AgA.Obs(-0.929012008051363)	-1	-1	-1	-1	-1	-1	0	-1	-1	-1	-1	-1	-1	0.952	NA	NA	NA	NA	NA	NA	-0.929012
4960	-1	NA	-1		4	4	4	1	2	0	Ac+F(-1);AgP(-1);Maj(0.291);Min(-1);Py(-1);Tub(-1);AgA(0.298)	0	Ac+F(-1);AgP(-1);Maj(0.262);Min(-1);Py(-1);Tub(-1);AgA(0.245)	Ac+F(NA);AgP(NA);Maj.Obs(0.666666666666606);Min(NA);Py(NA);Tub(NA);AgA.Obs(0.166666666666332)	-1	-1	0.262	-1	-1	-1	0.245	-1	-1	0.291	-1	-1	-1	0.298	NA	NA	0.666667	NA	NA	NA	0.166667
4971	0.169	0.0772792	0.406		21	1	2	0.0952381	0	0	Ac+F(-1);AgP(-1);Maj(-1);Min(-1);Py(-1);Tub(-1);AgA(-1)	0	Ac+F(-1);AgP(-1);Maj(-1);Min(-1);Py(-1);Tub(-1);AgA(-1)	Ac+F(NA);AgP(NA);Maj(NA);Min(NA);Py(NA);Tub(NA);AgA(NA)	-1	-1	-1	-1	-1	-1	-1	-1	-1	-1	-1	-1	-1	-1	NA	NA	NA	NA	NA	NA	NA
4983	-1	NA	-1	lipid binding;ion binding	3	2	3	1	0	0	Ac+F(-1);AgP(-1);Maj(-1);Min(-1);Py(-1);Tub(-1);AgA(-1)	0	Ac+F(-1);AgP(-1);Maj(-1);Min(-1);Py(-1);Tub(-1);AgA(-1)	Ac+F(NA);AgP(NA);Maj(NA);Min(NA);Py(NA);Tub(NA);AgA(NA)	-1	-1	-1	-1	-1	-1	-1	-1	-1	-1	-1	-1	-1	-1	NA	NA	NA	NA	NA	NA	NA
5013	0.72	2.39433	0.012	ribosome;structural constituent of ribosome;translation	6	4	4	0.666667	0	0	Ac+F(-1);AgP(-1);Maj(-1);Min(-1);Py(-1);Tub(-1);AgA(-1)	0	Ac+F(-1);AgP(-1);Maj(-1);Min(-1);Py(-1);Tub(-1);AgA(-1)	Ac+F(NA);AgP(NA);Maj(NA);Min(NA);Py(NA);Tub(NA);AgA(NA)	-1	-1	-1	-1	-1	-1	-1	-1	-1	-1	-1	-1	-1	-1	NA	NA	NA	NA	NA	NA	NA
5014	-1	NA	-1	biological_process;cell death	3	0	0	0	0	0	Ac+F(-1);AgP(-1);Maj(-1);Min(-1);Py(-1);Tub(-1);AgA(-1)	0	Ac+F(-1);AgP(-1);Maj(-1);Min(-1);Py(-1);Tub(-1);AgA(-1)	Ac+F(NA);AgP(NA);Maj(NA);Min(NA);Py(NA);Tub(NA);AgA(NA)	-1	-1	-1	-1	-1	-1	-1	-1	-1	-1	-1	-1	-1	-1	NA	NA	NA	NA	NA	NA	NA
5030	0.796	3.16832	0.045	cellular_component;intracellular;cell;cytoplasm;protein complex;translation factor activity, nucleic acid binding	5	1	3	0.6	0	0	Ac+F(-1);AgP(-1);Maj(-1);Min(-1);Py(-1);Tub(-1);AgA(-1)	0	Ac+F(-1);AgP(-1);Maj(-1);Min(-1);Py(-1);Tub(-1);AgA(-1)	Ac+F(NA);AgP(NA);Maj(NA);Min(NA);Py(NA);Tub(NA);AgA(NA)	-1	-1	-1	-1	-1	-1	-1	-1	-1	-1	-1	-1	-1	-1	NA	NA	NA	NA	NA	NA	NA
5049	0.054	-0.185069	0.534	peptidase activity;biological_process	7	1	3	0.428571	1	1	Ac+F(0.031);AgP(-1);Maj(-1);Min(-1);Py(-1);Tub(-1);AgA(-1)	0	Ac+F(0.789);AgP(-1);Maj(-1);Min(-1);Py(-1);Tub(-1);AgA(-1)	Ac+F.Obs(2.20455356674717);AgP(NA);Maj(NA);Min(NA);Py(NA);Tub(NA);AgA(NA)	0.789	-1	-1	-1	-1	-1	-1	0.031	-1	-1	-1	-1	-1	-1	2.20455	NA	NA	NA	NA	NA	NA
5070	0.209	0.662651	0.572	molecular_function;lyase activity;biological_process;biosynthetic process;cellular nitrogen compound metabolic process	5	0	3	0.6	1	0	Ac+F(-1);AgP(-1);Maj(-1);Min(-1);Py(-1);Tub(-1);AgA(0.581)	0	Ac+F(-1);AgP(-1);Maj(-1);Min(-1);Py(-1);Tub(-1);AgA(0.108)	Ac+F(NA);AgP(NA);Maj(NA);Min(NA);Py(NA);Tub(NA);AgA.Obs(-1.62174493707954)	-1	-1	-1	-1	-1	-1	0.108	-1	-1	-1	-1	-1	-1	0.581	NA	NA	NA	NA	NA	NA	-1.62174
5073	0.515	2.94314	0.17		4	1	3	0.75	0	0	Ac+F(-1);AgP(-1);Maj(-1);Min(-1);Py(-1);Tub(-1);AgA(-1)	0	Ac+F(-1);AgP(-1);Maj(-1);Min(-1);Py(-1);Tub(-1);AgA(-1)	Ac+F(NA);AgP(NA);Maj(NA);Min(NA);Py(NA);Tub(NA);AgA(NA)	-1	-1	-1	-1	-1	-1	-1	-1	-1	-1	-1	-1	-1	-1	NA	NA	NA	NA	NA	NA	NA
5075	-1	NA	-1		3	2	3	1	0	0	Ac+F(-1);AgP(-1);Maj(-1);Min(-1);Py(-1);Tub(-1);AgA(-1)	0	Ac+F(-1);AgP(-1);Maj(-1);Min(-1);Py(-1);Tub(-1);AgA(-1)	Ac+F(NA);AgP(NA);Maj(NA);Min(NA);Py(NA);Tub(NA);AgA(NA)	-1	-1	-1	-1	-1	-1	-1	-1	-1	-1	-1	-1	-1	-1	NA	NA	NA	NA	NA	NA	NA
5085	0.062	-0.503399	0.668	cellular_component;intracellular;cell;cytoplasm;cytoskeleton;organelle;protein complex;molecular_function;GTPase activity;structural molecule activity;ion binding;protein complex assembly;biological_process;macromolecular complex assembly	16	0	2	0.125	1	0	Ac+F(-1);AgP(1);Maj(-1);Min(-1);Py(-1);Tub(-1);AgA(-1)	1	Ac+F(-1);AgP(0);Maj(-1);Min(-1);Py(-1);Tub(-1);AgA(-1)	Ac+F(NA);AgP.Obs(-8.42610585523112);Maj(NA);Min(NA);Py(NA);Tub(NA);AgA(NA)	-1	0	-1	-1	-1	-1	-1	-1	1	-1	-1	-1	-1	-1	NA	-8.42611	NA	NA	NA	NA	NA
5092	0.502	3.04773	0	phosphatase activity	4	2	3	0.75	0	0	Ac+F(-1);AgP(-1);Maj(-1);Min(-1);Py(-1);Tub(-1);AgA(-1)	0	Ac+F(-1);AgP(-1);Maj(-1);Min(-1);Py(-1);Tub(-1);AgA(-1)	Ac+F(NA);AgP(NA);Maj(NA);Min(NA);Py(NA);Tub(NA);AgA(NA)	-1	-1	-1	-1	-1	-1	-1	-1	-1	-1	-1	-1	-1	-1	NA	NA	NA	NA	NA	NA	NA
5163	0.261	0.677403	0.2	ligase activity	10	0	4	0.4	1	0	Ac+F(-1);AgP(-1);Maj(0.273);Min(-1);Py(-1);Tub(-1);AgA(-1)	0	Ac+F(-1);AgP(-1);Maj(0.274);Min(-1);Py(-1);Tub(-1);AgA(-1)	Ac+F(NA);AgP(NA);Maj.Obs(0.0430560218799533);Min(NA);Py(NA);Tub(NA);AgA(NA)	-1	-1	0.274	-1	-1	-1	-1	-1	-1	0.273	-1	-1	-1	-1	NA	NA	0.043056	NA	NA	NA	NA
5187	-1	NA	-1	extracellular region;molecular_function;hydrolase activity, acting on glycosyl bonds;carbohydrate metabolic process;biological_process;catabolic process	3	3	3	1	0	0	Ac+F(-1);AgP(-1);Maj(-1);Min(-1);Py(-1);Tub(-1);AgA(-1)	0	Ac+F(-1);AgP(-1);Maj(-1);Min(-1);Py(-1);Tub(-1);AgA(-1)	Ac+F(NA);AgP(NA);Maj(NA);Min(NA);Py(NA);Tub(NA);AgA(NA)	-1	-1	-1	-1	-1	-1	-1	-1	-1	-1	-1	-1	-1	-1	NA	NA	NA	NA	NA	NA	NA
5216	0.502	1.76153	0.116	cellular_component;oxidoreductase activity;ion binding;lipid metabolic process;biological_process;biosynthetic process;small molecule metabolic process	5	1	3	0.6	1	0	Ac+F(-1);AgP(-1);Maj(0.345);Min(-1);Py(-1);Tub(-1);AgA(-1)	0	Ac+F(-1);AgP(-1);Maj(0.214);Min(-1);Py(-1);Tub(-1);AgA(-1)	Ac+F(NA);AgP(NA);Maj.Obs(0.429274072026032);Min(NA);Py(NA);Tub(NA);AgA(NA)	-1	-1	0.214	-1	-1	-1	-1	-1	-1	0.345	-1	-1	-1	-1	NA	NA	0.429274	NA	NA	NA	NA
5237	0.014	-1.89324	0.841	molecular_function;oxidoreductase activity;ion binding	9	3	5	0.555556	2	0	Ac+F(-1);AgP(0.264);Maj(-1);Min(-1);Py(-1);Tub(-1);AgA(0.7)	0	Ac+F(-1);AgP(0.514);Maj(-1);Min(-1);Py(-1);Tub(-1);AgA(0.359)	Ac+F(NA);AgP.Obs(0.884573292837224);Maj(NA);Min(NA);Py(NA);Tub(NA);AgA.Obs(-1.50260417838558)	-1	0.514	-1	-1	-1	-1	0.359	-1	0.264	-1	-1	-1	-1	0.7	NA	0.884573	NA	NA	NA	NA	-1.5026
5238	0.007	-0.75737	0.834	phosphatase activity;ion binding	9	2	5	0.555556	0	0	Ac+F(-1);AgP(-1);Maj(-1);Min(-1);Py(-1);Tub(-1);AgA(-1)	0	Ac+F(-1);AgP(-1);Maj(-1);Min(-1);Py(-1);Tub(-1);AgA(-1)	Ac+F(NA);AgP(NA);Maj(NA);Min(NA);Py(NA);Tub(NA);AgA(NA)	-1	-1	-1	-1	-1	-1	-1	-1	-1	-1	-1	-1	-1	-1	NA	NA	NA	NA	NA	NA	NA
5355	0	-2.65923	0.639		6	0	1	0.166667	1	0	Ac+F(-1);AgP(-1);Maj(-1);Min(-1);Py(-1);Tub(0.631);AgA(-1)	1	Ac+F(-1);AgP(-1);Maj(-1);Min(-1);Py(-1);Tub(0);AgA(-1)	Ac+F(NA);AgP(NA);Maj(NA);Min(NA);Py(NA);Tub.Obs(-2.30876467177266);AgA(NA)	-1	-1	-1	-1	-1	0	-1	-1	-1	-1	-1	-1	0.631	-1	NA	NA	NA	NA	NA	-2.30876	NA
5378	0	-0.400344	0.192		4	1	2	0.5	1	1	Ac+F(-1);AgP(-1);Maj(0);Min(-1);Py(-1);Tub(-1);AgA(-1)	0	Ac+F(-1);AgP(-1);Maj(0.744);Min(-1);Py(-1);Tub(-1);AgA(-1)	Ac+F(NA);AgP(NA);Maj.Obs(-62.4600529128087);Min(NA);Py(NA);Tub(NA);AgA(NA)	-1	-1	0.744	-1	-1	-1	-1	-1	-1	0	-1	-1	-1	-1	NA	NA	-62.4601	NA	NA	NA	NA
5418	0.01	-0.656046	0.758	molecular_function;helicase activity;ATPase activity;ion binding	14	1	3	0.214286	0	0	Ac+F(-1);AgP(-1);Maj(-1);Min(-1);Py(-1);Tub(-1);AgA(-1)	0	Ac+F(-1);AgP(-1);Maj(-1);Min(-1);Py(-1);Tub(-1);AgA(-1)	Ac+F(NA);AgP(NA);Maj(NA);Min(NA);Py(NA);Tub(NA);AgA(NA)	-1	-1	-1	-1	-1	-1	-1	-1	-1	-1	-1	-1	-1	-1	NA	NA	NA	NA	NA	NA	NA
5440	0.72	7.63902	0.173	ribosome;structural constituent of ribosome;translation	5	2	2	0.4	0	0	Ac+F(-1);AgP(-1);Maj(-1);Min(-1);Py(-1);Tub(-1);AgA(-1)	0	Ac+F(-1);AgP(-1);Maj(-1);Min(-1);Py(-1);Tub(-1);AgA(-1)	Ac+F(NA);AgP(NA);Maj(NA);Min(NA);Py(NA);Tub(NA);AgA(NA)	-1	-1	-1	-1	-1	-1	-1	-1	-1	-1	-1	-1	-1	-1	NA	NA	NA	NA	NA	NA	NA
5455	-1	NA	-1	phosphatase activity	3	3	3	1	1	0	Ac+F(-1);AgP(0.288);Maj(-1);Min(-1);Py(-1);Tub(-1);AgA(-1)	0	Ac+F(-1);AgP(0.347);Maj(-1);Min(-1);Py(-1);Tub(-1);AgA(-1)	Ac+F(NA);AgP.Obs(4.66179957646112);Maj(NA);Min(NA);Py(NA);Tub(NA);AgA(NA)	-1	0.347	-1	-1	-1	-1	-1	-1	0.288	-1	-1	-1	-1	-1	NA	4.6618	NA	NA	NA	NA	NA
5457	0	-77.6484	0.673	cellular_component;intracellular;cell;cytoplasm;mitochondrion;organelle;molecular_function;oxidoreductase activity;ion binding	3	1	1	0.333333	0	0	Ac+F(-1);AgP(-1);Maj(-1);Min(-1);Py(-1);Tub(-1);AgA(-1)	0	Ac+F(-1);AgP(-1);Maj(-1);Min(-1);Py(-1);Tub(-1);AgA(-1)	Ac+F(NA);AgP(NA);Maj(NA);Min(NA);Py(NA);Tub(NA);AgA(NA)	-1	-1	-1	-1	-1	-1	-1	-1	-1	-1	-1	-1	-1	-1	NA	NA	NA	NA	NA	NA	NA
5467	0.617	1.07945	0	molecular_function;lipid metabolic process;biological_process;catabolic process	50	22	39	0.78	6	4	Ac+F(0.068);AgP(0.97);Maj(0.007);Min(0);Py(-1);Tub(0.005);AgA(0.001)	0	Ac+F(0.664);AgP(0.104);Maj(0.186);Min(0.915);Py(-1);Tub(0.477);AgA(0.77)	Ac+F.Obs(2.0631877190313);AgP.Obs(-2.8547446910674);Maj.Obs(0.7870947135226);Min.Obs(1.33163135720677);Py(NA);Tub.Obs(0.946638507486564);AgA.Obs(1.34311823570084)	0.664	0.104	0.186	0.915	-1	0.477	0.77	0.068	0.97	0.007	0	-1	0.005	0.001	2.06319	-2.85474	0.787095	1.33163	NA	0.946639	1.34312
5468	0	0.195232	0.205	oxidoreductase activity;biological_process;embryo development;anatomical structure development	49	5	18	0.367347	3	0	Ac+F(-1);AgP(-1);Maj(0.249);Min(0.349);Py(-1);Tub(0.448);AgA(-1)	2	Ac+F(-1);AgP(-1);Maj(0.003);Min(0.049);Py(-1);Tub(0.421);AgA(-1)	Ac+F(NA);AgP(NA);Maj.Obs(0.197702569371168);Min.Obs(0.20524348604349);Py(NA);Tub.Obs(-1.28666220162953);AgA(NA)	-1	-1	0.003	0.049	-1	0.421	-1	-1	-1	0.249	0.349	-1	0.448	-1	NA	NA	0.197703	0.205243	NA	-1.28666	NA
5484	-1	NA	-1		3	3	3	1	1	0	Ac+F(-1);AgP(-1);Maj(-1);Min(-1);Py(-1);Tub(-1);AgA(-1)	0	Ac+F(-1);AgP(-1);Maj(-1);Min(-1);Py(-1);Tub(-1);AgA(-1)	Ac+F(NA);AgP(NA);Maj(NA);Min(NA);Py(NA);Tub(NA);AgA(NA)	-1	-1	-1	-1	-1	-1	-1	-1	-1	-1	-1	-1	-1	-1	NA	NA	NA	NA	NA	NA	NA
5500	-1	NA	-1	cellular_component;molecular_function;transmembrane transport	4	1	4	1	1	0	Ac+F(-1);AgP(-1);Maj(-1);Min(-1);Py(-1);Tub(-1);AgA(0.751)	1	Ac+F(-1);AgP(-1);Maj(-1);Min(-1);Py(-1);Tub(-1);AgA(0)	Ac+F(NA);AgP(NA);Maj(NA);Min(NA);Py(NA);Tub(NA);AgA.Obs(-35.0496344755196)	-1	-1	-1	-1	-1	-1	0	-1	-1	-1	-1	-1	-1	0.751	NA	NA	NA	NA	NA	NA	-35.0496
5545	0	-1.66648	0.694	oxidoreductase activity	5	0	3	0.6	1	0	Ac+F(-1);AgP(-1);Maj(-1);Min(-1);Py(-1);Tub(0.726);AgA(-1)	1	Ac+F(-1);AgP(-1);Maj(-1);Min(-1);Py(-1);Tub(0);AgA(-1)	Ac+F(NA);AgP(NA);Maj(NA);Min(NA);Py(NA);Tub.Obs(-2.0912862892747);AgA(NA)	-1	-1	-1	-1	-1	0	-1	-1	-1	-1	-1	-1	0.726	-1	NA	NA	NA	NA	NA	-2.09129	NA
5551	0	-7.27634	0.597	molecular_function	3	2	2	0.666667	0	0	Ac+F(-1);AgP(-1);Maj(-1);Min(-1);Py(-1);Tub(-1);AgA(-1)	0	Ac+F(-1);AgP(-1);Maj(-1);Min(-1);Py(-1);Tub(-1);AgA(-1)	Ac+F(NA);AgP(NA);Maj(NA);Min(NA);Py(NA);Tub(NA);AgA(NA)	-1	-1	-1	-1	-1	-1	-1	-1	-1	-1	-1	-1	-1	-1	NA	NA	NA	NA	NA	NA	NA
5562	0	-1.58742	0.82	molecular_function	6	2	4	0.666667	2	1	Ac+F(-1);AgP(0.639);Maj(-1);Min(-1);Py(-1);Tub(-1);AgA(0)	0	Ac+F(-1);AgP(0.146);Maj(-1);Min(-1);Py(-1);Tub(-1);AgA(0.834)	Ac+F(NA);AgP.Obs(0.0469640985453832);Maj(NA);Min(NA);Py(NA);Tub(NA);AgA.Obs(17.4600014382506)	-1	0.146	-1	-1	-1	-1	0.834	-1	0.639	-1	-1	-1	-1	0	NA	0.0469641	NA	NA	NA	NA	17.46
5600	-1	NA	-1		3	0	0	0	0	0	Ac+F(-1);AgP(-1);Maj(-1);Min(-1);Py(-1);Tub(-1);AgA(-1)	0	Ac+F(-1);AgP(-1);Maj(-1);Min(-1);Py(-1);Tub(-1);AgA(-1)	Ac+F(NA);AgP(NA);Maj(NA);Min(NA);Py(NA);Tub(NA);AgA(NA)	-1	-1	-1	-1	-1	-1	-1	-1	-1	-1	-1	-1	-1	-1	NA	NA	NA	NA	NA	NA	NA
5602	0.431	0.94207	0.481	cytoplasm	7	1	1	0.142857	0	0	Ac+F(-1);AgP(-1);Maj(-1);Min(-1);Py(-1);Tub(-1);AgA(-1)	0	Ac+F(-1);AgP(-1);Maj(-1);Min(-1);Py(-1);Tub(-1);AgA(-1)	Ac+F(NA);AgP(NA);Maj(NA);Min(NA);Py(NA);Tub(NA);AgA(NA)	-1	-1	-1	-1	-1	-1	-1	-1	-1	-1	-1	-1	-1	-1	NA	NA	NA	NA	NA	NA	NA
5603	0	-0.831667	0.63	ribosome;molecular_function;structural constituent of ribosome;translation	5	0	2	0.4	1	0	Ac+F(-1);AgP(-1);Maj(-1);Min(-1);Py(-1);Tub(-1);AgA(0.625)	1	Ac+F(-1);AgP(-1);Maj(-1);Min(-1);Py(-1);Tub(-1);AgA(0)	Ac+F(NA);AgP(NA);Maj(NA);Min(NA);Py(NA);Tub(NA);AgA.Obs(81.4866586772605)	-1	-1	-1	-1	-1	-1	0	-1	-1	-1	-1	-1	-1	0.625	NA	NA	NA	NA	NA	NA	81.4867
5668	0.268	0.768592	0.093	molecular_function;oxidoreductase activity;ion binding	25	15	21	0.84	4	1	Ac+F(0.851);AgP(-1);Maj(-1);Min(-1);Py(0.43);Tub(0.369);AgA(0.022)	2	Ac+F(0);AgP(-1);Maj(-1);Min(-1);Py(0.484);Tub(0.006);AgA(0.927)	Ac+F.Obs(-0.489902788765411);AgP(NA);Maj(NA);Min(NA);Py.Obs(0.796126283048007);Tub.Obs(0.136179682330441);AgA.Obs(9.76535905926491)	0	-1	-1	-1	0.484	0.006	0.927	0.851	-1	-1	-1	0.43	0.369	0.022	-0.489903	NA	NA	NA	0.796126	0.13618	9.76536
5670	0.176	0.657171	0.031	molecular_function;ligase activity;ion binding;cellular amino acid metabolic process;biological_process;biosynthetic process;small molecule metabolic process	14	0	5	0.357143	1	0	Ac+F(-1);AgP(-1);Maj(-1);Min(-1);Py(-1);Tub(-1);AgA(0.906)	0	Ac+F(-1);AgP(-1);Maj(-1);Min(-1);Py(-1);Tub(-1);AgA(0.081)	Ac+F(NA);AgP(NA);Maj(NA);Min(NA);Py(NA);Tub(NA);AgA.Obs(-8.55217404241952)	-1	-1	-1	-1	-1	-1	0.081	-1	-1	-1	-1	-1	-1	0.906	NA	NA	NA	NA	NA	NA	-8.55217
5692	0.389	-0.811363	0.173		5	1	1	0.2	0	0	Ac+F(-1);AgP(-1);Maj(-1);Min(-1);Py(-1);Tub(-1);AgA(-1)	0	Ac+F(-1);AgP(-1);Maj(-1);Min(-1);Py(-1);Tub(-1);AgA(-1)	Ac+F(NA);AgP(NA);Maj(NA);Min(NA);Py(NA);Tub(NA);AgA(NA)	-1	-1	-1	-1	-1	-1	-1	-1	-1	-1	-1	-1	-1	-1	NA	NA	NA	NA	NA	NA	NA
5731	0.549	1.41574	0.206	cellular_component	29	1	1	0.0344828	0	0	Ac+F(-1);AgP(-1);Maj(-1);Min(-1);Py(-1);Tub(-1);AgA(-1)	0	Ac+F(-1);AgP(-1);Maj(-1);Min(-1);Py(-1);Tub(-1);AgA(-1)	Ac+F(NA);AgP(NA);Maj(NA);Min(NA);Py(NA);Tub(NA);AgA(NA)	-1	-1	-1	-1	-1	-1	-1	-1	-1	-1	-1	-1	-1	-1	NA	NA	NA	NA	NA	NA	NA
5772	0.173	0.707901	0.025		66	1	8	0.121212	2	0	Ac+F(-1);AgP(-1);Maj(0.784);Min(-1);Py(-1);Tub(-1);AgA(0.519)	2	Ac+F(-1);AgP(-1);Maj(0.028);Min(-1);Py(-1);Tub(-1);AgA(0.039)	Ac+F(NA);AgP(NA);Maj.Obs(-0.574275166848022);Min(NA);Py(NA);Tub(NA);AgA.Obs(-0.757075905607863)	-1	-1	0.028	-1	-1	-1	0.039	-1	-1	0.784	-1	-1	-1	0.519	NA	NA	-0.574275	NA	NA	NA	-0.757076
5851	0.207	-2.00332	0.695	nucleus;ribosome;structural constituent of ribosome;translation;biological_process;biosynthetic process;cellular nitrogen compound metabolic process	6	2	3	0.5	1	1	Ac+F(-1);AgP(-1);Maj(-1);Min(-1);Py(-1);Tub(-1);AgA(0.03)	0	Ac+F(-1);AgP(-1);Maj(-1);Min(-1);Py(-1);Tub(-1);AgA(0.676)	Ac+F(NA);AgP(NA);Maj(NA);Min(NA);Py(NA);Tub(NA);AgA.Obs(2.85212047263503)	-1	-1	-1	-1	-1	-1	0.676	-1	-1	-1	-1	-1	-1	0.03	NA	NA	NA	NA	NA	NA	2.85212
5876	0.309	0.809537	0.041	molecular_function	18	6	10	0.555556	5	0	Ac+F(0.763);AgP(0.723);Maj(0.102);Min(0.493);Py(-1);Tub(-1);AgA(0.374)	0	Ac+F(0.105);AgP(0.172);Maj(0.783);Min(0.34);Py(-1);Tub(-1);AgA(0.404)	Ac+F.Obs(-4.14892574095601);AgP.Obs(-4.36749404042865);Maj.Obs(6.36910253366404);Min.Obs(-1.23242602126427);Py(NA);Tub(NA);AgA.Obs(-0.0617184483150804)	0.105	0.172	0.783	0.34	-1	-1	0.404	0.763	0.723	0.102	0.493	-1	-1	0.374	-4.14893	-4.36749	6.3691	-1.23243	NA	NA	-0.0617184
5944	0.714	4.91618	0.08		7	0	1	0.142857	0	0	Ac+F(-1);AgP(-1);Maj(-1);Min(-1);Py(-1);Tub(-1);AgA(-1)	0	Ac+F(-1);AgP(-1);Maj(-1);Min(-1);Py(-1);Tub(-1);AgA(-1)	Ac+F(NA);AgP(NA);Maj(NA);Min(NA);Py(NA);Tub(NA);AgA(NA)	-1	-1	-1	-1	-1	-1	-1	-1	-1	-1	-1	-1	-1	-1	NA	NA	NA	NA	NA	NA	NA
5974	0.733	4.22997	0	extracellular region;molecular_function;DNA binding;lipid metabolic process;biological_process;biosynthetic process;cellular nitrogen compound metabolic process	4	2	3	0.75	2	1	Ac+F(-1);AgP(-1);Maj(0.374);Min(0);Py(-1);Tub(-1);AgA(-1)	0	Ac+F(-1);AgP(-1);Maj(0.259);Min(0.667);Py(-1);Tub(-1);AgA(-1)	Ac+F(NA);AgP(NA);Maj.Obs(-2.27221052303226);Min.Obs(4.31550702273159);Py(NA);Tub(NA);AgA(NA)	-1	-1	0.259	0.667	-1	-1	-1	-1	-1	0.374	0	-1	-1	-1	NA	NA	-2.27221	4.31551	NA	NA	NA
6014	0.018	-0.94526	0.801	cellular_component	13	0	4	0.307692	3	0	Ac+F(0.454);AgP(-1);Maj(-1);Min(-1);Py(0.457);Tub(0.376);AgA(-1)	0	Ac+F(0.209);AgP(-1);Maj(-1);Min(-1);Py(0.244);Tub(0.472);AgA(-1)	Ac+F.Obs(-0.125857675414354);AgP(NA);Maj(NA);Min(NA);Py.Obs(-0.452671542150503);Tub.Obs(1.15645516152791);AgA(NA)	0.209	-1	-1	-1	0.244	0.472	-1	0.454	-1	-1	-1	0.457	0.376	-1	-0.125858	NA	NA	NA	-0.452672	1.15646	NA
6018	0.312	0.431811	0.255		6	4	4	0.666667	0	0	Ac+F(-1);AgP(-1);Maj(-1);Min(-1);Py(-1);Tub(-1);AgA(-1)	0	Ac+F(-1);AgP(-1);Maj(-1);Min(-1);Py(-1);Tub(-1);AgA(-1)	Ac+F(NA);AgP(NA);Maj(NA);Min(NA);Py(NA);Tub(NA);AgA(NA)	-1	-1	-1	-1	-1	-1	-1	-1	-1	-1	-1	-1	-1	-1	NA	NA	NA	NA	NA	NA	NA
6054	0.581	-0.324018	0.239	extracellular region;molecular_function;DNA binding;lipid metabolic process;biological_process;biosynthetic process;cellular nitrogen compound metabolic process	12	3	11	0.916667	2	0	Ac+F(-1);AgP(-1);Maj(0.767);Min(-1);Py(-1);Tub(0.713);AgA(-1)	2	Ac+F(-1);AgP(-1);Maj(0.024);Min(-1);Py(-1);Tub(0.003);AgA(-1)	Ac+F(NA);AgP(NA);Maj.Obs(-0.494880803700133);Min(NA);Py(NA);Tub.Obs(-0.747704420658264);AgA(NA)	-1	-1	0.024	-1	-1	0.003	-1	-1	-1	0.767	-1	-1	0.713	-1	NA	NA	-0.494881	NA	NA	-0.747704	NA
6085	-1	NA	-1		3	3	3	1	2	0	Ac+F(0.287);AgP(-1);Maj(-1);Min(0.658);Py(-1);Tub(-1);AgA(-1)	1	Ac+F(0.353);AgP(-1);Maj(-1);Min(0);Py(-1);Tub(-1);AgA(-1)	Ac+F.Obs(-2.27538663662932);AgP(NA);Maj(NA);Min.Obs(-9.79560702962427);Py(NA);Tub(NA);AgA(NA)	0.353	-1	-1	0	-1	-1	-1	0.287	-1	-1	0.658	-1	-1	-1	-2.27539	NA	NA	-9.79561	NA	NA	NA
6103	0	29.421	0.697		3	1	2	0.666667	1	0	Ac+F(-1);AgP(-1);Maj(-1);Min(-1);Py(-1);Tub(0.327);AgA(-1)	0	Ac+F(-1);AgP(-1);Maj(-1);Min(-1);Py(-1);Tub(0.351);AgA(-1)	Ac+F(NA);AgP(NA);Maj(NA);Min(NA);Py(NA);Tub.Obs(-89.5060804165086);AgA(NA)	-1	-1	-1	-1	-1	0.351	-1	-1	-1	-1	-1	-1	0.327	-1	NA	NA	NA	NA	NA	-89.5061	NA
6113	0.639	1.19209	0.031	cellular_component;protein transporter activity	7	2	3	0.428571	0	0	Ac+F(-1);AgP(-1);Maj(-1);Min(-1);Py(-1);Tub(-1);AgA(-1)	0	Ac+F(-1);AgP(-1);Maj(-1);Min(-1);Py(-1);Tub(-1);AgA(-1)	Ac+F(NA);AgP(NA);Maj(NA);Min(NA);Py(NA);Tub(NA);AgA(NA)	-1	-1	-1	-1	-1	-1	-1	-1	-1	-1	-1	-1	-1	-1	NA	NA	NA	NA	NA	NA	NA
6187	-1	NA	-1	molecular_function;ion binding;cellular amino acid metabolic process;biological_process;biosynthetic process;small molecule metabolic process	7	4	7	1	0	0	Ac+F(-1);AgP(-1);Maj(-1);Min(-1);Py(-1);Tub(-1);AgA(-1)	0	Ac+F(-1);AgP(-1);Maj(-1);Min(-1);Py(-1);Tub(-1);AgA(-1)	Ac+F(NA);AgP(NA);Maj(NA);Min(NA);Py(NA);Tub(NA);AgA(NA)	-1	-1	-1	-1	-1	-1	-1	-1	-1	-1	-1	-1	-1	-1	NA	NA	NA	NA	NA	NA	NA
6316	0.159	-0.241706	0.531	cellular_component;molecular_function	11	1	3	0.272727	0	0	Ac+F(-1);AgP(-1);Maj(-1);Min(-1);Py(-1);Tub(-1);AgA(-1)	0	Ac+F(-1);AgP(-1);Maj(-1);Min(-1);Py(-1);Tub(-1);AgA(-1)	Ac+F(NA);AgP(NA);Maj(NA);Min(NA);Py(NA);Tub(NA);AgA(NA)	-1	-1	-1	-1	-1	-1	-1	-1	-1	-1	-1	-1	-1	-1	NA	NA	NA	NA	NA	NA	NA
6320	-1	NA	-1	structural molecule activity	3	1	3	1	2	0	Ac+F(-1);AgP(0.636);Maj(-1);Min(-1);Py(-1);Tub(-1);AgA(0.655)	2	Ac+F(-1);AgP(0);Maj(-1);Min(-1);Py(-1);Tub(-1);AgA(0)	Ac+F(NA);AgP.Obs(-255.350725081304);Maj(NA);Min(NA);Py(NA);Tub(NA);AgA.Obs(-26.0672269982797)	-1	0	-1	-1	-1	-1	0	-1	0.636	-1	-1	-1	-1	0.655	NA	-255.351	NA	NA	NA	NA	-26.0672
6322	-1	NA	-1		4	2	4	1	1	0	Ac+F(-1);AgP(-1);Maj(-1);Min(-1);Py(-1);Tub(-1);AgA(0.687)	1	Ac+F(-1);AgP(-1);Maj(-1);Min(-1);Py(-1);Tub(-1);AgA(0)	Ac+F(NA);AgP(NA);Maj(NA);Min(NA);Py(NA);Tub(NA);AgA.Obs(-19.4285714285717)	-1	-1	-1	-1	-1	-1	0	-1	-1	-1	-1	-1	-1	0.687	NA	NA	NA	NA	NA	NA	-19.4286
6359	0.546	1.02602	0.245	extracellular region;cell-cell signaling;biological_process;cell differentiation;growth;anatomical structure formation involved in morphogenesis	6	1	4	0.666667	1	0	Ac+F(0.35);AgP(-1);Maj(-1);Min(-1);Py(-1);Tub(-1);AgA(-1)	0	Ac+F(0.33);AgP(-1);Maj(-1);Min(-1);Py(-1);Tub(-1);AgA(-1)	Ac+F.Obs(-0.711306560419248);AgP(NA);Maj(NA);Min(NA);Py(NA);Tub(NA);AgA(NA)	0.33	-1	-1	-1	-1	-1	-1	0.35	-1	-1	-1	-1	-1	-1	-0.711307	NA	NA	NA	NA	NA	NA
6381	0.169	0.00673181	0.56		9	2	3	0.333333	0	0	Ac+F(-1);AgP(-1);Maj(-1);Min(-1);Py(-1);Tub(-1);AgA(-1)	0	Ac+F(-1);AgP(-1);Maj(-1);Min(-1);Py(-1);Tub(-1);AgA(-1)	Ac+F(NA);AgP(NA);Maj(NA);Min(NA);Py(NA);Tub(NA);AgA(NA)	-1	-1	-1	-1	-1	-1	-1	-1	-1	-1	-1	-1	-1	-1	NA	NA	NA	NA	NA	NA	NA
6432	0.599	1.70455	0	cellular_component;peptidase activity	6	2	3	0.5	0	0	Ac+F(-1);AgP(-1);Maj(-1);Min(-1);Py(-1);Tub(-1);AgA(-1)	0	Ac+F(-1);AgP(-1);Maj(-1);Min(-1);Py(-1);Tub(-1);AgA(-1)	Ac+F(NA);AgP(NA);Maj(NA);Min(NA);Py(NA);Tub(NA);AgA(NA)	-1	-1	-1	-1	-1	-1	-1	-1	-1	-1	-1	-1	-1	-1	NA	NA	NA	NA	NA	NA	NA
6508	0.002	0.876987	0	cellular_component;nucleus;plasma membrane;nucleic acid binding transcription factor activity;molecular_function;DNA binding;signal transducer activity;methyltransferase activity;ion binding;DNA metabolic process;biological_process;biosynthetic process;transposition;cellular nitrogen compound metabolic process	824	11	145	0.175971	7	7	Ac+F(0);AgP(0.002);Maj(0);Min(0);Py(0.017);Tub(0.001);AgA(0)	1	Ac+F(0.204);AgP(0.08);Maj(0.106);Min(0.659);Py(0.348);Tub(0.144);AgA(0.049)	Ac+F.Obs(0.825989178938196);AgP.Obs(0.733641347210885);Maj.Obs(0.739953397430372);Min.Obs(1.06964431536813);Py.Obs(0.742820092234469);Tub.Obs(0.770250874960642);AgA.Obs(0.867940730373679)	0.204	0.08	0.106	0.659	0.348	0.144	0.049	0	0.002	0	0	0.017	0.001	0	0.825989	0.733641	0.739953	1.06964	0.74282	0.770251	0.867941
6587	-1	NA	-1	phosphatase activity	4	4	4	1	2	0	Ac+F(-1);AgP(-1);Maj(0.15);Min(0.434);Py(-1);Tub(-1);AgA(-1)	0	Ac+F(-1);AgP(-1);Maj(0.497);Min(0.261);Py(-1);Tub(-1);AgA(-1)	Ac+F(NA);AgP(NA);Maj.Obs(0.801900737568675);Min.Obs(0.627002816499797);Py(NA);Tub(NA);AgA(NA)	-1	-1	0.497	0.261	-1	-1	-1	-1	-1	0.15	0.434	-1	-1	-1	NA	NA	0.801901	0.627003	NA	NA	NA
6607	0.003	0.138321	0.375		30	3	11	0.366667	1	0	Ac+F(-1);AgP(-1);Maj(-1);Min(-1);Py(-1);Tub(-1);AgA(0.208)	0	Ac+F(-1);AgP(-1);Maj(-1);Min(-1);Py(-1);Tub(-1);AgA(0.212)	Ac+F(NA);AgP(NA);Maj(NA);Min(NA);Py(NA);Tub(NA);AgA.Obs(0.640822968377924)	-1	-1	-1	-1	-1	-1	0.212	-1	-1	-1	-1	-1	-1	0.208	NA	NA	NA	NA	NA	NA	0.640823
6652	0.04	-5.88721	0.981		22	19	21	0.954545	2	0	Ac+F(-1);AgP(0.978);Maj(-1);Min(-1);Py(-1);Tub(-1);AgA(0.957)	2	Ac+F(-1);AgP(0);Maj(-1);Min(-1);Py(-1);Tub(-1);AgA(0)	Ac+F(NA);AgP.Obs(-1.36425712966345);Maj(NA);Min(NA);Py(NA);Tub(NA);AgA.Obs(-0.964828427581805)	-1	0	-1	-1	-1	-1	0	-1	0.978	-1	-1	-1	-1	0.957	NA	-1.36426	NA	NA	NA	NA	-0.964828
6683	0.079	-1.14675	0.688	cellular_component;molecular_function;signal transducer activity	7	0	4	0.571429	1	0	Ac+F(-1);AgP(-1);Maj(-1);Min(-1);Py(-1);Tub(0.694);AgA(-1)	0	Ac+F(-1);AgP(-1);Maj(-1);Min(-1);Py(-1);Tub(0.071);AgA(-1)	Ac+F(NA);AgP(NA);Maj(NA);Min(NA);Py(NA);Tub.Obs(-0.999048932786535);AgA(NA)	-1	-1	-1	-1	-1	0.071	-1	-1	-1	-1	-1	-1	0.694	-1	NA	NA	NA	NA	NA	-0.999049	NA
6684	0.677	5.19193	0	ion binding	3	0	1	0.333333	0	0	Ac+F(-1);AgP(-1);Maj(-1);Min(-1);Py(-1);Tub(-1);AgA(-1)	0	Ac+F(-1);AgP(-1);Maj(-1);Min(-1);Py(-1);Tub(-1);AgA(-1)	Ac+F(NA);AgP(NA);Maj(NA);Min(NA);Py(NA);Tub(NA);AgA(NA)	-1	-1	-1	-1	-1	-1	-1	-1	-1	-1	-1	-1	-1	-1	NA	NA	NA	NA	NA	NA	NA
6698	-1	NA	-1	phosphatase activity	3	3	3	1	1	0	Ac+F(-1);AgP(0.288);Maj(-1);Min(-1);Py(-1);Tub(-1);AgA(-1)	0	Ac+F(-1);AgP(0.347);Maj(-1);Min(-1);Py(-1);Tub(-1);AgA(-1)	Ac+F(NA);AgP.Obs(5.55923197113054);Maj(NA);Min(NA);Py(NA);Tub(NA);AgA(NA)	-1	0.347	-1	-1	-1	-1	-1	-1	0.288	-1	-1	-1	-1	-1	NA	5.55923	NA	NA	NA	NA	NA
6708	0.773	1.27369	0.005	molecular_function	39	4	6	0.153846	3	2	Ac+F(0.763);AgP(0.002);Maj(-1);Min(-1);Py(-1);Tub(0.003);AgA(-1)	0	Ac+F(0.057);AgP(0.75);Maj(-1);Min(-1);Py(-1);Tub(0.809);AgA(-1)	Ac+F.Obs(-0.241580650961203);AgP.Obs(2.30022654134204);Maj(NA);Min(NA);Py(NA);Tub.Obs(2.32484586713695);AgA(NA)	0.057	0.75	-1	-1	-1	0.809	-1	0.763	0.002	-1	-1	-1	0.003	-1	-0.241581	2.30023	NA	NA	NA	2.32485	NA
6709	0.138	0.686477	0.011	cellular_component	26	10	15	0.576923	2	1	Ac+F(0.04);AgP(-1);Maj(-1);Min(-1);Py(-1);Tub(-1);AgA(0.369)	0	Ac+F(0.667);AgP(-1);Maj(-1);Min(-1);Py(-1);Tub(-1);AgA(0.509)	Ac+F.Obs(1.15598785712141);AgP(NA);Maj(NA);Min(NA);Py(NA);Tub(NA);AgA.Obs(1.16128953758447)	0.667	-1	-1	-1	-1	-1	0.509	0.04	-1	-1	-1	-1	-1	0.369	1.15599	NA	NA	NA	NA	NA	1.16129
6736	0	-3.81955	0.534		4	1	2	0.5	0	0	Ac+F(-1);AgP(-1);Maj(-1);Min(-1);Py(-1);Tub(-1);AgA(-1)	0	Ac+F(-1);AgP(-1);Maj(-1);Min(-1);Py(-1);Tub(-1);AgA(-1)	Ac+F(NA);AgP(NA);Maj(NA);Min(NA);Py(NA);Tub(NA);AgA(NA)	-1	-1	-1	-1	-1	-1	-1	-1	-1	-1	-1	-1	-1	-1	NA	NA	NA	NA	NA	NA	NA
6794	0.382	2.85512	0.212		5	2	4	0.8	1	0	Ac+F(0.068);AgP(-1);Maj(-1);Min(-1);Py(-1);Tub(-1);AgA(-1)	0	Ac+F(0.612);AgP(-1);Maj(-1);Min(-1);Py(-1);Tub(-1);AgA(-1)	Ac+F.Obs(1.41088057869569);AgP(NA);Maj(NA);Min(NA);Py(NA);Tub(NA);AgA(NA)	0.612	-1	-1	-1	-1	-1	-1	0.068	-1	-1	-1	-1	-1	-1	1.41088	NA	NA	NA	NA	NA	NA
6816	0.441	0.932906	0.214	cellular_component;molecular_function;signal transducer activity;oxidoreductase activity;signal transduction	8	1	2	0.25	0	0	Ac+F(-1);AgP(-1);Maj(-1);Min(-1);Py(-1);Tub(-1);AgA(-1)	0	Ac+F(-1);AgP(-1);Maj(-1);Min(-1);Py(-1);Tub(-1);AgA(-1)	Ac+F(NA);AgP(NA);Maj(NA);Min(NA);Py(NA);Tub(NA);AgA(NA)	-1	-1	-1	-1	-1	-1	-1	-1	-1	-1	-1	-1	-1	-1	NA	NA	NA	NA	NA	NA	NA
6852	0	-1.74231	0.674	proteinaceous extracellular matrix;signal transduction;biological_process	5	3	3	0.6	0	0	Ac+F(-1);AgP(-1);Maj(-1);Min(-1);Py(-1);Tub(-1);AgA(-1)	0	Ac+F(-1);AgP(-1);Maj(-1);Min(-1);Py(-1);Tub(-1);AgA(-1)	Ac+F(NA);AgP(NA);Maj(NA);Min(NA);Py(NA);Tub(NA);AgA(NA)	-1	-1	-1	-1	-1	-1	-1	-1	-1	-1	-1	-1	-1	-1	NA	NA	NA	NA	NA	NA	NA
6855	-1	NA	-1	cellular_component;molecular_function;transmembrane transporter activity	3	0	3	1	1	0	Ac+F(-1);AgP(-1);Maj(-1);Min(-1);Py(-1);Tub(-1);AgA(-1)	0	Ac+F(-1);AgP(-1);Maj(-1);Min(-1);Py(-1);Tub(-1);AgA(-1)	Ac+F(NA);AgP(NA);Maj(NA);Min(NA);Py(NA);Tub(NA);AgA(NA)	-1	-1	-1	-1	-1	-1	-1	-1	-1	-1	-1	-1	-1	-1	NA	NA	NA	NA	NA	NA	NA
6922	-1	NA	-1		5	3	5	1	1	0	Ac+F(-1);AgP(-1);Maj(-1);Min(-1);Py(-1);Tub(0.657);AgA(-1)	1	Ac+F(-1);AgP(-1);Maj(-1);Min(-1);Py(-1);Tub(0);AgA(-1)	Ac+F(NA);AgP(NA);Maj(NA);Min(NA);Py(NA);Tub.Obs(-1.92019810852398);AgA(NA)	-1	-1	-1	-1	-1	0	-1	-1	-1	-1	-1	-1	0.657	-1	NA	NA	NA	NA	NA	-1.9202	NA
6951	-1	NA	-1	phosphatase activity;cellular protein modification process;biological_process	3	2	3	1	0	0	Ac+F(-1);AgP(-1);Maj(-1);Min(-1);Py(-1);Tub(-1);AgA(-1)	0	Ac+F(-1);AgP(-1);Maj(-1);Min(-1);Py(-1);Tub(-1);AgA(-1)	Ac+F(NA);AgP(NA);Maj(NA);Min(NA);Py(NA);Tub(NA);AgA(NA)	-1	-1	-1	-1	-1	-1	-1	-1	-1	-1	-1	-1	-1	-1	NA	NA	NA	NA	NA	NA	NA
6963	0	-0.720856	0.4	molecular_function;biological_process;biosynthetic process;cellular nitrogen compound metabolic process;small molecule metabolic process	6	1	3	0.5	1	0	Ac+F(-1);AgP(-1);Maj(0.47);Min(-1);Py(-1);Tub(-1);AgA(-1)	0	Ac+F(-1);AgP(-1);Maj(0.5);Min(-1);Py(-1);Tub(-1);AgA(-1)	Ac+F(NA);AgP(NA);Maj.Obs(3.51689953625286);Min(NA);Py(NA);Tub(NA);AgA(NA)	-1	-1	0.5	-1	-1	-1	-1	-1	-1	0.47	-1	-1	-1	-1	NA	NA	3.5169	NA	NA	NA	NA
6989	-1	NA	-1	cellular_component	3	3	3	1	0	0	Ac+F(-1);AgP(-1);Maj(-1);Min(-1);Py(-1);Tub(-1);AgA(-1)	0	Ac+F(-1);AgP(-1);Maj(-1);Min(-1);Py(-1);Tub(-1);AgA(-1)	Ac+F(NA);AgP(NA);Maj(NA);Min(NA);Py(NA);Tub(NA);AgA(NA)	-1	-1	-1	-1	-1	-1	-1	-1	-1	-1	-1	-1	-1	-1	NA	NA	NA	NA	NA	NA	NA
7002	0.503	9.81742	0.448	nuclease activity;DNA metabolic process	8	0	1	0.125	0	0	Ac+F(-1);AgP(-1);Maj(-1);Min(-1);Py(-1);Tub(-1);AgA(-1)	0	Ac+F(-1);AgP(-1);Maj(-1);Min(-1);Py(-1);Tub(-1);AgA(-1)	Ac+F(NA);AgP(NA);Maj(NA);Min(NA);Py(NA);Tub(NA);AgA(NA)	-1	-1	-1	-1	-1	-1	-1	-1	-1	-1	-1	-1	-1	-1	NA	NA	NA	NA	NA	NA	NA
7027	0.195	-14.3068	0.786		11	1	1	0.0909091	0	0	Ac+F(-1);AgP(-1);Maj(-1);Min(-1);Py(-1);Tub(-1);AgA(-1)	0	Ac+F(-1);AgP(-1);Maj(-1);Min(-1);Py(-1);Tub(-1);AgA(-1)	Ac+F(NA);AgP(NA);Maj(NA);Min(NA);Py(NA);Tub(NA);AgA(NA)	-1	-1	-1	-1	-1	-1	-1	-1	-1	-1	-1	-1	-1	-1	NA	NA	NA	NA	NA	NA	NA
7037	0.332	6.35364	0.304	molecular_function;ion binding	3	1	2	0.666667	1	0	Ac+F(-1);AgP(-1);Maj(0.583);Min(-1);Py(-1);Tub(-1);AgA(-1)	1	Ac+F(-1);AgP(-1);Maj(0);Min(-1);Py(-1);Tub(-1);AgA(-1)	Ac+F(NA);AgP(NA);Maj.Obs(-9.12681943551922);Min(NA);Py(NA);Tub(NA);AgA(NA)	-1	-1	0	-1	-1	-1	-1	-1	-1	0.583	-1	-1	-1	-1	NA	NA	-9.12682	NA	NA	NA	NA
7047	0.023	0.172203	0.38	cellular_component	22	4	7	0.318182	2	0	Ac+F(-1);AgP(-1);Maj(0.756);Min(0.385);Py(-1);Tub(-1);AgA(-1)	1	Ac+F(-1);AgP(-1);Maj(0.04);Min(0.069);Py(-1);Tub(-1);AgA(-1)	Ac+F(NA);AgP(NA);Maj.Obs(-1.03923004844104);Min.Obs(0.223641739341258);Py(NA);Tub(NA);AgA(NA)	-1	-1	0.04	0.069	-1	-1	-1	-1	-1	0.756	0.385	-1	-1	-1	NA	NA	-1.03923	0.223642	NA	NA	NA
7053	-1	NA	-1	mitochondrion;molecular_function;oxidoreductase activity;ion binding;cellular amino acid metabolic process;response to stress;biological_process;biosynthetic process;cellular nitrogen compound metabolic process;small molecule metabolic process;cofactor metabolic process	3	3	3	1	0	0	Ac+F(-1);AgP(-1);Maj(-1);Min(-1);Py(-1);Tub(-1);AgA(-1)	0	Ac+F(-1);AgP(-1);Maj(-1);Min(-1);Py(-1);Tub(-1);AgA(-1)	Ac+F(NA);AgP(NA);Maj(NA);Min(NA);Py(NA);Tub(NA);AgA(NA)	-1	-1	-1	-1	-1	-1	-1	-1	-1	-1	-1	-1	-1	-1	NA	NA	NA	NA	NA	NA	NA
7060	-1	NA	-1		3	3	3	1	0	0	Ac+F(-1);AgP(-1);Maj(-1);Min(-1);Py(-1);Tub(-1);AgA(-1)	0	Ac+F(-1);AgP(-1);Maj(-1);Min(-1);Py(-1);Tub(-1);AgA(-1)	Ac+F(NA);AgP(NA);Maj(NA);Min(NA);Py(NA);Tub(NA);AgA(NA)	-1	-1	-1	-1	-1	-1	-1	-1	-1	-1	-1	-1	-1	-1	NA	NA	NA	NA	NA	NA	NA
7069	-1	NA	-1	cellular_component	9	5	9	1	1	0	Ac+F(-1);AgP(-1);Maj(-1);Min(0.653);Py(-1);Tub(-1);AgA(-1)	1	Ac+F(-1);AgP(-1);Maj(-1);Min(0);Py(-1);Tub(-1);AgA(-1)	Ac+F(NA);AgP(NA);Maj(NA);Min.Obs(-1.22934272688826);Py(NA);Tub(NA);AgA(NA)	-1	-1	-1	0	-1	-1	-1	-1	-1	-1	0.653	-1	-1	-1	NA	NA	NA	-1.22934	NA	NA	NA
7148	0	-16.5515	0.611		3	0	2	0.666667	1	1	Ac+F(-1);AgP(-1);Maj(-1);Min(0);Py(-1);Tub(-1);AgA(-1)	0	Ac+F(-1);AgP(-1);Maj(-1);Min(0.667);Py(-1);Tub(-1);AgA(-1)	Ac+F(NA);AgP(NA);Maj(NA);Min.Obs(6.33071307435148);Py(NA);Tub(NA);AgA(NA)	-1	-1	-1	0.667	-1	-1	-1	-1	-1	-1	0	-1	-1	-1	NA	NA	NA	6.33071	NA	NA	NA
7162	0.32	1.68669	0.254	signal transducer activity;ligase activity;ion binding;immune system process;cellular protein modification process;response to stress;signal transduction;biological_process;cell death;cell differentiation;anatomical structure development	6	4	5	0.833333	0	0	Ac+F(-1);AgP(-1);Maj(-1);Min(-1);Py(-1);Tub(-1);AgA(-1)	0	Ac+F(-1);AgP(-1);Maj(-1);Min(-1);Py(-1);Tub(-1);AgA(-1)	Ac+F(NA);AgP(NA);Maj(NA);Min(NA);Py(NA);Tub(NA);AgA(NA)	-1	-1	-1	-1	-1	-1	-1	-1	-1	-1	-1	-1	-1	-1	NA	NA	NA	NA	NA	NA	NA
7172	0	-10.6893	0.709	molecular_function;kinase activity;biological_process;biosynthetic process;cellular nitrogen compound metabolic process;small molecule metabolic process	4	1	1	0.25	0	0	Ac+F(-1);AgP(-1);Maj(-1);Min(-1);Py(-1);Tub(-1);AgA(-1)	0	Ac+F(-1);AgP(-1);Maj(-1);Min(-1);Py(-1);Tub(-1);AgA(-1)	Ac+F(NA);AgP(NA);Maj(NA);Min(NA);Py(NA);Tub(NA);AgA(NA)	-1	-1	-1	-1	-1	-1	-1	-1	-1	-1	-1	-1	-1	-1	NA	NA	NA	NA	NA	NA	NA
7185	-1	NA	-1	peptidase activity;biological_process	12	4	12	1	3	0	Ac+F(-1);AgP(0.095);Maj(0.124);Min(-1);Py(-1);Tub(-1);AgA(0.11)	0	Ac+F(-1);AgP(0.63);Maj(0.245);Min(-1);Py(-1);Tub(-1);AgA(0.665)	Ac+F(NA);AgP.Obs(3.22128421320218);Maj.Obs(0.748000076999742);Min(NA);Py(NA);Tub(NA);AgA.Obs(3.96938101347022)	-1	0.63	0.245	-1	-1	-1	0.665	-1	0.095	0.124	-1	-1	-1	0.11	NA	3.22128	0.748	NA	NA	NA	3.96938
7215	0.67	24.5078	0	cytoplasm;transferase activity, transferring glycosyl groups;biological_process;catabolic process;cellular nitrogen compound metabolic process;nucleobase-containing compound catabolic process;small molecule metabolic process	3	2	2	0.666667	1	0	Ac+F(-1);AgP(-1);Maj(-1);Min(-1);Py(-1);Tub(0.638);AgA(-1)	1	Ac+F(-1);AgP(-1);Maj(-1);Min(-1);Py(-1);Tub(0);AgA(-1)	Ac+F(NA);AgP(NA);Maj(NA);Min(NA);Py(NA);Tub.Obs(-10.8559398952689);AgA(NA)	-1	-1	-1	-1	-1	0	-1	-1	-1	-1	-1	-1	0.638	-1	NA	NA	NA	NA	NA	-10.8559	NA
7234	0.106	0.296863	0.232		20	5	16	0.8	2	0	Ac+F(-1);AgP(0.286);Maj(-1);Min(-1);Py(-1);Tub(-1);AgA(0.719)	2	Ac+F(-1);AgP(0.032);Maj(-1);Min(-1);Py(-1);Tub(-1);AgA(0.01)	Ac+F(NA);AgP.Obs(0.173169306169229);Maj(NA);Min(NA);Py(NA);Tub(NA);AgA.Obs(-0.234552354056634)	-1	0.032	-1	-1	-1	-1	0.01	-1	0.286	-1	-1	-1	-1	0.719	NA	0.173169	NA	NA	NA	NA	-0.234552
7235	-1	NA	-1	molecular_function;oxidoreductase activity;carbohydrate metabolic process	4	0	0	0	0	0	Ac+F(-1);AgP(-1);Maj(-1);Min(-1);Py(-1);Tub(-1);AgA(-1)	0	Ac+F(-1);AgP(-1);Maj(-1);Min(-1);Py(-1);Tub(-1);AgA(-1)	Ac+F(NA);AgP(NA);Maj(NA);Min(NA);Py(NA);Tub(NA);AgA(NA)	-1	-1	-1	-1	-1	-1	-1	-1	-1	-1	-1	-1	-1	-1	NA	NA	NA	NA	NA	NA	NA
7266	-1	NA	-1		5	4	5	1	0	0	Ac+F(-1);AgP(-1);Maj(-1);Min(-1);Py(-1);Tub(-1);AgA(-1)	0	Ac+F(-1);AgP(-1);Maj(-1);Min(-1);Py(-1);Tub(-1);AgA(-1)	Ac+F(NA);AgP(NA);Maj(NA);Min(NA);Py(NA);Tub(NA);AgA(NA)	-1	-1	-1	-1	-1	-1	-1	-1	-1	-1	-1	-1	-1	-1	NA	NA	NA	NA	NA	NA	NA
7289	0	-9.18089	1		7	4	6	0.857143	0	0	Ac+F(-1);AgP(-1);Maj(-1);Min(-1);Py(-1);Tub(-1);AgA(-1)	0	Ac+F(-1);AgP(-1);Maj(-1);Min(-1);Py(-1);Tub(-1);AgA(-1)	Ac+F(NA);AgP(NA);Maj(NA);Min(NA);Py(NA);Tub(NA);AgA(NA)	-1	-1	-1	-1	-1	-1	-1	-1	-1	-1	-1	-1	-1	-1	NA	NA	NA	NA	NA	NA	NA
7313	0.003	0.605996	0	cellular_component;intracellular;cell;cytoskeleton;plasma membrane;organelle;protein complex;molecular_function;DNA binding;signal transducer activity;oxidoreductase activity;ligase activity;ion binding;DNA metabolic process;cellular protein modification process;transposition	138	6	34	0.246377	5	3	Ac+F(0.015);AgP(0.037);Maj(0.09);Min(-1);Py(-1);Tub(0.729);AgA(0.001)	0	Ac+F(0.691);AgP(0.752);Maj(0.615);Min(-1);Py(-1);Tub(0.093);AgA(0.531)	Ac+F.Obs(1.28284251152293);AgP.Obs(1.75417803313096);Maj.Obs(1.31427477387236);Min(NA);Py(NA);Tub.Obs(-0.731831719793498);AgA.Obs(1.00981354332294)	0.691	0.752	0.615	-1	-1	0.093	0.531	0.015	0.037	0.09	-1	-1	0.729	0.001	1.28284	1.75418	1.31427	NA	NA	-0.731832	1.00981
7348	-1	NA	-1		3	0	3	1	1	0	Ac+F(-1);AgP(-1);Maj(0.627);Min(-1);Py(-1);Tub(-1);AgA(-1)	1	Ac+F(-1);AgP(-1);Maj(0);Min(-1);Py(-1);Tub(-1);AgA(-1)	Ac+F(NA);AgP(NA);Maj.Obs(-245.178523374317);Min(NA);Py(NA);Tub(NA);AgA(NA)	-1	-1	0	-1	-1	-1	-1	-1	-1	0.627	-1	-1	-1	-1	NA	NA	-245.179	NA	NA	NA	NA
7394	0	-12.3834	0.62		3	0	2	0.666667	2	1	Ac+F(-1);AgP(-1);Maj(-1);Min(-1);Py(-1);Tub(0.327);AgA(0)	0	Ac+F(-1);AgP(-1);Maj(-1);Min(-1);Py(-1);Tub(0.334);AgA(0.684)	Ac+F(NA);AgP(NA);Maj(NA);Min(NA);Py(NA);Tub.Obs(7.34106961293194);AgA.Obs(7.4411584107769)	-1	-1	-1	-1	-1	0.334	0.684	-1	-1	-1	-1	-1	0.327	0	NA	NA	NA	NA	NA	7.34107	7.44116
7490	-1	NA	-1		4	2	4	1	2	2	Ac+F(-1);AgP(0);Maj(-1);Min(-1);Py(-1);Tub(-1);AgA(0)	0	Ac+F(-1);AgP(0.745);Maj(-1);Min(-1);Py(-1);Tub(-1);AgA(0.766)	Ac+F(NA);AgP.Obs(-12.4565591291165);Maj(NA);Min(NA);Py(NA);Tub(NA);AgA.Obs(-50.1556417098457)	-1	0.745	-1	-1	-1	-1	0.766	-1	0	-1	-1	-1	-1	0	NA	-12.4566	NA	NA	NA	NA	-50.1556
7520	0.076	0.0725347	0.549		9	0	2	0.222222	0	0	Ac+F(-1);AgP(-1);Maj(-1);Min(-1);Py(-1);Tub(-1);AgA(-1)	0	Ac+F(-1);AgP(-1);Maj(-1);Min(-1);Py(-1);Tub(-1);AgA(-1)	Ac+F(NA);AgP(NA);Maj(NA);Min(NA);Py(NA);Tub(NA);AgA(NA)	-1	-1	-1	-1	-1	-1	-1	-1	-1	-1	-1	-1	-1	-1	NA	NA	NA	NA	NA	NA	NA
7562	0.683	3.67843	0.16		6	5	5	0.833333	1	0	Ac+F(-1);AgP(-1);Maj(-1);Min(0.371);Py(-1);Tub(-1);AgA(-1)	0	Ac+F(-1);AgP(-1);Maj(-1);Min(0.102);Py(-1);Tub(-1);AgA(-1)	Ac+F(NA);AgP(NA);Maj(NA);Min.Obs(-0.0254577228848401);Py(NA);Tub(NA);AgA(NA)	-1	-1	-1	0.102	-1	-1	-1	-1	-1	-1	0.371	-1	-1	-1	NA	NA	NA	-0.0254577	NA	NA	NA
7572	0.674	-34.6838	0		3	1	2	0.666667	0	0	Ac+F(-1);AgP(-1);Maj(-1);Min(-1);Py(-1);Tub(-1);AgA(-1)	0	Ac+F(-1);AgP(-1);Maj(-1);Min(-1);Py(-1);Tub(-1);AgA(-1)	Ac+F(NA);AgP(NA);Maj(NA);Min(NA);Py(NA);Tub(NA);AgA(NA)	-1	-1	-1	-1	-1	-1	-1	-1	-1	-1	-1	-1	-1	-1	NA	NA	NA	NA	NA	NA	NA
7588	-1	NA	-1		13	4	13	1	2	1	Ac+F(0.008);AgP(-1);Maj(0.145);Min(-1);Py(-1);Tub(-1);AgA(-1)	0	Ac+F(0.882);AgP(-1);Maj(0.702);Min(-1);Py(-1);Tub(-1);AgA(-1)	Ac+F.Obs(1.65900999262414);AgP(NA);Maj.Obs(2.44005149982238);Min(NA);Py(NA);Tub(NA);AgA(NA)	0.882	-1	0.702	-1	-1	-1	-1	0.008	-1	0.145	-1	-1	-1	-1	1.65901	NA	2.44005	NA	NA	NA	NA
7607	-1	NA	-1	proteinaceous extracellular matrix;signal transduction;biological_process	3	0	3	1	2	1	Ac+F(0.617);AgP(-1);Maj(-1);Min(-1);Py(-1);Tub(0);AgA(-1)	1	Ac+F(0);AgP(-1);Maj(-1);Min(-1);Py(-1);Tub(0.646);AgA(-1)	Ac+F.Obs(-15.49799968956);AgP(NA);Maj(NA);Min(NA);Py(NA);Tub.Obs(7.19301641682189);AgA(NA)	0	-1	-1	-1	-1	0.646	-1	0.617	-1	-1	-1	-1	0	-1	-15.498	NA	NA	NA	NA	7.19302	NA
7642	0	-0.431871	0.936	transferase activity, transferring acyl groups	22	8	9	0.409091	1	0	Ac+F(-1);AgP(-1);Maj(-1);Min(-1);Py(-1);Tub(-1);AgA(0.928)	1	Ac+F(-1);AgP(-1);Maj(-1);Min(-1);Py(-1);Tub(-1);AgA(0.001)	Ac+F(NA);AgP(NA);Maj(NA);Min(NA);Py(NA);Tub(NA);AgA.Obs(-0.368522826239295)	-1	-1	-1	-1	-1	-1	0.001	-1	-1	-1	-1	-1	-1	0.928	NA	NA	NA	NA	NA	NA	-0.368523
7653	0	-2.62371	0.615	cellular_component	5	4	4	0.8	0	0	Ac+F(-1);AgP(-1);Maj(-1);Min(-1);Py(-1);Tub(-1);AgA(-1)	0	Ac+F(-1);AgP(-1);Maj(-1);Min(-1);Py(-1);Tub(-1);AgA(-1)	Ac+F(NA);AgP(NA);Maj(NA);Min(NA);Py(NA);Tub(NA);AgA(NA)	-1	-1	-1	-1	-1	-1	-1	-1	-1	-1	-1	-1	-1	-1	NA	NA	NA	NA	NA	NA	NA
7733	-1	NA	-1		3	0	3	1	2	1	Ac+F(-1);AgP(0);Maj(-1);Min(-1);Py(-1);Tub(-1);AgA(0.492)	1	Ac+F(-1);AgP(0.311);Maj(-1);Min(-1);Py(-1);Tub(-1);AgA(0)	Ac+F(NA);AgP.Obs(2.67857142857143);Maj(NA);Min(NA);Py(NA);Tub(NA);AgA.Obs(-3.08588957055215)	-1	0.311	-1	-1	-1	-1	0	-1	0	-1	-1	-1	-1	0.492	NA	2.67857	NA	NA	NA	NA	-3.08589
7780	0	0.298408	0.027	molecular_function;transferase activity, transferring acyl groups;biological_process	83	8	27	0.325301	6	1	Ac+F(0.056);AgP(0.597);Maj(0.554);Min(0.206);Py(-1);Tub(0.465);AgA(0.733)	4	Ac+F(0.744);AgP(0.021);Maj(0.001);Min(0.716);Py(-1);Tub(0.006);AgA(0)	Ac+F.Obs(1.44947690407208);AgP.Obs(-0.33556278199215);Maj.Obs(-0.061660948002891);Min.Obs(3.0005780841624);Py(NA);Tub.Obs(0.0502161043729558);AgA.Obs(-0.147890768338795)	0.744	0.021	0.001	0.716	-1	0.006	0	0.056	0.597	0.554	0.206	-1	0.465	0.733	1.44948	-0.335563	-0.0616609	3.00058	NA	0.0502161	-0.147891
7809	-1	NA	-1	transferase activity, transferring acyl groups	8	2	8	1	2	0	Ac+F(-1);AgP(0.67);Maj(-1);Min(-1);Py(-1);Tub(-1);AgA(0.672)	0	Ac+F(-1);AgP(0.156);Maj(-1);Min(-1);Py(-1);Tub(-1);AgA(0.143)	Ac+F(NA);AgP.Obs(-0.476487445961102);Maj(NA);Min(NA);Py(NA);Tub(NA);AgA.Obs(-0.400725127761798)	-1	0.156	-1	-1	-1	-1	0.143	-1	0.67	-1	-1	-1	-1	0.672	NA	-0.476487	NA	NA	NA	NA	-0.400725
7840	0	-0.98854	0.709	molecular_function;isomerase activity	8	3	4	0.5	0	0	Ac+F(-1);AgP(-1);Maj(-1);Min(-1);Py(-1);Tub(-1);AgA(-1)	0	Ac+F(-1);AgP(-1);Maj(-1);Min(-1);Py(-1);Tub(-1);AgA(-1)	Ac+F(NA);AgP(NA);Maj(NA);Min(NA);Py(NA);Tub(NA);AgA(NA)	-1	-1	-1	-1	-1	-1	-1	-1	-1	-1	-1	-1	-1	-1	NA	NA	NA	NA	NA	NA	NA
7878	0.752	8.31014	0	cellular_component	4	0	3	0.75	0	0	Ac+F(-1);AgP(-1);Maj(-1);Min(-1);Py(-1);Tub(-1);AgA(-1)	0	Ac+F(-1);AgP(-1);Maj(-1);Min(-1);Py(-1);Tub(-1);AgA(-1)	Ac+F(NA);AgP(NA);Maj(NA);Min(NA);Py(NA);Tub(NA);AgA(NA)	-1	-1	-1	-1	-1	-1	-1	-1	-1	-1	-1	-1	-1	-1	NA	NA	NA	NA	NA	NA	NA
7879	-1	NA	-1		3	0	3	1	2	0	Ac+F(-1);AgP(0.312);Maj(-1);Min(-1);Py(-1);Tub(-1);AgA(0.613)	0	Ac+F(-1);AgP(0.677);Maj(-1);Min(-1);Py(-1);Tub(-1);AgA(0.331)	Ac+F(NA);AgP.Obs(10.4963190539813);Maj(NA);Min(NA);Py(NA);Tub(NA);AgA.Obs(16.325387997718)	-1	0.677	-1	-1	-1	-1	0.331	-1	0.312	-1	-1	-1	-1	0.613	NA	10.4963	NA	NA	NA	NA	16.3254
7893	0.406	0.897974	0.019	cellular_component;endoplasmic reticulum;lipid metabolic process;biological_process;biosynthetic process;small molecule metabolic process	19	4	13	0.684211	2	0	Ac+F(-1);AgP(-1);Maj(0.049);Min(-1);Py(-1);Tub(0.083);AgA(-1)	0	Ac+F(-1);AgP(-1);Maj(0.855);Min(-1);Py(-1);Tub(0.138);AgA(-1)	Ac+F(NA);AgP(NA);Maj.Obs(5.80886600028111);Min(NA);Py(NA);Tub.Obs(0.571114304387009);AgA(NA)	-1	-1	0.855	-1	-1	0.138	-1	-1	-1	0.049	-1	-1	0.083	-1	NA	NA	5.80887	NA	NA	0.571114	NA
8013	0.125	-0.882049	0.608	phosphatase activity;biological_process	8	0	1	0.125	0	0	Ac+F(-1);AgP(-1);Maj(-1);Min(-1);Py(-1);Tub(-1);AgA(-1)	0	Ac+F(-1);AgP(-1);Maj(-1);Min(-1);Py(-1);Tub(-1);AgA(-1)	Ac+F(NA);AgP(NA);Maj(NA);Min(NA);Py(NA);Tub(NA);AgA(NA)	-1	-1	-1	-1	-1	-1	-1	-1	-1	-1	-1	-1	-1	-1	NA	NA	NA	NA	NA	NA	NA
8019	-1	NA	-1		5	0	5	1	1	0	Ac+F(-1);AgP(-1);Maj(-1);Min(-1);Py(-1);Tub(-1);AgA(0.277)	0	Ac+F(-1);AgP(-1);Maj(-1);Min(-1);Py(-1);Tub(-1);AgA(0.388)	Ac+F(NA);AgP(NA);Maj(NA);Min(NA);Py(NA);Tub(NA);AgA.Obs(1.25718647822315)	-1	-1	-1	-1	-1	-1	0.388	-1	-1	-1	-1	-1	-1	0.277	NA	NA	NA	NA	NA	NA	1.25719
8022	-1	NA	-1	hydrolase activity, acting on carbon-nitrogen (but not peptide) bonds;ion binding	4	2	4	1	2	0	Ac+F(-1);AgP(0.45);Maj(-1);Min(-1);Py(-1);Tub(0.699);AgA(-1)	1	Ac+F(-1);AgP(0.265);Maj(-1);Min(-1);Py(-1);Tub(0);AgA(-1)	Ac+F(NA);AgP.Obs(-1.51503830141083);Maj(NA);Min(NA);Py(NA);Tub.Obs(-9.62485979955626);AgA(NA)	-1	0.265	-1	-1	-1	0	-1	-1	0.45	-1	-1	-1	0.699	-1	NA	-1.51504	NA	NA	NA	-9.62486	NA
8114	0	-1.76785	0.598		6	1	5	0.833333	2	1	Ac+F(-1);AgP(-1);Maj(0.107);Min(0);Py(-1);Tub(-1);AgA(-1)	0	Ac+F(-1);AgP(-1);Maj(0.73);Min(0.838);Py(-1);Tub(-1);AgA(-1)	Ac+F(NA);AgP(NA);Maj.Obs(1.96807652326653);Min.Obs(4.92426013925459);Py(NA);Tub(NA);AgA(NA)	-1	-1	0.73	0.838	-1	-1	-1	-1	-1	0.107	0	-1	-1	-1	NA	NA	1.96808	4.92426	NA	NA	NA
8128	-1	NA	-1		3	3	3	1	0	0	Ac+F(-1);AgP(-1);Maj(-1);Min(-1);Py(-1);Tub(-1);AgA(-1)	0	Ac+F(-1);AgP(-1);Maj(-1);Min(-1);Py(-1);Tub(-1);AgA(-1)	Ac+F(NA);AgP(NA);Maj(NA);Min(NA);Py(NA);Tub(NA);AgA(NA)	-1	-1	-1	-1	-1	-1	-1	-1	-1	-1	-1	-1	-1	-1	NA	NA	NA	NA	NA	NA	NA
8159	-1	NA	-1		4	3	4	1	2	0	Ac+F(-1);AgP(0.202);Maj(-1);Min(-1);Py(-1);Tub(-1);AgA(0.284)	1	Ac+F(-1);AgP(0);Maj(-1);Min(-1);Py(-1);Tub(-1);AgA(0.755)	Ac+F(NA);AgP.Obs(-0.366);Maj(NA);Min(NA);Py(NA);Tub(NA);AgA.Obs(46.9999999999991)	-1	0	-1	-1	-1	-1	0.755	-1	0.202	-1	-1	-1	-1	0.284	NA	-0.366	NA	NA	NA	NA	47
8169	0.359	3.17576	0		3	0	1	0.333333	0	0	Ac+F(-1);AgP(-1);Maj(-1);Min(-1);Py(-1);Tub(-1);AgA(-1)	0	Ac+F(-1);AgP(-1);Maj(-1);Min(-1);Py(-1);Tub(-1);AgA(-1)	Ac+F(NA);AgP(NA);Maj(NA);Min(NA);Py(NA);Tub(NA);AgA(NA)	-1	-1	-1	-1	-1	-1	-1	-1	-1	-1	-1	-1	-1	-1	NA	NA	NA	NA	NA	NA	NA
8224	0.371	1.54278	0.271	ion binding	5	1	1	0.2	0	0	Ac+F(-1);AgP(-1);Maj(-1);Min(-1);Py(-1);Tub(-1);AgA(-1)	0	Ac+F(-1);AgP(-1);Maj(-1);Min(-1);Py(-1);Tub(-1);AgA(-1)	Ac+F(NA);AgP(NA);Maj(NA);Min(NA);Py(NA);Tub(NA);AgA(NA)	-1	-1	-1	-1	-1	-1	-1	-1	-1	-1	-1	-1	-1	-1	NA	NA	NA	NA	NA	NA	NA
8265	0.69	1.23183	0.075		7	4	6	0.857143	1	0	Ac+F(-1);AgP(-1);Maj(0.61);Min(-1);Py(-1);Tub(-1);AgA(-1)	1	Ac+F(-1);AgP(-1);Maj(0.042);Min(-1);Py(-1);Tub(-1);AgA(-1)	Ac+F(NA);AgP(NA);Maj.Obs(-0.131821929112434);Min(NA);Py(NA);Tub(NA);AgA(NA)	-1	-1	0.042	-1	-1	-1	-1	-1	-1	0.61	-1	-1	-1	-1	NA	NA	-0.131822	NA	NA	NA	NA
8267	-1	NA	-1	ion binding;transport;biological_process	5	5	5	1	0	0	Ac+F(-1);AgP(-1);Maj(-1);Min(-1);Py(-1);Tub(-1);AgA(-1)	0	Ac+F(-1);AgP(-1);Maj(-1);Min(-1);Py(-1);Tub(-1);AgA(-1)	Ac+F(NA);AgP(NA);Maj(NA);Min(NA);Py(NA);Tub(NA);AgA(NA)	-1	-1	-1	-1	-1	-1	-1	-1	-1	-1	-1	-1	-1	-1	NA	NA	NA	NA	NA	NA	NA
8300	-1	NA	-1		4	0	4	1	0	0	Ac+F(-1);AgP(-1);Maj(-1);Min(-1);Py(-1);Tub(-1);AgA(-1)	0	Ac+F(-1);AgP(-1);Maj(-1);Min(-1);Py(-1);Tub(-1);AgA(-1)	Ac+F(NA);AgP(NA);Maj(NA);Min(NA);Py(NA);Tub(NA);AgA(NA)	-1	-1	-1	-1	-1	-1	-1	-1	-1	-1	-1	-1	-1	-1	NA	NA	NA	NA	NA	NA	NA
8301	-1	NA	-1		4	1	0	0	0	0	Ac+F(-1);AgP(-1);Maj(-1);Min(-1);Py(-1);Tub(-1);AgA(-1)	0	Ac+F(-1);AgP(-1);Maj(-1);Min(-1);Py(-1);Tub(-1);AgA(-1)	Ac+F(NA);AgP(NA);Maj(NA);Min(NA);Py(NA);Tub(NA);AgA(NA)	-1	-1	-1	-1	-1	-1	-1	-1	-1	-1	-1	-1	-1	-1	NA	NA	NA	NA	NA	NA	NA
8316	0.99	2.01183	0		22	1	6	0.272727	1	1	Ac+F(-1);AgP(-1);Maj(-1);Min(-1);Py(-1);Tub(-1);AgA(0.002)	0	Ac+F(-1);AgP(-1);Maj(-1);Min(-1);Py(-1);Tub(-1);AgA(0.955)	Ac+F(NA);AgP(NA);Maj(NA);Min(NA);Py(NA);Tub(NA);AgA.Obs(2.0821809600657)	-1	-1	-1	-1	-1	-1	0.955	-1	-1	-1	-1	-1	-1	0.002	NA	NA	NA	NA	NA	NA	2.08218
8317	0.136	-2.6811	0.674	intracellular;molecular_function	17	0	1	0.0588235	1	0	Ac+F(-1);AgP(-1);Maj(-1);Min(0.691);Py(-1);Tub(-1);AgA(-1)	0	Ac+F(-1);AgP(-1);Maj(-1);Min(0.104);Py(-1);Tub(-1);AgA(-1)	Ac+F(NA);AgP(NA);Maj(NA);Min.Obs(-3.1217297976769);Py(NA);Tub(NA);AgA(NA)	-1	-1	-1	0.104	-1	-1	-1	-1	-1	-1	0.691	-1	-1	-1	NA	NA	NA	-3.12173	NA	NA	NA
8396	-1	NA	-1	endoplasmic reticulum	4	4	4	1	0	0	Ac+F(-1);AgP(-1);Maj(-1);Min(-1);Py(-1);Tub(-1);AgA(-1)	0	Ac+F(-1);AgP(-1);Maj(-1);Min(-1);Py(-1);Tub(-1);AgA(-1)	Ac+F(NA);AgP(NA);Maj(NA);Min(NA);Py(NA);Tub(NA);AgA(NA)	-1	-1	-1	-1	-1	-1	-1	-1	-1	-1	-1	-1	-1	-1	NA	NA	NA	NA	NA	NA	NA
8458	0.335	1.66775	0.262	cellular_component;molecular_function;transmembrane transporter activity	3	1	1	0.333333	0	0	Ac+F(-1);AgP(-1);Maj(-1);Min(-1);Py(-1);Tub(-1);AgA(-1)	0	Ac+F(-1);AgP(-1);Maj(-1);Min(-1);Py(-1);Tub(-1);AgA(-1)	Ac+F(NA);AgP(NA);Maj(NA);Min(NA);Py(NA);Tub(NA);AgA(NA)	-1	-1	-1	-1	-1	-1	-1	-1	-1	-1	-1	-1	-1	-1	NA	NA	NA	NA	NA	NA	NA
8479	0.531	1.12707	0.002	molecular_function;biological_process	9	0	3	0.333333	0	0	Ac+F(-1);AgP(-1);Maj(-1);Min(-1);Py(-1);Tub(-1);AgA(-1)	0	Ac+F(-1);AgP(-1);Maj(-1);Min(-1);Py(-1);Tub(-1);AgA(-1)	Ac+F(NA);AgP(NA);Maj(NA);Min(NA);Py(NA);Tub(NA);AgA(NA)	-1	-1	-1	-1	-1	-1	-1	-1	-1	-1	-1	-1	-1	-1	NA	NA	NA	NA	NA	NA	NA
8490	-1	NA	-1	intracellular;molecular_function	5	2	5	1	1	0	Ac+F(-1);AgP(-1);Maj(-1);Min(-1);Py(-1);Tub(-1);AgA(-1)	0	Ac+F(-1);AgP(-1);Maj(-1);Min(-1);Py(-1);Tub(-1);AgA(-1)	Ac+F(NA);AgP(NA);Maj(NA);Min(NA);Py(NA);Tub(NA);AgA(NA)	-1	-1	-1	-1	-1	-1	-1	-1	-1	-1	-1	-1	-1	-1	NA	NA	NA	NA	NA	NA	NA
8520	0.172	0.752105	0.004	ribosome;structural constituent of ribosome;rRNA binding;translation	14	4	10	0.714286	1	0	Ac+F(-1);AgP(-1);Maj(-1);Min(-1);Py(-1);Tub(-1);AgA(0.47)	0	Ac+F(-1);AgP(-1);Maj(-1);Min(-1);Py(-1);Tub(-1);AgA(0.225)	Ac+F(NA);AgP(NA);Maj(NA);Min(NA);Py(NA);Tub(NA);AgA.Obs(13.0900086646601)	-1	-1	-1	-1	-1	-1	0.225	-1	-1	-1	-1	-1	-1	0.47	NA	NA	NA	NA	NA	NA	13.09
8548	0.014	-0.65131	0.802		15	0	2	0.133333	0	0	Ac+F(-1);AgP(-1);Maj(-1);Min(-1);Py(-1);Tub(-1);AgA(-1)	0	Ac+F(-1);AgP(-1);Maj(-1);Min(-1);Py(-1);Tub(-1);AgA(-1)	Ac+F(NA);AgP(NA);Maj(NA);Min(NA);Py(NA);Tub(NA);AgA(NA)	-1	-1	-1	-1	-1	-1	-1	-1	-1	-1	-1	-1	-1	-1	NA	NA	NA	NA	NA	NA	NA
8550	0.391	3.20904	0.283	nucleus;nucleic acid binding transcription factor activity;molecular_function;DNA binding	5	2	4	0.8	0	0	Ac+F(-1);AgP(-1);Maj(-1);Min(-1);Py(-1);Tub(-1);AgA(-1)	0	Ac+F(-1);AgP(-1);Maj(-1);Min(-1);Py(-1);Tub(-1);AgA(-1)	Ac+F(NA);AgP(NA);Maj(NA);Min(NA);Py(NA);Tub(NA);AgA(NA)	-1	-1	-1	-1	-1	-1	-1	-1	-1	-1	-1	-1	-1	-1	NA	NA	NA	NA	NA	NA	NA
8560	0	-25.2614	0.639	nucleic acid binding transcription factor activity;DNA binding	3	0	1	0.333333	0	0	Ac+F(-1);AgP(-1);Maj(-1);Min(-1);Py(-1);Tub(-1);AgA(-1)	0	Ac+F(-1);AgP(-1);Maj(-1);Min(-1);Py(-1);Tub(-1);AgA(-1)	Ac+F(NA);AgP(NA);Maj(NA);Min(NA);Py(NA);Tub(NA);AgA(NA)	-1	-1	-1	-1	-1	-1	-1	-1	-1	-1	-1	-1	-1	-1	NA	NA	NA	NA	NA	NA	NA
8647	-1	NA	-1		7	4	7	1	1	0	Ac+F(-1);AgP(-1);Maj(-1);Min(-1);Py(-1);Tub(-1);AgA(0.822)	1	Ac+F(-1);AgP(-1);Maj(-1);Min(-1);Py(-1);Tub(-1);AgA(0)	Ac+F(NA);AgP(NA);Maj(NA);Min(NA);Py(NA);Tub(NA);AgA.Obs(-10.9970026934958)	-1	-1	-1	-1	-1	-1	0	-1	-1	-1	-1	-1	-1	0.822	NA	NA	NA	NA	NA	NA	-10.997
8672	0.357	0.283013	0.224	cellular_component;molecular_function;biological_process	9	6	8	0.888889	1	0	Ac+F(-1);AgP(0.173);Maj(-1);Min(-1);Py(-1);Tub(-1);AgA(-1)	0	Ac+F(-1);AgP(0.565);Maj(-1);Min(-1);Py(-1);Tub(-1);AgA(-1)	Ac+F(NA);AgP.Obs(1.2199597983453);Maj(NA);Min(NA);Py(NA);Tub(NA);AgA(NA)	-1	0.565	-1	-1	-1	-1	-1	-1	0.173	-1	-1	-1	-1	-1	NA	1.21996	NA	NA	NA	NA	NA
8677	0.683	1.7012	0		6	1	3	0.5	0	0	Ac+F(-1);AgP(-1);Maj(-1);Min(-1);Py(-1);Tub(-1);AgA(-1)	0	Ac+F(-1);AgP(-1);Maj(-1);Min(-1);Py(-1);Tub(-1);AgA(-1)	Ac+F(NA);AgP(NA);Maj(NA);Min(NA);Py(NA);Tub(NA);AgA(NA)	-1	-1	-1	-1	-1	-1	-1	-1	-1	-1	-1	-1	-1	-1	NA	NA	NA	NA	NA	NA	NA
8720	0.845	1.40586	0		23	0	7	0.304348	4	0	Ac+F(-1);AgP(0.158);Maj(-1);Min(0.597);Py(0.579);Tub(-1);AgA(0.128)	1	Ac+F(-1);AgP(0.631);Maj(-1);Min(0.044);Py(0.063);Tub(-1);AgA(0.69)	Ac+F(NA);AgP.Obs(1.7659149360961);Maj(NA);Min.Obs(-1.25153634432886);Py.Obs(-1.21191334631444);Tub(NA);AgA.Obs(1.39185601133068)	-1	0.631	-1	0.044	0.063	-1	0.69	-1	0.158	-1	0.597	0.579	-1	0.128	NA	1.76591	NA	-1.25154	-1.21191	NA	1.39186
8725	-1	NA	-1		5	5	5	1	1	0	Ac+F(-1);AgP(-1);Maj(-1);Min(-1);Py(-1);Tub(-1);AgA(0.606)	1	Ac+F(-1);AgP(-1);Maj(-1);Min(-1);Py(-1);Tub(-1);AgA(0)	Ac+F(NA);AgP(NA);Maj(NA);Min(NA);Py(NA);Tub(NA);AgA.Obs(-1.59035264596109)	-1	-1	-1	-1	-1	-1	0	-1	-1	-1	-1	-1	-1	0.606	NA	NA	NA	NA	NA	NA	-1.59035
8748	0.163	0.37153	0.305	cellular_component;intracellular;cell;cytoplasm;mitochondrion;organelle;molecular_function;transmembrane transport	10	1	4	0.4	1	0	Ac+F(-1);AgP(0.692);Maj(-1);Min(-1);Py(-1);Tub(-1);AgA(-1)	0	Ac+F(-1);AgP(0.099);Maj(-1);Min(-1);Py(-1);Tub(-1);AgA(-1)	Ac+F(NA);AgP.Obs(-2.93871458284802);Maj(NA);Min(NA);Py(NA);Tub(NA);AgA(NA)	-1	0.099	-1	-1	-1	-1	-1	-1	0.692	-1	-1	-1	-1	-1	NA	-2.93871	NA	NA	NA	NA	NA
8774	0.153	0.575117	0.102	cellular_component	10	3	5	0.5	0	0	Ac+F(-1);AgP(-1);Maj(-1);Min(-1);Py(-1);Tub(-1);AgA(-1)	0	Ac+F(-1);AgP(-1);Maj(-1);Min(-1);Py(-1);Tub(-1);AgA(-1)	Ac+F(NA);AgP(NA);Maj(NA);Min(NA);Py(NA);Tub(NA);AgA(NA)	-1	-1	-1	-1	-1	-1	-1	-1	-1	-1	-1	-1	-1	-1	NA	NA	NA	NA	NA	NA	NA
8806	-1	NA	-1		4	4	4	1	1	0	Ac+F(-1);AgP(-1);Maj(-1);Min(-1);Py(-1);Tub(-1);AgA(-1)	0	Ac+F(-1);AgP(-1);Maj(-1);Min(-1);Py(-1);Tub(-1);AgA(-1)	Ac+F(NA);AgP(NA);Maj(NA);Min(NA);Py(NA);Tub(NA);AgA(NA)	-1	-1	-1	-1	-1	-1	-1	-1	-1	-1	-1	-1	-1	-1	NA	NA	NA	NA	NA	NA	NA
8845	0.735	1.31476	0.021	peptidase activity;ion binding;biological_process	111	0	3	0.027027	1	0	Ac+F(-1);AgP(-1);Maj(-1);Min(-1);Py(0.395);Tub(-1);AgA(-1)	0	Ac+F(-1);AgP(-1);Maj(-1);Min(-1);Py(0.47);Tub(-1);AgA(-1)	Ac+F(NA);AgP(NA);Maj(NA);Min(NA);Py.Obs(0.185640935624235);Tub(NA);AgA(NA)	-1	-1	-1	-1	0.47	-1	-1	-1	-1	-1	-1	0.395	-1	-1	NA	NA	NA	NA	0.185641	NA	NA
8874	-1	NA	-1		4	3	4	1	0	0	Ac+F(-1);AgP(-1);Maj(-1);Min(-1);Py(-1);Tub(-1);AgA(-1)	0	Ac+F(-1);AgP(-1);Maj(-1);Min(-1);Py(-1);Tub(-1);AgA(-1)	Ac+F(NA);AgP(NA);Maj(NA);Min(NA);Py(NA);Tub(NA);AgA(NA)	-1	-1	-1	-1	-1	-1	-1	-1	-1	-1	-1	-1	-1	-1	NA	NA	NA	NA	NA	NA	NA
8948	0.019	-0.612134	0.802	cellular_component;intracellular;cell;ribosome;ribosome biogenesis	9	0	3	0.333333	0	0	Ac+F(-1);AgP(-1);Maj(-1);Min(-1);Py(-1);Tub(-1);AgA(-1)	0	Ac+F(-1);AgP(-1);Maj(-1);Min(-1);Py(-1);Tub(-1);AgA(-1)	Ac+F(NA);AgP(NA);Maj(NA);Min(NA);Py(NA);Tub(NA);AgA(NA)	-1	-1	-1	-1	-1	-1	-1	-1	-1	-1	-1	-1	-1	-1	NA	NA	NA	NA	NA	NA	NA
8955	-1	NA	-1	extracellular region;molecular_function;biological_process	5	3	5	1	1	0	Ac+F(-1);AgP(-1);Maj(-1);Min(-1);Py(-1);Tub(0.616);AgA(-1)	1	Ac+F(-1);AgP(-1);Maj(-1);Min(-1);Py(-1);Tub(0);AgA(-1)	Ac+F(NA);AgP(NA);Maj(NA);Min(NA);Py(NA);Tub.Obs(-1.09886237663994);AgA(NA)	-1	-1	-1	-1	-1	0	-1	-1	-1	-1	-1	-1	0.616	-1	NA	NA	NA	NA	NA	-1.09886	NA
9011	0	-4.07071	0.669		4	0	1	0.25	0	0	Ac+F(-1);AgP(-1);Maj(-1);Min(-1);Py(-1);Tub(-1);AgA(-1)	0	Ac+F(-1);AgP(-1);Maj(-1);Min(-1);Py(-1);Tub(-1);AgA(-1)	Ac+F(NA);AgP(NA);Maj(NA);Min(NA);Py(NA);Tub(NA);AgA(NA)	-1	-1	-1	-1	-1	-1	-1	-1	-1	-1	-1	-1	-1	-1	NA	NA	NA	NA	NA	NA	NA
9036	0.061	-0.00685326	0.455	methyltransferase activity;biological_process	22	2	9	0.409091	4	1	Ac+F(-1);AgP(0.026);Maj(0.245);Min(0.144);Py(-1);Tub(-1);AgA(0.117)	0	Ac+F(-1);AgP(0.594);Maj(0.115);Min(0.262);Py(-1);Tub(-1);AgA(0.352)	Ac+F(NA);AgP.Obs(1.22502045280008);Maj.Obs(0.183371543436196);Min.Obs(0.461091050644772);Py(NA);Tub(NA);AgA.Obs(-0.12450175896137)	-1	0.594	0.115	0.262	-1	-1	0.352	-1	0.026	0.245	0.144	-1	-1	0.117	NA	1.22502	0.183372	0.461091	NA	NA	-0.124502
9068	-1	NA	-1	biological_process;cell death	6	3	6	1	2	1	Ac+F(-1);AgP(-1);Maj(0.362);Min(-1);Py(-1);Tub(-1);AgA(0)	0	Ac+F(-1);AgP(-1);Maj(0.178);Min(-1);Py(-1);Tub(-1);AgA(0.837)	Ac+F(NA);AgP(NA);Maj.Obs(0.250203386375262);Min(NA);Py(NA);Tub(NA);AgA.Obs(-45.3248355807256)	-1	-1	0.178	-1	-1	-1	0.837	-1	-1	0.362	-1	-1	-1	0	NA	NA	0.250203	NA	NA	NA	-45.3248
9256	-1	NA	-1		4	0	4	1	1	1	Ac+F(0);AgP(-1);Maj(-1);Min(-1);Py(-1);Tub(-1);AgA(-1)	0	Ac+F(0.771);AgP(-1);Maj(-1);Min(-1);Py(-1);Tub(-1);AgA(-1)	Ac+F.Obs(8.73346978943239);AgP(NA);Maj(NA);Min(NA);Py(NA);Tub(NA);AgA(NA)	0.771	-1	-1	-1	-1	-1	-1	0	-1	-1	-1	-1	-1	-1	8.73347	NA	NA	NA	NA	NA	NA
9277	0.274	0.822615	0.011	molecular_function	33	0	9	0.272727	2	0	Ac+F(-1);AgP(-1);Maj(0.707);Min(-1);Py(-1);Tub(-1);AgA(0.108)	1	Ac+F(-1);AgP(-1);Maj(0.003);Min(-1);Py(-1);Tub(-1);AgA(0.743)	Ac+F(NA);AgP(NA);Maj.Obs(-0.329872816488488);Min(NA);Py(NA);Tub(NA);AgA.Obs(2.65662903562166)	-1	-1	0.003	-1	-1	-1	0.743	-1	-1	0.707	-1	-1	-1	0.108	NA	NA	-0.329873	NA	NA	NA	2.65663
9278	0.457	0.951633	0.043	cellular_component;intracellular;cell;cytoplasm;mitochondrion;organelle;molecular_function;oxidoreductase activity;transmembrane transporter activity;ion binding;generation of precursor metabolites and energy;biological_process	21	1	4	0.190476	1	0	Ac+F(-1);AgP(-1);Maj(-1);Min(-1);Py(-1);Tub(-1);AgA(0.061)	0	Ac+F(-1);AgP(-1);Maj(-1);Min(-1);Py(-1);Tub(-1);AgA(0.7)	Ac+F(NA);AgP(NA);Maj(NA);Min(NA);Py(NA);Tub(NA);AgA.Obs(1.41286735796583)	-1	-1	-1	-1	-1	-1	0.7	-1	-1	-1	-1	-1	-1	0.061	NA	NA	NA	NA	NA	NA	1.41287
9326	-1	NA	-1		3	2	3	1	0	0	Ac+F(-1);AgP(-1);Maj(-1);Min(-1);Py(-1);Tub(-1);AgA(-1)	0	Ac+F(-1);AgP(-1);Maj(-1);Min(-1);Py(-1);Tub(-1);AgA(-1)	Ac+F(NA);AgP(NA);Maj(NA);Min(NA);Py(NA);Tub(NA);AgA(NA)	-1	-1	-1	-1	-1	-1	-1	-1	-1	-1	-1	-1	-1	-1	NA	NA	NA	NA	NA	NA	NA
9356	-1	NA	-1		3	3	3	1	1	0	Ac+F(-1);AgP(-1);Maj(-1);Min(-1);Py(-1);Tub(-1);AgA(-1)	0	Ac+F(-1);AgP(-1);Maj(-1);Min(-1);Py(-1);Tub(-1);AgA(-1)	Ac+F(NA);AgP(NA);Maj(NA);Min(NA);Py(NA);Tub(NA);AgA(NA)	-1	-1	-1	-1	-1	-1	-1	-1	-1	-1	-1	-1	-1	-1	NA	NA	NA	NA	NA	NA	NA
9379	0.839	1.97325	0.018	molecular_function;DNA metabolic process	12	0	2	0.166667	0	0	Ac+F(-1);AgP(-1);Maj(-1);Min(-1);Py(-1);Tub(-1);AgA(-1)	0	Ac+F(-1);AgP(-1);Maj(-1);Min(-1);Py(-1);Tub(-1);AgA(-1)	Ac+F(NA);AgP(NA);Maj(NA);Min(NA);Py(NA);Tub(NA);AgA(NA)	-1	-1	-1	-1	-1	-1	-1	-1	-1	-1	-1	-1	-1	-1	NA	NA	NA	NA	NA	NA	NA
9389	0.377	1.17207	0.228		6	4	4	0.666667	0	0	Ac+F(-1);AgP(-1);Maj(-1);Min(-1);Py(-1);Tub(-1);AgA(-1)	0	Ac+F(-1);AgP(-1);Maj(-1);Min(-1);Py(-1);Tub(-1);AgA(-1)	Ac+F(NA);AgP(NA);Maj(NA);Min(NA);Py(NA);Tub(NA);AgA(NA)	-1	-1	-1	-1	-1	-1	-1	-1	-1	-1	-1	-1	-1	-1	NA	NA	NA	NA	NA	NA	NA
9390	-1	NA	-1		3	3	3	1	1	0	Ac+F(-1);AgP(-1);Maj(-1);Min(-1);Py(-1);Tub(-1);AgA(-1)	0	Ac+F(-1);AgP(-1);Maj(-1);Min(-1);Py(-1);Tub(-1);AgA(-1)	Ac+F(NA);AgP(NA);Maj(NA);Min(NA);Py(NA);Tub(NA);AgA(NA)	-1	-1	-1	-1	-1	-1	-1	-1	-1	-1	-1	-1	-1	-1	NA	NA	NA	NA	NA	NA	NA
9415	-1	NA	-1		9	8	9	1	1	0	Ac+F(-1);AgP(-1);Maj(0.167);Min(-1);Py(-1);Tub(-1);AgA(-1)	0	Ac+F(-1);AgP(-1);Maj(0.684);Min(-1);Py(-1);Tub(-1);AgA(-1)	Ac+F(NA);AgP(NA);Maj.Obs(3.3688814189466);Min(NA);Py(NA);Tub(NA);AgA(NA)	-1	-1	0.684	-1	-1	-1	-1	-1	-1	0.167	-1	-1	-1	-1	NA	NA	3.36888	NA	NA	NA	NA
9423	-1	NA	-1	transferase activity, transferring acyl groups	4	3	4	1	0	0	Ac+F(-1);AgP(-1);Maj(-1);Min(-1);Py(-1);Tub(-1);AgA(-1)	0	Ac+F(-1);AgP(-1);Maj(-1);Min(-1);Py(-1);Tub(-1);AgA(-1)	Ac+F(NA);AgP(NA);Maj(NA);Min(NA);Py(NA);Tub(NA);AgA(NA)	-1	-1	-1	-1	-1	-1	-1	-1	-1	-1	-1	-1	-1	-1	NA	NA	NA	NA	NA	NA	NA
9444	0.023	0.379618	0.092	methyltransferase activity;biological_process	22	5	8	0.363636	1	0	Ac+F(-1);AgP(-1);Maj(0.41);Min(-1);Py(-1);Tub(-1);AgA(-1)	1	Ac+F(-1);AgP(-1);Maj(0.045);Min(-1);Py(-1);Tub(-1);AgA(-1)	Ac+F(NA);AgP(NA);Maj.Obs(-0.0770930458357557);Min(NA);Py(NA);Tub(NA);AgA(NA)	-1	-1	0.045	-1	-1	-1	-1	-1	-1	0.41	-1	-1	-1	-1	NA	NA	-0.077093	NA	NA	NA	NA
9454	-1	NA	-1	methyltransferase activity	5	5	5	1	1	0	Ac+F(-1);AgP(-1);Maj(-1);Min(-1);Py(-1);Tub(-1);AgA(0.64)	1	Ac+F(-1);AgP(-1);Maj(-1);Min(-1);Py(-1);Tub(-1);AgA(0)	Ac+F(NA);AgP(NA);Maj(NA);Min(NA);Py(NA);Tub(NA);AgA.Obs(-0.845732788256161)	-1	-1	-1	-1	-1	-1	0	-1	-1	-1	-1	-1	-1	0.64	NA	NA	NA	NA	NA	NA	-0.845733
9481	0.023	-0.722378	0.757	oxidoreductase activity;biological_process	12	3	7	0.583333	2	0	Ac+F(-1);AgP(-1);Maj(0.416);Min(-1);Py(-1);Tub(-1);AgA(1)	1	Ac+F(-1);AgP(-1);Maj(0.201);Min(-1);Py(-1);Tub(-1);AgA(0)	Ac+F(NA);AgP(NA);Maj.Obs(0.495617784680013);Min(NA);Py(NA);Tub(NA);AgA.Obs(-2.04479758301453)	-1	-1	0.201	-1	-1	-1	0	-1	-1	0.416	-1	-1	-1	1	NA	NA	0.495618	NA	NA	NA	-2.0448
9485	-1	NA	-1		5	4	5	1	0	0	Ac+F(-1);AgP(-1);Maj(-1);Min(-1);Py(-1);Tub(-1);AgA(-1)	0	Ac+F(-1);AgP(-1);Maj(-1);Min(-1);Py(-1);Tub(-1);AgA(-1)	Ac+F(NA);AgP(NA);Maj(NA);Min(NA);Py(NA);Tub(NA);AgA(NA)	-1	-1	-1	-1	-1	-1	-1	-1	-1	-1	-1	-1	-1	-1	NA	NA	NA	NA	NA	NA	NA
9489	0.501	1.02703	0.252		5	1	3	0.6	1	0	Ac+F(-1);AgP(-1);Maj(0.058);Min(-1);Py(-1);Tub(-1);AgA(-1)	0	Ac+F(-1);AgP(-1);Maj(0.793);Min(-1);Py(-1);Tub(-1);AgA(-1)	Ac+F(NA);AgP(NA);Maj.Obs(3.22696525268739);Min(NA);Py(NA);Tub(NA);AgA(NA)	-1	-1	0.793	-1	-1	-1	-1	-1	-1	0.058	-1	-1	-1	-1	NA	NA	3.22697	NA	NA	NA	NA
9511	-1	NA	-1		4	4	4	1	1	0	Ac+F(-1);AgP(-1);Maj(-1);Min(0.658);Py(-1);Tub(-1);AgA(-1)	1	Ac+F(-1);AgP(-1);Maj(-1);Min(0);Py(-1);Tub(-1);AgA(-1)	Ac+F(NA);AgP(NA);Maj(NA);Min.Obs(180.844640467389);Py(NA);Tub(NA);AgA(NA)	-1	-1	-1	0	-1	-1	-1	-1	-1	-1	0.658	-1	-1	-1	NA	NA	NA	180.845	NA	NA	NA
9551	-1	NA	-1		4	1	4	1	2	1	Ac+F(0.303);AgP(-1);Maj(0);Min(-1);Py(-1);Tub(-1);AgA(-1)	0	Ac+F(0.224);AgP(-1);Maj(0.738);Min(-1);Py(-1);Tub(-1);AgA(-1)	Ac+F.Obs(0.170731707317048);AgP(NA);Maj.Obs(162.833333333329);Min(NA);Py(NA);Tub(NA);AgA(NA)	0.224	-1	0.738	-1	-1	-1	-1	0.303	-1	0	-1	-1	-1	-1	0.170732	NA	162.833	NA	NA	NA	NA
9576	-1	NA	-1	phosphatase activity;cellular amino acid metabolic process;biological_process;biosynthetic process;small molecule metabolic process	8	7	8	1	1	0	Ac+F(-1);AgP(-1);Maj(0.521);Min(-1);Py(-1);Tub(-1);AgA(-1)	0	Ac+F(-1);AgP(-1);Maj(0.243);Min(-1);Py(-1);Tub(-1);AgA(-1)	Ac+F(NA);AgP(NA);Maj.Obs(-0.0444889094016165);Min(NA);Py(NA);Tub(NA);AgA(NA)	-1	-1	0.243	-1	-1	-1	-1	-1	-1	0.521	-1	-1	-1	-1	NA	NA	-0.0444889	NA	NA	NA	NA
9676	0.498	1.48489	0.318		7	1	3	0.428571	0	0	Ac+F(-1);AgP(-1);Maj(-1);Min(-1);Py(-1);Tub(-1);AgA(-1)	0	Ac+F(-1);AgP(-1);Maj(-1);Min(-1);Py(-1);Tub(-1);AgA(-1)	Ac+F(NA);AgP(NA);Maj(NA);Min(NA);Py(NA);Tub(NA);AgA(NA)	-1	-1	-1	-1	-1	-1	-1	-1	-1	-1	-1	-1	-1	-1	NA	NA	NA	NA	NA	NA	NA
9750	0.596	3.56776	0.147	transferase activity, transferring acyl groups	5	0	4	0.8	2	0	Ac+F(0.634);AgP(0.129);Maj(-1);Min(-1);Py(-1);Tub(-1);AgA(-1)	1	Ac+F(0);AgP(0.506);Maj(-1);Min(-1);Py(-1);Tub(-1);AgA(-1)	Ac+F.Obs(-3.54176838886243);AgP.Obs(1.64564346154577);Maj(NA);Min(NA);Py(NA);Tub(NA);AgA(NA)	0	0.506	-1	-1	-1	-1	-1	0.634	0.129	-1	-1	-1	-1	-1	-3.54177	1.64564	NA	NA	NA	NA	NA
9753	-1	NA	-1		4	3	4	1	0	0	Ac+F(-1);AgP(-1);Maj(-1);Min(-1);Py(-1);Tub(-1);AgA(-1)	0	Ac+F(-1);AgP(-1);Maj(-1);Min(-1);Py(-1);Tub(-1);AgA(-1)	Ac+F(NA);AgP(NA);Maj(NA);Min(NA);Py(NA);Tub(NA);AgA(NA)	-1	-1	-1	-1	-1	-1	-1	-1	-1	-1	-1	-1	-1	-1	NA	NA	NA	NA	NA	NA	NA
9767	-1	NA	-1	cellular_component	4	3	4	1	0	0	Ac+F(-1);AgP(-1);Maj(-1);Min(-1);Py(-1);Tub(-1);AgA(-1)	0	Ac+F(-1);AgP(-1);Maj(-1);Min(-1);Py(-1);Tub(-1);AgA(-1)	Ac+F(NA);AgP(NA);Maj(NA);Min(NA);Py(NA);Tub(NA);AgA(NA)	-1	-1	-1	-1	-1	-1	-1	-1	-1	-1	-1	-1	-1	-1	NA	NA	NA	NA	NA	NA	NA
9827	0.054	0.151232	0.349	oxidoreductase activity;biological_process	12	0	6	0.5	2	0	Ac+F(-1);AgP(-1);Maj(0.569);Min(0.063);Py(-1);Tub(-1);AgA(-1)	1	Ac+F(-1);AgP(-1);Maj(0.031);Min(0.736);Py(-1);Tub(-1);AgA(-1)	Ac+F(NA);AgP(NA);Maj.Obs(0.0347387953247918);Min.Obs(1.41560260051608);Py(NA);Tub(NA);AgA(NA)	-1	-1	0.031	0.736	-1	-1	-1	-1	-1	0.569	0.063	-1	-1	-1	NA	NA	0.0347388	1.4156	NA	NA	NA
9828	0.014	0.0544828	0.439	ribosome;structural constituent of ribosome;translation	13	2	7	0.538462	1	0	Ac+F(-1);AgP(-1);Maj(-1);Min(-1);Py(-1);Tub(0.102);AgA(-1)	0	Ac+F(-1);AgP(-1);Maj(-1);Min(-1);Py(-1);Tub(0.636);AgA(-1)	Ac+F(NA);AgP(NA);Maj(NA);Min(NA);Py(NA);Tub.Obs(1.58022661754855);AgA(NA)	-1	-1	-1	-1	-1	0.636	-1	-1	-1	-1	-1	-1	0.102	-1	NA	NA	NA	NA	NA	1.58023	NA
9863	0.906	3.31562	0.01	ribosome;enzyme regulator activity;ion binding;signal transduction;biological_process;catabolic process;cellular nitrogen compound metabolic process;nucleobase-containing compound catabolic process;small molecule metabolic process	11	1	2	0.181818	1	0	Ac+F(-1);AgP(-1);Maj(-1);Min(-1);Py(-1);Tub(-1);AgA(0.858)	0	Ac+F(-1);AgP(-1);Maj(-1);Min(-1);Py(-1);Tub(-1);AgA(0.083)	Ac+F(NA);AgP(NA);Maj(NA);Min(NA);Py(NA);Tub(NA);AgA.Obs(-0.905627989145032)	-1	-1	-1	-1	-1	-1	0.083	-1	-1	-1	-1	-1	-1	0.858	NA	NA	NA	NA	NA	NA	-0.905628
9864	0.834	4.24921	0	ribosome;structural constituent of ribosome;translation	7	1	1	0.142857	0	0	Ac+F(-1);AgP(-1);Maj(-1);Min(-1);Py(-1);Tub(-1);AgA(-1)	0	Ac+F(-1);AgP(-1);Maj(-1);Min(-1);Py(-1);Tub(-1);AgA(-1)	Ac+F(NA);AgP(NA);Maj(NA);Min(NA);Py(NA);Tub(NA);AgA(NA)	-1	-1	-1	-1	-1	-1	-1	-1	-1	-1	-1	-1	-1	-1	NA	NA	NA	NA	NA	NA	NA
9869	0.675	8.02662	0	cellular_component;molecular_function;peptidase activity;biological_process	3	0	2	0.666667	1	1	Ac+F(0);AgP(-1);Maj(-1);Min(-1);Py(-1);Tub(-1);AgA(-1)	0	Ac+F(0.661);AgP(-1);Maj(-1);Min(-1);Py(-1);Tub(-1);AgA(-1)	Ac+F.Obs(14.9061843502749);AgP(NA);Maj(NA);Min(NA);Py(NA);Tub(NA);AgA(NA)	0.661	-1	-1	-1	-1	-1	-1	0	-1	-1	-1	-1	-1	-1	14.9062	NA	NA	NA	NA	NA	NA
10023	0.004	-0.366912	0.893	oxidoreductase activity;cellular amino acid metabolic process;biological_process;biosynthetic process;small molecule metabolic process	10	2	6	0.6	2	0	Ac+F(-1);AgP(0.099);Maj(-1);Min(0.729);Py(-1);Tub(-1);AgA(-1)	0	Ac+F(-1);AgP(0.233);Maj(-1);Min(0.179);Py(-1);Tub(-1);AgA(-1)	Ac+F(NA);AgP.Obs(0.54808479905399);Maj(NA);Min.Obs(-13.6241691512122);Py(NA);Tub(NA);AgA(NA)	-1	0.233	-1	0.179	-1	-1	-1	-1	0.099	-1	0.729	-1	-1	-1	NA	0.548085	NA	-13.6242	NA	NA	NA
10024	0.136	0.222337	0.463	ion binding;protein folding	7	1	3	0.428571	1	0	Ac+F(-1);AgP(0.631);Maj(-1);Min(-1);Py(-1);Tub(-1);AgA(-1)	1	Ac+F(-1);AgP(0);Maj(-1);Min(-1);Py(-1);Tub(-1);AgA(-1)	Ac+F(NA);AgP.Obs(-1.00201309404477);Maj(NA);Min(NA);Py(NA);Tub(NA);AgA(NA)	-1	0	-1	-1	-1	-1	-1	-1	0.631	-1	-1	-1	-1	-1	NA	-1.00201	NA	NA	NA	NA	NA
10027	0.107	-0.0397486	0.504	ribosome;structural constituent of ribosome;translation	6	0	3	0.5	0	0	Ac+F(-1);AgP(-1);Maj(-1);Min(-1);Py(-1);Tub(-1);AgA(-1)	0	Ac+F(-1);AgP(-1);Maj(-1);Min(-1);Py(-1);Tub(-1);AgA(-1)	Ac+F(NA);AgP(NA);Maj(NA);Min(NA);Py(NA);Tub(NA);AgA(NA)	-1	-1	-1	-1	-1	-1	-1	-1	-1	-1	-1	-1	-1	-1	NA	NA	NA	NA	NA	NA	NA
10030	0.674	-36.2933	0		3	0	2	0.666667	1	1	Ac+F(-1);AgP(-1);Maj(-1);Min(0);Py(-1);Tub(-1);AgA(-1)	0	Ac+F(-1);AgP(-1);Maj(-1);Min(0.662);Py(-1);Tub(-1);AgA(-1)	Ac+F(NA);AgP(NA);Maj(NA);Min.Obs(-126.009990937838);Py(NA);Tub(NA);AgA(NA)	-1	-1	-1	0.662	-1	-1	-1	-1	-1	-1	0	-1	-1	-1	NA	NA	NA	-126.01	NA	NA	NA
10037	-1	NA	-1		4	0	4	1	1	0	Ac+F(-1);AgP(-1);Maj(-1);Min(-1);Py(-1);Tub(0.2);AgA(-1)	0	Ac+F(-1);AgP(-1);Maj(-1);Min(-1);Py(-1);Tub(0.513);AgA(-1)	Ac+F(NA);AgP(NA);Maj(NA);Min(NA);Py(NA);Tub.Obs(-0.638883203555739);AgA(NA)	-1	-1	-1	-1	-1	0.513	-1	-1	-1	-1	-1	-1	0.2	-1	NA	NA	NA	NA	NA	-0.638883	NA
10057	0.007	-0.576207	0.682	molecular_function;ion binding;transport;signal transduction;biological_process	10	2	3	0.3	0	0	Ac+F(-1);AgP(-1);Maj(-1);Min(-1);Py(-1);Tub(-1);AgA(-1)	0	Ac+F(-1);AgP(-1);Maj(-1);Min(-1);Py(-1);Tub(-1);AgA(-1)	Ac+F(NA);AgP(NA);Maj(NA);Min(NA);Py(NA);Tub(NA);AgA(NA)	-1	-1	-1	-1	-1	-1	-1	-1	-1	-1	-1	-1	-1	-1	NA	NA	NA	NA	NA	NA	NA
10072	-1	NA	-1	structural molecule activity	3	1	3	1	2	0	Ac+F(-1);AgP(0.325);Maj(-1);Min(-1);Py(-1);Tub(-1);AgA(0.674)	0	Ac+F(-1);AgP(0.677);Maj(-1);Min(-1);Py(-1);Tub(-1);AgA(0.336)	Ac+F(NA);AgP.Obs(-36.3703703703699);Maj(NA);Min(NA);Py(NA);Tub(NA);AgA.Obs(0.062500000000013)	-1	0.677	-1	-1	-1	-1	0.336	-1	0.325	-1	-1	-1	-1	0.674	NA	-36.3704	NA	NA	NA	NA	0.0625
10088	-1	NA	-1		21	17	21	1	2	0	Ac+F(-1);AgP(0.811);Maj(-1);Min(-1);Py(-1);Tub(-1);AgA(0.825)	2	Ac+F(-1);AgP(0.004);Maj(-1);Min(-1);Py(-1);Tub(-1);AgA(0.004)	Ac+F(NA);AgP.Obs(-0.785230524616702);Maj(NA);Min(NA);Py(NA);Tub(NA);AgA.Obs(-0.782843966644478)	-1	0.004	-1	-1	-1	-1	0.004	-1	0.811	-1	-1	-1	-1	0.825	NA	-0.785231	NA	NA	NA	NA	-0.782844
10091	0.134	-0.64283	0.634		6	0	4	0.666667	1	0	Ac+F(-1);AgP(-1);Maj(-1);Min(-1);Py(-1);Tub(1);AgA(-1)	1	Ac+F(-1);AgP(-1);Maj(-1);Min(-1);Py(-1);Tub(0);AgA(-1)	Ac+F(NA);AgP(NA);Maj(NA);Min(NA);Py(NA);Tub.Obs(-2.01108998492856);AgA(NA)	-1	-1	-1	-1	-1	0	-1	-1	-1	-1	-1	-1	1	-1	NA	NA	NA	NA	NA	-2.01109	NA
10095	0.19	0.907984	0.581	cellular_component	5	3	4	0.8	1	0	Ac+F(-1);AgP(0.582);Maj(-1);Min(-1);Py(-1);Tub(-1);AgA(-1)	1	Ac+F(-1);AgP(0);Maj(-1);Min(-1);Py(-1);Tub(-1);AgA(-1)	Ac+F(NA);AgP.Obs(-2.77647967818173);Maj(NA);Min(NA);Py(NA);Tub(NA);AgA(NA)	-1	0	-1	-1	-1	-1	-1	-1	0.582	-1	-1	-1	-1	-1	NA	-2.77648	NA	NA	NA	NA	NA
10119	-1	NA	-1		11	11	11	1	2	0	Ac+F(0.315);AgP(0.546);Maj(-1);Min(-1);Py(-1);Tub(-1);AgA(-1)	0	Ac+F(0.569);AgP(0.242);Maj(-1);Min(-1);Py(-1);Tub(-1);AgA(-1)	Ac+F.Obs(0.328453312796376);AgP.Obs(-2.07810068774811);Maj(NA);Min(NA);Py(NA);Tub(NA);AgA(NA)	0.569	0.242	-1	-1	-1	-1	-1	0.315	0.546	-1	-1	-1	-1	-1	0.328453	-2.0781	NA	NA	NA	NA	NA
10182	0.033	-0.495858	0.758	ribosome;RNA binding;structural constituent of ribosome;translation	8	0	3	0.375	1	0	Ac+F(-1);AgP(-1);Maj(-1);Min(-1);Py(-1);Tub(-1);AgA(0.534)	0	Ac+F(-1);AgP(-1);Maj(-1);Min(-1);Py(-1);Tub(-1);AgA(0.132)	Ac+F(NA);AgP(NA);Maj(NA);Min(NA);Py(NA);Tub(NA);AgA.Obs(-4.76865543392581)	-1	-1	-1	-1	-1	-1	0.132	-1	-1	-1	-1	-1	-1	0.534	NA	NA	NA	NA	NA	NA	-4.76866
10187	-1	NA	-1		5	0	5	1	0	0	Ac+F(-1);AgP(-1);Maj(-1);Min(-1);Py(-1);Tub(-1);AgA(-1)	0	Ac+F(-1);AgP(-1);Maj(-1);Min(-1);Py(-1);Tub(-1);AgA(-1)	Ac+F(NA);AgP(NA);Maj(NA);Min(NA);Py(NA);Tub(NA);AgA(NA)	-1	-1	-1	-1	-1	-1	-1	-1	-1	-1	-1	-1	-1	-1	NA	NA	NA	NA	NA	NA	NA
10247	0	-2.85716	0.733		3	0	2	0.666667	1	0	Ac+F(-1);AgP(-1);Maj(-1);Min(-1);Py(-1);Tub(-1);AgA(0.248)	0	Ac+F(-1);AgP(-1);Maj(-1);Min(-1);Py(-1);Tub(-1);AgA(0.333)	Ac+F(NA);AgP(NA);Maj(NA);Min(NA);Py(NA);Tub(NA);AgA.Obs(-2.02499918495347)	-1	-1	-1	-1	-1	-1	0.333	-1	-1	-1	-1	-1	-1	0.248	NA	NA	NA	NA	NA	NA	-2.025
10316	0	-0.905555	0.322		4	0	2	0.5	0	0	Ac+F(-1);AgP(-1);Maj(-1);Min(-1);Py(-1);Tub(-1);AgA(-1)	0	Ac+F(-1);AgP(-1);Maj(-1);Min(-1);Py(-1);Tub(-1);AgA(-1)	Ac+F(NA);AgP(NA);Maj(NA);Min(NA);Py(NA);Tub(NA);AgA(NA)	-1	-1	-1	-1	-1	-1	-1	-1	-1	-1	-1	-1	-1	-1	NA	NA	NA	NA	NA	NA	NA
10393	-1	NA	-1		6	5	6	1	0	0	Ac+F(-1);AgP(-1);Maj(-1);Min(-1);Py(-1);Tub(-1);AgA(-1)	0	Ac+F(-1);AgP(-1);Maj(-1);Min(-1);Py(-1);Tub(-1);AgA(-1)	Ac+F(NA);AgP(NA);Maj(NA);Min(NA);Py(NA);Tub(NA);AgA(NA)	-1	-1	-1	-1	-1	-1	-1	-1	-1	-1	-1	-1	-1	-1	NA	NA	NA	NA	NA	NA	NA
10462	0	-1.21868	0.782	oxidoreductase activity;biological_process	10	0	2	0.2	0	0	Ac+F(-1);AgP(-1);Maj(-1);Min(-1);Py(-1);Tub(-1);AgA(-1)	0	Ac+F(-1);AgP(-1);Maj(-1);Min(-1);Py(-1);Tub(-1);AgA(-1)	Ac+F(NA);AgP(NA);Maj(NA);Min(NA);Py(NA);Tub(NA);AgA(NA)	-1	-1	-1	-1	-1	-1	-1	-1	-1	-1	-1	-1	-1	-1	NA	NA	NA	NA	NA	NA	NA
10463	0.76	7.85388	0	ribosome;structural constituent of ribosome;translation	4	1	1	0.25	0	0	Ac+F(-1);AgP(-1);Maj(-1);Min(-1);Py(-1);Tub(-1);AgA(-1)	0	Ac+F(-1);AgP(-1);Maj(-1);Min(-1);Py(-1);Tub(-1);AgA(-1)	Ac+F(NA);AgP(NA);Maj(NA);Min(NA);Py(NA);Tub(NA);AgA(NA)	-1	-1	-1	-1	-1	-1	-1	-1	-1	-1	-1	-1	-1	-1	NA	NA	NA	NA	NA	NA	NA
10493	0.713	1.09474	0	cellular_component;molecular_function;DNA binding;DNA metabolic process;transposition	46	2	21	0.456522	3	1	Ac+F(-1);AgP(0.425);Maj(-1);Min(0.468);Py(-1);Tub(-1);AgA(0)	0	Ac+F(-1);AgP(0.756);Maj(-1);Min(0.622);Py(-1);Tub(-1);AgA(0.867)	Ac+F(NA);AgP.Obs(-2.78511282996874);Maj(NA);Min.Obs(-0.103060337390327);Py(NA);Tub(NA);AgA.Obs(1.29485781786729)	-1	0.756	-1	0.622	-1	-1	0.867	-1	0.425	-1	0.468	-1	-1	0	NA	-2.78511	NA	-0.10306	NA	NA	1.29486
10566	0	-1.80012	0.9	ion binding	8	0	3	0.375	1	0	Ac+F(-1);AgP(-1);Maj(0.69);Min(-1);Py(-1);Tub(-1);AgA(-1)	0	Ac+F(-1);AgP(-1);Maj(0.115);Min(-1);Py(-1);Tub(-1);AgA(-1)	Ac+F(NA);AgP(NA);Maj.Obs(-3.19417417923603);Min(NA);Py(NA);Tub(NA);AgA(NA)	-1	-1	0.115	-1	-1	-1	-1	-1	-1	0.69	-1	-1	-1	-1	NA	NA	-3.19417	NA	NA	NA	NA
10636	0.218	-0.0264736	0.376		7	1	3	0.428571	1	0	Ac+F(-1);AgP(-1);Maj(-1);Min(-1);Py(-1);Tub(0.236);AgA(-1)	0	Ac+F(-1);AgP(-1);Maj(-1);Min(-1);Py(-1);Tub(0.415);AgA(-1)	Ac+F(NA);AgP(NA);Maj(NA);Min(NA);Py(NA);Tub.Obs(1.01249758838692);AgA(NA)	-1	-1	-1	-1	-1	0.415	-1	-1	-1	-1	-1	-1	0.236	-1	NA	NA	NA	NA	NA	1.0125	NA
10760	-1	NA	-1		4	2	4	1	1	1	Ac+F(-1);AgP(-1);Maj(0);Min(-1);Py(-1);Tub(-1);AgA(-1)	0	Ac+F(-1);AgP(-1);Maj(0.765);Min(-1);Py(-1);Tub(-1);AgA(-1)	Ac+F(NA);AgP(NA);Maj.Obs(7.77231504534889);Min(NA);Py(NA);Tub(NA);AgA(NA)	-1	-1	0.765	-1	-1	-1	-1	-1	-1	0	-1	-1	-1	-1	NA	NA	7.77232	NA	NA	NA	NA
10763	0.494	1.16921	0.085	molecular_function	6	1	3	0.5	0	0	Ac+F(-1);AgP(-1);Maj(-1);Min(-1);Py(-1);Tub(-1);AgA(-1)	0	Ac+F(-1);AgP(-1);Maj(-1);Min(-1);Py(-1);Tub(-1);AgA(-1)	Ac+F(NA);AgP(NA);Maj(NA);Min(NA);Py(NA);Tub(NA);AgA(NA)	-1	-1	-1	-1	-1	-1	-1	-1	-1	-1	-1	-1	-1	-1	NA	NA	NA	NA	NA	NA	NA
10767	-1	NA	-1	cellular_component	5	1	5	1	1	0	Ac+F(-1);AgP(-1);Maj(0.378);Min(-1);Py(-1);Tub(-1);AgA(-1)	0	Ac+F(-1);AgP(-1);Maj(0.206);Min(-1);Py(-1);Tub(-1);AgA(-1)	Ac+F(NA);AgP(NA);Maj.Obs(-2.60286087222405);Min(NA);Py(NA);Tub(NA);AgA(NA)	-1	-1	0.206	-1	-1	-1	-1	-1	-1	0.378	-1	-1	-1	-1	NA	NA	-2.60286	NA	NA	NA	NA
10806	-1	NA	-1	DNA binding	4	3	4	1	0	0	Ac+F(-1);AgP(-1);Maj(-1);Min(-1);Py(-1);Tub(-1);AgA(-1)	0	Ac+F(-1);AgP(-1);Maj(-1);Min(-1);Py(-1);Tub(-1);AgA(-1)	Ac+F(NA);AgP(NA);Maj(NA);Min(NA);Py(NA);Tub(NA);AgA(NA)	-1	-1	-1	-1	-1	-1	-1	-1	-1	-1	-1	-1	-1	-1	NA	NA	NA	NA	NA	NA	NA
10841	-1	NA	-1		5	5	5	1	1	0	Ac+F(-1);AgP(-1);Maj(-1);Min(-1);Py(-1);Tub(-1);AgA(-1)	0	Ac+F(-1);AgP(-1);Maj(-1);Min(-1);Py(-1);Tub(-1);AgA(-1)	Ac+F(NA);AgP(NA);Maj(NA);Min(NA);Py(NA);Tub(NA);AgA(NA)	-1	-1	-1	-1	-1	-1	-1	-1	-1	-1	-1	-1	-1	-1	NA	NA	NA	NA	NA	NA	NA
10869	0	-0.338077	0.249	cellular_component;intracellular;cell;cytoplasm;ribosome;organelle;RNA binding;structural constituent of ribosome;translation	6	0	3	0.5	2	0	Ac+F(-1);AgP(0.186);Maj(-1);Min(-1);Py(-1);Tub(-1);AgA(0.181)	0	Ac+F(-1);AgP(0.462);Maj(-1);Min(-1);Py(-1);Tub(-1);AgA(0.488)	Ac+F(NA);AgP.Obs(7.32193382144675);Maj(NA);Min(NA);Py(NA);Tub(NA);AgA.Obs(15.0866108886059)	-1	0.462	-1	-1	-1	-1	0.488	-1	0.186	-1	-1	-1	-1	0.181	NA	7.32193	NA	NA	NA	NA	15.0866
10906	-1	NA	-1		3	3	3	1	0	0	Ac+F(-1);AgP(-1);Maj(-1);Min(-1);Py(-1);Tub(-1);AgA(-1)	0	Ac+F(-1);AgP(-1);Maj(-1);Min(-1);Py(-1);Tub(-1);AgA(-1)	Ac+F(NA);AgP(NA);Maj(NA);Min(NA);Py(NA);Tub(NA);AgA(NA)	-1	-1	-1	-1	-1	-1	-1	-1	-1	-1	-1	-1	-1	-1	NA	NA	NA	NA	NA	NA	NA
10945	0.122	0.31389	0.23	cellular_component;intracellular;cell;cytoplasm;ribosome;organelle;RNA binding;structural constituent of ribosome;translation	7	0	4	0.571429	2	0	Ac+F(-1);AgP(0.388);Maj(-1);Min(-1);Py(-1);Tub(-1);AgA(0.391)	0	Ac+F(-1);AgP(0.296);Maj(-1);Min(-1);Py(-1);Tub(-1);AgA(0.292)	Ac+F(NA);AgP.Obs(3.66618464825022);Maj(NA);Min(NA);Py(NA);Tub(NA);AgA.Obs(1.70131400666823)	-1	0.296	-1	-1	-1	-1	0.292	-1	0.388	-1	-1	-1	-1	0.391	NA	3.66618	NA	NA	NA	NA	1.70131
10946	-1	NA	-1	cellular_component;transport	5	4	5	1	1	0	Ac+F(-1);AgP(-1);Maj(0.619);Min(-1);Py(-1);Tub(-1);AgA(-1)	1	Ac+F(-1);AgP(-1);Maj(0);Min(-1);Py(-1);Tub(-1);AgA(-1)	Ac+F(NA);AgP(NA);Maj.Obs(48.9582869009457);Min(NA);Py(NA);Tub(NA);AgA(NA)	-1	-1	0	-1	-1	-1	-1	-1	-1	0.619	-1	-1	-1	-1	NA	NA	48.9583	NA	NA	NA	NA
11016	0.332	2.61951	0		4	1	2	0.5	0	0	Ac+F(-1);AgP(-1);Maj(-1);Min(-1);Py(-1);Tub(-1);AgA(-1)	0	Ac+F(-1);AgP(-1);Maj(-1);Min(-1);Py(-1);Tub(-1);AgA(-1)	Ac+F(NA);AgP(NA);Maj(NA);Min(NA);Py(NA);Tub(NA);AgA(NA)	-1	-1	-1	-1	-1	-1	-1	-1	-1	-1	-1	-1	-1	-1	NA	NA	NA	NA	NA	NA	NA
11017	-1	NA	-1		7	6	7	1	1	0	Ac+F(-1);AgP(-1);Maj(-1);Min(-1);Py(-1);Tub(-1);AgA(-1)	0	Ac+F(-1);AgP(-1);Maj(-1);Min(-1);Py(-1);Tub(-1);AgA(-1)	Ac+F(NA);AgP(NA);Maj(NA);Min(NA);Py(NA);Tub(NA);AgA(NA)	-1	-1	-1	-1	-1	-1	-1	-1	-1	-1	-1	-1	-1	-1	NA	NA	NA	NA	NA	NA	NA
11018	0.506	2.41881	0.156	biological_process;biosynthetic process;cellular nitrogen compound metabolic process	6	1	5	0.833333	1	1	Ac+F(-1);AgP(-1);Maj(0);Min(-1);Py(-1);Tub(-1);AgA(-1)	0	Ac+F(-1);AgP(-1);Maj(0.679);Min(-1);Py(-1);Tub(-1);AgA(-1)	Ac+F(NA);AgP(NA);Maj.Obs(3.13804759343062);Min(NA);Py(NA);Tub(NA);AgA(NA)	-1	-1	0.679	-1	-1	-1	-1	-1	-1	0	-1	-1	-1	-1	NA	NA	3.13805	NA	NA	NA	NA
11132	0.214	0.685044	0.07	ion binding	16	3	4	0.25	2	0	Ac+F(-1);AgP(0.378);Maj(-1);Min(-1);Py(0.582);Tub(-1);AgA(-1)	1	Ac+F(-1);AgP(0.535);Maj(-1);Min(-1);Py(0.035);Tub(-1);AgA(-1)	Ac+F(NA);AgP.Obs(-0.0930148904871328);Maj(NA);Min(NA);Py.Obs(-0.0967423731027073);Tub(NA);AgA(NA)	-1	0.535	-1	-1	0.035	-1	-1	-1	0.378	-1	-1	0.582	-1	-1	NA	-0.0930149	NA	NA	-0.0967424	NA	NA
11179	-1	NA	-1		6	3	6	1	2	0	Ac+F(0.596);AgP(-1);Maj(-1);Min(-1);Py(0.452);Tub(-1);AgA(-1)	0	Ac+F(0.364);AgP(-1);Maj(-1);Min(-1);Py(0.34);Tub(-1);AgA(-1)	Ac+F.Obs(-1.33236528299854);AgP(NA);Maj(NA);Min(NA);Py.Obs(-0.783287897368561);Tub(NA);AgA(NA)	0.364	-1	-1	-1	0.34	-1	-1	0.596	-1	-1	-1	0.452	-1	-1	-1.33237	NA	NA	NA	-0.783288	NA	NA
11259	0	-4.284	0.592	molecular_function	4	2	3	0.75	0	0	Ac+F(-1);AgP(-1);Maj(-1);Min(-1);Py(-1);Tub(-1);AgA(-1)	0	Ac+F(-1);AgP(-1);Maj(-1);Min(-1);Py(-1);Tub(-1);AgA(-1)	Ac+F(NA);AgP(NA);Maj(NA);Min(NA);Py(NA);Tub(NA);AgA(NA)	-1	-1	-1	-1	-1	-1	-1	-1	-1	-1	-1	-1	-1	-1	NA	NA	NA	NA	NA	NA	NA
11340	-1	NA	-1		5	5	5	1	1	0	Ac+F(-1);AgP(-1);Maj(-1);Min(-1);Py(-1);Tub(0.645);AgA(-1)	1	Ac+F(-1);AgP(-1);Maj(-1);Min(-1);Py(-1);Tub(0);AgA(-1)	Ac+F(NA);AgP(NA);Maj(NA);Min(NA);Py(NA);Tub.Obs(-1.01927818421412);AgA(NA)	-1	-1	-1	-1	-1	0	-1	-1	-1	-1	-1	-1	0.645	-1	NA	NA	NA	NA	NA	-1.01928	NA
11467	0	-0.283159	0.207	ribosome;structural constituent of ribosome;translation	6	1	3	0.5	2	0	Ac+F(0.633);AgP(-1);Maj(-1);Min(-1);Py(-1);Tub(-1);AgA(0.389)	0	Ac+F(0.171);AgP(-1);Maj(-1);Min(-1);Py(-1);Tub(-1);AgA(0.342)	Ac+F.Obs(-12.3325640407506);AgP(NA);Maj(NA);Min(NA);Py(NA);Tub(NA);AgA.Obs(11.0388602348051)	0.171	-1	-1	-1	-1	-1	0.342	0.633	-1	-1	-1	-1	-1	0.389	-12.3326	NA	NA	NA	NA	NA	11.0389
11563	0.373	0.989915	0.192	ribosome;structural constituent of ribosome;translation	5	0	3	0.6	0	0	Ac+F(-1);AgP(-1);Maj(-1);Min(-1);Py(-1);Tub(-1);AgA(-1)	0	Ac+F(-1);AgP(-1);Maj(-1);Min(-1);Py(-1);Tub(-1);AgA(-1)	Ac+F(NA);AgP(NA);Maj(NA);Min(NA);Py(NA);Tub(NA);AgA(NA)	-1	-1	-1	-1	-1	-1	-1	-1	-1	-1	-1	-1	-1	-1	NA	NA	NA	NA	NA	NA	NA
11656	0	-2.11142	0.877	cellular_component;intracellular;cell;cytoplasm;ribosome;organelle;RNA binding;structural constituent of ribosome;translation	7	3	4	0.571429	0	0	Ac+F(-1);AgP(-1);Maj(-1);Min(-1);Py(-1);Tub(-1);AgA(-1)	0	Ac+F(-1);AgP(-1);Maj(-1);Min(-1);Py(-1);Tub(-1);AgA(-1)	Ac+F(NA);AgP(NA);Maj(NA);Min(NA);Py(NA);Tub(NA);AgA(NA)	-1	-1	-1	-1	-1	-1	-1	-1	-1	-1	-1	-1	-1	-1	NA	NA	NA	NA	NA	NA	NA
11748	-1	NA	-1		11	10	11	1	2	0	Ac+F(-1);AgP(-1);Maj(0.702);Min(-1);Py(-1);Tub(0.701);AgA(-1)	2	Ac+F(-1);AgP(-1);Maj(0.023);Min(-1);Py(-1);Tub(0.029);AgA(-1)	Ac+F(NA);AgP(NA);Maj.Obs(-0.474835088004253);Min(NA);Py(NA);Tub.Obs(-0.40170964001698);AgA(NA)	-1	-1	0.023	-1	-1	0.029	-1	-1	-1	0.702	-1	-1	0.701	-1	NA	NA	-0.474835	NA	NA	-0.40171	NA
11880	0	-0.627056	0.581	hydrolase activity, acting on glycosyl bonds;biological_process;catabolic process;cell wall organization or biogenesis	10	3	5	0.5	1	0	Ac+F(-1);AgP(-1);Maj(-1);Min(-1);Py(-1);Tub(-1);AgA(0.844)	1	Ac+F(-1);AgP(-1);Maj(-1);Min(-1);Py(-1);Tub(-1);AgA(0.008)	Ac+F(NA);AgP(NA);Maj(NA);Min(NA);Py(NA);Tub(NA);AgA.Obs(-0.475839951523728)	-1	-1	-1	-1	-1	-1	0.008	-1	-1	-1	-1	-1	-1	0.844	NA	NA	NA	NA	NA	NA	-0.47584
11973	0.057	-0.312031	0.597		10	3	5	0.5	1	0	Ac+F(-1);AgP(0.7);Maj(-1);Min(-1);Py(-1);Tub(-1);AgA(-1)	0	Ac+F(-1);AgP(0.221);Maj(-1);Min(-1);Py(-1);Tub(-1);AgA(-1)	Ac+F(NA);AgP.Obs(-28.9137366944852);Maj(NA);Min(NA);Py(NA);Tub(NA);AgA(NA)	-1	0.221	-1	-1	-1	-1	-1	-1	0.7	-1	-1	-1	-1	-1	NA	-28.9137	NA	NA	NA	NA	NA
11975	0.876	1.98351	0	ribosome;structural constituent of ribosome;rRNA binding;translation	9	1	2	0.222222	0	0	Ac+F(-1);AgP(-1);Maj(-1);Min(-1);Py(-1);Tub(-1);AgA(-1)	0	Ac+F(-1);AgP(-1);Maj(-1);Min(-1);Py(-1);Tub(-1);AgA(-1)	Ac+F(NA);AgP(NA);Maj(NA);Min(NA);Py(NA);Tub(NA);AgA(NA)	-1	-1	-1	-1	-1	-1	-1	-1	-1	-1	-1	-1	-1	-1	NA	NA	NA	NA	NA	NA	NA
12033	0.609	3.94105	0		5	2	4	0.8	0	0	Ac+F(-1);AgP(-1);Maj(-1);Min(-1);Py(-1);Tub(-1);AgA(-1)	0	Ac+F(-1);AgP(-1);Maj(-1);Min(-1);Py(-1);Tub(-1);AgA(-1)	Ac+F(NA);AgP(NA);Maj(NA);Min(NA);Py(NA);Tub(NA);AgA(NA)	-1	-1	-1	-1	-1	-1	-1	-1	-1	-1	-1	-1	-1	-1	NA	NA	NA	NA	NA	NA	NA
12072	0.173	0.752435	0.005	extracellular region;biological_process;growth	55	37	47	0.854545	5	1	Ac+F(-1);AgP(0.088);Maj(0.567);Min(0.514);Py(0.002);Tub(0.068);AgA(-1)	1	Ac+F(-1);AgP(0.224);Maj(0);Min(0.12);Py(0.228);Tub(0.087);AgA(-1)	Ac+F(NA);AgP.Obs(0.632714980876385);Maj.Obs(-0.0242422122980774);Min.Obs(-0.167384521167082);Py.Obs(0.786992183504078);Tub.Obs(0.56234957297111);AgA(NA)	-1	0.224	0	0.12	0.228	0.087	-1	-1	0.088	0.567	0.514	0.002	0.068	-1	NA	0.632715	-0.0242422	-0.167385	0.786992	0.56235	NA
12073	0.525	0.957297	0.139	structural molecule activity	18	0	14	0.777778	4	0	Ac+F(0.441);AgP(0.193);Maj(0.105);Min(-1);Py(-1);Tub(-1);AgA(0.267)	0	Ac+F(0.345);AgP(0.48);Maj(0.638);Min(-1);Py(-1);Tub(-1);AgA(0.314)	Ac+F.Obs(0.348034416454188);AgP.Obs(0.780451387645226);Maj.Obs(1.09061331878066);Min(NA);Py(NA);Tub(NA);AgA.Obs(0.508284803673981)	0.345	0.48	0.638	-1	-1	-1	0.314	0.441	0.193	0.105	-1	-1	-1	0.267	0.348034	0.780451	1.09061	NA	NA	NA	0.508285
12232	-1	NA	-1		9	9	9	1	1	0	Ac+F(-1);AgP(-1);Maj(1);Min(-1);Py(-1);Tub(-1);AgA(-1)	1	Ac+F(-1);AgP(-1);Maj(0);Min(-1);Py(-1);Tub(-1);AgA(-1)	Ac+F(NA);AgP(NA);Maj.Obs(-4.35230128227638);Min(NA);Py(NA);Tub(NA);AgA(NA)	-1	-1	0	-1	-1	-1	-1	-1	-1	1	-1	-1	-1	-1	NA	NA	-4.3523	NA	NA	NA	NA
12233	-1	NA	-1	cellular_component;endoplasmic reticulum;molecular_function;transport;biological_process	3	1	3	1	0	0	Ac+F(-1);AgP(-1);Maj(-1);Min(-1);Py(-1);Tub(-1);AgA(-1)	0	Ac+F(-1);AgP(-1);Maj(-1);Min(-1);Py(-1);Tub(-1);AgA(-1)	Ac+F(NA);AgP(NA);Maj(NA);Min(NA);Py(NA);Tub(NA);AgA(NA)	-1	-1	-1	-1	-1	-1	-1	-1	-1	-1	-1	-1	-1	-1	NA	NA	NA	NA	NA	NA	NA
12245	0	-2.29373	0.502	ion binding	4	1	3	0.75	1	1	Ac+F(-1);AgP(-1);Maj(-1);Min(-1);Py(-1);Tub(-1);AgA(0)	0	Ac+F(-1);AgP(-1);Maj(-1);Min(-1);Py(-1);Tub(-1);AgA(0.732)	Ac+F(NA);AgP(NA);Maj(NA);Min(NA);Py(NA);Tub(NA);AgA.Obs(4.09657320872274)	-1	-1	-1	-1	-1	-1	0.732	-1	-1	-1	-1	-1	-1	0	NA	NA	NA	NA	NA	NA	4.09657
12330	0	-1.68357	0.699	cellular_component;intracellular;cell;protein complex;molecular_function;ATPase activity;transmembrane transporter activity;transport;biological_process;biosynthetic process;cellular nitrogen compound metabolic process;small molecule metabolic process;transmembrane transport	7	0	2	0.285714	1	0	Ac+F(-1);AgP(0.725);Maj(-1);Min(-1);Py(-1);Tub(-1);AgA(-1)	1	Ac+F(-1);AgP(0);Maj(-1);Min(-1);Py(-1);Tub(-1);AgA(-1)	Ac+F(NA);AgP.Obs(-1.7682518838919);Maj(NA);Min(NA);Py(NA);Tub(NA);AgA(NA)	-1	0	-1	-1	-1	-1	-1	-1	0.725	-1	-1	-1	-1	-1	NA	-1.76825	NA	NA	NA	NA	NA
12423	-1	NA	-1		4	3	4	1	1	1	Ac+F(-1);AgP(-1);Maj(-1);Min(0);Py(-1);Tub(-1);AgA(-1)	0	Ac+F(-1);AgP(-1);Maj(-1);Min(0.74);Py(-1);Tub(-1);AgA(-1)	Ac+F(NA);AgP(NA);Maj(NA);Min.Obs(6.20824050732002);Py(NA);Tub(NA);AgA(NA)	-1	-1	-1	0.74	-1	-1	-1	-1	-1	-1	0	-1	-1	-1	NA	NA	NA	6.20824	NA	NA	NA
12468	0	-0.500256	0.608	cellular_component;intracellular;cell;cytoplasm;ribosome;organelle;structural constituent of ribosome;translation	7	1	3	0.428571	2	0	Ac+F(-1);AgP(0.243);Maj(-1);Min(-1);Py(-1);Tub(-1);AgA(0.257)	0	Ac+F(-1);AgP(0.429);Maj(-1);Min(-1);Py(-1);Tub(-1);AgA(0.423)	Ac+F(NA);AgP.Obs(1.89425885707376);Maj(NA);Min(NA);Py(NA);Tub(NA);AgA.Obs(3.07433957851679)	-1	0.429	-1	-1	-1	-1	0.423	-1	0.243	-1	-1	-1	-1	0.257	NA	1.89426	NA	NA	NA	NA	3.07434
12525	0	-0.570537	0.615	ribosome;structural constituent of ribosome;translation	7	1	2	0.285714	0	0	Ac+F(-1);AgP(-1);Maj(-1);Min(-1);Py(-1);Tub(-1);AgA(-1)	0	Ac+F(-1);AgP(-1);Maj(-1);Min(-1);Py(-1);Tub(-1);AgA(-1)	Ac+F(NA);AgP(NA);Maj(NA);Min(NA);Py(NA);Tub(NA);AgA(NA)	-1	-1	-1	-1	-1	-1	-1	-1	-1	-1	-1	-1	-1	-1	NA	NA	NA	NA	NA	NA	NA
12541	0.259	-3.76649	0.464	ion binding	4	2	3	0.75	0	0	Ac+F(-1);AgP(-1);Maj(-1);Min(-1);Py(-1);Tub(-1);AgA(-1)	0	Ac+F(-1);AgP(-1);Maj(-1);Min(-1);Py(-1);Tub(-1);AgA(-1)	Ac+F(NA);AgP(NA);Maj(NA);Min(NA);Py(NA);Tub(NA);AgA(NA)	-1	-1	-1	-1	-1	-1	-1	-1	-1	-1	-1	-1	-1	-1	NA	NA	NA	NA	NA	NA	NA
12584	-1	NA	-1		3	1	3	1	1	1	Ac+F(0);AgP(-1);Maj(-1);Min(-1);Py(-1);Tub(-1);AgA(-1)	0	Ac+F(0.677);AgP(-1);Maj(-1);Min(-1);Py(-1);Tub(-1);AgA(-1)	Ac+F.Obs(12.077453476273);AgP(NA);Maj(NA);Min(NA);Py(NA);Tub(NA);AgA(NA)	0.677	-1	-1	-1	-1	-1	-1	0	-1	-1	-1	-1	-1	-1	12.0775	NA	NA	NA	NA	NA	NA
12587	0.155	-2.62198	0.494	intracellular;molecular_function;ion binding;transport;signal transduction;biological_process	6	4	5	0.833333	0	0	Ac+F(-1);AgP(-1);Maj(-1);Min(-1);Py(-1);Tub(-1);AgA(-1)	0	Ac+F(-1);AgP(-1);Maj(-1);Min(-1);Py(-1);Tub(-1);AgA(-1)	Ac+F(NA);AgP(NA);Maj(NA);Min(NA);Py(NA);Tub(NA);AgA(NA)	-1	-1	-1	-1	-1	-1	-1	-1	-1	-1	-1	-1	-1	-1	NA	NA	NA	NA	NA	NA	NA
12593	0	NA	0		4	0	3	0.75	1	1	Ac+F(-1);AgP(-1);Maj(-1);Min(-1);Py(-1);Tub(-1);AgA(0)	1	Ac+F(-1);AgP(-1);Maj(-1);Min(-1);Py(-1);Tub(-1);AgA(0)	Ac+F(NA);AgP(NA);Maj(NA);Min(NA);Py(NA);Tub(NA);AgA.Obs(NaN)	-1	-1	-1	-1	-1	-1	0	-1	-1	-1	-1	-1	-1	0	NA	NA	NA	NA	NA	NA	NA
12692	0.039	0.606762	0.002	molecular_function;DNA binding;DNA metabolic process;transposition	94	1	12	0.12766	5	2	Ac+F(0.106);AgP(0.021);Maj(0.027);Min(0.882);Py(-1);Tub(-1);AgA(0.203)	0	Ac+F(0.249);AgP(0.73);Maj(0.72);Min(0.215);Py(-1);Tub(-1);AgA(0.084)	Ac+F.Obs(0.612597562688542);AgP.Obs(2.33899055798779);Maj.Obs(1.80692316355401);Min.Obs(-0.589742477344912);Py(NA);Tub(NA);AgA.Obs(0.333484456259177)	0.249	0.73	0.72	0.215	-1	-1	0.084	0.106	0.021	0.027	0.882	-1	-1	0.203	0.612598	2.33899	1.80692	-0.589742	NA	NA	0.333484
12750	0.165	-1.85995	0.438		6	2	5	0.833333	0	0	Ac+F(-1);AgP(-1);Maj(-1);Min(-1);Py(-1);Tub(-1);AgA(-1)	0	Ac+F(-1);AgP(-1);Maj(-1);Min(-1);Py(-1);Tub(-1);AgA(-1)	Ac+F(NA);AgP(NA);Maj(NA);Min(NA);Py(NA);Tub(NA);AgA(NA)	-1	-1	-1	-1	-1	-1	-1	-1	-1	-1	-1	-1	-1	-1	NA	NA	NA	NA	NA	NA	NA
12754	0.198	-0.690962	0.307		5	1	1	0.2	0	0	Ac+F(-1);AgP(-1);Maj(-1);Min(-1);Py(-1);Tub(-1);AgA(-1)	0	Ac+F(-1);AgP(-1);Maj(-1);Min(-1);Py(-1);Tub(-1);AgA(-1)	Ac+F(NA);AgP(NA);Maj(NA);Min(NA);Py(NA);Tub(NA);AgA(NA)	-1	-1	-1	-1	-1	-1	-1	-1	-1	-1	-1	-1	-1	-1	NA	NA	NA	NA	NA	NA	NA
12801	0.56	1.13618	0.054	ribosome;structural constituent of ribosome;translation	7	1	3	0.428571	0	0	Ac+F(-1);AgP(-1);Maj(-1);Min(-1);Py(-1);Tub(-1);AgA(-1)	0	Ac+F(-1);AgP(-1);Maj(-1);Min(-1);Py(-1);Tub(-1);AgA(-1)	Ac+F(NA);AgP(NA);Maj(NA);Min(NA);Py(NA);Tub(NA);AgA(NA)	-1	-1	-1	-1	-1	-1	-1	-1	-1	-1	-1	-1	-1	-1	NA	NA	NA	NA	NA	NA	NA
12859	0.158	0.4109	0.194		10	2	4	0.4	1	0	Ac+F(-1);AgP(-1);Maj(-1);Min(-1);Py(-1);Tub(-1);AgA(0.459)	0	Ac+F(-1);AgP(-1);Maj(-1);Min(-1);Py(-1);Tub(-1);AgA(0.279)	Ac+F(NA);AgP(NA);Maj(NA);Min(NA);Py(NA);Tub(NA);AgA.Obs(-0.645729870266321)	-1	-1	-1	-1	-1	-1	0.279	-1	-1	-1	-1	-1	-1	0.459	NA	NA	NA	NA	NA	NA	-0.64573
12868	-1	NA	-1		3	0	3	1	3	1	Ac+F(0.705);AgP(0);Maj(-1);Min(-1);Py(-1);Tub(-1);AgA(0.336)	1	Ac+F(0);AgP(0.654);Maj(-1);Min(-1);Py(-1);Tub(-1);AgA(0.335)	Ac+F.Obs(11.7391718826318);AgP.Obs(-15.0836278572045);Maj(NA);Min(NA);Py(NA);Tub(NA);AgA.Obs(-11.1838579135651)	0	0.654	-1	-1	-1	-1	0.335	0.705	0	-1	-1	-1	-1	0.336	11.7392	-15.0836	NA	NA	NA	NA	-11.1839
13011	0.902	3.08583	0.047	ion binding	5	2	2	0.4	0	0	Ac+F(-1);AgP(-1);Maj(-1);Min(-1);Py(-1);Tub(-1);AgA(-1)	0	Ac+F(-1);AgP(-1);Maj(-1);Min(-1);Py(-1);Tub(-1);AgA(-1)	Ac+F(NA);AgP(NA);Maj(NA);Min(NA);Py(NA);Tub(NA);AgA(NA)	-1	-1	-1	-1	-1	-1	-1	-1	-1	-1	-1	-1	-1	-1	NA	NA	NA	NA	NA	NA	NA
13064	0.248	0.444754	0.299	cellular_component	8	0	6	0.75	1	1	Ac+F(-1);AgP(0.012);Maj(-1);Min(-1);Py(-1);Tub(-1);AgA(-1)	0	Ac+F(-1);AgP(0.896);Maj(-1);Min(-1);Py(-1);Tub(-1);AgA(-1)	Ac+F(NA);AgP.Obs(2.08892097893613);Maj(NA);Min(NA);Py(NA);Tub(NA);AgA(NA)	-1	0.896	-1	-1	-1	-1	-1	-1	0.012	-1	-1	-1	-1	-1	NA	2.08892	NA	NA	NA	NA	NA
13154	0.333	75.8114	0.307	cellular_component;endoplasmic reticulum	3	2	2	0.666667	0	0	Ac+F(-1);AgP(-1);Maj(-1);Min(-1);Py(-1);Tub(-1);AgA(-1)	0	Ac+F(-1);AgP(-1);Maj(-1);Min(-1);Py(-1);Tub(-1);AgA(-1)	Ac+F(NA);AgP(NA);Maj(NA);Min(NA);Py(NA);Tub(NA);AgA(NA)	-1	-1	-1	-1	-1	-1	-1	-1	-1	-1	-1	-1	-1	-1	NA	NA	NA	NA	NA	NA	NA
13189	-1	NA	-1		6	4	6	1	0	0	Ac+F(-1);AgP(-1);Maj(-1);Min(-1);Py(-1);Tub(-1);AgA(-1)	0	Ac+F(-1);AgP(-1);Maj(-1);Min(-1);Py(-1);Tub(-1);AgA(-1)	Ac+F(NA);AgP(NA);Maj(NA);Min(NA);Py(NA);Tub(NA);AgA(NA)	-1	-1	-1	-1	-1	-1	-1	-1	-1	-1	-1	-1	-1	-1	NA	NA	NA	NA	NA	NA	NA
13247	0	-0.596646	0.579	cellular_component;intracellular;cell;cytoplasm;ribosome;organelle;structural constituent of ribosome;rRNA binding;translation	5	0	2	0.4	0	0	Ac+F(-1);AgP(-1);Maj(-1);Min(-1);Py(-1);Tub(-1);AgA(-1)	0	Ac+F(-1);AgP(-1);Maj(-1);Min(-1);Py(-1);Tub(-1);AgA(-1)	Ac+F(NA);AgP(NA);Maj(NA);Min(NA);Py(NA);Tub(NA);AgA(NA)	-1	-1	-1	-1	-1	-1	-1	-1	-1	-1	-1	-1	-1	-1	NA	NA	NA	NA	NA	NA	NA
13301	-1	NA	-1	extracellular region;molecular_function;ion binding;lipid metabolic process;biological_process;catabolic process	7	3	7	1	1	0	Ac+F(-1);AgP(-1);Maj(0.871);Min(-1);Py(-1);Tub(-1);AgA(-1)	1	Ac+F(-1);AgP(-1);Maj(0);Min(-1);Py(-1);Tub(-1);AgA(-1)	Ac+F(NA);AgP(NA);Maj.Obs(-3.6378054876503);Min(NA);Py(NA);Tub(NA);AgA(NA)	-1	-1	0	-1	-1	-1	-1	-1	-1	0.871	-1	-1	-1	-1	NA	NA	-3.63781	NA	NA	NA	NA
13305	0.214	-4.00026	0.381	extracellular region;molecular_function;biological_process	5	1	4	0.8	0	0	Ac+F(-1);AgP(-1);Maj(-1);Min(-1);Py(-1);Tub(-1);AgA(-1)	0	Ac+F(-1);AgP(-1);Maj(-1);Min(-1);Py(-1);Tub(-1);AgA(-1)	Ac+F(NA);AgP(NA);Maj(NA);Min(NA);Py(NA);Tub(NA);AgA(NA)	-1	-1	-1	-1	-1	-1	-1	-1	-1	-1	-1	-1	-1	-1	NA	NA	NA	NA	NA	NA	NA
13515	0.406	0.966986	0.13	ion binding	9	0	2	0.222222	0	0	Ac+F(-1);AgP(-1);Maj(-1);Min(-1);Py(-1);Tub(-1);AgA(-1)	0	Ac+F(-1);AgP(-1);Maj(-1);Min(-1);Py(-1);Tub(-1);AgA(-1)	Ac+F(NA);AgP(NA);Maj(NA);Min(NA);Py(NA);Tub(NA);AgA(NA)	-1	-1	-1	-1	-1	-1	-1	-1	-1	-1	-1	-1	-1	-1	NA	NA	NA	NA	NA	NA	NA
13535	-1	NA	-1		3	0	3	1	1	1	Ac+F(-1);AgP(0);Maj(-1);Min(-1);Py(-1);Tub(-1);AgA(-1)	0	Ac+F(-1);AgP(0.332);Maj(-1);Min(-1);Py(-1);Tub(-1);AgA(-1)	Ac+F(NA);AgP.Obs(368.00000000004);Maj(NA);Min(NA);Py(NA);Tub(NA);AgA(NA)	-1	0.332	-1	-1	-1	-1	-1	-1	0	-1	-1	-1	-1	-1	NA	368	NA	NA	NA	NA	NA
13537	-1	NA	-1		3	3	3	1	1	0	Ac+F(-1);AgP(-1);Maj(-1);Min(-1);Py(-1);Tub(0.32);AgA(-1)	0	Ac+F(-1);AgP(-1);Maj(-1);Min(-1);Py(-1);Tub(0.347);AgA(-1)	Ac+F(NA);AgP(NA);Maj(NA);Min(NA);Py(NA);Tub.Obs(319.44182755708);AgA(NA)	-1	-1	-1	-1	-1	0.347	-1	-1	-1	-1	-1	-1	0.32	-1	NA	NA	NA	NA	NA	319.442	NA
13648	-1	NA	-1		4	3	4	1	1	0	Ac+F(-1);AgP(-1);Maj(-1);Min(-1);Py(-1);Tub(-1);AgA(-1)	0	Ac+F(-1);AgP(-1);Maj(-1);Min(-1);Py(-1);Tub(-1);AgA(-1)	Ac+F(NA);AgP(NA);Maj(NA);Min(NA);Py(NA);Tub(NA);AgA(NA)	-1	-1	-1	-1	-1	-1	-1	-1	-1	-1	-1	-1	-1	-1	NA	NA	NA	NA	NA	NA	NA
14001	0.93	2.51024	0.019	ribosome;structural constituent of ribosome;translation	14	1	2	0.142857	0	0	Ac+F(-1);AgP(-1);Maj(-1);Min(-1);Py(-1);Tub(-1);AgA(-1)	0	Ac+F(-1);AgP(-1);Maj(-1);Min(-1);Py(-1);Tub(-1);AgA(-1)	Ac+F(NA);AgP(NA);Maj(NA);Min(NA);Py(NA);Tub(NA);AgA(NA)	-1	-1	-1	-1	-1	-1	-1	-1	-1	-1	-1	-1	-1	-1	NA	NA	NA	NA	NA	NA	NA
14018	-1	NA	-1		3	2	3	1	1	0	Ac+F(-1);AgP(-1);Maj(-1);Min(-1);Py(-1);Tub(-1);AgA(-1)	0	Ac+F(-1);AgP(-1);Maj(-1);Min(-1);Py(-1);Tub(-1);AgA(-1)	Ac+F(NA);AgP(NA);Maj(NA);Min(NA);Py(NA);Tub(NA);AgA(NA)	-1	-1	-1	-1	-1	-1	-1	-1	-1	-1	-1	-1	-1	-1	NA	NA	NA	NA	NA	NA	NA
14262	0.152	-1.16129	0.495	ribosome;structural constituent of ribosome;translation	6	1	5	0.833333	2	0	Ac+F(0.189);AgP(-1);Maj(-1);Min(-1);Py(-1);Tub(-1);AgA(0.067)	0	Ac+F(0.532);AgP(-1);Maj(-1);Min(-1);Py(-1);Tub(-1);AgA(0.663)	Ac+F.Obs(2.32966917893909);AgP(NA);Maj(NA);Min(NA);Py(NA);Tub(NA);AgA.Obs(2.00637084108814)	0.532	-1	-1	-1	-1	-1	0.663	0.189	-1	-1	-1	-1	-1	0.067	2.32967	NA	NA	NA	NA	NA	2.00637
14265	-1	NA	-1	molecular_function	4	0	4	1	3	2	Ac+F(-1);AgP(0);Maj(0.181);Min(-1);Py(-1);Tub(-1);AgA(0)	0	Ac+F(-1);AgP(0.782);Maj(0.247);Min(-1);Py(-1);Tub(-1);AgA(0.304)	Ac+F(NA);AgP.Obs(3.8132183908046);Maj.Obs(1.01320132013201);Min(NA);Py(NA);Tub(NA);AgA.Obs(7.53846153846155)	-1	0.782	0.247	-1	-1	-1	0.304	-1	0	0.181	-1	-1	-1	0	NA	3.81322	1.0132	NA	NA	NA	7.53846
14271	-1	NA	-1		3	1	3	1	2	0	Ac+F(-1);AgP(-1);Maj(0.297);Min(0.289);Py(-1);Tub(-1);AgA(-1)	0	Ac+F(-1);AgP(-1);Maj(0.326);Min(0.351);Py(-1);Tub(-1);AgA(-1)	Ac+F(NA);AgP(NA);Maj.Obs(6.35726526445797);Min.Obs(11.1377966723346);Py(NA);Tub(NA);AgA(NA)	-1	-1	0.326	0.351	-1	-1	-1	-1	-1	0.297	0.289	-1	-1	-1	NA	NA	6.35727	11.1378	NA	NA	NA
14334	0.268	-2.06522	0.311	ion binding	4	0	3	0.75	2	1	Ac+F(0.823);AgP(-1);Maj(-1);Min(-1);Py(-1);Tub(-1);AgA(0)	1	Ac+F(0);AgP(-1);Maj(-1);Min(-1);Py(-1);Tub(-1);AgA(0.754)	Ac+F.Obs(-2.02948181022243);AgP(NA);Maj(NA);Min(NA);Py(NA);Tub(NA);AgA.Obs(5.99274422985824)	0	-1	-1	-1	-1	-1	0.754	0.823	-1	-1	-1	-1	-1	0	-2.02948	NA	NA	NA	NA	NA	5.99274
14410	-1	NA	-1	structural molecule activity	3	1	3	1	0	0	Ac+F(-1);AgP(-1);Maj(-1);Min(-1);Py(-1);Tub(-1);AgA(-1)	0	Ac+F(-1);AgP(-1);Maj(-1);Min(-1);Py(-1);Tub(-1);AgA(-1)	Ac+F(NA);AgP(NA);Maj(NA);Min(NA);Py(NA);Tub(NA);AgA(NA)	-1	-1	-1	-1	-1	-1	-1	-1	-1	-1	-1	-1	-1	-1	NA	NA	NA	NA	NA	NA	NA
14465	0.735	2.63503	0.1	methyltransferase activity	7	3	3	0.428571	1	0	Ac+F(-1);AgP(-1);Maj(0.19);Min(-1);Py(-1);Tub(-1);AgA(-1)	0	Ac+F(-1);AgP(-1);Maj(0.557);Min(-1);Py(-1);Tub(-1);AgA(-1)	Ac+F(NA);AgP(NA);Maj.Obs(1.74971404860073);Min(NA);Py(NA);Tub(NA);AgA(NA)	-1	-1	0.557	-1	-1	-1	-1	-1	-1	0.19	-1	-1	-1	-1	NA	NA	1.74971	NA	NA	NA	NA
14467	0.835	1.65033	0.011	molecular_function;lipid binding	10	2	3	0.3	1	0	Ac+F(-1);AgP(-1);Maj(-1);Min(-1);Py(-1);Tub(0.105);AgA(-1)	0	Ac+F(-1);AgP(-1);Maj(-1);Min(-1);Py(-1);Tub(0.599);AgA(-1)	Ac+F(NA);AgP(NA);Maj(NA);Min(NA);Py(NA);Tub.Obs(1.1080530950162);AgA(NA)	-1	-1	-1	-1	-1	0.599	-1	-1	-1	-1	-1	-1	0.105	-1	NA	NA	NA	NA	NA	1.10805	NA
14760	0.586	1.58398	0.01		6	2	4	0.666667	0	0	Ac+F(-1);AgP(-1);Maj(-1);Min(-1);Py(-1);Tub(-1);AgA(-1)	0	Ac+F(-1);AgP(-1);Maj(-1);Min(-1);Py(-1);Tub(-1);AgA(-1)	Ac+F(NA);AgP(NA);Maj(NA);Min(NA);Py(NA);Tub(NA);AgA(NA)	-1	-1	-1	-1	-1	-1	-1	-1	-1	-1	-1	-1	-1	-1	NA	NA	NA	NA	NA	NA	NA
14838	0	-0.954157	0.752		11	2	4	0.363636	2	0	Ac+F(-1);AgP(0.177);Maj(-1);Min(-1);Py(-1);Tub(-1);AgA(0.159)	0	Ac+F(-1);AgP(0.464);Maj(-1);Min(-1);Py(-1);Tub(-1);AgA(0.624)	Ac+F(NA);AgP.Obs(0.968679776655659);Maj(NA);Min(NA);Py(NA);Tub(NA);AgA.Obs(1.25176826302673)	-1	0.464	-1	-1	-1	-1	0.624	-1	0.177	-1	-1	-1	-1	0.159	NA	0.96868	NA	NA	NA	NA	1.25177
14903	0.189	-2.54033	0.665	nucleus;molecular_function;DNA binding;DNA metabolic process;biological_process;biosynthetic process;transposition;cellular nitrogen compound metabolic process	5	0	2	0.4	0	0	Ac+F(-1);AgP(-1);Maj(-1);Min(-1);Py(-1);Tub(-1);AgA(-1)	0	Ac+F(-1);AgP(-1);Maj(-1);Min(-1);Py(-1);Tub(-1);AgA(-1)	Ac+F(NA);AgP(NA);Maj(NA);Min(NA);Py(NA);Tub(NA);AgA(NA)	-1	-1	-1	-1	-1	-1	-1	-1	-1	-1	-1	-1	-1	-1	NA	NA	NA	NA	NA	NA	NA
14904	0	-0.650362	0.625	ribosome;structural constituent of ribosome;translation	7	0	3	0.428571	1	0	Ac+F(-1);AgP(0.299);Maj(-1);Min(-1);Py(-1);Tub(-1);AgA(-1)	0	Ac+F(-1);AgP(0.445);Maj(-1);Min(-1);Py(-1);Tub(-1);AgA(-1)	Ac+F(NA);AgP.Obs(4.0834533502531);Maj(NA);Min(NA);Py(NA);Tub(NA);AgA(NA)	-1	0.445	-1	-1	-1	-1	-1	-1	0.299	-1	-1	-1	-1	-1	NA	4.08345	NA	NA	NA	NA	NA
14909	0.877	4.39823	0.064		6	1	2	0.333333	0	0	Ac+F(-1);AgP(-1);Maj(-1);Min(-1);Py(-1);Tub(-1);AgA(-1)	0	Ac+F(-1);AgP(-1);Maj(-1);Min(-1);Py(-1);Tub(-1);AgA(-1)	Ac+F(NA);AgP(NA);Maj(NA);Min(NA);Py(NA);Tub(NA);AgA(NA)	-1	-1	-1	-1	-1	-1	-1	-1	-1	-1	-1	-1	-1	-1	NA	NA	NA	NA	NA	NA	NA
14994	0	-1.36809	0.873	ribosome	6	0	2	0.333333	1	0	Ac+F(-1);AgP(0.176);Maj(-1);Min(-1);Py(-1);Tub(-1);AgA(-1)	0	Ac+F(-1);AgP(0.513);Maj(-1);Min(-1);Py(-1);Tub(-1);AgA(-1)	Ac+F(NA);AgP.Obs(4.09184510232906);Maj(NA);Min(NA);Py(NA);Tub(NA);AgA(NA)	-1	0.513	-1	-1	-1	-1	-1	-1	0.176	-1	-1	-1	-1	-1	NA	4.09185	NA	NA	NA	NA	NA
14998	0	-0.43578	0.202	ribosome;structural constituent of ribosome;translation	4	0	2	0.5	0	0	Ac+F(-1);AgP(-1);Maj(-1);Min(-1);Py(-1);Tub(-1);AgA(-1)	0	Ac+F(-1);AgP(-1);Maj(-1);Min(-1);Py(-1);Tub(-1);AgA(-1)	Ac+F(NA);AgP(NA);Maj(NA);Min(NA);Py(NA);Tub(NA);AgA(NA)	-1	-1	-1	-1	-1	-1	-1	-1	-1	-1	-1	-1	-1	-1	NA	NA	NA	NA	NA	NA	NA
15075	0.816	4.83829	0		6	3	5	0.833333	3	1	Ac+F(-1);AgP(0);Maj(0.656);Min(-1);Py(0.677);Tub(-1);AgA(-1)	0	Ac+F(-1);AgP(0.947);Maj(0.147);Min(-1);Py(0.05);Tub(-1);AgA(-1)	Ac+F(NA);AgP.Obs(3.70949060771079);Maj.Obs(-0.757840350640403);Min(NA);Py.Obs(-2.1372403767255);Tub(NA);AgA(NA)	-1	0.947	0.147	-1	0.05	-1	-1	-1	0	0.656	-1	0.677	-1	-1	NA	3.70949	-0.75784	NA	-2.13724	NA	NA
15149	0.544	1.11675	0.01	methyltransferase activity	7	0	4	0.571429	1	0	Ac+F(-1);AgP(0.415);Maj(-1);Min(-1);Py(-1);Tub(-1);AgA(-1)	0	Ac+F(-1);AgP(0.295);Maj(-1);Min(-1);Py(-1);Tub(-1);AgA(-1)	Ac+F(NA);AgP.Obs(1.17767747086255);Maj(NA);Min(NA);Py(NA);Tub(NA);AgA(NA)	-1	0.295	-1	-1	-1	-1	-1	-1	0.415	-1	-1	-1	-1	-1	NA	1.17768	NA	NA	NA	NA	NA
15160	-1	NA	-1		4	0	4	1	1	0	Ac+F(-1);AgP(-1);Maj(-1);Min(0.252);Py(-1);Tub(-1);AgA(-1)	0	Ac+F(-1);AgP(-1);Maj(-1);Min(0.513);Py(-1);Tub(-1);AgA(-1)	Ac+F(NA);AgP(NA);Maj(NA);Min.Obs(2.88621477331824);Py(NA);Tub(NA);AgA(NA)	-1	-1	-1	0.513	-1	-1	-1	-1	-1	-1	0.252	-1	-1	-1	NA	NA	NA	2.88621	NA	NA	NA
15230	0	-1.23763	0.711		4	0	1	0.25	0	0	Ac+F(-1);AgP(-1);Maj(-1);Min(-1);Py(-1);Tub(-1);AgA(-1)	0	Ac+F(-1);AgP(-1);Maj(-1);Min(-1);Py(-1);Tub(-1);AgA(-1)	Ac+F(NA);AgP(NA);Maj(NA);Min(NA);Py(NA);Tub(NA);AgA(NA)	-1	-1	-1	-1	-1	-1	-1	-1	-1	-1	-1	-1	-1	-1	NA	NA	NA	NA	NA	NA	NA
15575	-1	NA	-1		3	3	3	1	1	0	Ac+F(-1);AgP(-1);Maj(-1);Min(-1);Py(-1);Tub(-1);AgA(-1)	0	Ac+F(-1);AgP(-1);Maj(-1);Min(-1);Py(-1);Tub(-1);AgA(-1)	Ac+F(NA);AgP(NA);Maj(NA);Min(NA);Py(NA);Tub(NA);AgA(NA)	-1	-1	-1	-1	-1	-1	-1	-1	-1	-1	-1	-1	-1	-1	NA	NA	NA	NA	NA	NA	NA
15669	-1	NA	-1		5	4	5	1	1	0	Ac+F(-1);AgP(-1);Maj(0.144);Min(-1);Py(-1);Tub(-1);AgA(-1)	0	Ac+F(-1);AgP(-1);Maj(0.439);Min(-1);Py(-1);Tub(-1);AgA(-1)	Ac+F(NA);AgP(NA);Maj.Obs(0.511692991810473);Min(NA);Py(NA);Tub(NA);AgA(NA)	-1	-1	0.439	-1	-1	-1	-1	-1	-1	0.144	-1	-1	-1	-1	NA	NA	0.511693	NA	NA	NA	NA
15766	0.576	1.32406	0.114		7	4	5	0.714286	1	0	Ac+F(-1);AgP(-1);Maj(0.193);Min(-1);Py(-1);Tub(-1);AgA(-1)	0	Ac+F(-1);AgP(-1);Maj(0.468);Min(-1);Py(-1);Tub(-1);AgA(-1)	Ac+F(NA);AgP(NA);Maj.Obs(1.31767460226883);Min(NA);Py(NA);Tub(NA);AgA(NA)	-1	-1	0.468	-1	-1	-1	-1	-1	-1	0.193	-1	-1	-1	-1	NA	NA	1.31767	NA	NA	NA	NA
15768	-1	NA	-1		6	4	6	1	1	0	Ac+F(0.107);AgP(-1);Maj(-1);Min(-1);Py(-1);Tub(-1);AgA(-1)	0	Ac+F(0.483);AgP(-1);Maj(-1);Min(-1);Py(-1);Tub(-1);AgA(-1)	Ac+F.Obs(1.89411240325095);AgP(NA);Maj(NA);Min(NA);Py(NA);Tub(NA);AgA(NA)	0.483	-1	-1	-1	-1	-1	-1	0.107	-1	-1	-1	-1	-1	-1	1.89411	NA	NA	NA	NA	NA	NA
15842	0	-1.20878	0.609	ribosome;structural constituent of ribosome;translation	5	1	2	0.4	1	0	Ac+F(-1);AgP(-1);Maj(-1);Min(-1);Py(-1);Tub(-1);AgA(0.395)	0	Ac+F(-1);AgP(-1);Maj(-1);Min(-1);Py(-1);Tub(-1);AgA(0.194)	Ac+F(NA);AgP(NA);Maj(NA);Min(NA);Py(NA);Tub(NA);AgA.Obs(-22.4802990547715)	-1	-1	-1	-1	-1	-1	0.194	-1	-1	-1	-1	-1	-1	0.395	NA	NA	NA	NA	NA	NA	-22.4803
15843	0.903	2.39775	0.014	cellular_component;molecular_function;ATPase activity;transmembrane transporter activity;ion binding;transport;biological_process;catabolic process;cellular nitrogen compound metabolic process;nucleobase-containing compound catabolic process;small molecule metabolic process	10	0	4	0.4	2	0	Ac+F(-1);AgP(0.61);Maj(-1);Min(-1);Py(-1);Tub(-1);AgA(0.093)	0	Ac+F(-1);AgP(0.145);Maj(-1);Min(-1);Py(-1);Tub(-1);AgA(0.767)	Ac+F(NA);AgP.Obs(-0.220461067715198);Maj(NA);Min(NA);Py(NA);Tub(NA);AgA.Obs(2.28879492880663)	-1	0.145	-1	-1	-1	-1	0.767	-1	0.61	-1	-1	-1	-1	0.093	NA	-0.220461	NA	NA	NA	NA	2.28879
15943	0	-0.105619	0.639		47	20	34	0.723404	3	0	Ac+F(0.058);AgP(0.916);Maj(-1);Min(-1);Py(-1);Tub(-1);AgA(0.98)	2	Ac+F(0.84);AgP(0);Maj(-1);Min(-1);Py(-1);Tub(-1);AgA(0)	Ac+F.Obs(7.88199387118085);AgP.Obs(-0.331335557199648);Maj(NA);Min(NA);Py(NA);Tub(NA);AgA.Obs(-0.429750502471421)	0.84	0	-1	-1	-1	-1	0	0.058	0.916	-1	-1	-1	-1	0.98	7.88199	-0.331336	NA	NA	NA	NA	-0.429751
15944	0.775	1.88838	0.023	ribosome;structural constituent of ribosome;translation	12	2	3	0.25	0	0	Ac+F(-1);AgP(-1);Maj(-1);Min(-1);Py(-1);Tub(-1);AgA(-1)	0	Ac+F(-1);AgP(-1);Maj(-1);Min(-1);Py(-1);Tub(-1);AgA(-1)	Ac+F(NA);AgP(NA);Maj(NA);Min(NA);Py(NA);Tub(NA);AgA(NA)	-1	-1	-1	-1	-1	-1	-1	-1	-1	-1	-1	-1	-1	-1	NA	NA	NA	NA	NA	NA	NA
16030	0.783	6.38186	0.067	ribosome;structural constituent of ribosome;translation	5	2	2	0.4	0	0	Ac+F(-1);AgP(-1);Maj(-1);Min(-1);Py(-1);Tub(-1);AgA(-1)	0	Ac+F(-1);AgP(-1);Maj(-1);Min(-1);Py(-1);Tub(-1);AgA(-1)	Ac+F(NA);AgP(NA);Maj(NA);Min(NA);Py(NA);Tub(NA);AgA(NA)	-1	-1	-1	-1	-1	-1	-1	-1	-1	-1	-1	-1	-1	-1	NA	NA	NA	NA	NA	NA	NA
16032	0.404	0.835141	0.078	ribosome;structural constituent of ribosome;translation	6	2	4	0.666667	1	0	Ac+F(-1);AgP(-1);Maj(-1);Min(-1);Py(-1);Tub(-1);AgA(0.168)	0	Ac+F(-1);AgP(-1);Maj(-1);Min(-1);Py(-1);Tub(-1);AgA(0.532)	Ac+F(NA);AgP(NA);Maj(NA);Min(NA);Py(NA);Tub(NA);AgA.Obs(4.64025113217209)	-1	-1	-1	-1	-1	-1	0.532	-1	-1	-1	-1	-1	-1	0.168	NA	NA	NA	NA	NA	NA	4.64025
16327	0.211	0.207061	0.507	DNA binding	19	0	3	0.157895	1	1	Ac+F(-1);AgP(-1);Maj(0.038);Min(-1);Py(-1);Tub(-1);AgA(-1)	0	Ac+F(-1);AgP(-1);Maj(0.906);Min(-1);Py(-1);Tub(-1);AgA(-1)	Ac+F(NA);AgP(NA);Maj.Obs(8.2373891278717);Min(NA);Py(NA);Tub(NA);AgA(NA)	-1	-1	0.906	-1	-1	-1	-1	-1	-1	0.038	-1	-1	-1	-1	NA	NA	8.23739	NA	NA	NA	NA
16425	-1	NA	-1		8	5	8	1	2	0	Ac+F(-1);AgP(-1);Maj(0.244);Min(-1);Py(0.244);Tub(-1);AgA(-1)	0	Ac+F(-1);AgP(-1);Maj(0.492);Min(-1);Py(0.461);Tub(-1);AgA(-1)	Ac+F(NA);AgP(NA);Maj.Obs(1.03363037904957);Min(NA);Py.Obs(0.987217850807972);Tub(NA);AgA(NA)	-1	-1	0.492	-1	0.461	-1	-1	-1	-1	0.244	-1	0.244	-1	-1	NA	NA	1.03363	NA	0.987218	NA	NA
16429	-1	NA	-1		5	2	5	1	1	0	Ac+F(-1);AgP(-1);Maj(-1);Min(-1);Py(-1);Tub(-1);AgA(0.183)	0	Ac+F(-1);AgP(-1);Maj(-1);Min(-1);Py(-1);Tub(-1);AgA(0.372)	Ac+F(NA);AgP(NA);Maj(NA);Min(NA);Py(NA);Tub(NA);AgA.Obs(1.31658450272005)	-1	-1	-1	-1	-1	-1	0.372	-1	-1	-1	-1	-1	-1	0.183	NA	NA	NA	NA	NA	NA	1.31658
16529	0	-0.530675	0.707	cellular_component;intracellular;cell;protein complex;molecular_function;lipid binding;transmembrane transporter activity;transport;biological_process;biosynthetic process;cellular nitrogen compound metabolic process;small molecule metabolic process;transmembrane transport	15	1	3	0.2	2	2	Ac+F(-1);AgP(0.017);Maj(-1);Min(-1);Py(-1);Tub(-1);AgA(0.02)	0	Ac+F(-1);AgP(0.613);Maj(-1);Min(-1);Py(-1);Tub(-1);AgA(0.588)	Ac+F(NA);AgP.Obs(0.613460510092819);Maj(NA);Min(NA);Py(NA);Tub(NA);AgA.Obs(0.645012729189059)	-1	0.613	-1	-1	-1	-1	0.588	-1	0.017	-1	-1	-1	-1	0.02	NA	0.613461	NA	NA	NA	NA	0.645013
16546	0.263	-2.90635	0.389		4	2	3	0.75	0	0	Ac+F(-1);AgP(-1);Maj(-1);Min(-1);Py(-1);Tub(-1);AgA(-1)	0	Ac+F(-1);AgP(-1);Maj(-1);Min(-1);Py(-1);Tub(-1);AgA(-1)	Ac+F(NA);AgP(NA);Maj(NA);Min(NA);Py(NA);Tub(NA);AgA(NA)	-1	-1	-1	-1	-1	-1	-1	-1	-1	-1	-1	-1	-1	-1	NA	NA	NA	NA	NA	NA	NA
16651	0	-5.15585	0.647		5	1	4	0.8	1	0	Ac+F(-1);AgP(-1);Maj(0.427);Min(-1);Py(-1);Tub(-1);AgA(-1)	0	Ac+F(-1);AgP(-1);Maj(0.229);Min(-1);Py(-1);Tub(-1);AgA(-1)	Ac+F(NA);AgP(NA);Maj.Obs(0.843002078229827);Min(NA);Py(NA);Tub(NA);AgA(NA)	-1	-1	0.229	-1	-1	-1	-1	-1	-1	0.427	-1	-1	-1	-1	NA	NA	0.843002	NA	NA	NA	NA
16744	0.264	0.756063	0.18	ribosome;structural constituent of ribosome;translation;biological_process;biosynthetic process	11	2	9	0.818182	3	0	Ac+F(-1);AgP(0.531);Maj(0.54);Min(-1);Py(-1);Tub(-1);AgA(0.217)	0	Ac+F(-1);AgP(0.187);Maj(0.187);Min(-1);Py(-1);Tub(-1);AgA(0.538)	Ac+F(NA);AgP.Obs(-0.550755794825054);Maj.Obs(-0.741777672087794);Min(NA);Py(NA);Tub(NA);AgA.Obs(1.02409627810559)	-1	0.187	0.187	-1	-1	-1	0.538	-1	0.531	0.54	-1	-1	-1	0.217	NA	-0.550756	-0.741778	NA	NA	NA	1.0241
16754	-1	NA	-1	enzyme regulator activity	6	5	6	1	0	0	Ac+F(-1);AgP(-1);Maj(-1);Min(-1);Py(-1);Tub(-1);AgA(-1)	0	Ac+F(-1);AgP(-1);Maj(-1);Min(-1);Py(-1);Tub(-1);AgA(-1)	Ac+F(NA);AgP(NA);Maj(NA);Min(NA);Py(NA);Tub(NA);AgA(NA)	-1	-1	-1	-1	-1	-1	-1	-1	-1	-1	-1	-1	-1	-1	NA	NA	NA	NA	NA	NA	NA
16756	0.073	-0.159317	0.611	ribosome;structural constituent of ribosome;translation	6	0	2	0.333333	1	1	Ac+F(-1);AgP(-1);Maj(-1);Min(-1);Py(-1);Tub(-1);AgA(0)	0	Ac+F(-1);AgP(-1);Maj(-1);Min(-1);Py(-1);Tub(-1);AgA(0.657)	Ac+F(NA);AgP(NA);Maj(NA);Min(NA);Py(NA);Tub(NA);AgA.Obs(6.30911144589266)	-1	-1	-1	-1	-1	-1	0.657	-1	-1	-1	-1	-1	-1	0	NA	NA	NA	NA	NA	NA	6.30911
16892	0.667	3.20471	0		4	1	2	0.5	1	1	Ac+F(-1);AgP(-1);Maj(-1);Min(-1);Py(-1);Tub(0);AgA(-1)	0	Ac+F(-1);AgP(-1);Maj(-1);Min(-1);Py(-1);Tub(0.666);AgA(-1)	Ac+F(NA);AgP(NA);Maj(NA);Min(NA);Py(NA);Tub.Obs(2.57844644785284);AgA(NA)	-1	-1	-1	-1	-1	0.666	-1	-1	-1	-1	-1	-1	0	-1	NA	NA	NA	NA	NA	2.57845	NA
16905	0.309	6.76172	0.324		3	1	1	0.333333	0	0	Ac+F(-1);AgP(-1);Maj(-1);Min(-1);Py(-1);Tub(-1);AgA(-1)	0	Ac+F(-1);AgP(-1);Maj(-1);Min(-1);Py(-1);Tub(-1);AgA(-1)	Ac+F(NA);AgP(NA);Maj(NA);Min(NA);Py(NA);Tub(NA);AgA(NA)	-1	-1	-1	-1	-1	-1	-1	-1	-1	-1	-1	-1	-1	-1	NA	NA	NA	NA	NA	NA	NA
16982	0.234	0.584353	0.002	ribosome;molecular_function;structural constituent of ribosome;translation	9	2	5	0.555556	1	0	Ac+F(-1);AgP(-1);Maj(-1);Min(-1);Py(-1);Tub(-1);AgA(0.444)	0	Ac+F(-1);AgP(-1);Maj(-1);Min(-1);Py(-1);Tub(-1);AgA(0.2)	Ac+F(NA);AgP(NA);Maj(NA);Min(NA);Py(NA);Tub(NA);AgA.Obs(-0.0089254306070369)	-1	-1	-1	-1	-1	-1	0.2	-1	-1	-1	-1	-1	-1	0.444	NA	NA	NA	NA	NA	NA	-0.00892543
16983	0.792	1.70256	0.039	enzyme regulator activity	10	0	3	0.3	1	0	Ac+F(0.196);AgP(-1);Maj(-1);Min(-1);Py(-1);Tub(-1);AgA(-1)	0	Ac+F(0.53);AgP(-1);Maj(-1);Min(-1);Py(-1);Tub(-1);AgA(-1)	Ac+F.Obs(0.89292209435597);AgP(NA);Maj(NA);Min(NA);Py(NA);Tub(NA);AgA(NA)	0.53	-1	-1	-1	-1	-1	-1	0.196	-1	-1	-1	-1	-1	-1	0.892922	NA	NA	NA	NA	NA	NA
17193	0.965	1.47348	0	ribosome;molecular_function;structural constituent of ribosome;oxidoreductase activity;ion binding;translation;response to stress;biological_process	45	0	12	0.266667	4	1	Ac+F(0.2);AgP(-1);Maj(0.213);Min(0.771);Py(-1);Tub(-1);AgA(0.035)	0	Ac+F(0.492);AgP(-1);Maj(0.531);Min(0.096);Py(-1);Tub(-1);AgA(0.611)	Ac+F.Obs(0.670407062707744);AgP(NA);Maj.Obs(0.779653083102171);Min.Obs(-0.978154763673223);Py(NA);Tub(NA);AgA.Obs(1.12605750305445)	0.492	-1	0.531	0.096	-1	-1	0.611	0.2	-1	0.213	0.771	-1	-1	0.035	0.670407	NA	0.779653	-0.978155	NA	NA	1.12606
17438	0.914	1.40486	0		38	3	10	0.263158	1	1	Ac+F(-1);AgP(-1);Maj(-1);Min(-1);Py(-1);Tub(-1);AgA(0)	0	Ac+F(-1);AgP(-1);Maj(-1);Min(-1);Py(-1);Tub(-1);AgA(0.941)	Ac+F(NA);AgP(NA);Maj(NA);Min(NA);Py(NA);Tub(NA);AgA.Obs(1.53565729976668)	-1	-1	-1	-1	-1	-1	0.941	-1	-1	-1	-1	-1	-1	0	NA	NA	NA	NA	NA	NA	1.53566
17444	-1	NA	-1		7	7	7	1	2	0	Ac+F(-1);AgP(-1);Maj(0.141);Min(0.375);Py(-1);Tub(-1);AgA(-1)	0	Ac+F(-1);AgP(-1);Maj(0.575);Min(0.271);Py(-1);Tub(-1);AgA(-1)	Ac+F(NA);AgP(NA);Maj.Obs(0.290993147005612);Min.Obs(0.465088958399628);Py(NA);Tub(NA);AgA(NA)	-1	-1	0.575	0.271	-1	-1	-1	-1	-1	0.141	0.375	-1	-1	-1	NA	NA	0.290993	0.465089	NA	NA	NA
17576	0.17	-0.557173	0.695	ribosome;structural constituent of ribosome;translation	7	1	2	0.285714	1	0	Ac+F(-1);AgP(-1);Maj(-1);Min(-1);Py(-1);Tub(-1);AgA(0.652)	0	Ac+F(-1);AgP(-1);Maj(-1);Min(-1);Py(-1);Tub(-1);AgA(0.287)	Ac+F(NA);AgP(NA);Maj(NA);Min(NA);Py(NA);Tub(NA);AgA.Obs(-0.372753668963862)	-1	-1	-1	-1	-1	-1	0.287	-1	-1	-1	-1	-1	-1	0.652	NA	NA	NA	NA	NA	NA	-0.372754
17589	-1	NA	-1		3	0	3	1	1	1	Ac+F(-1);AgP(0);Maj(-1);Min(-1);Py(-1);Tub(-1);AgA(-1)	0	Ac+F(-1);AgP(0.317);Maj(-1);Min(-1);Py(-1);Tub(-1);AgA(-1)	Ac+F(NA);AgP.Obs(2.47867298578199);Maj(NA);Min(NA);Py(NA);Tub(NA);AgA(NA)	-1	0.317	-1	-1	-1	-1	-1	-1	0	-1	-1	-1	-1	-1	NA	2.47867	NA	NA	NA	NA	NA
17708	-1	NA	-1		3	2	3	1	1	0	Ac+F(-1);AgP(-1);Maj(-1);Min(-1);Py(-1);Tub(-1);AgA(-1)	0	Ac+F(-1);AgP(-1);Maj(-1);Min(-1);Py(-1);Tub(-1);AgA(-1)	Ac+F(NA);AgP(NA);Maj(NA);Min(NA);Py(NA);Tub(NA);AgA(NA)	-1	-1	-1	-1	-1	-1	-1	-1	-1	-1	-1	-1	-1	-1	NA	NA	NA	NA	NA	NA	NA
17717	-1	NA	-1		3	1	3	1	1	0	Ac+F(-1);AgP(-1);Maj(-1);Min(0.618);Py(-1);Tub(-1);AgA(-1)	1	Ac+F(-1);AgP(-1);Maj(-1);Min(0);Py(-1);Tub(-1);AgA(-1)	Ac+F(NA);AgP(NA);Maj(NA);Min.Obs(-11.7125185514933);Py(NA);Tub(NA);AgA(NA)	-1	-1	-1	0	-1	-1	-1	-1	-1	-1	0.618	-1	-1	-1	NA	NA	NA	-11.7125	NA	NA	NA
17808	-1	NA	-1	cellular_component;intracellular;cell;cytoplasm;ribosome;organelle;structural constituent of ribosome;translation	6	1	0	0	0	0	Ac+F(-1);AgP(-1);Maj(-1);Min(-1);Py(-1);Tub(-1);AgA(-1)	0	Ac+F(-1);AgP(-1);Maj(-1);Min(-1);Py(-1);Tub(-1);AgA(-1)	Ac+F(NA);AgP(NA);Maj(NA);Min(NA);Py(NA);Tub(NA);AgA(NA)	-1	-1	-1	-1	-1	-1	-1	-1	-1	-1	-1	-1	-1	-1	NA	NA	NA	NA	NA	NA	NA
17922	0.046	0.336525	0.15	ribosome;structural constituent of ribosome;translation	13	2	5	0.384615	1	0	Ac+F(0.36);AgP(-1);Maj(-1);Min(-1);Py(-1);Tub(-1);AgA(-1)	0	Ac+F(0.232);AgP(-1);Maj(-1);Min(-1);Py(-1);Tub(-1);AgA(-1)	Ac+F.Obs(0.565979815227608);AgP(NA);Maj(NA);Min(NA);Py(NA);Tub(NA);AgA(NA)	0.232	-1	-1	-1	-1	-1	-1	0.36	-1	-1	-1	-1	-1	-1	0.56598	NA	NA	NA	NA	NA	NA
17926	-1	NA	-1		6	3	6	1	2	1	Ac+F(-1);AgP(-1);Maj(0);Min(0.254);Py(-1);Tub(-1);AgA(-1)	0	Ac+F(-1);AgP(-1);Maj(0.669);Min(0.66);Py(-1);Tub(-1);AgA(-1)	Ac+F(NA);AgP(NA);Maj.Obs(8.08615233030581);Min.Obs(5.04304318106474);Py(NA);Tub(NA);AgA(NA)	-1	-1	0.669	0.66	-1	-1	-1	-1	-1	0	0.254	-1	-1	-1	NA	NA	8.08615	5.04304	NA	NA	NA
18067	-1	NA	-1		7	4	7	1	1	0	Ac+F(-1);AgP(-1);Maj(-1);Min(-1);Py(-1);Tub(-1);AgA(-1)	0	Ac+F(-1);AgP(-1);Maj(-1);Min(-1);Py(-1);Tub(-1);AgA(-1)	Ac+F(NA);AgP(NA);Maj(NA);Min(NA);Py(NA);Tub(NA);AgA(NA)	-1	-1	-1	-1	-1	-1	-1	-1	-1	-1	-1	-1	-1	-1	NA	NA	NA	NA	NA	NA	NA
18489	0.002	0.0827622	0.397		59	32	53	0.898305	3	0	Ac+F(1);AgP(0.816);Maj(-1);Min(-1);Py(-1);Tub(-1);AgA(0.974)	3	Ac+F(0);AgP(0);Maj(-1);Min(-1);Py(-1);Tub(-1);AgA(0)	Ac+F.Obs(-0.851161965633812);AgP.Obs(-0.165055742378531);Maj(NA);Min(NA);Py(NA);Tub(NA);AgA.Obs(-0.571596760274738)	0	0	-1	-1	-1	-1	0	1	0.816	-1	-1	-1	-1	0.974	-0.851162	-0.165056	NA	NA	NA	NA	-0.571597
18496	-1	NA	-1		4	3	4	1	1	0	Ac+F(-1);AgP(-1);Maj(-1);Min(-1);Py(-1);Tub(-1);AgA(-1)	0	Ac+F(-1);AgP(-1);Maj(-1);Min(-1);Py(-1);Tub(-1);AgA(-1)	Ac+F(NA);AgP(NA);Maj(NA);Min(NA);Py(NA);Tub(NA);AgA(NA)	-1	-1	-1	-1	-1	-1	-1	-1	-1	-1	-1	-1	-1	-1	NA	NA	NA	NA	NA	NA	NA
18805	0.136	0.483404	0.181	cellular_component;intracellular;cell;cytoplasm;ribosome;organelle;RNA binding;structural constituent of ribosome;translation	15	2	5	0.333333	0	0	Ac+F(-1);AgP(-1);Maj(-1);Min(-1);Py(-1);Tub(-1);AgA(-1)	0	Ac+F(-1);AgP(-1);Maj(-1);Min(-1);Py(-1);Tub(-1);AgA(-1)	Ac+F(NA);AgP(NA);Maj(NA);Min(NA);Py(NA);Tub(NA);AgA(NA)	-1	-1	-1	-1	-1	-1	-1	-1	-1	-1	-1	-1	-1	-1	NA	NA	NA	NA	NA	NA	NA
18819	-1	NA	-1		4	1	4	1	2	0	Ac+F(-1);AgP(-1);Maj(0.591);Min(0.593);Py(-1);Tub(-1);AgA(-1)	2	Ac+F(-1);AgP(-1);Maj(0);Min(0);Py(-1);Tub(-1);AgA(-1)	Ac+F(NA);AgP(NA);Maj.Obs(-3.82825977478612);Min.Obs(-5.39141286384026);Py(NA);Tub(NA);AgA(NA)	-1	-1	0	0	-1	-1	-1	-1	-1	0.591	0.593	-1	-1	-1	NA	NA	-3.82826	-5.39141	NA	NA	NA
18966	-1	NA	-1		5	4	5	1	1	0	Ac+F(-1);AgP(-1);Maj(-1);Min(-1);Py(-1);Tub(-1);AgA(-1)	0	Ac+F(-1);AgP(-1);Maj(-1);Min(-1);Py(-1);Tub(-1);AgA(-1)	Ac+F(NA);AgP(NA);Maj(NA);Min(NA);Py(NA);Tub(NA);AgA(NA)	-1	-1	-1	-1	-1	-1	-1	-1	-1	-1	-1	-1	-1	-1	NA	NA	NA	NA	NA	NA	NA
19115	0.74	1.69868	0.043		11	7	9	0.818182	2	1	Ac+F(-1);AgP(0.006);Maj(-1);Min(-1);Py(-1);Tub(-1);AgA(0.574)	0	Ac+F(-1);AgP(0.811);Maj(-1);Min(-1);Py(-1);Tub(-1);AgA(0.195)	Ac+F(NA);AgP.Obs(1.52309145263688);Maj(NA);Min(NA);Py(NA);Tub(NA);AgA.Obs(-1.83737327383048)	-1	0.811	-1	-1	-1	-1	0.195	-1	0.006	-1	-1	-1	-1	0.574	NA	1.52309	NA	NA	NA	NA	-1.83737
19264	-1	NA	-1		7	6	7	1	2	2	Ac+F(-1);AgP(0.01);Maj(-1);Min(-1);Py(-1);Tub(-1);AgA(0.017)	0	Ac+F(-1);AgP(0.656);Maj(-1);Min(-1);Py(-1);Tub(-1);AgA(0.678)	Ac+F(NA);AgP.Obs(1.60562356048247);Maj(NA);Min(NA);Py(NA);Tub(NA);AgA.Obs(1.60311783143036)	-1	0.656	-1	-1	-1	-1	0.678	-1	0.01	-1	-1	-1	-1	0.017	NA	1.60562	NA	NA	NA	NA	1.60312
19625	0.013	-0.0981419	0.637	ribosome;structural constituent of ribosome;translation	11	2	5	0.454545	0	0	Ac+F(-1);AgP(-1);Maj(-1);Min(-1);Py(-1);Tub(-1);AgA(-1)	0	Ac+F(-1);AgP(-1);Maj(-1);Min(-1);Py(-1);Tub(-1);AgA(-1)	Ac+F(NA);AgP(NA);Maj(NA);Min(NA);Py(NA);Tub(NA);AgA(NA)	-1	-1	-1	-1	-1	-1	-1	-1	-1	-1	-1	-1	-1	-1	NA	NA	NA	NA	NA	NA	NA
19628	0.508	3.74594	0.182	biological_process;biosynthetic process	4	0	3	0.75	0	0	Ac+F(-1);AgP(-1);Maj(-1);Min(-1);Py(-1);Tub(-1);AgA(-1)	0	Ac+F(-1);AgP(-1);Maj(-1);Min(-1);Py(-1);Tub(-1);AgA(-1)	Ac+F(NA);AgP(NA);Maj(NA);Min(NA);Py(NA);Tub(NA);AgA(NA)	-1	-1	-1	-1	-1	-1	-1	-1	-1	-1	-1	-1	-1	-1	NA	NA	NA	NA	NA	NA	NA
19801	-1	NA	-1		8	8	8	1	2	1	Ac+F(-1);AgP(-1);Maj(0);Min(-1);Py(-1);Tub(0.75);AgA(-1)	0	Ac+F(-1);AgP(-1);Maj(0.745);Min(-1);Py(-1);Tub(0.12);AgA(-1)	Ac+F(NA);AgP(NA);Maj.Obs(1.11545177669697);Min(NA);Py(NA);Tub.Obs(-1.54505831258347);AgA(NA)	-1	-1	0.745	-1	-1	0.12	-1	-1	-1	0	-1	-1	0.75	-1	NA	NA	1.11545	NA	NA	-1.54506	NA
19809	0.456	1.04284	0.027		5	2	3	0.6	1	1	Ac+F(-1);AgP(-1);Maj(-1);Min(-1);Py(-1);Tub(-1);AgA(0.032)	0	Ac+F(-1);AgP(-1);Maj(-1);Min(-1);Py(-1);Tub(-1);AgA(0.529)	Ac+F(NA);AgP(NA);Maj(NA);Min(NA);Py(NA);Tub(NA);AgA.Obs(1.08984750179697)	-1	-1	-1	-1	-1	-1	0.529	-1	-1	-1	-1	-1	-1	0.032	NA	NA	NA	NA	NA	NA	1.08985
20189	-1	NA	-1	extracellular region;biological_process;growth	9	5	9	1	2	0	Ac+F(-1);AgP(0.094);Maj(-1);Min(-1);Py(0.11);Tub(-1);AgA(-1)	0	Ac+F(-1);AgP(0.309);Maj(-1);Min(-1);Py(0.292);Tub(-1);AgA(-1)	Ac+F(NA);AgP.Obs(0.818807935057638);Maj(NA);Min(NA);Py.Obs(0.812096676178773);Tub(NA);AgA(NA)	-1	0.309	-1	-1	0.292	-1	-1	-1	0.094	-1	-1	0.11	-1	-1	NA	0.818808	NA	NA	0.812097	NA	NA
20593	0.72	1.85399	0.091		8	1	3	0.375	1	0	Ac+F(-1);AgP(-1);Maj(-1);Min(-1);Py(-1);Tub(-1);AgA(0.594)	0	Ac+F(-1);AgP(-1);Maj(-1);Min(-1);Py(-1);Tub(-1);AgA(0.248)	Ac+F(NA);AgP(NA);Maj(NA);Min(NA);Py(NA);Tub(NA);AgA.Obs(-1.01122998069663)	-1	-1	-1	-1	-1	-1	0.248	-1	-1	-1	-1	-1	-1	0.594	NA	NA	NA	NA	NA	NA	-1.01123
20823	0.168	-0.780268	0.438		6	2	5	0.833333	2	0	Ac+F(-1);AgP(0.507);Maj(-1);Min(-1);Py(-1);Tub(-1);AgA(0.677)	1	Ac+F(-1);AgP(0.311);Maj(-1);Min(-1);Py(-1);Tub(-1);AgA(0)	Ac+F(NA);AgP.Obs(0.620201525208244);Maj(NA);Min(NA);Py(NA);Tub(NA);AgA.Obs(-0.873719945158556)	-1	0.311	-1	-1	-1	-1	0	-1	0.507	-1	-1	-1	-1	0.677	NA	0.620202	NA	NA	NA	NA	-0.87372
21045	0.246	0.764739	0.241		6	2	2	0.333333	1	0	Ac+F(-1);AgP(-1);Maj(-1);Min(-1);Py(-1);Tub(-1);AgA(0.233)	0	Ac+F(-1);AgP(-1);Maj(-1);Min(-1);Py(-1);Tub(-1);AgA(0.268)	Ac+F(NA);AgP(NA);Maj(NA);Min(NA);Py(NA);Tub(NA);AgA.Obs(0.773231202694596)	-1	-1	-1	-1	-1	-1	0.268	-1	-1	-1	-1	-1	-1	0.233	NA	NA	NA	NA	NA	NA	0.773231
21257	0.01	-0.53323	0.589	ribosome;structural constituent of ribosome;rRNA binding;ion binding;translation	10	0	4	0.4	1	1	Ac+F(-1);AgP(-1);Maj(-1);Min(-1);Py(-1);Tub(-1);AgA(0.031)	0	Ac+F(-1);AgP(-1);Maj(-1);Min(-1);Py(-1);Tub(-1);AgA(0.621)	Ac+F(NA);AgP(NA);Maj(NA);Min(NA);Py(NA);Tub(NA);AgA.Obs(1.46795692539056)	-1	-1	-1	-1	-1	-1	0.621	-1	-1	-1	-1	-1	-1	0.031	NA	NA	NA	NA	NA	NA	1.46796
21259	0.405	1.01312	0	ribosome;structural constituent of ribosome;translation	5	2	3	0.6	1	0	Ac+F(-1);AgP(-1);Maj(-1);Min(-1);Py(-1);Tub(-1);AgA(0.282)	0	Ac+F(-1);AgP(-1);Maj(-1);Min(-1);Py(-1);Tub(-1);AgA(0.195)	Ac+F(NA);AgP(NA);Maj(NA);Min(NA);Py(NA);Tub(NA);AgA.Obs(-1.72757389682404)	-1	-1	-1	-1	-1	-1	0.195	-1	-1	-1	-1	-1	-1	0.282	NA	NA	NA	NA	NA	NA	-1.72757
21267	-1	NA	-1		5	2	5	1	1	0	Ac+F(-1);AgP(-1);Maj(-1);Min(-1);Py(-1);Tub(-1);AgA(-1)	0	Ac+F(-1);AgP(-1);Maj(-1);Min(-1);Py(-1);Tub(-1);AgA(-1)	Ac+F(NA);AgP(NA);Maj(NA);Min(NA);Py(NA);Tub(NA);AgA(NA)	-1	-1	-1	-1	-1	-1	-1	-1	-1	-1	-1	-1	-1	-1	NA	NA	NA	NA	NA	NA	NA
21523	0.899	3.29735	0.001	molecular_function;nuclease activity;DNA metabolic process	8	0	2	0.25	1	1	Ac+F(-1);AgP(-1);Maj(-1);Min(-1);Py(-1);Tub(-1);AgA(0.001)	0	Ac+F(-1);AgP(-1);Maj(-1);Min(-1);Py(-1);Tub(-1);AgA(0.905)	Ac+F(NA);AgP(NA);Maj(NA);Min(NA);Py(NA);Tub(NA);AgA.Obs(3.12970514566784)	-1	-1	-1	-1	-1	-1	0.905	-1	-1	-1	-1	-1	-1	0.001	NA	NA	NA	NA	NA	NA	3.12971
21766	0.244	0.159025	0.374	ribosome;structural constituent of ribosome;translation	9	3	5	0.555556	3	1	Ac+F(-1);AgP(-1);Maj(0);Min(0.642);Py(-1);Tub(-1);AgA(0.191)	0	Ac+F(-1);AgP(-1);Maj(0.904);Min(0.109);Py(-1);Tub(-1);AgA(0.575)	Ac+F(NA);AgP(NA);Maj.Obs(7.23128691478507);Min.Obs(-1.7853643159367);Py(NA);Tub(NA);AgA.Obs(1.69453283001235)	-1	-1	0.904	0.109	-1	-1	0.575	-1	-1	0	0.642	-1	-1	0.191	NA	NA	7.23129	-1.78536	NA	NA	1.69453
22025	-1	NA	-1		4	4	4	1	0	0	Ac+F(-1);AgP(-1);Maj(-1);Min(-1);Py(-1);Tub(-1);AgA(-1)	0	Ac+F(-1);AgP(-1);Maj(-1);Min(-1);Py(-1);Tub(-1);AgA(-1)	Ac+F(NA);AgP(NA);Maj(NA);Min(NA);Py(NA);Tub(NA);AgA(NA)	-1	-1	-1	-1	-1	-1	-1	-1	-1	-1	-1	-1	-1	-1	NA	NA	NA	NA	NA	NA	NA
22026	-1	NA	-1		7	2	7	1	2	0	Ac+F(-1);AgP(-1);Maj(-1);Min(-1);Py(1);Tub(0.196);AgA(-1)	1	Ac+F(-1);AgP(-1);Maj(-1);Min(-1);Py(0);Tub(0.3);AgA(-1)	Ac+F(NA);AgP(NA);Maj(NA);Min(NA);Py.Obs(-1.1360466019312);Tub.Obs(0.651052508358335);AgA(NA)	-1	-1	-1	-1	0	0.3	-1	-1	-1	-1	-1	1	0.196	-1	NA	NA	NA	NA	-1.13605	0.651053	NA
22030	-1	NA	-1		6	4	6	1	1	0	Ac+F(-1);AgP(-1);Maj(-1);Min(-1);Py(-1);Tub(-1);AgA(-1)	0	Ac+F(-1);AgP(-1);Maj(-1);Min(-1);Py(-1);Tub(-1);AgA(-1)	Ac+F(NA);AgP(NA);Maj(NA);Min(NA);Py(NA);Tub(NA);AgA(NA)	-1	-1	-1	-1	-1	-1	-1	-1	-1	-1	-1	-1	-1	-1	NA	NA	NA	NA	NA	NA	NA
22288	0.234	0.887802	0.014	ribosome;structural constituent of ribosome;translation	10	0	5	0.5	1	0	Ac+F(-1);AgP(-1);Maj(-1);Min(0.181);Py(-1);Tub(-1);AgA(-1)	0	Ac+F(-1);AgP(-1);Maj(-1);Min(0.586);Py(-1);Tub(-1);AgA(-1)	Ac+F(NA);AgP(NA);Maj(NA);Min.Obs(2.96367368764399);Py(NA);Tub(NA);AgA(NA)	-1	-1	-1	0.586	-1	-1	-1	-1	-1	-1	0.181	-1	-1	-1	NA	NA	NA	2.96367	NA	NA	NA
22320	-1	NA	-1	ribosome;structural constituent of ribosome;translation	3	1	3	1	1	1	Ac+F(-1);AgP(-1);Maj(-1);Min(-1);Py(-1);Tub(-1);AgA(0)	0	Ac+F(-1);AgP(-1);Maj(-1);Min(-1);Py(-1);Tub(-1);AgA(0.338)	Ac+F(NA);AgP(NA);Maj(NA);Min(NA);Py(NA);Tub(NA);AgA.Obs(85.4999999999999)	-1	-1	-1	-1	-1	-1	0.338	-1	-1	-1	-1	-1	-1	0	NA	NA	NA	NA	NA	NA	85.5
22595	0.231	-0.507627	0.449		8	1	6	0.75	1	1	Ac+F(-1);AgP(-1);Maj(0.031);Min(-1);Py(-1);Tub(-1);AgA(-1)	0	Ac+F(-1);AgP(-1);Maj(0.603);Min(-1);Py(-1);Tub(-1);AgA(-1)	Ac+F(NA);AgP(NA);Maj.Obs(1.15888486060173);Min(NA);Py(NA);Tub(NA);AgA(NA)	-1	-1	0.603	-1	-1	-1	-1	-1	-1	0.031	-1	-1	-1	-1	NA	NA	1.15888	NA	NA	NA	NA
23283	0.596	1.31378	0.007	molecular_function;ion binding	5	0	2	0.4	0	0	Ac+F(-1);AgP(-1);Maj(-1);Min(-1);Py(-1);Tub(-1);AgA(-1)	0	Ac+F(-1);AgP(-1);Maj(-1);Min(-1);Py(-1);Tub(-1);AgA(-1)	Ac+F(NA);AgP(NA);Maj(NA);Min(NA);Py(NA);Tub(NA);AgA(NA)	-1	-1	-1	-1	-1	-1	-1	-1	-1	-1	-1	-1	-1	-1	NA	NA	NA	NA	NA	NA	NA
23604	-1	NA	-1		5	2	5	1	0	0	Ac+F(-1);AgP(-1);Maj(-1);Min(-1);Py(-1);Tub(-1);AgA(-1)	0	Ac+F(-1);AgP(-1);Maj(-1);Min(-1);Py(-1);Tub(-1);AgA(-1)	Ac+F(NA);AgP(NA);Maj(NA);Min(NA);Py(NA);Tub(NA);AgA(NA)	-1	-1	-1	-1	-1	-1	-1	-1	-1	-1	-1	-1	-1	-1	NA	NA	NA	NA	NA	NA	NA
23913	-1	NA	-1	cellular_component;intracellular;cell;cytoplasm;mitochondrion;organelle;molecular_function;oxidoreductase activity;transmembrane transporter activity;ion binding;generation of precursor metabolites and energy;biological_process	4	0	0	0	0	0	Ac+F(-1);AgP(-1);Maj(-1);Min(-1);Py(-1);Tub(-1);AgA(-1)	0	Ac+F(-1);AgP(-1);Maj(-1);Min(-1);Py(-1);Tub(-1);AgA(-1)	Ac+F(NA);AgP(NA);Maj(NA);Min(NA);Py(NA);Tub(NA);AgA(NA)	-1	-1	-1	-1	-1	-1	-1	-1	-1	-1	-1	-1	-1	-1	NA	NA	NA	NA	NA	NA	NA
23918	-1	NA	-1		9	3	9	1	2	0	Ac+F(-1);AgP(0.666);Maj(-1);Min(-1);Py(-1);Tub(-1);AgA(0.338)	1	Ac+F(-1);AgP(0);Maj(-1);Min(-1);Py(-1);Tub(-1);AgA(0.423)	Ac+F(NA);AgP.Obs(-1.4180475541354);Maj(NA);Min(NA);Py(NA);Tub(NA);AgA.Obs(1.9153255142385)	-1	0	-1	-1	-1	-1	0.423	-1	0.666	-1	-1	-1	-1	0.338	NA	-1.41805	NA	NA	NA	NA	1.91533
24269	0.436	0.974198	0.046		23	2	10	0.434783	2	0	Ac+F(-1);AgP(0.551);Maj(-1);Min(-1);Py(-1);Tub(-1);AgA(0.14)	0	Ac+F(-1);AgP(0.321);Maj(-1);Min(-1);Py(-1);Tub(-1);AgA(0.238)	Ac+F(NA);AgP.Obs(2.73954096455549);Maj(NA);Min(NA);Py(NA);Tub(NA);AgA.Obs(0.708139045401466)	-1	0.321	-1	-1	-1	-1	0.238	-1	0.551	-1	-1	-1	-1	0.14	NA	2.73954	NA	NA	NA	NA	0.708139
24275	0.44	1.92969	0	nucleus	7	3	6	0.857143	1	0	Ac+F(-1);AgP(0.6);Maj(-1);Min(-1);Py(-1);Tub(-1);AgA(-1)	1	Ac+F(-1);AgP(0);Maj(-1);Min(-1);Py(-1);Tub(-1);AgA(-1)	Ac+F(NA);AgP.Obs(-1.05991929601092);Maj(NA);Min(NA);Py(NA);Tub(NA);AgA(NA)	-1	0	-1	-1	-1	-1	-1	-1	0.6	-1	-1	-1	-1	-1	NA	-1.05992	NA	NA	NA	NA	NA
24632	0.573	2.79522	0.242		6	0	3	0.5	1	1	Ac+F(-1);AgP(-1);Maj(-1);Min(-1);Py(-1);Tub(-1);AgA(0)	0	Ac+F(-1);AgP(-1);Maj(-1);Min(-1);Py(-1);Tub(-1);AgA(0.84)	Ac+F(NA);AgP(NA);Maj(NA);Min(NA);Py(NA);Tub(NA);AgA.Obs(4.65725143082338)	-1	-1	-1	-1	-1	-1	0.84	-1	-1	-1	-1	-1	-1	0	NA	NA	NA	NA	NA	NA	4.65725
25005	-1	NA	-1		3	1	3	1	0	0	Ac+F(-1);AgP(-1);Maj(-1);Min(-1);Py(-1);Tub(-1);AgA(-1)	0	Ac+F(-1);AgP(-1);Maj(-1);Min(-1);Py(-1);Tub(-1);AgA(-1)	Ac+F(NA);AgP(NA);Maj(NA);Min(NA);Py(NA);Tub(NA);AgA(NA)	-1	-1	-1	-1	-1	-1	-1	-1	-1	-1	-1	-1	-1	-1	NA	NA	NA	NA	NA	NA	NA
25017	-1	NA	-1		3	1	3	1	0	0	Ac+F(-1);AgP(-1);Maj(-1);Min(-1);Py(-1);Tub(-1);AgA(-1)	0	Ac+F(-1);AgP(-1);Maj(-1);Min(-1);Py(-1);Tub(-1);AgA(-1)	Ac+F(NA);AgP(NA);Maj(NA);Min(NA);Py(NA);Tub(NA);AgA(NA)	-1	-1	-1	-1	-1	-1	-1	-1	-1	-1	-1	-1	-1	-1	NA	NA	NA	NA	NA	NA	NA
25865	-1	NA	-1		5	3	5	1	1	0	Ac+F(-1);AgP(-1);Maj(-1);Min(-1);Py(-1);Tub(-1);AgA(-1)	0	Ac+F(-1);AgP(-1);Maj(-1);Min(-1);Py(-1);Tub(-1);AgA(-1)	Ac+F(NA);AgP(NA);Maj(NA);Min(NA);Py(NA);Tub(NA);AgA(NA)	-1	-1	-1	-1	-1	-1	-1	-1	-1	-1	-1	-1	-1	-1	NA	NA	NA	NA	NA	NA	NA
25872	0.741	6.48821	0	molecular_function	4	1	3	0.75	0	0	Ac+F(-1);AgP(-1);Maj(-1);Min(-1);Py(-1);Tub(-1);AgA(-1)	0	Ac+F(-1);AgP(-1);Maj(-1);Min(-1);Py(-1);Tub(-1);AgA(-1)	Ac+F(NA);AgP(NA);Maj(NA);Min(NA);Py(NA);Tub(NA);AgA(NA)	-1	-1	-1	-1	-1	-1	-1	-1	-1	-1	-1	-1	-1	-1	NA	NA	NA	NA	NA	NA	NA
27276	0.644	3.91075	0.325		11	6	10	0.909091	2	0	Ac+F(-1);AgP(-1);Maj(-1);Min(-1);Py(-1);Tub(0.683);AgA(0.66)	2	Ac+F(-1);AgP(-1);Maj(-1);Min(-1);Py(-1);Tub(0.002);AgA(0.039)	Ac+F(NA);AgP(NA);Maj(NA);Min(NA);Py(NA);Tub.Obs(-0.187270524729944);AgA.Obs(-0.687480805211649)	-1	-1	-1	-1	-1	0.002	0.039	-1	-1	-1	-1	-1	0.683	0.66	NA	NA	NA	NA	NA	-0.187271	-0.687481
28953	0.623	1.90441	0.156		6	4	4	0.666667	1	0	Ac+F(-1);AgP(0.04);Maj(-1);Min(-1);Py(-1);Tub(-1);AgA(-1)	0	Ac+F(-1);AgP(0.805);Maj(-1);Min(-1);Py(-1);Tub(-1);AgA(-1)	Ac+F(NA);AgP.Obs(2.59766198538594);Maj(NA);Min(NA);Py(NA);Tub(NA);AgA(NA)	-1	0.805	-1	-1	-1	-1	-1	-1	0.04	-1	-1	-1	-1	-1	NA	2.59766	NA	NA	NA	NA	NA
28966	-1	NA	-1		5	2	5	1	2	1	Ac+F(-1);AgP(-1);Maj(0);Min(0.131);Py(-1);Tub(-1);AgA(-1)	0	Ac+F(-1);AgP(-1);Maj(0.395);Min(0.395);Py(-1);Tub(-1);AgA(-1)	Ac+F(NA);AgP(NA);Maj.Obs(1.32615348555322);Min.Obs(1.25146937746518);Py(NA);Tub(NA);AgA(NA)	-1	-1	0.395	0.395	-1	-1	-1	-1	-1	0	0.131	-1	-1	-1	NA	NA	1.32615	1.25147	NA	NA	NA
29608	0.268	0.876243	0.003		48	0	14	0.291667	3	1	Ac+F(-1);AgP(0.346);Maj(-1);Min(0.498);Py(-1);Tub(-1);AgA(0.02)	0	Ac+F(-1);AgP(0.151);Maj(-1);Min(0.142);Py(-1);Tub(-1);AgA(0.549)	Ac+F(NA);AgP.Obs(-0.443102139129677);Maj(NA);Min.Obs(-0.17497072317759);Py(NA);Tub(NA);AgA.Obs(1.09648614206896)	-1	0.151	-1	0.142	-1	-1	0.549	-1	0.346	-1	0.498	-1	-1	0.02	NA	-0.443102	NA	-0.174971	NA	NA	1.09649
30263	0.26	-4.55294	0.387		4	3	3	0.75	0	0	Ac+F(-1);AgP(-1);Maj(-1);Min(-1);Py(-1);Tub(-1);AgA(-1)	0	Ac+F(-1);AgP(-1);Maj(-1);Min(-1);Py(-1);Tub(-1);AgA(-1)	Ac+F(NA);AgP(NA);Maj(NA);Min(NA);Py(NA);Tub(NA);AgA(NA)	-1	-1	-1	-1	-1	-1	-1	-1	-1	-1	-1	-1	-1	-1	NA	NA	NA	NA	NA	NA	NA
33269	0.676	10.8356	0	molecular_function;DNA binding;DNA metabolic process;transposition	3	0	2	0.666667	1	0	Ac+F(-1);AgP(-1);Maj(-1);Min(-1);Py(-1);Tub(-1);AgA(0.291)	0	Ac+F(-1);AgP(-1);Maj(-1);Min(-1);Py(-1);Tub(-1);AgA(0.315)	Ac+F(NA);AgP(NA);Maj(NA);Min(NA);Py(NA);Tub(NA);AgA.Obs(-0.666664874058584)	-1	-1	-1	-1	-1	-1	0.315	-1	-1	-1	-1	-1	-1	0.291	NA	NA	NA	NA	NA	NA	-0.666665
35145	-1	NA	-1	peptidase activity;enzyme regulator activity;biological_process	7	7	7	1	1	0	Ac+F(-1);AgP(-1);Maj(-1);Min(-1);Py(-1);Tub(-1);AgA(-1)	0	Ac+F(-1);AgP(-1);Maj(-1);Min(-1);Py(-1);Tub(-1);AgA(-1)	Ac+F(NA);AgP(NA);Maj(NA);Min(NA);Py(NA);Tub(NA);AgA(NA)	-1	-1	-1	-1	-1	-1	-1	-1	-1	-1	-1	-1	-1	-1	NA	NA	NA	NA	NA	NA	NA
35158	0.503	1.29332	0.138	cellular_component;molecular_function;protein transporter activity;transmembrane transporter activity;protein targeting	5	1	2	0.4	1	0	Ac+F(-1);AgP(0.578);Maj(-1);Min(-1);Py(-1);Tub(-1);AgA(-1)	0	Ac+F(-1);AgP(0.18);Maj(-1);Min(-1);Py(-1);Tub(-1);AgA(-1)	Ac+F(NA);AgP.Obs(-19.9243541056722);Maj(NA);Min(NA);Py(NA);Tub(NA);AgA(NA)	-1	0.18	-1	-1	-1	-1	-1	-1	0.578	-1	-1	-1	-1	-1	NA	-19.9244	NA	NA	NA	NA	NA
42127	0	-8.69565	0.6		3	1	2	0.666667	0	0	Ac+F(-1);AgP(-1);Maj(-1);Min(-1);Py(-1);Tub(-1);AgA(-1)	0	Ac+F(-1);AgP(-1);Maj(-1);Min(-1);Py(-1);Tub(-1);AgA(-1)	Ac+F(NA);AgP(NA);Maj(NA);Min(NA);Py(NA);Tub(NA);AgA(NA)	-1	-1	-1	-1	-1	-1	-1	-1	-1	-1	-1	-1	-1	-1	NA	NA	NA	NA	NA	NA	NA
43584	-1	NA	-1		4	4	4	1	0	0	Ac+F(-1);AgP(-1);Maj(-1);Min(-1);Py(-1);Tub(-1);AgA(-1)	0	Ac+F(-1);AgP(-1);Maj(-1);Min(-1);Py(-1);Tub(-1);AgA(-1)	Ac+F(NA);AgP(NA);Maj(NA);Min(NA);Py(NA);Tub(NA);AgA(NA)	-1	-1	-1	-1	-1	-1	-1	-1	-1	-1	-1	-1	-1	-1	NA	NA	NA	NA	NA	NA	NA
45051	0.372	0.910436	0.315		8	2	5	0.625	1	0	Ac+F(-1);AgP(0.633);Maj(-1);Min(-1);Py(-1);Tub(-1);AgA(-1)	1	Ac+F(-1);AgP(0);Maj(-1);Min(-1);Py(-1);Tub(-1);AgA(-1)	Ac+F(NA);AgP.Obs(-2.07151144571863);Maj(NA);Min(NA);Py(NA);Tub(NA);AgA(NA)	-1	0	-1	-1	-1	-1	-1	-1	0.633	-1	-1	-1	-1	-1	NA	-2.07151	NA	NA	NA	NA	NA
45063	0.218	0.192163	0.129		5	1	4	0.8	2	0	Ac+F(-1);AgP(-1);Maj(-1);Min(0.147);Py(-1);Tub(-1);AgA(0.728)	1	Ac+F(-1);AgP(-1);Maj(-1);Min(0.206);Py(-1);Tub(-1);AgA(0)	Ac+F(NA);AgP(NA);Maj(NA);Min.Obs(-0.127236181624705);Py(NA);Tub(NA);AgA.Obs(-3.57824809644305)	-1	-1	-1	0.206	-1	-1	0	-1	-1	-1	0.147	-1	-1	0.728	NA	NA	NA	-0.127236	NA	NA	-3.57825
46732	0.042	0.2969	0.237	ribosome;structural constituent of ribosome;translation	14	5	8	0.571429	1	0	Ac+F(0.386);AgP(-1);Maj(-1);Min(-1);Py(-1);Tub(-1);AgA(-1)	0	Ac+F(0.284);AgP(-1);Maj(-1);Min(-1);Py(-1);Tub(-1);AgA(-1)	Ac+F.Obs(-0.0935402568223026);AgP(NA);Maj(NA);Min(NA);Py(NA);Tub(NA);AgA(NA)	0.284	-1	-1	-1	-1	-1	-1	0.386	-1	-1	-1	-1	-1	-1	-0.0935403	NA	NA	NA	NA	NA	NA
48466	0.178	-5.24674	0.67		11	8	10	0.909091	1	0	Ac+F(-1);AgP(-1);Maj(-1);Min(-1);Py(-1);Tub(-1);AgA(0.703)	0	Ac+F(-1);AgP(-1);Maj(-1);Min(-1);Py(-1);Tub(-1);AgA(0.192)	Ac+F(NA);AgP(NA);Maj(NA);Min(NA);Py(NA);Tub(NA);AgA.Obs(-5.08090927290141)	-1	-1	-1	-1	-1	-1	0.192	-1	-1	-1	-1	-1	-1	0.703	NA	NA	NA	NA	NA	NA	-5.08091
48469	0.402	1.96151	0.218	molecular_function;ion binding;lipid metabolic process;signal transduction;biological_process;catabolic process	5	1	1	0.2	0	0	Ac+F(-1);AgP(-1);Maj(-1);Min(-1);Py(-1);Tub(-1);AgA(-1)	0	Ac+F(-1);AgP(-1);Maj(-1);Min(-1);Py(-1);Tub(-1);AgA(-1)	Ac+F(NA);AgP(NA);Maj(NA);Min(NA);Py(NA);Tub(NA);AgA(NA)	-1	-1	-1	-1	-1	-1	-1	-1	-1	-1	-1	-1	-1	-1	NA	NA	NA	NA	NA	NA	NA
52180	0.277	0.526878	0.241	ribosome;structural constituent of ribosome;translation	9	2	3	0.333333	1	0	Ac+F(-1);AgP(0.106);Maj(-1);Min(-1);Py(-1);Tub(-1);AgA(-1)	0	Ac+F(-1);AgP(0.555);Maj(-1);Min(-1);Py(-1);Tub(-1);AgA(-1)	Ac+F(NA);AgP.Obs(1.9277074090464);Maj(NA);Min(NA);Py(NA);Tub(NA);AgA(NA)	-1	0.555	-1	-1	-1	-1	-1	-1	0.106	-1	-1	-1	-1	-1	NA	1.92771	NA	NA	NA	NA	NA
54177	0.65	1.30489	0.086		14	0	8	0.571429	2	1	Ac+F(-1);AgP(-1);Maj(0.027);Min(-1);Py(-1);Tub(-1);AgA(0.066)	0	Ac+F(-1);AgP(-1);Maj(0.794);Min(-1);Py(-1);Tub(-1);AgA(0.661)	Ac+F(NA);AgP(NA);Maj.Obs(1.71221377018764);Min(NA);Py(NA);Tub(NA);AgA.Obs(1.43648732405387)	-1	-1	0.794	-1	-1	-1	0.661	-1	-1	0.027	-1	-1	-1	0.066	NA	NA	1.71221	NA	NA	NA	1.43649
58664	0.408	1.95243	0.451		8	0	4	0.5	1	0	Ac+F(-1);AgP(-1);Maj(-1);Min(-1);Py(-1);Tub(-1);AgA(0.205)	0	Ac+F(-1);AgP(-1);Maj(-1);Min(-1);Py(-1);Tub(-1);AgA(0.461)	Ac+F(NA);AgP(NA);Maj(NA);Min(NA);Py(NA);Tub(NA);AgA.Obs(0.623915740550072)	-1	-1	-1	-1	-1	-1	0.461	-1	-1	-1	-1	-1	-1	0.205	NA	NA	NA	NA	NA	NA	0.623916
82757	0.489	0.996156	0.001	cellular_component	29	1	6	0.206897	2	2	Ac+F(-1);AgP(-1);Maj(-1);Min(0.024);Py(-1);Tub(-1);AgA(0.009)	0	Ac+F(-1);AgP(-1);Maj(-1);Min(0.747);Py(-1);Tub(-1);AgA(0.712)	Ac+F(NA);AgP(NA);Maj(NA);Min.Obs(1.57746246457491);Py(NA);Tub(NA);AgA.Obs(1.3980542036071)	-1	-1	-1	0.747	-1	-1	0.712	-1	-1	-1	0.024	-1	-1	0.009	NA	NA	NA	1.57746	NA	NA	1.39805
95082	0.609	1.66493	0.142		9	0	5	0.555556	2	0	Ac+F(-1);AgP(0.088);Maj(-1);Min(-1);Py(-1);Tub(-1);AgA(0.13)	0	Ac+F(-1);AgP(0.879);Maj(-1);Min(-1);Py(-1);Tub(-1);AgA(0.521)	Ac+F(NA);AgP.Obs(6.17504739368998);Maj(NA);Min(NA);Py(NA);Tub(NA);AgA.Obs(1.44868792101152)	-1	0.879	-1	-1	-1	-1	0.521	-1	0.088	-1	-1	-1	-1	0.13	NA	6.17505	NA	NA	NA	NA	1.44869
130794	0.756	1.72435	0.029	DNA binding	11	0	3	0.272727	3	2	Ac+F(-1);AgP(-1);Maj(-1);Min(0.05);Py(-1);Tub(0.281);AgA(0)	0	Ac+F(-1);AgP(-1);Maj(-1);Min(0.641);Py(-1);Tub(0.346);AgA(0.907)	Ac+F(NA);AgP(NA);Maj(NA);Min.Obs(2.61060500845396);Py(NA);Tub.Obs(-0.26933175053974);AgA.Obs(3.37175027806)	-1	-1	-1	0.641	-1	0.346	0.907	-1	-1	-1	0.05	-1	0.281	0	NA	NA	NA	2.61061	NA	-0.269332	3.37175
130870	-1	NA	-1		3	1	3	1	1	1	Ac+F(-1);AgP(-1);Maj(-1);Min(-1);Py(-1);Tub(-1);AgA(0)	0	Ac+F(-1);AgP(-1);Maj(-1);Min(-1);Py(-1);Tub(-1);AgA(0.326)	Ac+F(NA);AgP(NA);Maj(NA);Min(NA);Py(NA);Tub(NA);AgA.Obs(23.5625000000006)	-1	-1	-1	-1	-1	-1	0.326	-1	-1	-1	-1	-1	-1	0	NA	NA	NA	NA	NA	NA	23.5625
141238	0.703	1.18084	0		24	3	15	0.625	2	1	Ac+F(-1);AgP(0.044);Maj(-1);Min(-1);Py(-1);Tub(-1);AgA(0.033)	0	Ac+F(-1);AgP(0.648);Maj(-1);Min(-1);Py(-1);Tub(-1);AgA(0.859)	Ac+F(NA);AgP.Obs(1.17082210070308);Maj(NA);Min(NA);Py(NA);Tub(NA);AgA.Obs(1.88232341769395)	-1	0.648	-1	-1	-1	-1	0.859	-1	0.044	-1	-1	-1	-1	0.033	NA	1.17082	NA	NA	NA	NA	1.88232
141241	0	-2.75767	0.835		6	1	4	0.666667	1	0	Ac+F(-1);AgP(-1);Maj(-1);Min(-1);Py(-1);Tub(-1);AgA(0.61)	0	Ac+F(-1);AgP(-1);Maj(-1);Min(-1);Py(-1);Tub(-1);AgA(0.129)	Ac+F(NA);AgP(NA);Maj(NA);Min(NA);Py(NA);Tub(NA);AgA.Obs(-0.331224671640902)	-1	-1	-1	-1	-1	-1	0.129	-1	-1	-1	-1	-1	-1	0.61	NA	NA	NA	NA	NA	NA	-0.331225
229859	0	-2.30968	0.76		7	4	6	0.857143	2	0	Ac+F(-1);AgP(-1);Maj(-1);Min(0.084);Py(-1);Tub(-1);AgA(0.653)	0	Ac+F(-1);AgP(-1);Maj(-1);Min(0.701);Py(-1);Tub(-1);AgA(0.102)	Ac+F(NA);AgP(NA);Maj(NA);Min.Obs(2.78483101602003);Py(NA);Tub(NA);AgA.Obs(-0.920743191901985)	-1	-1	-1	0.701	-1	-1	0.102	-1	-1	-1	0.084	-1	-1	0.653	NA	NA	NA	2.78483	NA	NA	-0.920743
303923	0.528	-134.25	0		4	0	3	0.75	3	1	Ac+F(-1);AgP(0.685);Maj(0);Min(-1);Py(0.478);Tub(-1);AgA(-1)	1	Ac+F(-1);AgP(0);Maj(0.498);Min(-1);Py(0.249);Tub(-1);AgA(-1)	Ac+F(NA);AgP.Obs(49.275);Maj.Obs(4.23426573426573);Min(NA);Py.Obs(0.91970802919708);Tub(NA);AgA(NA)	-1	0	0.498	-1	0.249	-1	-1	-1	0.685	0	-1	0.478	-1	-1	NA	49.275	4.23427	NA	0.919708	NA	NA
